# Supplementary material for: Landscape of nuclear transport receptor cargo specificity
Source: Mol Syst Biol. 2017 Dec 18;13(12):962. doi: 10.15252/msb.20177608 (PMC5740495; doi:10.15252/msb.20177608)
Supplement: Supplementary file 3 — Table EV1 [file MSB-13-962-s003.xlsx]

## Sheet: Legend
Table EV1: Overview of NTRs and controls used in this study

## Sheet: Table
	Name used in this study	Protein name	Other names	Directionality of transport	NTR Class	Position of BirA*	Uniprot accession number
1	IMA1	Importin subunit alpha-1	KPNA2, RCH1, SRP1	Import	Importin alpha I	C- and N-Terminus	P52292
2	IMA5	Importin subunit alpha-2	KPNA1, RCH2	Import	Importin alpha III	C- and N-Terminus	P52294
3	IMA6	Importin subunit alpha-6	KPNA5	Import	Importin alpha III	C-Terminus	O15131
4	KPNB1	Importin subunit beta-1	IMB1, NTF97	Import	Importin beta	C- and N-Terminus	Q14974
5	IPO4	Importin-4	IMP4B, RANBP4	Import	Importin beta	C- and N-Terminus	Q8TEX9
6	IPO5	Importin-5	KPNB3, RANBP5	Import	Importin beta	C- and N-Terminus	O00419
7	IPO11	Importin-11	RANBP11	Import	Importin beta	C-Terminus	Q9UI26
8	IPO13	Importin-13	RANBP13, KIAA0724	Import/Export	Importin beta	N-Terminus	O94829
9	TNPO1	Transportin-1	KPNB2, MIP1, TRN	Import	Importin beta	N-Terminus	Q92973
10	TNPO2	Transportin-2	KPNB2B, TRN-2A	Import	Importin beta	C- and N-Terminus	O14787
11	XPO1	Exportin-1	CRM1	Export	Importin beta	C-Terminus	O14980
12	XPO2	Exportin-2	CSE1L, CAS	Export	Importin beta	C- and N-Terminus	P55060
13	XPO7	Exportin-7	KIAA0745, RANBP16	Export	Importin beta	N-Terminus	Q9UIA9
14	RAN	GTP-binding nuclear protein RAN	-	-	-	C- and N-Terminus	P62826
15	NTF2	Nuclear transport factor 2	NUTF2	Import	-	C- and N-Terminus	P61970
16	NXT1	NTF2-related export protein 1	p15	Export	-	C- and N-Terminus	Q9UKK6
17	NXT2	NTF2-related export protein 2	p15-2	Export	-	C- and N-Terminus	Q9NPJ8
18	NLS-NES-Dendra2	-	-	-	-	C- and N-Terminus	-
19	BirA*	-	-	-	-	-	-
20	Wild type cells (non engineered)	-	-	-	-	-	-
