# Supplementary material for: Landscape of nuclear transport receptor cargo specificity
Source: Mol Syst Biol. 2017 Dec 18;13(12):962. doi: 10.15252/msb.20177608 (PMC5740495; doi:10.15252/msb.20177608)
Supplement: Supplementary file 4 — Table EV2 [file MSB-13-962-s004.xlsx]

## Sheet: Legend
Table EV2: NIP and background proteome data
Tab 1: NIP
Tab 2: Background Proteome

## Sheet: NIP
Uniprot accession number	Sime's p-value	adjusted p-value	Description	Gene name
O94829	1.11e-15	4.16e-12	importin 13 [Source:HGNC Symbol;Acc:HGNC:16853]	IPO13
Q9NPJ8	2.02e-13	7.59e-10	nuclear transport factor 2 like export factor 2 [Source:HGNC Symbol;Acc:HGNC:18151]	NXT2
P52294	4.4e-13	1.65e-09	karyopherin subunit alpha 1 [Source:HGNC Symbol;Acc:HGNC:6394]	KPNA1
P61970	1.94e-12	7.29e-09	nuclear transport factor 2 [Source:HGNC Symbol;Acc:HGNC:13722]	NUTF2
P30086	2.24e-12	8.38e-09	phosphatidylethanolamine binding protein 1 [Source:HGNC Symbol;Acc:HGNC:8630]	PEBP1
Q9UKK6	2.24e-12	8.4e-09	nuclear transport factor 2 like export factor 1 [Source:HGNC Symbol;Acc:HGNC:15913]	NXT1
Q9NVP2	2.71e-12	1.02e-08	anti-silencing function 1B histone chaperone [Source:HGNC Symbol;Acc:HGNC:20996]	ASF1B
Q9UIA9	8.85e-12	3.32e-08	exportin 7 [Source:HGNC Symbol;Acc:HGNC:14108]	XPO7
Q9UI26	1.18e-11	4.44e-08	importin 11 [Source:HGNC Symbol;Acc:HGNC:20628]	IPO11
P42695	1.32e-11	4.95e-08	non-SMC condensin II complex subunit D3 [Source:HGNC Symbol;Acc:HGNC:28952]	NCAPD3
P56524	1.71e-11	6.41e-08	histone deacetylase 4 [Source:HGNC Symbol;Acc:HGNC:14063]	HDAC4
Q8TEX9	1.77e-11	6.63e-08	importin 4 [Source:HGNC Symbol;Acc:HGNC:19426]	IPO4
Q9BUI4	2.04e-11	7.64e-08	RNA polymerase III subunit C [Source:HGNC Symbol;Acc:HGNC:30076]	POLR3C
Q9H7S9	2.18e-11	8.16e-08	zinc finger protein 703 [Source:HGNC Symbol;Acc:HGNC:25883]	ZNF703
Q9H8Y8	2.29e-11	8.58e-08	golgi reassembly stacking protein 2 [Source:HGNC Symbol;Acc:HGNC:17500]	GORASP2
Q6UUV7	2.31e-11	8.62e-08	CREB regulated transcription coactivator 3 [Source:HGNC Symbol;Acc:HGNC:26148]	CRTC3
Q8IZ73	2.35e-11	8.79e-08	RNA pseudouridylate synthase domain containing 2 [Source:HGNC Symbol;Acc:HGNC:24180]	RPUSD2
Q9H1D9	2.54e-11	9.47e-08	RNA polymerase III subunit F [Source:HGNC Symbol;Acc:HGNC:15763]	POLR3F
Q8NHQ9	3.2e-11	1.2e-07	DEAD-box helicase 55 [Source:HGNC Symbol;Acc:HGNC:20085]	DDX55
Q6IBW4	4.03e-11	1.51e-07	non-SMC condensin II complex subunit H2 [Source:HGNC Symbol;Acc:HGNC:25071]	NCAPH2
Q9UL18	4.32e-11	1.61e-07	argonaute 1, RISC catalytic component [Source:HGNC Symbol;Acc:HGNC:3262]	AGO1
O00410	4.45e-11	1.66e-07	importin 5 [Source:HGNC Symbol;Acc:HGNC:6402]	IPO5
P21817	4.53e-11	1.69e-07	ryanodine receptor 1 [Source:HGNC Symbol;Acc:HGNC:10483]	RYR1
Q9Y6E2	5.91e-11	2.2e-07	basic leucine zipper and W2 domains 2 [Source:HGNC Symbol;Acc:HGNC:18808]	BZW2
Q9UI95	6.12e-11	2.28e-07	MAD2 mitotic arrest deficient-like 2 (yeast) [Source:HGNC Symbol;Acc:HGNC:6764]	MAD2L2
Q8N720	6.36e-11	2.37e-07	zinc finger protein 655 [Source:HGNC Symbol;Acc:HGNC:30899]	ZNF655
Q9H9G7	6.37e-11	2.38e-07	argonaute 3, RISC catalytic component [Source:HGNC Symbol;Acc:HGNC:18421]	AGO3
O14776	6.71e-11	2.5e-07	transcription elongation regulator 1 [Source:HGNC Symbol;Acc:HGNC:15630]	TCERG1
Q6PIW4	7.21e-11	2.69e-07	fidgetin like 1 [Source:HGNC Symbol;Acc:HGNC:13286]	FIGNL1
P40425	7.7e-11	2.87e-07	PBX homeobox 2 [Source:HGNC Symbol;Acc:HGNC:8633]	PBX2
Q15596	9.28e-11	3.46e-07	nuclear receptor coactivator 2 [Source:HGNC Symbol;Acc:HGNC:7669]	NCOA2
P11474	1.03e-10	3.85e-07	estrogen related receptor alpha [Source:HGNC Symbol;Acc:HGNC:3471]	ESRRA
Q9UBT2	1.19e-10	4.43e-07	ubiquitin like modifier activating enzyme 2 [Source:HGNC Symbol;Acc:HGNC:30661]	UBA2
P49137	1.2e-10	4.46e-07	mitogen-activated protein kinase-activated protein kinase 2 [Source:HGNC Symbol;Acc:HGNC:6887]	MAPKAPK2
A1L170	1.28e-10	4.75e-07	chromosome 1 open reading frame 226 [Source:HGNC Symbol;Acc:HGNC:34351]	C1orf226
A8CG34	1.33e-10	4.95e-07	NA	POM121C
P19634	1.44e-10	5.35e-07	solute carrier family 9 member A1 [Source:HGNC Symbol;Acc:HGNC:11071]	SLC9A1
Q9BTL3	1.48e-10	5.5e-07	family with sequence similarity 103 member A1 [Source:HGNC Symbol;Acc:HGNC:31022]	FAM103A1
Q9NV88	1.59e-10	5.92e-07	integrator complex subunit 9 [Source:HGNC Symbol;Acc:HGNC:25592]	INTS9
P54278	1.8e-10	6.68e-07	PMS1 homolog 2, mismatch repair system component [Source:HGNC Symbol;Acc:HGNC:9122]	PMS2
Q9UIU6	1.8e-10	6.69e-07	SIX homeobox 4 [Source:HGNC Symbol;Acc:HGNC:10890]	SIX4
Q5TKA1	2.07e-10	7.68e-07	lin-9 DREAM MuvB core complex component [Source:HGNC Symbol;Acc:HGNC:30830]	LIN9
Q9HAV4	2.19e-10	8.14e-07	exportin 5 [Source:HGNC Symbol;Acc:HGNC:17675]	XPO5
Q6ZQX7	2.37e-10	8.81e-07	chromosome 17 open reading frame 97 [Source:HGNC Symbol;Acc:HGNC:33800]	LIAT1
Q9NVU0	2.43e-10	9.02e-07	RNA polymerase III subunit E [Source:HGNC Symbol;Acc:HGNC:30347]	POLR3E
O60281	2.43e-10	9.03e-07	zinc finger protein 292 [Source:HGNC Symbol;Acc:HGNC:18410]	ZNF292
Q9H4Z3	2.48e-10	9.21e-07	PDX1 C-terminal inhibiting factor 1 [Source:HGNC Symbol;Acc:HGNC:16200]	PCIF1
Q58A45	2.57e-10	9.54e-07	PAN3 poly(A) specific ribonuclease subunit [Source:HGNC Symbol;Acc:HGNC:29991]	PAN3
Q86Y91	2.64e-10	9.8e-07	kinesin family member 18B [Source:HGNC Symbol;Acc:HGNC:27102]	KIF18B
Q14004	2.72e-10	1.01e-06	cyclin dependent kinase 13 [Source:HGNC Symbol;Acc:HGNC:1733]	CDK13
Q9H9Y6	2.74e-10	1.01e-06	RNA polymerase I subunit B [Source:HGNC Symbol;Acc:HGNC:20454]	POLR1B
O43896	2.75e-10	1.02e-06	kinesin family member 1C [Source:HGNC Symbol;Acc:HGNC:6317]	KIF1C
P21399	2.89e-10	1.07e-06	aconitase 1 [Source:HGNC Symbol;Acc:HGNC:117]	ACO1
Q9HCM3	2.98e-10	1.1e-06	KIAA1549 [Source:HGNC Symbol;Acc:HGNC:22219]	KIAA1549
Q9UBU9	3.01e-10	1.11e-06	nuclear RNA export factor 1 [Source:HGNC Symbol;Acc:HGNC:8071]	NXF1
Q9P2B7	3.01e-10	1.12e-06	cilia and flagella associated protein 97 [Source:HGNC Symbol;Acc:HGNC:29276]	CFAP97
Q16594	3.09e-10	1.14e-06	TATA-box binding protein associated factor 9 [Source:HGNC Symbol;Acc:HGNC:11542]	TAF9
P13056	3.11e-10	1.15e-06	nuclear receptor subfamily 2 group C member 1 [Source:HGNC Symbol;Acc:HGNC:7971]	NR2C1
Q9H6E5	3.41e-10	1.26e-06	terminal uridylyl transferase 1, U6 snRNA-specific [Source:HGNC Symbol;Acc:HGNC:26184]	TUT1
Q96A19	3.43e-10	1.27e-06	coiled-coil domain containing 102A [Source:HGNC Symbol;Acc:HGNC:28097]	CCDC102A
P27540	3.66e-10	1.35e-06	aryl hydrocarbon receptor nuclear translocator [Source:HGNC Symbol;Acc:HGNC:700]	ARNT
Q8IXL7	3.72e-10	1.37e-06	methionine sulfoxide reductase B3 [Source:HGNC Symbol;Acc:HGNC:27375]	MSRB3
O15318	3.91e-10	1.44e-06	RNA polymerase III subunit G [Source:HGNC Symbol;Acc:HGNC:30075]	POLR3G
Q9NVU7	3.94e-10	1.45e-06	SDA1 domain containing 1 [Source:HGNC Symbol;Acc:HGNC:25537]	SDAD1
Q9NTZ6	4.02e-10	1.48e-06	RNA binding motif protein 12 [Source:HGNC Symbol;Acc:HGNC:9898]	RBM12
Q53ET0	4.13e-10	1.52e-06	CREB regulated transcription coactivator 2 [Source:HGNC Symbol;Acc:HGNC:27301]	CRTC2
Q9H410	4.14e-10	1.53e-06	DSN1 homolog, MIS12 kinetochore complex component [Source:HGNC Symbol;Acc:HGNC:16165]	DSN1
Q7Z309	4.16e-10	1.53e-06	family with sequence similarity 122B [Source:HGNC Symbol;Acc:HGNC:30490]	FAM122B
Q92688	4.42e-10	1.63e-06	acidic nuclear phosphoprotein 32 family member B [Source:HGNC Symbol;Acc:HGNC:16677]	ANP32B
Q7L1Q6	4.42e-10	1.63e-06	basic leucine zipper and W2 domains 1 [Source:HGNC Symbol;Acc:HGNC:18380]	BZW1
Q9UPN9	4.69e-10	1.73e-06	tripartite motif containing 33 [Source:HGNC Symbol;Acc:HGNC:16290]	TRIM33
P49773	4.88e-10	1.8e-06	histidine triad nucleotide binding protein 1 [Source:HGNC Symbol;Acc:HGNC:4912]	HINT1
Q7Z5L9	5.01e-10	1.85e-06	interferon regulatory factor 2 binding protein 2 [Source:HGNC Symbol;Acc:HGNC:21729]	IRF2BP2
P49336	5.07e-10	1.87e-06	cyclin dependent kinase 8 [Source:HGNC Symbol;Acc:HGNC:1779]	CDK8
Q5EBL8	5.1e-10	1.88e-06	PDZ domain containing 11 [Source:HGNC Symbol;Acc:HGNC:28034]	PDZD11
Q96QT6	5.11e-10	1.88e-06	PHD finger protein 12 [Source:HGNC Symbol;Acc:HGNC:20816]	PHF12
Q9NVN8	5.17e-10	1.9e-06	G protein nucleolar 3 like [Source:HGNC Symbol;Acc:HGNC:25553]	GNL3L
Q96GX5	5.2e-10	1.91e-06	microtubule associated serine/threonine kinase like [Source:HGNC Symbol;Acc:HGNC:19042]	MASTL
Q9NS87	5.24e-10	1.93e-06	kinesin family member 15 [Source:HGNC Symbol;Acc:HGNC:17273]	KIF15
Q2YD98	5.82e-10	2.14e-06	UV stimulated scaffold protein A [Source:HGNC Symbol;Acc:HGNC:29304]	UVSSA
Q9H869	5.83e-10	2.14e-06	YY1 associated protein 1 [Source:HGNC Symbol;Acc:HGNC:30935]	YY1AP1
Q9NSI2	6.04e-10	2.22e-06	family with sequence similarity 207 member A [Source:HGNC Symbol;Acc:HGNC:15811]	FAM207A
Q9P0U3	6.35e-10	2.33e-06	SUMO1/sentrin specific peptidase 1 [Source:HGNC Symbol;Acc:HGNC:17927]	SENP1
O60333	6.5e-10	2.39e-06	kinesin family member 1B [Source:HGNC Symbol;Acc:HGNC:16636]	KIF1B
Q5MIZ7	6.9e-10	2.53e-06	protein phosphatase 4 regulatory subunit 3B [Source:HGNC Symbol;Acc:HGNC:29267]	PPP4R3B
Q9NW08	6.97e-10	2.56e-06	RNA polymerase III subunit B [Source:HGNC Symbol;Acc:HGNC:30348]	POLR3B
Q96JN0	7.14e-10	2.62e-06	ligand dependent nuclear receptor corepressor [Source:HGNC Symbol;Acc:HGNC:29503]	LCOR
A2RRP1	7.4e-10	2.71e-06	neuroblastoma amplified sequence [Source:HGNC Symbol;Acc:HGNC:15625]	NBAS
Q9NRZ9	7.81e-10	2.86e-06	helicase, lymphoid-specific [Source:HGNC Symbol;Acc:HGNC:4861]	HELLS
P62308	7.92e-10	2.9e-06	small nuclear ribonucleoprotein polypeptide G [Source:HGNC Symbol;Acc:HGNC:11163]	SNRPG
O43148	7.93e-10	2.91e-06	RNA guanine-7 methyltransferase [Source:HGNC Symbol;Acc:HGNC:10075]	RNMT
O94953	8.36e-10	3.06e-06	lysine demethylase 4B [Source:HGNC Symbol;Acc:HGNC:29136]	KDM4B
A6NIH7	8.63e-10	3.16e-06	unc-119 lipid binding chaperone B [Source:HGNC Symbol;Acc:HGNC:16488]	UNC119B
Q05D32	8.85e-10	3.24e-06	CTD small phosphatase like 2 [Source:HGNC Symbol;Acc:HGNC:26936]	CTDSPL2
P52739	8.96e-10	3.28e-06	zinc finger protein 131 [Source:HGNC Symbol;Acc:HGNC:12915]	ZNF131
Q96GV9	9.2e-10	3.37e-06	chromosome 5 open reading frame 30 [Source:HGNC Symbol;Acc:HGNC:25052]	C5orf30
Q15398	9.23e-10	3.38e-06	DLG associated protein 5 [Source:HGNC Symbol;Acc:HGNC:16864]	DLGAP5
Q9UBQ5	9.29e-10	3.4e-06	eukaryotic translation initiation factor 3 subunit K [Source:HGNC Symbol;Acc:HGNC:24656]	EIF3K
Q96FX7	9.7e-10	3.55e-06	tRNA methyltransferase 61A [Source:HGNC Symbol;Acc:HGNC:23790]	TRMT61A
P54277	1.05e-09	3.84e-06	PMS1 homolog 1, mismatch repair system component [Source:HGNC Symbol;Acc:HGNC:9121]	PMS1
O75052	1.05e-09	3.85e-06	nitric oxide synthase 1 adaptor protein [Source:HGNC Symbol;Acc:HGNC:16859]	NOS1AP
Q86YR5	1.07e-09	3.92e-06	G-protein signaling modulator 1 [Source:HGNC Symbol;Acc:HGNC:17858]	GPSM1
Q9H3P2	1.08e-09	3.95e-06	negative elongation factor complex member A [Source:HGNC Symbol;Acc:HGNC:12768]	NELFA
Q05209	1.09e-09	3.99e-06	protein tyrosine phosphatase, non-receptor type 12 [Source:HGNC Symbol;Acc:HGNC:9645]	PTPN12
Q9UL63	1.1e-09	4.01e-06	muskelin 1 [Source:HGNC Symbol;Acc:HGNC:7109]	MKLN1
O15063	1.1e-09	4.03e-06	KIAA0355 [Source:HGNC Symbol;Acc:HGNC:29016]	KIAA0355
P52292	1.15e-09	4.19e-06	karyopherin subunit alpha 2 [Source:HGNC Symbol;Acc:HGNC:6395]	KPNA2
Q8NFD5	1.15e-09	4.21e-06	AT-rich interaction domain 1B [Source:HGNC Symbol;Acc:HGNC:18040]	ARID1B
P49790	1.17e-09	4.27e-06	nucleoporin 153 [Source:HGNC Symbol;Acc:HGNC:8062]	NUP153
Q9UII4	1.27e-09	4.61e-06	HECT and RLD domain containing E3 ubiquitin protein ligase 5 [Source:HGNC Symbol;Acc:HGNC:24368]	HERC5
Q8NHM5	1.28e-09	4.67e-06	lysine demethylase 2B [Source:HGNC Symbol;Acc:HGNC:13610]	KDM2B
Q5VV41	1.31e-09	4.76e-06	Rho guanine nucleotide exchange factor 16 [Source:HGNC Symbol;Acc:HGNC:15515]	ARHGEF16
Q96NW7	1.38e-09	5.03e-06	leucine rich repeat containing 7 [Source:HGNC Symbol;Acc:HGNC:18531]	LRRC7
Q9Y6X9	1.41e-09	5.15e-06	MORC family CW-type zinc finger 2 [Source:HGNC Symbol;Acc:HGNC:23573]	MORC2
Q9Y535	1.46e-09	5.33e-06	RNA polymerase III subunit H [Source:HGNC Symbol;Acc:HGNC:30349]	POLR3H
O94762	1.47e-09	5.37e-06	RecQ like helicase 5 [Source:HGNC Symbol;Acc:HGNC:9950]	RECQL5
Q8IX18	1.52e-09	5.53e-06	DEAH-box helicase 40 [Source:HGNC Symbol;Acc:HGNC:18018]	DHX40
Q99666	1.56e-09	5.68e-06	RANBP2-like and GRIP domain containing 5 [Source:HGNC Symbol;Acc:HGNC:32418]	RGPD5
P28715	1.58e-09	5.76e-06	ERCC excision repair 5, endonuclease [Source:HGNC Symbol;Acc:HGNC:3437]	ERCC5
Q3T8J9	1.64e-09	5.95e-06	gon-4 like [Source:HGNC Symbol;Acc:HGNC:25973]	GON4L
P14859	1.66e-09	6.03e-06	POU class 2 homeobox 1 [Source:HGNC Symbol;Acc:HGNC:9212]	POU2F1
P62841	1.66e-09	6.03e-06	ribosomal protein S15 [Source:HGNC Symbol;Acc:HGNC:10388]	RPS15
Q92973	1.66e-09	6.04e-06	transportin 1 [Source:HGNC Symbol;Acc:HGNC:6401]	TNPO1
Q9BTD8	1.74e-09	6.31e-06	RNA binding motif protein 42 [Source:HGNC Symbol;Acc:HGNC:28117]	RBM42
O94864	1.76e-09	6.39e-06	SPT7-like STAGA complex gamma subunit [Source:HGNC Symbol;Acc:HGNC:30632]	SUPT7L
Q9UQR1	1.79e-09	6.48e-06	zinc finger protein 148 [Source:HGNC Symbol;Acc:HGNC:12933]	ZNF148
O75486	1.81e-09	6.55e-06	SPT3 homolog, SAGA and STAGA complex component [Source:HGNC Symbol;Acc:HGNC:11466]	SUPT3H
Q9NZM4	1.85e-09	6.7e-06	glioma tumor suppressor candidate region gene 1 [Source:HGNC Symbol;Acc:HGNC:4332]	GLTSCR1
A3KN83	1.87e-09	6.78e-06	strawberry notch homolog 1 [Source:HGNC Symbol;Acc:HGNC:22973]	SBNO1
P17706	1.93e-09	6.98e-06	protein tyrosine phosphatase, non-receptor type 2 [Source:HGNC Symbol;Acc:HGNC:9650]	PTPN2
Q7L590	1.96e-09	7.09e-06	minichromosome maintenance 10 replication initiation factor [Source:HGNC Symbol;Acc:HGNC:18043]	MCM10
Q9ULJ3	1.97e-09	7.15e-06	zinc finger and BTB domain containing 21 [Source:HGNC Symbol;Acc:HGNC:13083]	ZBTB21
Q9Y4C1	2e-09	7.23e-06	lysine demethylase 3A [Source:HGNC Symbol;Acc:HGNC:20815]	KDM3A
Q9UKX7	2.04e-09	7.4e-06	nucleoporin 50 [Source:HGNC Symbol;Acc:HGNC:8065]	NUP50
Q9UHF7	2.05e-09	7.42e-06	transcriptional repressor GATA binding 1 [Source:HGNC Symbol;Acc:HGNC:12340]	TRPS1
Q8NFU5	2.05e-09	7.43e-06	inositol polyphosphate multikinase [Source:HGNC Symbol;Acc:HGNC:20739]	IPMK
P40692	2.06e-09	7.45e-06	mutL homolog 1 [Source:HGNC Symbol;Acc:HGNC:7127]	MLH1
O15131	2.08e-09	7.53e-06	karyopherin subunit alpha 5 [Source:HGNC Symbol;Acc:HGNC:6398]	KPNA5
Q9Y597	2.1e-09	7.61e-06	potassium channel tetramerization domain containing 3 [Source:HGNC Symbol;Acc:HGNC:21305]	KCTD3
Q6UUV9	2.15e-09	7.77e-06	CREB regulated transcription coactivator 1 [Source:HGNC Symbol;Acc:HGNC:16062]	CRTC1
Q15723	2.2e-09	7.96e-06	E74 like ETS transcription factor 2 [Source:HGNC Symbol;Acc:HGNC:3317]	ELF2
Q7Z333	2.23e-09	8.06e-06	senataxin [Source:HGNC Symbol;Acc:HGNC:445]	SETX
Q6UVJ0	2.25e-09	8.14e-06	SAS-6 centriolar assembly protein [Source:HGNC Symbol;Acc:HGNC:25403]	SASS6
P05423	2.27e-09	8.2e-06	RNA polymerase III subunit D [Source:HGNC Symbol;Acc:HGNC:1080]	POLR3D
Q92585	2.37e-09	8.56e-06	mastermind like transcriptional coactivator 1 [Source:HGNC Symbol;Acc:HGNC:13632]	MAML1
Q9H0K6	2.49e-09	9e-06	pseudouridylate synthase 7 like [Source:HGNC Symbol;Acc:HGNC:25276]	PUS7L
O95602	2.51e-09	9.04e-06	RNA polymerase I subunit A [Source:HGNC Symbol;Acc:HGNC:17264]	POLR1A
Q8IVD9	2.53e-09	9.13e-06	NudC domain containing 3 [Source:HGNC Symbol;Acc:HGNC:22208]	NUDCD3
Q5T0W9	2.58e-09	9.29e-06	family with sequence similarity 83 member B [Source:HGNC Symbol;Acc:HGNC:21357]	FAM83B
Q15051	2.6e-09	9.37e-06	IQ motif containing B1 [Source:HGNC Symbol;Acc:HGNC:28949]	IQCB1
P48382	2.7e-09	9.72e-06	regulatory factor X5 [Source:HGNC Symbol;Acc:HGNC:9986]	RFX5
Q9Y6J9	2.75e-09	9.91e-06	TATA-box binding protein associated factor 6 like [Source:HGNC Symbol;Acc:HGNC:17305]	TAF6L
Q6P0Q8	2.81e-09	1.01e-05	microtubule associated serine/threonine kinase 2 [Source:HGNC Symbol;Acc:HGNC:19035]	MAST2
Q9ULD9	2.83e-09	1.02e-05	zinc finger protein 608 [Source:HGNC Symbol;Acc:HGNC:29238]	ZNF608
P98082	2.87e-09	1.03e-05	DAB2, clathrin adaptor protein [Source:HGNC Symbol;Acc:HGNC:2662]	DAB2
O60907	3e-09	1.08e-05	transducin beta like 1X-linked [Source:HGNC Symbol;Acc:HGNC:11585]	TBL1X
P38398	3.08e-09	1.11e-05	BRCA1, DNA repair associated [Source:HGNC Symbol;Acc:HGNC:1100]	BRCA1
Q96PE3	3.08e-09	1.11e-05	inositol polyphosphate-4-phosphatase type I A [Source:HGNC Symbol;Acc:HGNC:6074]	INPP4A
O75391	3.08e-09	1.11e-05	sperm associated antigen 7 [Source:HGNC Symbol;Acc:HGNC:11216]	SPAG7
Q9H204	3.16e-09	1.14e-05	mediator complex subunit 28 [Source:HGNC Symbol;Acc:HGNC:24628]	MED28
Q9C0B9	3.37e-09	1.21e-05	zinc finger CCHC-type containing 2 [Source:HGNC Symbol;Acc:HGNC:22916]	ZCCHC2
Q9P0U4	3.4e-09	1.22e-05	CXXC finger protein 1 [Source:HGNC Symbol;Acc:HGNC:24343]	CXXC1
Q2KHR3	3.48e-09	1.25e-05	glutamine and serine rich 1 [Source:HGNC Symbol;Acc:HGNC:26154]	QSER1
Q96SC8	3.5e-09	1.26e-05	DMRT like family A2 [Source:HGNC Symbol;Acc:HGNC:13908]	DMRTA2
Q9UH62	3.56e-09	1.28e-05	armadillo repeat containing, X-linked 3 [Source:HGNC Symbol;Acc:HGNC:24065]	ARMCX3
P22670	3.64e-09	1.31e-05	regulatory factor X1 [Source:HGNC Symbol;Acc:HGNC:9982]	RFX1
Q92783	3.67e-09	1.32e-05	signal transducing adaptor molecule [Source:HGNC Symbol;Acc:HGNC:11357]	STAM
P50613	3.82e-09	1.37e-05	cyclin dependent kinase 7 [Source:HGNC Symbol;Acc:HGNC:1778]	CDK7
Q7L2J0	3.84e-09	1.38e-05	methylphosphate capping enzyme [Source:HGNC Symbol;Acc:HGNC:20247]	MEPCE
O75575	3.94e-09	1.41e-05	CGRP receptor component [Source:HGNC Symbol;Acc:HGNC:17888]	CRCP
Q8IY67	3.93e-09	1.41e-05	ribonucleoprotein, PTB binding 1 [Source:HGNC Symbol;Acc:HGNC:30296]	RAVER1
O95359	3.93e-09	1.41e-05	transforming acidic coiled-coil containing protein 2 [Source:HGNC Symbol;Acc:HGNC:11523]	TACC2
Q5T5P2	3.97e-09	1.42e-05	KIAA1217 [Source:HGNC Symbol;Acc:HGNC:25428]	KIAA1217
Q2TAL8	3.98e-09	1.42e-05	glutamine rich 1 [Source:HGNC Symbol;Acc:HGNC:24713]	QRICH1
Q9UBP6	3.99e-09	1.43e-05	methyltransferase like 1 [Source:HGNC Symbol;Acc:HGNC:7030]	METTL1
Q8N1G2	4.04e-09	1.44e-05	cap methyltransferase 1 [Source:HGNC Symbol;Acc:HGNC:21077]	CMTR1
Q9HD47	4.1e-09	1.47e-05	RAN guanine nucleotide release factor [Source:HGNC Symbol;Acc:HGNC:17679]	RANGRF
Q9H501	4.14e-09	1.48e-05	ESF1 nucleolar pre-rRNA processing protein homolog [Source:HGNC Symbol;Acc:HGNC:15898]	ESF1
Q6PID6	4.25e-09	1.52e-05	tetratricopeptide repeat domain 33 [Source:HGNC Symbol;Acc:HGNC:29959]	TTC33
P13051	4.31e-09	1.54e-05	uracil DNA glycosylase [Source:HGNC Symbol;Acc:HGNC:12572]	UNG
O15164	4.35e-09	1.56e-05	tripartite motif containing 24 [Source:HGNC Symbol;Acc:HGNC:11812]	TRIM24
Q9HCJ0	4.38e-09	1.57e-05	trinucleotide repeat containing 6C [Source:HGNC Symbol;Acc:HGNC:29318]	TNRC6C
Q06546	4.62e-09	1.65e-05	GA binding protein transcription factor alpha subunit [Source:HGNC Symbol;Acc:HGNC:4071]	GABPA
Q9UQL6	4.69e-09	1.67e-05	histone deacetylase 5 [Source:HGNC Symbol;Acc:HGNC:14068]	HDAC5
P10244	4.77e-09	1.7e-05	MYB proto-oncogene like 2 [Source:HGNC Symbol;Acc:HGNC:7548]	MYBL2
P28749	4.79e-09	1.71e-05	RB transcriptional corepressor like 1 [Source:HGNC Symbol;Acc:HGNC:9893]	RBL1
Q9H0G5	4.85e-09	1.73e-05	nuclear speckle splicing regulatory protein 1 [Source:HGNC Symbol;Acc:HGNC:25305]	NSRP1
O95319	4.89e-09	1.74e-05	CUGBP, Elav-like family member 2 [Source:HGNC Symbol;Acc:HGNC:2550]	CELF2
Q9BVL2	5.03e-09	1.79e-05	nucleoporin 58 [Source:HGNC Symbol;Acc:HGNC:20261]	NUP58
Q9ULL1	5.03e-09	1.79e-05	pleckstrin homology and RhoGEF domain containing G1 [Source:HGNC Symbol;Acc:HGNC:20884]	PLEKHG1
Q9BRT9	5.14e-09	1.83e-05	GINS complex subunit 4 [Source:HGNC Symbol;Acc:HGNC:28226]	GINS4
Q14974	5.15e-09	1.84e-05	karyopherin subunit beta 1 [Source:HGNC Symbol;Acc:HGNC:6400]	KPNB1
Q86XI2	5.23e-09	1.86e-05	non-SMC condensin II complex subunit G2 [Source:HGNC Symbol;Acc:HGNC:21904]	NCAPG2
Q14686	5.5e-09	1.96e-05	nuclear receptor coactivator 6 [Source:HGNC Symbol;Acc:HGNC:15936]	NCOA6
O75147	5.51e-09	1.96e-05	obscurin like 1 [Source:HGNC Symbol;Acc:HGNC:29092]	OBSL1
Q9Y294	5.54e-09	1.97e-05	anti-silencing function 1A histone chaperone [Source:HGNC Symbol;Acc:HGNC:20995]	ASF1A
Q9H4L7	5.75e-09	2.04e-05	SWI/SNF-related, matrix-associated actin-dependent regulator of chromatin, subfamily a, containing DEAD/H box 1 [Source:HGNC Symbol;Acc:HGNC:18398]	SMARCAD1
Q9Y6Q9	5.77e-09	2.05e-05	nuclear receptor coactivator 3 [Source:HGNC Symbol;Acc:HGNC:7670]	NCOA3
Q8WUU5	5.83e-09	2.07e-05	GATA zinc finger domain containing 1 [Source:HGNC Symbol;Acc:HGNC:29941]	GATAD1
Q9P086	6.03e-09	2.14e-05	mediator complex subunit 11 [Source:HGNC Symbol;Acc:HGNC:32687]	MED11
O94885	6.09e-09	2.16e-05	SAM and SH3 domain containing 1 [Source:HGNC Symbol;Acc:HGNC:19182]	SASH1
Q6ZRI6	6.11e-09	2.17e-05	chromosome 15 open reading frame 39 [Source:HGNC Symbol;Acc:HGNC:24497]	C15orf39
Q9NSY1	6.49e-09	2.31e-05	BMP2 inducible kinase [Source:HGNC Symbol;Acc:HGNC:18041]	BMP2K
Q504Q3	6.56e-09	2.33e-05	PAN2 poly(A) specific ribonuclease subunit [Source:HGNC Symbol;Acc:HGNC:20074]	PAN2
Q9Y5N6	6.65e-09	2.36e-05	origin recognition complex subunit 6 [Source:HGNC Symbol;Acc:HGNC:17151]	ORC6
Q9NRM7	6.71e-09	2.38e-05	large tumor suppressor kinase 2 [Source:HGNC Symbol;Acc:HGNC:6515]	LATS2
Q9HC07	6.7e-09	2.38e-05	transmembrane protein 165 [Source:HGNC Symbol;Acc:HGNC:30760]	TMEM165
Q99547	6.74e-09	2.39e-05	M-phase phosphoprotein 6 [Source:HGNC Symbol;Acc:HGNC:7214]	MPHOSPH6
A8MXV4	6.75e-09	2.4e-05	nudix hydrolase 19 [Source:HGNC Symbol;Acc:HGNC:32036]	NUDT19
Q9BXP5	6.77e-09	2.4e-05	serrate, RNA effector molecule [Source:HGNC Symbol;Acc:HGNC:24101]	SRRT
Q86TJ2	6.8e-09	2.41e-05	transcriptional adaptor 2B [Source:HGNC Symbol;Acc:HGNC:30781]	TADA2B
Q8WUB8	6.85e-09	2.43e-05	PHD finger protein 10 [Source:HGNC Symbol;Acc:HGNC:18250]	PHF10
Q03111	7.11e-09	2.52e-05	MLLT1, super elongation complex subunit [Source:HGNC Symbol;Acc:HGNC:7134]	MLLT1
O43427	7.15e-09	2.53e-05	FGF1 intracellular binding protein [Source:HGNC Symbol;Acc:HGNC:3705]	FIBP
P13984	7.18e-09	2.54e-05	general transcription factor IIF subunit 2 [Source:HGNC Symbol;Acc:HGNC:4653]	GTF2F2
Q9UPP1	7.38e-09	2.61e-05	PHD finger protein 8 [Source:HGNC Symbol;Acc:HGNC:20672]	PHF8
Q8N201	7.56e-09	2.67e-05	integrator complex subunit 1 [Source:HGNC Symbol;Acc:HGNC:24555]	INTS1
Q659A1	7.74e-09	2.74e-05	interactor of little elongation complex ELL subunit 2 [Source:HGNC Symbol;Acc:HGNC:29885]	ICE2
Q9HAP2	7.87e-09	2.78e-05	MLX interacting protein [Source:HGNC Symbol;Acc:HGNC:17055]	MLXIP
Q66K89	7.98e-09	2.82e-05	E4F transcription factor 1 [Source:HGNC Symbol;Acc:HGNC:3121]	E4F1
Q9UBB5	8.04e-09	2.84e-05	methyl-CpG binding domain protein 2 [Source:HGNC Symbol;Acc:HGNC:6917]	MBD2
Q86U44	8.12e-09	2.87e-05	methyltransferase like 3 [Source:HGNC Symbol;Acc:HGNC:17563]	METTL3
Q99856	8.19e-09	2.89e-05	AT-rich interaction domain 3A [Source:HGNC Symbol;Acc:HGNC:3031]	ARID3A
Q49A88	8.19e-09	2.89e-05	coiled-coil domain containing 14 [Source:HGNC Symbol;Acc:HGNC:25766]	CCDC14
Q8IXJ6	8.56e-09	3.02e-05	sirtuin 2 [Source:HGNC Symbol;Acc:HGNC:10886]	SIRT2
Q96SY0	8.66e-09	3.06e-05	von Willebrand factor A domain containing 9 [Source:HGNC Symbol;Acc:HGNC:25372]	VWA9
Q9UK58	8.78e-09	3.09e-05	cyclin L1 [Source:HGNC Symbol;Acc:HGNC:20569]	CCNL1
O43310	8.77e-09	3.09e-05	cap binding complex dependent translation initiation factor [Source:HGNC Symbol;Acc:HGNC:23925]	CTIF
Q9UPN6	8.86e-09	3.13e-05	SR-related CTD associated factor 8 [Source:HGNC Symbol;Acc:HGNC:20959]	SCAF8
Q9P2N6	8.9e-09	3.14e-05	KAT8 regulatory NSL complex subunit 3 [Source:HGNC Symbol;Acc:HGNC:25473]	KANSL3
O43395	8.98e-09	3.16e-05	pre-mRNA processing factor 3 [Source:HGNC Symbol;Acc:HGNC:17348]	PRPF3
Q13395	9.15e-09	3.22e-05	TAR (HIV-1) RNA binding protein 1 [Source:HGNC Symbol;Acc:HGNC:11568]	TARBP1
Q96NC0	9.32e-09	3.28e-05	zinc finger matrin-type 2 [Source:HGNC Symbol;Acc:HGNC:26433]	ZMAT2
O75529	9.57e-09	3.37e-05	TATA-box binding protein associated factor 5 like [Source:HGNC Symbol;Acc:HGNC:17304]	TAF5L
Q9ULG1	9.59e-09	3.38e-05	INO80 complex subunit [Source:HGNC Symbol;Acc:HGNC:26956]	INO80
Q8WZ64	9.79e-09	3.44e-05	ArfGAP with RhoGAP domain, ankyrin repeat and PH domain 2 [Source:HGNC Symbol;Acc:HGNC:16924]	ARAP2
Q6NZI2	9.8e-09	3.45e-05	polymerase I and transcript release factor [Source:HGNC Symbol;Acc:HGNC:9688]	PTRF
O14715	9.8e-09	3.45e-05	RANBP2-like and GRIP domain containing 8 [Source:HGNC Symbol;Acc:HGNC:9849]	RGPD8
Q12873	9.86e-09	3.47e-05	chromodomain helicase DNA binding protein 3 [Source:HGNC Symbol;Acc:HGNC:1918]	CHD3
O43791	9.87e-09	3.47e-05	speckle type BTB/POZ protein [Source:HGNC Symbol;Acc:HGNC:11254]	SPOP
Q8NEF9	9.9e-09	3.48e-05	serum response factor binding protein 1 [Source:HGNC Symbol;Acc:HGNC:26333]	SRFBP1
Q9Y253	1e-08	3.51e-05	DNA polymerase eta [Source:HGNC Symbol;Acc:HGNC:9181]	POLH
Q9GZS1	1e-08	3.52e-05	RNA polymerase I subunit E [Source:HGNC Symbol;Acc:HGNC:17631]	POLR1E
Q03164	1.01e-08	3.54e-05	lysine methyltransferase 2A [Source:HGNC Symbol;Acc:HGNC:7132]	KMT2A
Q5T481	1.04e-08	3.64e-05	RNA binding motif protein 20 [Source:HGNC Symbol;Acc:HGNC:27424]	RBM20
Q52LA3	1.04e-08	3.66e-05	lin-52 DREAM MuvB core complex component [Source:HGNC Symbol;Acc:HGNC:19856]	LIN52
Q8TDN4	1.05e-08	3.68e-05	Cdk5 and Abl enzyme substrate 1 [Source:HGNC Symbol;Acc:HGNC:25097]	CABLES1
Q92733	1.05e-08	3.69e-05	papillary renal cell carcinoma (translocation-associated) [Source:HGNC Symbol;Acc:HGNC:9343]	PRCC
Q9UPW6	1.05e-08	3.69e-05	SATB homeobox 2 [Source:HGNC Symbol;Acc:HGNC:21637]	SATB2
Q15788	1.06e-08	3.7e-05	nuclear receptor coactivator 1 [Source:HGNC Symbol;Acc:HGNC:7668]	NCOA1
O60244	1.07e-08	3.74e-05	mediator complex subunit 14 [Source:HGNC Symbol;Acc:HGNC:2370]	MED14
Q9H147	1.11e-08	3.87e-05	deoxynucleotidyltransferase terminal interacting protein 1 [Source:HGNC Symbol;Acc:HGNC:16160]	DNTTIP1
Q15545	1.11e-08	3.9e-05	TATA-box binding protein associated factor 7 [Source:HGNC Symbol;Acc:HGNC:11541]	TAF7
Q8N8A6	1.16e-08	4.08e-05	DEAD-box helicase 51 [Source:HGNC Symbol;Acc:HGNC:20082]	DDX51
Q8WUY1	1.17e-08	4.1e-05	thioesterase superfamily member 6 [Source:HGNC Symbol;Acc:HGNC:29656]	THEM6
Q9BTA9	1.22e-08	4.26e-05	WW domain containing adaptor with coiled-coil [Source:HGNC Symbol;Acc:HGNC:17327]	WAC
Q9H3G5	1.23e-08	4.32e-05	carboxypeptidase, vitellogenic like [Source:HGNC Symbol;Acc:HGNC:14399]	CPVL
Q96SK2	1.25e-08	4.38e-05	transmembrane protein 209 [Source:HGNC Symbol;Acc:HGNC:21898]	TMEM209
Q9BW71	1.27e-08	4.42e-05	HIRA interacting protein 3 [Source:HGNC Symbol;Acc:HGNC:4917]	HIRIP3
Q53EL6	1.27e-08	4.42e-05	programmed cell death 4 (neoplastic transformation inhibitor) [Source:HGNC Symbol;Acc:HGNC:8763]	PDCD4
Q6IBS0	1.28e-08	4.48e-05	twinfilin actin binding protein 2 [Source:HGNC Symbol;Acc:HGNC:9621]	TWF2
O95071	1.35e-08	4.71e-05	ubiquitin protein ligase E3 component n-recognin 5 [Source:HGNC Symbol;Acc:HGNC:16806]	UBR5
P07384	1.36e-08	4.76e-05	calpain 1 [Source:HGNC Symbol;Acc:HGNC:1476]	CAPN1
Q92794	1.38e-08	4.83e-05	lysine acetyltransferase 6A [Source:HGNC Symbol;Acc:HGNC:13013]	KAT6A
Q9UHA4	1.4e-08	4.88e-05	late endosomal/lysosomal adaptor, MAPK and MTOR activator 3 [Source:HGNC Symbol;Acc:HGNC:15606]	LAMTOR3
Q9H981	1.41e-08	4.93e-05	ARP8 actin-related protein 8 homolog [Source:HGNC Symbol;Acc:HGNC:14672]	ACTR8
Q9BTX1	1.42e-08	4.97e-05	NDC1 transmembrane nucleoporin [Source:HGNC Symbol;Acc:HGNC:25525]	NDC1
Q04726	1.44e-08	5.02e-05	transducin like enhancer of split 3 [Source:HGNC Symbol;Acc:HGNC:11839]	TLE3
O75461	1.46e-08	5.08e-05	E2F transcription factor 6 [Source:HGNC Symbol;Acc:HGNC:3120]	E2F6
Q9H8E8	1.47e-08	5.12e-05	lysine acetyltransferase 14 [Source:HGNC Symbol;Acc:HGNC:15904]	KAT14
Q9Y692	1.49e-08	5.19e-05	glucocorticoid modulatory element binding protein 1 [Source:HGNC Symbol;Acc:HGNC:4370]	GMEB1
Q6ZRP7	1.51e-08	5.26e-05	quiescin sulfhydryl oxidase 2 [Source:HGNC Symbol;Acc:HGNC:30249]	QSOX2
P42356	1.52e-08	5.28e-05	phosphatidylinositol 4-kinase alpha [Source:HGNC Symbol;Acc:HGNC:8983]	PI4KA
Q96S55	1.54e-08	5.34e-05	Werner helicase interacting protein 1 [Source:HGNC Symbol;Acc:HGNC:20876]	WRNIP1
Q8TE76	1.55e-08	5.4e-05	MORC family CW-type zinc finger 4 [Source:HGNC Symbol;Acc:HGNC:23485]	MORC4
Q92785	1.56e-08	5.44e-05	double PHD fingers 2 [Source:HGNC Symbol;Acc:HGNC:9964]	DPF2
Q8WXA9	1.62e-08	5.62e-05	splicing regulatory glutamic acid and lysine rich protein 1 [Source:HGNC Symbol;Acc:HGNC:17882]	SREK1
Q15054	1.63e-08	5.65e-05	DNA polymerase delta 3, accessory subunit [Source:HGNC Symbol;Acc:HGNC:20932]	POLD3
P52655	1.65e-08	5.72e-05	general transcription factor IIA subunit 1 [Source:HGNC Symbol;Acc:HGNC:4646]	GTF2A1
Q9Y4W2	1.66e-08	5.75e-05	LAS1 like, ribosome biogenesis factor [Source:HGNC Symbol;Acc:HGNC:25726]	LAS1L
Q9H081	1.65e-08	5.75e-05	MIS12, kinetochore complex component [Source:HGNC Symbol;Acc:HGNC:24967]	MIS12
Q8WUF5	1.66e-08	5.75e-05	protein phosphatase 1 regulatory subunit 13 like [Source:HGNC Symbol;Acc:HGNC:18838]	PPP1R13L
Q6F5E8	1.68e-08	5.82e-05	capping protein regulator and myosin 1 linker 2 [Source:HGNC Symbol;Acc:HGNC:27089]	CARMIL2
P33240	1.68e-08	5.82e-05	cleavage stimulation factor subunit 2 [Source:HGNC Symbol;Acc:HGNC:2484]	CSTF2
O60313	1.68e-08	5.84e-05	OPA1, mitochondrial dynamin like GTPase [Source:HGNC Symbol;Acc:HGNC:8140]	OPA1
Q96ES7	1.71e-08	5.93e-05	SAGA complex associated factor 29 [Source:HGNC Symbol;Acc:HGNC:25156]	SGF29
Q9H582	1.73e-08	5.99e-05	zinc finger protein 644 [Source:HGNC Symbol;Acc:HGNC:29222]	ZNF644
Q5T5U3	1.74e-08	6.02e-05	Rho GTPase activating protein 21 [Source:HGNC Symbol;Acc:HGNC:23725]	ARHGAP21
Q9NYZ3	1.74e-08	6.03e-05	G2 and S-phase expressed 1 [Source:HGNC Symbol;Acc:HGNC:13698]	GTSE1
Q6KC79	1.75e-08	6.05e-05	NIPBL, cohesin loading factor [Source:HGNC Symbol;Acc:HGNC:28862]	NIPBL
P48163	1.75e-08	6.06e-05	malic enzyme 1 [Source:HGNC Symbol;Acc:HGNC:6983]	ME1
O95789	1.75e-08	6.06e-05	zinc finger MYM-type containing 6 [Source:HGNC Symbol;Acc:HGNC:13050]	ZMYM6
Q96EB6	1.77e-08	6.12e-05	sirtuin 1 [Source:HGNC Symbol;Acc:HGNC:14929]	SIRT1
O14980	1.8e-08	6.22e-05	exportin 1 [Source:HGNC Symbol;Acc:HGNC:12825]	XPO1
A6ND36	1.82e-08	6.3e-05	family with sequence similarity 83 member G [Source:HGNC Symbol;Acc:HGNC:32554]	FAM83G
Q69YH5	1.86e-08	6.42e-05	cell division cycle associated 2 [Source:HGNC Symbol;Acc:HGNC:14623]	CDCA2
P49750	1.93e-08	6.69e-05	YLP motif containing 1 [Source:HGNC Symbol;Acc:HGNC:17798]	YLPM1
Q86UW6	1.96e-08	6.77e-05	NEDD4 binding protein 2 [Source:HGNC Symbol;Acc:HGNC:29851]	N4BP2
Q9Y2S0	1.97e-08	6.79e-05	RNA polymerase I subunit D [Source:HGNC Symbol;Acc:HGNC:20422]	POLR1D
Q8TEM1	1.97e-08	6.81e-05	nucleoporin 210 [Source:HGNC Symbol;Acc:HGNC:30052]	NUP210
O43172	1.98e-08	6.83e-05	pre-mRNA processing factor 4 [Source:HGNC Symbol;Acc:HGNC:17349]	PRPF4
Q9NQW6	1.98e-08	6.85e-05	anillin actin binding protein [Source:HGNC Symbol;Acc:HGNC:14082]	ANLN
O76064	2e-08	6.91e-05	ring finger protein 8 [Source:HGNC Symbol;Acc:HGNC:10071]	RNF8
Q6NZ36	2.02e-08	6.95e-05	Fanconi anemia core complex associated protein 20 [Source:HGNC Symbol;Acc:HGNC:26428]	FAAP20
Q9Y5K5	2.03e-08	7.01e-05	ubiquitin C-terminal hydrolase L5 [Source:HGNC Symbol;Acc:HGNC:19678]	UCHL5
O15357	2.03e-08	7.02e-05	inositol polyphosphate phosphatase like 1 [Source:HGNC Symbol;Acc:HGNC:6080]	INPPL1
Q8IXQ4	2.06e-08	7.1e-05	GPALPP motifs containing 1 [Source:HGNC Symbol;Acc:HGNC:20298]	GPALPP1
Q8TBC5	2.1e-08	7.24e-05	zinc finger and SCAN domain containing 18 [Source:HGNC Symbol;Acc:HGNC:21037]	ZSCAN18
O15379	2.11e-08	7.25e-05	histone deacetylase 3 [Source:HGNC Symbol;Acc:HGNC:4854]	HDAC3
Q5VWG9	2.12e-08	7.3e-05	TATA-box binding protein associated factor 3 [Source:HGNC Symbol;Acc:HGNC:17303]	TAF3
Q86YT6	2.13e-08	7.34e-05	mindbomb E3 ubiquitin protein ligase 1 [Source:HGNC Symbol;Acc:HGNC:21086]	MIB1
Q16799	2.14e-08	7.38e-05	reticulon 1 [Source:HGNC Symbol;Acc:HGNC:10467]	RTN1
Q9UI36	2.16e-08	7.42e-05	dachshund family transcription factor 1 [Source:HGNC Symbol;Acc:HGNC:2663]	DACH1
Q9Y6X4	2.18e-08	7.52e-05	family with sequence similarity 169 member A [Source:HGNC Symbol;Acc:HGNC:29138]	FAM169A
P28070	2.22e-08	7.62e-05	proteasome subunit beta 4 [Source:HGNC Symbol;Acc:HGNC:9541]	PSMB4
Q9UHK0	2.25e-08	7.75e-05	NUFIP1, FMR1 interacting protein 1 [Source:HGNC Symbol;Acc:HGNC:8057]	NUFIP1
Q86UV5	2.28e-08	7.84e-05	ubiquitin specific peptidase 48 [Source:HGNC Symbol;Acc:HGNC:18533]	USP48
Q6P2C8	2.3e-08	7.91e-05	mediator complex subunit 27 [Source:HGNC Symbol;Acc:HGNC:2377]	MED27
Q12769	2.36e-08	8.1e-05	nucleoporin 160 [Source:HGNC Symbol;Acc:HGNC:18017]	NUP160
Q6P1R3	2.36e-08	8.12e-05	Myb/SANT DNA binding domain containing 2 [Source:HGNC Symbol;Acc:HGNC:26266]	MSANTD2
Q9BSM1	2.44e-08	8.39e-05	polycomb group ring finger 1 [Source:HGNC Symbol;Acc:HGNC:17615]	PCGF1
P57740	2.49e-08	8.55e-05	nucleoporin 107 [Source:HGNC Symbol;Acc:HGNC:29914]	NUP107
Q9BTT0	2.51e-08	8.63e-05	acidic nuclear phosphoprotein 32 family member E [Source:HGNC Symbol;Acc:HGNC:16673]	ANP32E
Q12972	2.53e-08	8.68e-05	protein phosphatase 1 regulatory subunit 8 [Source:HGNC Symbol;Acc:HGNC:9296]	PPP1R8
Q6UB99	2.55e-08	8.76e-05	ankyrin repeat domain 11 [Source:HGNC Symbol;Acc:HGNC:21316]	ANKRD11
Q8NDX5	2.55e-08	8.76e-05	polyhomeotic homolog 3 [Source:HGNC Symbol;Acc:HGNC:15682]	PHC3
P61586	2.56e-08	8.78e-05	ras homolog family member A [Source:HGNC Symbol;Acc:HGNC:667]	RHOA
Q07864	2.61e-08	8.93e-05	DNA polymerase epsilon, catalytic subunit [Source:HGNC Symbol;Acc:HGNC:9177]	POLE
Q9NQX3	2.67e-08	9.14e-05	gephyrin [Source:HGNC Symbol;Acc:HGNC:15465]	GPHN
Q06190	2.68e-08	9.18e-05	protein phosphatase 2 regulatory subunit B''alpha [Source:HGNC Symbol;Acc:HGNC:9307]	PPP2R3A
Q9NXE4	2.68e-08	9.18e-05	sphingomyelin phosphodiesterase 4 [Source:HGNC Symbol;Acc:HGNC:32949]	SMPD4
Q9Y467	2.69e-08	9.19e-05	spalt like transcription factor 2 [Source:HGNC Symbol;Acc:HGNC:10526]	SALL2
Q9NS91	2.69e-08	9.2e-05	RAD18, E3 ubiquitin protein ligase [Source:HGNC Symbol;Acc:HGNC:18278]	RAD18
Q8NFH3	2.7e-08	9.24e-05	nucleoporin 43 [Source:HGNC Symbol;Acc:HGNC:21182]	NUP43
P55199	2.7e-08	9.25e-05	elongation factor for RNA polymerase II [Source:HGNC Symbol;Acc:HGNC:23114]	ELL
Q13009	2.74e-08	9.38e-05	T-cell lymphoma invasion and metastasis 1 [Source:HGNC Symbol;Acc:HGNC:11805]	TIAM1
Q16533	2.75e-08	9.41e-05	small nuclear RNA activating complex polypeptide 1 [Source:HGNC Symbol;Acc:HGNC:11134]	SNAPC1
Q93034	2.79e-08	9.54e-05	cullin 5 [Source:HGNC Symbol;Acc:HGNC:2556]	CUL5
O15446	2.8e-08	9.57e-05	CD3e molecule associated protein [Source:HGNC Symbol;Acc:HGNC:24219]	CD3EAP
Q9BRR6	2.81e-08	9.6e-05	ADP dependent glucokinase [Source:HGNC Symbol;Acc:HGNC:25250]	ADPGK
Q9UBD5	2.82e-08	9.62e-05	origin recognition complex subunit 3 [Source:HGNC Symbol;Acc:HGNC:8489]	ORC3
Q4L235	2.86e-08	9.76e-05	aminoadipate-semialdehyde dehydrogenase [Source:HGNC Symbol;Acc:HGNC:23993]	AASDH
P53680	2.9e-08	9.88e-05	adaptor related protein complex 2 sigma 1 subunit [Source:HGNC Symbol;Acc:HGNC:565]	AP2S1
Q13129	2.89e-08	9.88e-05	rearranged L-myc fusion [Source:HGNC Symbol;Acc:HGNC:10025]	RLF
Q6ZW49	2.91e-08	9.91e-05	PAX interacting protein 1 [Source:HGNC Symbol;Acc:HGNC:8624]	PAXIP1
Q8WUW1	3.01e-08	0.000102491	BRICK1, SCAR/WAVE actin nucleating complex subunit [Source:HGNC Symbol;Acc:HGNC:23057]	BRK1
Q7Z5K2	3.03e-08	0.000103127	WAPL cohesin release factor [Source:HGNC Symbol;Acc:HGNC:23293]	WAPL
Q01658	3.15e-08	0.000107407	down-regulator of transcription 1 [Source:HGNC Symbol;Acc:HGNC:3017]	DR1
Q6P1J9	3.2e-08	0.000108866	cell division cycle 73 [Source:HGNC Symbol;Acc:HGNC:16783]	CDC73
Q9BWT3	3.25e-08	0.000110553	poly(A) polymerase gamma [Source:HGNC Symbol;Acc:HGNC:14982]	PAPOLG
O15090	3.27e-08	0.000111345	zinc finger protein 536 [Source:HGNC Symbol;Acc:HGNC:29025]	ZNF536
Q96CP2	3.31e-08	0.000112578	FLYWCH family member 2 [Source:HGNC Symbol;Acc:HGNC:25178]	FLYWCH2
Q9BYE7	3.32e-08	0.000112967	polycomb group ring finger 6 [Source:HGNC Symbol;Acc:HGNC:21156]	PCGF6
Q9Y4F3	3.35e-08	0.000113948	KIAA0430 [Source:HGNC Symbol;Acc:HGNC:29562]	KIAA0430
Q01826	3.4e-08	0.000115527	SATB homeobox 1 [Source:HGNC Symbol;Acc:HGNC:10541]	SATB1
Q01780	3.41e-08	0.000115984	exosome component 10 [Source:HGNC Symbol;Acc:HGNC:9138]	EXOSC10
P15822	3.42e-08	0.000116104	human immunodeficiency virus type I enhancer binding protein 1 [Source:HGNC Symbol;Acc:HGNC:4920]	HIVEP1
Q9UKL3	3.43e-08	0.000116683	NA	CASP8AP2
Q8TD26	3.46e-08	0.000117597	chromodomain helicase DNA binding protein 6 [Source:HGNC Symbol;Acc:HGNC:19057]	CHD6
O95219	3.47e-08	0.000117936	sorting nexin 4 [Source:HGNC Symbol;Acc:HGNC:11175]	SNX4
Q8WX93	3.5e-08	0.000118733	palladin, cytoskeletal associated protein [Source:HGNC Symbol;Acc:HGNC:17068]	PALLD
Q96RU2	3.51e-08	0.000119058	ubiquitin specific peptidase 28 [Source:HGNC Symbol;Acc:HGNC:12625]	USP28
P51610	3.57e-08	0.000121073	host cell factor C1 [Source:HGNC Symbol;Acc:HGNC:4839]	HCFC1
P51665	3.64e-08	0.000123595	proteasome 26S subunit, non-ATPase 7 [Source:HGNC Symbol;Acc:HGNC:9565]	PSMD7
Q96T51	3.65e-08	0.000123595	RUN and FYVE domain containing 1 [Source:HGNC Symbol;Acc:HGNC:19760]	RUFY1
P35269	3.68e-08	0.000124656	general transcription factor IIF subunit 1 [Source:HGNC Symbol;Acc:HGNC:4652]	GTF2F1
Q96CN9	3.69e-08	0.000125009	GRIP and coiled-coil domain containing 1 [Source:HGNC Symbol;Acc:HGNC:19095]	GCC1
Q7Z7C8	3.69e-08	0.000125009	TATA-box binding protein associated factor 8 [Source:HGNC Symbol;Acc:HGNC:17300]	TAF8
Q01167	3.71e-08	0.000125488	forkhead box K2 [Source:HGNC Symbol;Acc:HGNC:6036]	FOXK2
A7KAX9	3.71e-08	0.000125753	Rho GTPase activating protein 32 [Source:HGNC Symbol;Acc:HGNC:17399]	ARHGAP32
Q9HC62	3.76e-08	0.000127164	SUMO1/sentrin/SMT3 specific peptidase 2 [Source:HGNC Symbol;Acc:HGNC:23116]	SENP2
O95391	3.76e-08	0.000127252	SLU7 homolog, splicing factor [Source:HGNC Symbol;Acc:HGNC:16939]	SLU7
Q8IXH7	3.77e-08	0.000127647	NA	NELFCD
Q9GZR1	3.77e-08	0.000127647	SUMO1/sentrin specific peptidase 6 [Source:HGNC Symbol;Acc:HGNC:20944]	SENP6
Q7L4I2	3.8e-08	0.000128603	arginine and serine rich coiled-coil 2 [Source:HGNC Symbol;Acc:HGNC:30559]	RSRC2
Q9NPG3	3.81e-08	0.00012863	ubinuclein 1 [Source:HGNC Symbol;Acc:HGNC:12506]	UBN1
O15021	3.82e-08	0.000129148	microtubule associated serine/threonine kinase family member 4 [Source:HGNC Symbol;Acc:HGNC:19037]	MAST4
Q96B36	3.83e-08	0.000129482	AKT1 substrate 1 [Source:HGNC Symbol;Acc:HGNC:28426]	AKT1S1
Q9NPI1	3.87e-08	0.000130603	bromodomain containing 7 [Source:HGNC Symbol;Acc:HGNC:14310]	BRD7
Q9P2N5	3.87e-08	0.000130603	RNA binding motif protein 27 [Source:HGNC Symbol;Acc:HGNC:29243]	RBM27
Q63HK5	3.87e-08	0.000130603	teashirt zinc finger homeobox 3 [Source:HGNC Symbol;Acc:HGNC:30700]	TSHZ3
Q96HR8	4.05e-08	0.00013675	nuclear assembly factor 1 ribonucleoprotein [Source:HGNC Symbol;Acc:HGNC:25126]	NAF1
Q14814	4.11e-08	0.00013867	myocyte enhancer factor 2D [Source:HGNC Symbol;Acc:HGNC:6997]	MEF2D
Q15121	4.15e-08	0.000139785	phosphoprotein enriched in astrocytes 15 [Source:HGNC Symbol;Acc:HGNC:8822]	PEA15
Q6PII3	4.19e-08	0.000141167	coiled-coil domain containing 174 [Source:HGNC Symbol;Acc:HGNC:28033]	CCDC174
Q9Y618	4.21e-08	0.000141702	nuclear receptor corepressor 2 [Source:HGNC Symbol;Acc:HGNC:7673]	NCOR2
Q8N5I9	4.22e-08	0.000142009	chromosome 12 open reading frame 45 [Source:HGNC Symbol;Acc:HGNC:28628]	C12orf45
P29083	4.23e-08	0.000142547	general transcription factor IIE subunit 1 [Source:HGNC Symbol;Acc:HGNC:4650]	GTF2E1
Q9Y2F5	4.24e-08	0.000142611	interactor of little elongation complex ELL subunit 1 [Source:HGNC Symbol;Acc:HGNC:29154]	ICE1
O14787	4.28e-08	0.000144044	transportin 2 [Source:HGNC Symbol;Acc:HGNC:19998]	TNPO2
Q14207	4.3e-08	0.000144699	nuclear protein, coactivator of histone transcription [Source:HGNC Symbol;Acc:HGNC:7896]	NPAT
P39687	4.39e-08	0.000147735	acidic nuclear phosphoprotein 32 family member A [Source:HGNC Symbol;Acc:HGNC:13233]	ANP32A
Q9BW85	4.4e-08	0.00014797	coiled-coil domain containing 94 [Source:HGNC Symbol;Acc:HGNC:25518]	CCDC94
O75792	4.4e-08	0.000148025	ribonuclease H2 subunit A [Source:HGNC Symbol;Acc:HGNC:18518]	RNASEH2A
Q17RS7	4.45e-08	0.000149551	GEN1, Holliday junction 5' flap endonuclease [Source:HGNC Symbol;Acc:HGNC:26881]	GEN1
Q96AX9	4.48e-08	0.000150318	mindbomb E3 ubiquitin protein ligase 2 [Source:HGNC Symbol;Acc:HGNC:30577]	MIB2
Q9P2K3	4.48e-08	0.00015043	REST corepressor 3 [Source:HGNC Symbol;Acc:HGNC:25594]	RCOR3
Q9NZI7	4.52e-08	0.0001517	upstream binding protein 1 (LBP-1a) [Source:HGNC Symbol;Acc:HGNC:12507]	UBP1
Q9HCM4	4.52e-08	0.000151704	erythrocyte membrane protein band 4.1 like 5 [Source:HGNC Symbol;Acc:HGNC:19819]	EPB41L5
P86791	4.6e-08	0.000154442	CCZ1 homolog, vacuolar protein trafficking and biogenesis associated [Source:HGNC Symbol;Acc:HGNC:21691]	CCZ1
Q68CZ1	4.61e-08	0.000154614	RPGRIP1 like [Source:HGNC Symbol;Acc:HGNC:29168]	RPGRIP1L
Q8ND04	4.62e-08	0.000154869	SMG8, nonsense mediated mRNA decay factor [Source:HGNC Symbol;Acc:HGNC:25551]	SMG8
P06400	4.65e-08	0.000155896	RB transcriptional corepressor 1 [Source:HGNC Symbol;Acc:HGNC:9884]	RB1
Q9NSV4	4.65e-08	0.000155938	diaphanous related formin 3 [Source:HGNC Symbol;Acc:HGNC:15480]	DIAPH3
Q6UX04	4.68e-08	0.000156943	CWC27 spliceosome associated protein homolog [Source:HGNC Symbol;Acc:HGNC:10664]	CWC27
Q86UP3	4.71e-08	0.000157604	zinc finger homeobox 4 [Source:HGNC Symbol;Acc:HGNC:30939]	ZFHX4
Q5VZL5	4.87e-08	0.000163041	zinc finger MYM-type containing 4 [Source:HGNC Symbol;Acc:HGNC:13055]	ZMYM4
Q6NSI4	4.93e-08	0.000165075	chromosome X open reading frame 57 [Source:HGNC Symbol;Acc:HGNC:25486]	CXorf57
Q7Z739	5.01e-08	0.000167592	YTH N6-methyladenosine RNA binding protein 3 [Source:HGNC Symbol;Acc:HGNC:26465]	YTHDF3
Q15554	5.03e-08	0.000168104	telomeric repeat binding factor 2 [Source:HGNC Symbol;Acc:HGNC:11729]	TERF2
Q7Z4Q2	5.07e-08	0.000169476	HEAT repeat containing 3 [Source:HGNC Symbol;Acc:HGNC:26087]	HEATR3
P61964	5.19e-08	0.000173539	WD repeat domain 5 [Source:HGNC Symbol;Acc:HGNC:12757]	WDR5
Q9GZU8	5.27e-08	0.000176011	family with sequence similarity 192 member A [Source:HGNC Symbol;Acc:HGNC:29856]	FAM192A
Q04724	5.29e-08	0.00017689	transducin like enhancer of split 1 [Source:HGNC Symbol;Acc:HGNC:11837]	TLE1
O75554	5.51e-08	0.000183921	WW domain binding protein 4 [Source:HGNC Symbol;Acc:HGNC:12739]	WBP4
P0C7T5	5.52e-08	0.000184406	ataxin 1 like [Source:HGNC Symbol;Acc:HGNC:33279]	ATXN1L
Q8WX92	5.69e-08	0.000189819	negative elongation factor complex member B [Source:HGNC Symbol;Acc:HGNC:24324]	NELFB
Q9BVA0	5.75e-08	0.000191921	katanin regulatory subunit B1 [Source:HGNC Symbol;Acc:HGNC:6217]	KATNB1
P55060	5.8e-08	0.000193434	chromosome segregation 1 like [Source:HGNC Symbol;Acc:HGNC:2431]	CSE1L
Q86X83	5.89e-08	0.000196278	COMM domain containing 2 [Source:HGNC Symbol;Acc:HGNC:24993]	COMMD2
O14519	5.91e-08	0.000196906	cyclin dependent kinase 2 associated protein 1 [Source:HGNC Symbol;Acc:HGNC:14002]	CDK2AP1
Q12857	6.08e-08	0.000202738	nuclear factor I A [Source:HGNC Symbol;Acc:HGNC:7784]	NFIA
A0JLT2	6.15e-08	0.00020486	mediator complex subunit 19 [Source:HGNC Symbol;Acc:HGNC:29600]	MED19
Q9NRR4	6.21e-08	0.000206786	drosha ribonuclease III [Source:HGNC Symbol;Acc:HGNC:17904]	DROSHA
Q5TA45	6.34e-08	0.000210977	cleavage and polyadenylation specific factor 3-like [Source:HGNC Symbol;Acc:HGNC:26052]	CPSF3L
Q9Y2U8	6.46e-08	0.000215083	LEM domain containing 3 [Source:HGNC Symbol;Acc:HGNC:28887]	LEMD3
Q96HQ2	6.51e-08	0.000216588	CDKN2A interacting protein N-terminal like [Source:HGNC Symbol;Acc:HGNC:30545]	CDKN2AIPNL
Q9Y448	6.59e-08	0.000219267	kinetochore localized astrin/SPAG5 binding protein [Source:HGNC Symbol;Acc:HGNC:30767]	KNSTRN
O95630	6.62e-08	0.000220243	STAM binding protein [Source:HGNC Symbol;Acc:HGNC:16950]	STAMBP
O14966	6.77e-08	0.000225181	RAB29, member RAS oncogene family [Source:HGNC Symbol;Acc:HGNC:9789]	RAB29
P54198	6.79e-08	0.000225595	histone cell cycle regulator [Source:HGNC Symbol;Acc:HGNC:4916]	HIRA
Q92888	6.84e-08	0.000227356	Rho guanine nucleotide exchange factor 1 [Source:HGNC Symbol;Acc:HGNC:681]	ARHGEF1
P51532	6.95e-08	0.000231025	SWI/SNF related, matrix associated, actin dependent regulator of chromatin, subfamily a, member 4 [Source:HGNC Symbol;Acc:HGNC:11100]	SMARCA4
Q5TC82	7.07e-08	0.000234788	ring finger and CCCH-type domains 1 [Source:HGNC Symbol;Acc:HGNC:29434]	RC3H1
P15923	7.09e-08	0.000235283	transcription factor 3 [Source:HGNC Symbol;Acc:HGNC:11633]	TCF3
O14802	7.23e-08	0.000240095	RNA polymerase III subunit A [Source:HGNC Symbol;Acc:HGNC:30074]	POLR3A
Q86WP2	7.24e-08	0.000240227	GC-rich promoter binding protein 1 [Source:HGNC Symbol;Acc:HGNC:29520]	GPBP1
Q9H4L4	7.29e-08	0.000241787	SUMO1/sentrin/SMT3 specific peptidase 3 [Source:HGNC Symbol;Acc:HGNC:17862]	SENP3
Q9HBM6	7.31e-08	0.000242283	TATA-box binding protein associated factor 9b [Source:HGNC Symbol;Acc:HGNC:17306]	TAF9B
Q96CP6	7.39e-08	0.000244853	GRAM domain containing 1A [Source:HGNC Symbol;Acc:HGNC:29305]	GRAMD1A
Q9HCJ3	7.42e-08	0.000245897	ribonucleoprotein, PTB binding 2 [Source:HGNC Symbol;Acc:HGNC:25577]	RAVER2
O60684	7.46e-08	0.000247127	karyopherin subunit alpha 6 [Source:HGNC Symbol;Acc:HGNC:6399]	KPNA6
Q9Y2K2	7.47e-08	0.000247541	NA	SIK3
Q8WUM0	7.51e-08	0.000248801	nucleoporin 133 [Source:HGNC Symbol;Acc:HGNC:18016]	NUP133
P27986	7.55e-08	0.000249778	phosphoinositide-3-kinase regulatory subunit 1 [Source:HGNC Symbol;Acc:HGNC:8979]	PIK3R1
P60510	7.57e-08	0.000250567	protein phosphatase 4 catalytic subunit [Source:HGNC Symbol;Acc:HGNC:9319]	PPP4C
Q53H12	7.6e-08	0.000251268	acylglycerol kinase [Source:HGNC Symbol;Acc:HGNC:21869]	AGK
Q92989	7.61e-08	0.000251753	cleavage and polyadenylation factor I subunit 1 [Source:HGNC Symbol;Acc:HGNC:16999]	CLP1
Q86VM9	7.64e-08	0.000252421	zinc finger CCCH-type containing 18 [Source:HGNC Symbol;Acc:HGNC:25091]	ZC3H18
Q9UEG4	7.71e-08	0.000254694	zinc finger protein 629 [Source:HGNC Symbol;Acc:HGNC:29008]	ZNF629
Q96EV2	7.71e-08	0.000254706	RNA binding motif protein 33 [Source:HGNC Symbol;Acc:HGNC:27223]	RBM33
Q8NFU7	7.74e-08	0.000255768	tet methylcytosine dioxygenase 1 [Source:HGNC Symbol;Acc:HGNC:29484]	TET1
Q8IWZ8	7.95e-08	0.000262368	SURP and G-patch domain containing 1 [Source:HGNC Symbol;Acc:HGNC:18643]	SUGP1
Q9BVV7	7.97e-08	0.000263198	translocase of inner mitochondrial membrane 21 [Source:HGNC Symbol;Acc:HGNC:25010]	TIMM21
Q9HAH7	8.03e-08	0.000264943	fibrosin [Source:HGNC Symbol;Acc:HGNC:20442]	FBRS
Q9NSC2	8.05e-08	0.000265728	spalt like transcription factor 1 [Source:HGNC Symbol;Acc:HGNC:10524]	SALL1
P19838	8.07e-08	0.000266308	nuclear factor kappa B subunit 1 [Source:HGNC Symbol;Acc:HGNC:7794]	NFKB1
Q6SPF0	8.1e-08	0.000267043	NA	SAMD1
Q5SVZ6	8.1e-08	0.00026712	zinc finger MYM-type containing 1 [Source:HGNC Symbol;Acc:HGNC:26253]	ZMYM1
Q96BN2	8.16e-08	0.000268782	transcriptional adaptor 1 [Source:HGNC Symbol;Acc:HGNC:30631]	TADA1
Q6ZU65	8.17e-08	0.000269267	ubinuclein 2 [Source:HGNC Symbol;Acc:HGNC:21931]	UBN2
Q9H944	8.18e-08	0.000269273	mediator complex subunit 20 [Source:HGNC Symbol;Acc:HGNC:16840]	MED20
Q4G0J3	8.19e-08	0.000269523	La ribonucleoprotein domain family member 7 [Source:HGNC Symbol;Acc:HGNC:24912]	LARP7
Q9HC44	8.31e-08	0.000273361	GC-rich promoter binding protein 1 like 1 [Source:HGNC Symbol;Acc:HGNC:28843]	GPBP1L1
O95573	8.42e-08	0.000277089	acyl-CoA synthetase long-chain family member 3 [Source:HGNC Symbol;Acc:HGNC:3570]	ACSL3
Q14839	8.63e-08	0.000283889	chromodomain helicase DNA binding protein 4 [Source:HGNC Symbol;Acc:HGNC:1919]	CHD4
O75818	8.64e-08	0.000283953	ribonuclease P/MRP subunit p40 [Source:HGNC Symbol;Acc:HGNC:20992]	RPP40
Q9C0F0	8.73e-08	0.000286979	additional sex combs like 3, transcriptional regulator [Source:HGNC Symbol;Acc:HGNC:29357]	ASXL3
Q15528	8.74e-08	0.000287188	mediator complex subunit 22 [Source:HGNC Symbol;Acc:HGNC:11477]	MED22
Q5VWJ9	8.83e-08	0.000289961	sorting nexin family member 30 [Source:HGNC Symbol;Acc:HGNC:23685]	SNX30
Q9NVR2	8.86e-08	0.000290943	integrator complex subunit 10 [Source:HGNC Symbol;Acc:HGNC:25548]	INTS10
Q8IWR0	8.86e-08	0.000290943	zinc finger CCCH-type containing 7A [Source:HGNC Symbol;Acc:HGNC:30959]	ZC3H7A
Q9ULE4	8.91e-08	0.00029239	family with sequence similarity 184 member B [Source:HGNC Symbol;Acc:HGNC:29235]	FAM184B
Q8NFH5	8.91e-08	0.000292476	nucleoporin 35 [Source:HGNC Symbol;Acc:HGNC:29797]	NUP35
Q9NPQ8	8.97e-08	0.00029413	RIC8 guanine nucleotide exchange factor A [Source:HGNC Symbol;Acc:HGNC:29550]	RIC8A
Q7Z3B4	9.03e-08	0.000295963	nucleoporin 54 [Source:HGNC Symbol;Acc:HGNC:17359]	NUP54
Q5TCX8	9.04e-08	0.000296244	Mitogen-activated protein kinase kinase kinase MLK4 [Source:UniProtKB/Swiss-Prot;Acc:Q5TCX8]	MLK4
P60228	9.24e-08	0.000302929	eukaryotic translation initiation factor 3 subunit E [Source:HGNC Symbol;Acc:HGNC:3277]	EIF3E
O75420	9.39e-08	0.000307579	GRB10 interacting GYF protein 1 [Source:HGNC Symbol;Acc:HGNC:9126]	GIGYF1
P51948	9.41e-08	0.000308293	MNAT1, CDK activating kinase assembly factor [Source:HGNC Symbol;Acc:HGNC:7181]	MNAT1
Q9H089	9.45e-08	0.000309486	large 60S subunit nuclear export GTPase 1 [Source:HGNC Symbol;Acc:HGNC:25652]	LSG1
O00629	9.46e-08	0.000309621	karyopherin subunit alpha 4 [Source:HGNC Symbol;Acc:HGNC:6397]	KPNA4
O15047	9.48e-08	0.000310095	SET domain containing 1A [Source:HGNC Symbol;Acc:HGNC:29010]	SETD1A
Q9UMN6	9.53e-08	0.000311855	lysine methyltransferase 2B [Source:HGNC Symbol;Acc:HGNC:15840]	KMT2B
O60315	9.64e-08	0.000315287	zinc finger E-box binding homeobox 2 [Source:HGNC Symbol;Acc:HGNC:14881]	ZEB2
Q2NL82	9.87e-08	0.000322702	TSR1, ribosome maturation factor [Source:HGNC Symbol;Acc:HGNC:25542]	TSR1
Q9Y6J0	9.91e-08	0.000323769	calcineurin binding protein 1 [Source:HGNC Symbol;Acc:HGNC:24187]	CABIN1
Q5SXM2	1e-07	0.000327684	small nuclear RNA activating complex polypeptide 4 [Source:HGNC Symbol;Acc:HGNC:11137]	SNAPC4
Q9Y2I7	1e-07	0.000327697	phosphoinositide kinase, FYVE-type zinc finger containing [Source:HGNC Symbol;Acc:HGNC:23785]	PIKFYVE
Q99436	1.01e-07	0.000330056	proteasome subunit beta 7 [Source:HGNC Symbol;Acc:HGNC:9544]	PSMB7
Q9Y4A5	1.02e-07	0.000333239	transformation/transcription domain associated protein [Source:HGNC Symbol;Acc:HGNC:12347]	TRRAP
Q9NZ63	1.02e-07	0.000334295	chromosome 9 open reading frame 78 [Source:HGNC Symbol;Acc:HGNC:24932]	C9orf78
Q12948	1.02e-07	0.000334309	forkhead box C1 [Source:HGNC Symbol;Acc:HGNC:3800]	FOXC1
Q96QE3	1.03e-07	0.000334378	ATPase family, AAA domain containing 5 [Source:HGNC Symbol;Acc:HGNC:25752]	ATAD5
Q14186	1.04e-07	0.000338306	transcription factor Dp-1 [Source:HGNC Symbol;Acc:HGNC:11749]	TFDP1
Q8TCN5	1.04e-07	0.000338591	zinc finger protein 507 [Source:HGNC Symbol;Acc:HGNC:23783]	ZNF507
Q96JM7	1.04e-07	0.000339101	l(3)mbt-like 3 (Drosophila) [Source:HGNC Symbol;Acc:HGNC:23035]	L3MBTL3
Q8TBC3	1.04e-07	0.000339716	SH3KBP1 binding protein 1 [Source:HGNC Symbol;Acc:HGNC:19214]	SHKBP1
Q96JC9	1.05e-07	0.000341283	ELL associated factor 1 [Source:HGNC Symbol;Acc:HGNC:20907]	EAF1
P12755	1.07e-07	0.000347185	SKI proto-oncogene [Source:HGNC Symbol;Acc:HGNC:10896]	SKI
Q6PD62	1.07e-07	0.000349222	CTR9 homolog, Paf1/RNA polymerase II complex component [Source:HGNC Symbol;Acc:HGNC:16850]	CTR9
Q15637	1.08e-07	0.000351166	splicing factor 1 [Source:HGNC Symbol;Acc:HGNC:12950]	SF1
O75449	1.08e-07	0.000352685	katanin catalytic subunit A1 [Source:HGNC Symbol;Acc:HGNC:6216]	KATNA1
Q9NQT8	1.09e-07	0.000354188	kinesin family member 13B [Source:HGNC Symbol;Acc:HGNC:14405]	KIF13B
O75592	1.09e-07	0.000354388	MYC binding protein 2, E3 ubiquitin protein ligase [Source:HGNC Symbol;Acc:HGNC:23386]	MYCBP2
Q8IWI9	1.1e-07	0.000358315	MGA, MAX dimerization protein [Source:HGNC Symbol;Acc:HGNC:14010]	MGA
Q15906	1.12e-07	0.000362276	vacuolar protein sorting 72 homolog [Source:HGNC Symbol;Acc:HGNC:11644]	VPS72
Q8NHQ8	1.12e-07	0.000363806	Ras association domain family member 8 [Source:HGNC Symbol;Acc:HGNC:13232]	RASSF8
Q6NW34	1.15e-07	0.000372574	nucleolus and neural progenitor protein [Source:HGNC Symbol;Acc:HGNC:24496]	NEPRO
Q92830	1.15e-07	0.000374568	lysine acetyltransferase 2A [Source:HGNC Symbol;Acc:HGNC:4201]	KAT2A
O43502	1.17e-07	0.000378849	RAD51 paralog C [Source:HGNC Symbol;Acc:HGNC:9820]	RAD51C
Q12834	1.17e-07	0.00037992	cell division cycle 20 [Source:HGNC Symbol;Acc:HGNC:1723]	CDC20
P48426	1.17e-07	0.000380295	phosphatidylinositol-5-phosphate 4-kinase type 2 alpha [Source:HGNC Symbol;Acc:HGNC:8997]	PIP4K2A
O60318	1.18e-07	0.000381063	minichromosome maintenance complex component 3 associated protein [Source:HGNC Symbol;Acc:HGNC:6946]	MCM3AP
Q15527	1.18e-07	0.000382096	surfeit 2 [Source:HGNC Symbol;Acc:HGNC:11475]	SURF2
Q9NYJ8	1.18e-07	0.000382973	TGF-beta activated kinase 1/MAP3K7 binding protein 2 [Source:HGNC Symbol;Acc:HGNC:17075]	TAB2
Q92576	1.19e-07	0.00038426	PHD finger protein 3 [Source:HGNC Symbol;Acc:HGNC:8921]	PHF3
Q9Y5B8	1.21e-07	0.000390222	NME/NM23 family member 7 [Source:HGNC Symbol;Acc:HGNC:20461]	NME7
Q99504	1.21e-07	0.000390698	EYA transcriptional coactivator and phosphatase 3 [Source:HGNC Symbol;Acc:HGNC:3521]	EYA3
P37837	1.21e-07	0.000391805	transaldolase 1 [Source:HGNC Symbol;Acc:HGNC:11559]	TALDO1
Q9BTT4	1.22e-07	0.000395502	mediator complex subunit 10 [Source:HGNC Symbol;Acc:HGNC:28760]	MED10
Q9NVC6	1.23e-07	0.000396649	mediator complex subunit 17 [Source:HGNC Symbol;Acc:HGNC:2375]	MED17
Q8NCF5	1.26e-07	0.000406018	nuclear factor of activated T-cells 2 interacting protein [Source:HGNC Symbol;Acc:HGNC:25906]	NFATC2IP
Q92917	1.27e-07	0.000410786	G-patch domain and KOW motifs [Source:HGNC Symbol;Acc:HGNC:30677]	GPKOW
Q6P4R8	1.28e-07	0.000414138	nuclear factor related to kappaB binding protein [Source:HGNC Symbol;Acc:HGNC:7802]	NFRKB
Q6IN85	1.28e-07	0.000414138	protein phosphatase 4 regulatory subunit 3A [Source:HGNC Symbol;Acc:HGNC:20219]	PPP4R3A
Q9H0L4	1.3e-07	0.000419728	cleavage stimulation factor subunit 2 tau variant [Source:HGNC Symbol;Acc:HGNC:17086]	CSTF2T
O00750	1.31e-07	0.000421133	phosphatidylinositol-4-phosphate 3-kinase catalytic subunit type 2 beta [Source:HGNC Symbol;Acc:HGNC:8972]	PIK3C2B
Q92990	1.31e-07	0.000423759	glomulin, FKBP associated protein [Source:HGNC Symbol;Acc:HGNC:14373]	GLMN
Q15468	1.32e-07	0.000425536	SCL/TAL1 interrupting locus [Source:HGNC Symbol;Acc:HGNC:10879]	STIL
Q9H871	1.33e-07	0.000429033	required for meiotic nuclear division 5 homolog A [Source:HGNC Symbol;Acc:HGNC:25850]	RMND5A
Q8IZL8	1.35e-07	0.000434857	proline, glutamate and leucine rich protein 1 [Source:HGNC Symbol;Acc:HGNC:30134]	PELP1
O94888	1.35e-07	0.000434857	UBX domain protein 7 [Source:HGNC Symbol;Acc:HGNC:29119]	UBXN7
Q9Y4P3	1.36e-07	0.000437027	transducin beta like 2 [Source:HGNC Symbol;Acc:HGNC:11586]	TBL2
Q12962	1.39e-07	0.000446579	TATA-box binding protein associated factor 10 [Source:HGNC Symbol;Acc:HGNC:11543]	TAF10
Q92610	1.39e-07	0.000448421	zinc finger protein 592 [Source:HGNC Symbol;Acc:HGNC:28986]	ZNF592
Q8WXF1	1.39e-07	0.000448611	paraspeckle component 1 [Source:HGNC Symbol;Acc:HGNC:20320]	PSPC1
Q96HR3	1.4e-07	0.000449403	mediator complex subunit 30 [Source:HGNC Symbol;Acc:HGNC:23032]	MED30
Q6P6C2	1.43e-07	0.000460736	alkB homolog 5, RNA demethylase [Source:HGNC Symbol;Acc:HGNC:25996]	ALKBH5
P50749	1.44e-07	0.000461825	Ras association domain family member 2 [Source:HGNC Symbol;Acc:HGNC:9883]	RASSF2
Q96EZ8	1.44e-07	0.000462659	microspherule protein 1 [Source:HGNC Symbol;Acc:HGNC:6960]	MCRS1
Q3B820	1.44e-07	0.000462964	family with sequence similarity 161 member A [Source:HGNC Symbol;Acc:HGNC:25808]	FAM161A
Q9Y2X9	1.47e-07	0.000473562	zinc finger protein 281 [Source:HGNC Symbol;Acc:HGNC:13075]	ZNF281
Q99590	1.48e-07	0.000474007	SR-related CTD associated factor 11 [Source:HGNC Symbol;Acc:HGNC:10784]	SCAF11
O00712	1.48e-07	0.00047513	nuclear factor I B [Source:HGNC Symbol;Acc:HGNC:7785]	NFIB
Q14691	1.48e-07	0.000476518	GINS complex subunit 1 [Source:HGNC Symbol;Acc:HGNC:28980]	GINS1
Q6P3W7	1.49e-07	0.000476683	SCY1 like pseudokinase 2 [Source:HGNC Symbol;Acc:HGNC:19286]	SCYL2
P52756	1.49e-07	0.000477765	RNA binding motif protein 5 [Source:HGNC Symbol;Acc:HGNC:9902]	RBM5
Q9NR12	1.5e-07	0.000480889	PDZ and LIM domain 7 [Source:HGNC Symbol;Acc:HGNC:22958]	PDLIM7
P51531	1.5e-07	0.000481839	SWI/SNF related, matrix associated, actin dependent regulator of chromatin, subfamily a, member 2 [Source:HGNC Symbol;Acc:HGNC:11098]	SMARCA2
O43314	1.53e-07	0.000489053	diphosphoinositol pentakisphosphate kinase 2 [Source:HGNC Symbol;Acc:HGNC:29035]	PPIP5K2
Q15652	1.53e-07	0.000489152	jumonji domain containing 1C [Source:HGNC Symbol;Acc:HGNC:12313]	JMJD1C
O95149	1.55e-07	0.000495676	snurportin 1 [Source:HGNC Symbol;Acc:HGNC:14245]	SNUPN
Q14865	1.55e-07	0.00049615	AT-rich interaction domain 5B [Source:HGNC Symbol;Acc:HGNC:17362]	ARID5B
Q9HCK8	1.55e-07	0.000496859	chromodomain helicase DNA binding protein 8 [Source:HGNC Symbol;Acc:HGNC:20153]	CHD8
P51970	1.59e-07	0.000509975	NADH:ubiquinone oxidoreductase subunit A8 [Source:HGNC Symbol;Acc:HGNC:7692]	NDUFA8
P55198	1.6e-07	0.000511234	NA	MLLT6
Q9NP73	1.61e-07	0.000514252	ALG13, UDP-N-acetylglucosaminyltransferase subunit [Source:HGNC Symbol;Acc:HGNC:30881]	ALG13
Q9H6Y2	1.62e-07	0.000517607	WD repeat domain 55 [Source:HGNC Symbol;Acc:HGNC:25971]	WDR55
Q9UKV8	1.65e-07	0.000528076	argonaute 2, RISC catalytic component [Source:HGNC Symbol;Acc:HGNC:3263]	AGO2
P56270	1.66e-07	0.000530268	MYC associated zinc finger protein [Source:HGNC Symbol;Acc:HGNC:6914]	MAZ
Q8N5U6	1.66e-07	0.000531089	ring finger protein 10 [Source:HGNC Symbol;Acc:HGNC:10055]	RNF10
Q9H2Y7	1.66e-07	0.000531375	zinc finger protein 106 [Source:HGNC Symbol;Acc:HGNC:12886]	ZNF106
Q9ULK4	1.68e-07	0.000537126	mediator complex subunit 23 [Source:HGNC Symbol;Acc:HGNC:2372]	MED23
Q04721	1.7e-07	0.000542948	notch 2 [Source:HGNC Symbol;Acc:HGNC:7882]	NOTCH2
Q96IY1	1.71e-07	0.000544417	NSL1, MIS12 kinetochore complex component [Source:HGNC Symbol;Acc:HGNC:24548]	NSL1
Q9BY89	1.72e-07	0.00054848	KIAA1671 [Source:HGNC Symbol;Acc:HGNC:29345]	KIAA1671
Q9H814	1.74e-07	0.000553763	phosphorylated adaptor for RNA export [Source:HGNC Symbol;Acc:HGNC:10241]	PHAX
O15550	1.74e-07	0.000555697	lysine demethylase 6A [Source:HGNC Symbol;Acc:HGNC:12637]	KDM6A
Q8IWV8	1.79e-07	0.000569483	ubiquitin protein ligase E3 component n-recognin 2 [Source:HGNC Symbol;Acc:HGNC:21289]	UBR2
P52948b	1.81e-07	0.000575059	NA	NUP96
Q96HW7	1.81e-07	0.000577418	integrator complex subunit 4 [Source:HGNC Symbol;Acc:HGNC:25048]	INTS4
Q9UKD1	1.82e-07	0.000580316	glucocorticoid modulatory element binding protein 2 [Source:HGNC Symbol;Acc:HGNC:4371]	GMEB2
Q9NVM9	1.82e-07	0.000580426	asunder, spermatogenesis regulator [Source:HGNC Symbol;Acc:HGNC:20174]	ASUN
Q6NYC1	1.83e-07	0.000580686	arginine demethylase and lysine hydroxylase [Source:HGNC Symbol;Acc:HGNC:19355]	JMJD6
Q6ZSZ5	1.83e-07	0.000581476	Rho/Rac guanine nucleotide exchange factor 18 [Source:HGNC Symbol;Acc:HGNC:17090]	ARHGEF18
Q9HCK1	1.85e-07	0.000587319	zinc finger DBF-type containing 2 [Source:HGNC Symbol;Acc:HGNC:29313]	ZDBF2
Q96DR7	1.87e-07	0.000595218	Rho guanine nucleotide exchange factor 26 [Source:HGNC Symbol;Acc:HGNC:24490]	ARHGEF26
P28340	1.88e-07	0.000598039	DNA polymerase delta 1, catalytic subunit [Source:HGNC Symbol;Acc:HGNC:9175]	POLD1
Q12800	1.93e-07	0.00061137	transcription factor CP2 [Source:HGNC Symbol;Acc:HGNC:11748]	TFCP2
O94874	1.93e-07	0.000613919	UFM1 specific ligase 1 [Source:HGNC Symbol;Acc:HGNC:23039]	UFL1
Q15345	1.94e-07	0.000615152	leucine rich repeat containing 41 [Source:HGNC Symbol;Acc:HGNC:16917]	LRRC41
Q9BW19	2e-07	0.000634699	kinesin family member C1 [Source:HGNC Symbol;Acc:HGNC:6389]	KIFC1
P49069	2e-07	0.000634726	calcium modulating ligand [Source:HGNC Symbol;Acc:HGNC:1471]	CAMLG
Q9NUW8	2e-07	0.000634726	tyrosyl-DNA phosphodiesterase 1 [Source:HGNC Symbol;Acc:HGNC:18884]	TDP1
Q5VT52	2.01e-07	0.000636923	regulation of nuclear pre-mRNA domain containing 2 [Source:HGNC Symbol;Acc:HGNC:29039]	RPRD2
Q96PY5	2.02e-07	0.000640134	formin like 2 [Source:HGNC Symbol;Acc:HGNC:18267]	FMNL2
P61289	2.02e-07	0.000641299	proteasome activator subunit 3 [Source:HGNC Symbol;Acc:HGNC:9570]	PSME3
O95235	2.03e-07	0.000642485	kinesin family member 20A [Source:HGNC Symbol;Acc:HGNC:9787]	KIF20A
O14562	2.04e-07	0.000644658	ubiquitin family domain containing 1 [Source:HGNC Symbol;Acc:HGNC:30565]	UBFD1
Q9Y5B0	2.08e-07	0.00065697	CTD phosphatase subunit 1 [Source:HGNC Symbol;Acc:HGNC:2498]	CTDP1
P49721	2.21e-07	0.000698394	proteasome subunit beta 2 [Source:HGNC Symbol;Acc:HGNC:9539]	PSMB2
Q9Y496	2.23e-07	0.000706581	kinesin family member 3A [Source:HGNC Symbol;Acc:HGNC:6319]	KIF3A
Q9UPQ9	2.25e-07	0.000711364	trinucleotide repeat containing 6B [Source:HGNC Symbol;Acc:HGNC:29190]	TNRC6B
Q15020	2.27e-07	0.000717504	squamous cell carcinoma antigen recognized by T-cells 3 [Source:HGNC Symbol;Acc:HGNC:16860]	SART3
Q13227	2.31e-07	0.000730577	G protein pathway suppressor 2 [Source:HGNC Symbol;Acc:HGNC:4550]	GPS2
Q6VMQ6	2.34e-07	0.000740018	activating transcription factor 7 interacting protein [Source:HGNC Symbol;Acc:HGNC:20092]	ATF7IP
Q9BYP7	2.37e-07	0.000748137	WNK lysine deficient protein kinase 3 [Source:HGNC Symbol;Acc:HGNC:14543]	WNK3
P34896	2.38e-07	0.000750675	serine hydroxymethyltransferase 1 [Source:HGNC Symbol;Acc:HGNC:10850]	SHMT1
Q14807	2.44e-07	0.000768259	kinesin family member 22 [Source:HGNC Symbol;Acc:HGNC:6391]	KIF22
Q9HBM1	2.46e-07	0.000775093	SPC25, NDC80 kinetochore complex component [Source:HGNC Symbol;Acc:HGNC:24031]	SPC25
Q86XN7	2.53e-07	0.00079667	proline and serine rich 1 [Source:HGNC Symbol;Acc:HGNC:20291]	PROSER1
Q96EA4	2.6e-07	0.000818563	spindle apparatus coiled-coil protein 1 [Source:HGNC Symbol;Acc:HGNC:26010]	SPDL1
Q9BW27	2.62e-07	0.000824688	nucleoporin 85 [Source:HGNC Symbol;Acc:HGNC:8734]	NUP85
Q9NXR8	2.63e-07	0.000827682	inhibitor of growth family member 3 [Source:HGNC Symbol;Acc:HGNC:14587]	ING3
Q14573	2.65e-07	0.000834226	inositol 1,4,5-trisphosphate receptor type 3 [Source:HGNC Symbol;Acc:HGNC:6182]	ITPR3
P39019	2.69e-07	0.000847844	ribosomal protein S19 [Source:HGNC Symbol;Acc:HGNC:10402]	RPS19
Q8WWN8	2.69e-07	0.000847953	ArfGAP with RhoGAP domain, ankyrin repeat and PH domain 3 [Source:HGNC Symbol;Acc:HGNC:24097]	ARAP3
Q96HA1	2.72e-07	0.00085492	POM121 transmembrane nucleoporin [Source:HGNC Symbol;Acc:HGNC:19702]	POM121
Q9H9F9	2.72e-07	0.000856174	ARP5 actin-related protein 5 homolog [Source:HGNC Symbol;Acc:HGNC:14671]	ACTR5
Q8IYH5	2.74e-07	0.000861297	zinc finger ZZ-type containing 3 [Source:HGNC Symbol;Acc:HGNC:24523]	ZZZ3
Q9HAW4	2.77e-07	0.000869304	claspin [Source:HGNC Symbol;Acc:HGNC:19715]	CLSPN
Q92618	2.77e-07	0.000869681	zinc finger protein 516 [Source:HGNC Symbol;Acc:HGNC:28990]	ZNF516
Q2M1Z3	2.77e-07	0.000869723	Rho GTPase activating protein 31 [Source:HGNC Symbol;Acc:HGNC:29216]	ARHGAP31
Q96DN6	2.77e-07	0.000869917	methyl-CpG binding domain protein 6 [Source:HGNC Symbol;Acc:HGNC:20445]	MBD6
Q92750	2.82e-07	0.00088524	TATA-box binding protein associated factor 4b [Source:HGNC Symbol;Acc:HGNC:11538]	TAF4B
Q8IXI2	2.84e-07	0.000892065	ras homolog family member T1 [Source:HGNC Symbol;Acc:HGNC:21168]	RHOT1
Q9ULL5	2.86e-07	0.000895633	proline rich 12 [Source:HGNC Symbol;Acc:HGNC:29217]	PRR12
O94913	2.88e-07	0.000903288	PCF11 cleavage and polyadenylation factor subunit [Source:HGNC Symbol;Acc:HGNC:30097]	PCF11
Q9UEE9	2.88e-07	0.000904252	craniofacial development protein 1 [Source:HGNC Symbol;Acc:HGNC:1873]	CFDP1
Q08117	2.91e-07	0.000911649	amino-terminal enhancer of split [Source:HGNC Symbol;Acc:HGNC:307]	AES
Q5VYV7	2.91e-07	0.000912178	SLX4 interacting protein [Source:HGNC Symbol;Acc:HGNC:16225]	SLX4IP
Q9NZC9	2.91e-07	0.000912442	SWI/SNF related, matrix associated, actin dependent regulator of chromatin, subfamily a like 1 [Source:HGNC Symbol;Acc:HGNC:11102]	SMARCAL1
Q8TF72	2.93e-07	0.000916156	shroom family member 3 [Source:HGNC Symbol;Acc:HGNC:30422]	SHROOM3
O75478	2.93e-07	0.000916156	transcriptional adaptor 2A [Source:HGNC Symbol;Acc:HGNC:11531]	TADA2A
Q96QG7	2.98e-07	0.000931411	myotubularin related protein 9 [Source:HGNC Symbol;Acc:HGNC:14596]	MTMR9
P29084	3e-07	0.000937393	general transcription factor IIE subunit 2 [Source:HGNC Symbol;Acc:HGNC:4651]	GTF2E2
P00966	3.03e-07	0.000947243	argininosuccinate synthase 1 [Source:HGNC Symbol;Acc:HGNC:758]	ASS1
O94782	3.07e-07	0.000958505	ubiquitin specific peptidase 1 [Source:HGNC Symbol;Acc:HGNC:12607]	USP1
Q5SQN1	3.07e-07	0.000958666	synaptosome associated protein 47 [Source:HGNC Symbol;Acc:HGNC:30669]	SNAP47
Q969J2	3.12e-07	0.000975521	zinc finger with KRAB and SCAN domains 4 [Source:HGNC Symbol;Acc:HGNC:13854]	ZKSCAN4
P49366	3.14e-07	0.000979299	deoxyhypusine synthase [Source:HGNC Symbol;Acc:HGNC:2869]	DHPS
Q6PJG2	3.17e-07	0.000988313	ELM2 and Myb/SANT domain containing 1 [Source:HGNC Symbol;Acc:HGNC:19853]	ELMSAN1
O75794	3.2e-07	0.000998735	cell division cycle 123 [Source:HGNC Symbol;Acc:HGNC:16827]	CDC123
Q9Y6W5	3.21e-07	0.00100158	WAS protein family member 2 [Source:HGNC Symbol;Acc:HGNC:12733]	WASF2
Q13426	3.21e-07	0.00100158	X-ray repair cross complementing 4 [Source:HGNC Symbol;Acc:HGNC:12831]	XRCC4
Q8TCU4	3.26e-07	0.00101498	NA	ALMS1
Q7Z7F0	3.26e-07	0.00101608	KIAA0907 [Source:HGNC Symbol;Acc:HGNC:29145]	KIAA0907
Q5HYK7	3.28e-07	0.00102274	SH3 domain containing 19 [Source:HGNC Symbol;Acc:HGNC:30418]	SH3D19
Q86Y07	3.31e-07	0.00103163	vaccinia related kinase 2 [Source:HGNC Symbol;Acc:HGNC:12719]	VRK2
P85037	3.34e-07	0.00103952	forkhead box K1 [Source:HGNC Symbol;Acc:HGNC:23480]	FOXK1
O60231	3.36e-07	0.00104644	DEAH-box helicase 16 [Source:HGNC Symbol;Acc:HGNC:2739]	DHX16
P05386	3.4e-07	0.00105866	ribosomal protein lateral stalk subunit P1 [Source:HGNC Symbol;Acc:HGNC:10372]	RPLP1
Q9H2P0	3.41e-07	0.00106157	activity dependent neuroprotector homeobox [Source:HGNC Symbol;Acc:HGNC:15766]	ADNP
Q9Y3R0	3.41e-07	0.00106157	glutamate receptor interacting protein 1 [Source:HGNC Symbol;Acc:HGNC:18708]	GRIP1
Q8WWY3	3.51e-07	0.00109006	pre-mRNA processing factor 31 [Source:HGNC Symbol;Acc:HGNC:15446]	PRPF31
Q9NVM6	3.55e-07	0.00110481	DnaJ heat shock protein family (Hsp40) member C17 [Source:HGNC Symbol;Acc:HGNC:25556]	DNAJC17
Q6P1K2	3.59e-07	0.00111609	polyamine modulated factor 1 [Source:HGNC Symbol;Acc:HGNC:9112]	PMF1
Q8NEL9	3.61e-07	0.00112205	DDHD domain containing 1 [Source:HGNC Symbol;Acc:HGNC:19714]	DDHD1
Q96F45	3.63e-07	0.00112577	zinc finger protein 503 [Source:HGNC Symbol;Acc:HGNC:23589]	ZNF503
P29375	3.66e-07	0.00113591	lysine demethylase 5A [Source:HGNC Symbol;Acc:HGNC:9886]	KDM5A
Q9H4G4	3.68e-07	0.00114078	GLI pathogenesis related 2 [Source:HGNC Symbol;Acc:HGNC:18007]	GLIPR2
P11413	3.73e-07	0.00115585	glucose-6-phosphate dehydrogenase [Source:HGNC Symbol;Acc:HGNC:4057]	G6PD
Q92541	3.73e-07	0.00115801	RTF1 homolog, Paf1/RNA polymerase II complex component [Source:HGNC Symbol;Acc:HGNC:28996]	RTF1
Q86XP3	3.8e-07	0.00117747	DEAD-box helicase 42 [Source:HGNC Symbol;Acc:HGNC:18676]	DDX42
O60563	3.9e-07	0.00121005	cyclin T1 [Source:HGNC Symbol;Acc:HGNC:1599]	CCNT1
Q9NUU7	3.97e-07	0.00123119	DEAD-box helicase 19A [Source:HGNC Symbol;Acc:HGNC:25628]	DDX19A
Q9Y4B4	3.99e-07	0.00123625	RAD54-like 2 (S. cerevisiae) [Source:HGNC Symbol;Acc:HGNC:29123]	RAD54L2
Q9UM13	4.02e-07	0.00124312	anaphase promoting complex subunit 10 [Source:HGNC Symbol;Acc:HGNC:24077]	ANAPC10
Q9UHC1	4.02e-07	0.00124312	mutL homolog 3 [Source:HGNC Symbol;Acc:HGNC:7128]	MLH3
Q5JSZ5	4.05e-07	0.00125332	proline rich coiled-coil 2B [Source:HGNC Symbol;Acc:HGNC:28121]	PRRC2B
O15541	4.06e-07	0.00125478	ring finger protein 113A [Source:HGNC Symbol;Acc:HGNC:12974]	RNF113A
Q7L1T6	4.06e-07	0.00125649	cytochrome b5 reductase 4 [Source:HGNC Symbol;Acc:HGNC:20147]	CYB5R4
Q9H0C8	4.18e-07	0.00129079	ILK associated serine/threonine phosphatase [Source:HGNC Symbol;Acc:HGNC:15566]	ILKAP
Q8TBC4	4.2e-07	0.00129833	ubiquitin like modifier activating enzyme 3 [Source:HGNC Symbol;Acc:HGNC:12470]	UBA3
Q9NYV4	4.22e-07	0.00130231	cyclin dependent kinase 12 [Source:HGNC Symbol;Acc:HGNC:24224]	CDK12
Q8WUA2	4.23e-07	0.00130516	peptidylprolyl isomerase like 4 [Source:HGNC Symbol;Acc:HGNC:15702]	PPIL4
Q9BSV6	4.25e-07	0.00131153	tRNA splicing endonuclease subunit 34 [Source:HGNC Symbol;Acc:HGNC:15506]	TSEN34
Q96T21	4.27e-07	0.00131618	SECIS binding protein 2 [Source:HGNC Symbol;Acc:HGNC:30972]	SECISBP2
Q8IX12	4.31e-07	0.0013308	cell division cycle and apoptosis regulator 1 [Source:HGNC Symbol;Acc:HGNC:24236]	CCAR1
Q8IY92	4.38e-07	0.00135171	SLX4 structure-specific endonuclease subunit [Source:HGNC Symbol;Acc:HGNC:23845]	SLX4
Q9Y6V7	4.45e-07	0.00137074	DEAD-box helicase 49 [Source:HGNC Symbol;Acc:HGNC:18684]	DDX49
Q86XP1	4.45e-07	0.00137175	diacylglycerol kinase eta [Source:HGNC Symbol;Acc:HGNC:2854]	DGKH
Q92613	4.45e-07	0.00137212	jade family PHD finger 3 [Source:HGNC Symbol;Acc:HGNC:22982]	JADE3
Q5SY16	4.47e-07	0.00137602	nucleolar protein 9 [Source:HGNC Symbol;Acc:HGNC:26265]	NOL9
Q9NV56	4.48e-07	0.00138017	MRG domain binding protein [Source:HGNC Symbol;Acc:HGNC:15866]	MRGBP
Q96NB3	4.54e-07	0.00139875	zinc finger protein 830 [Source:HGNC Symbol;Acc:HGNC:28291]	ZNF830
Q15059	4.73e-07	0.00145479	bromodomain containing 3 [Source:HGNC Symbol;Acc:HGNC:1104]	BRD3
Q9NWA0	4.79e-07	0.00147451	mediator complex subunit 9 [Source:HGNC Symbol;Acc:HGNC:25487]	MED9
Q8WXI9	4.91e-07	0.00150974	GATA zinc finger domain containing 2B [Source:HGNC Symbol;Acc:HGNC:30778]	GATAD2B
Q5VWQ0	4.92e-07	0.00151138	round spermatid basic protein 1 [Source:HGNC Symbol;Acc:HGNC:25642]	RSBN1
O15143	5.04e-07	0.00154731	actin related protein 2/3 complex subunit 1B [Source:HGNC Symbol;Acc:HGNC:704]	ARPC1B
Q13330	5.04e-07	0.00154824	metastasis associated 1 [Source:HGNC Symbol;Acc:HGNC:7410]	MTA1
Q8WZ74	5.05e-07	0.00155077	cortactin binding protein 2 [Source:HGNC Symbol;Acc:HGNC:15679]	CTTNBP2
P18858	5.07e-07	0.00155755	DNA ligase 1 [Source:HGNC Symbol;Acc:HGNC:6598]	LIG1
P15927	5.18e-07	0.00159031	replication protein A2 [Source:HGNC Symbol;Acc:HGNC:10290]	RPA2
Q6PD74	5.2e-07	0.0015961	alpha- and gamma-adaptin binding protein [Source:HGNC Symbol;Acc:HGNC:25662]	AAGAB
Q7Z6J8	5.29e-07	0.00162182	ubiquitin protein ligase E3D [Source:HGNC Symbol;Acc:HGNC:21381]	UBE3D
P49642	5.3e-07	0.00162422	primase (DNA) subunit 1 [Source:HGNC Symbol;Acc:HGNC:9369]	PRIM1
Q14527	5.3e-07	0.0016254	helicase like transcription factor [Source:HGNC Symbol;Acc:HGNC:11099]	HLTF
Q13472	5.33e-07	0.00163331	topoisomerase (DNA) III alpha [Source:HGNC Symbol;Acc:HGNC:11992]	TOP3A
Q15052	5.4e-07	0.00165383	Rac/Cdc42 guanine nucleotide exchange factor 6 [Source:HGNC Symbol;Acc:HGNC:685]	ARHGEF6
Q52LW3	5.53e-07	0.00169439	Rho GTPase activating protein 29 [Source:HGNC Symbol;Acc:HGNC:30207]	ARHGAP29
Q9P2D1	5.58e-07	0.00170736	chromodomain helicase DNA binding protein 7 [Source:HGNC Symbol;Acc:HGNC:20626]	CHD7
P52737	5.66e-07	0.00173145	zinc finger protein 136 [Source:HGNC Symbol;Acc:HGNC:12920]	ZNF136
Q9UPU7	5.66e-07	0.00173162	TBC1 domain family member 2B [Source:HGNC Symbol;Acc:HGNC:29183]	TBC1D2B
Q8NCN4	5.68e-07	0.00173739	ring finger protein 169 [Source:HGNC Symbol;Acc:HGNC:26961]	RNF169
O00257	5.7e-07	0.00174181	chromobox 4 [Source:HGNC Symbol;Acc:HGNC:1554]	CBX4
Q9UBW7	5.71e-07	0.0017447	zinc finger MYM-type containing 2 [Source:HGNC Symbol;Acc:HGNC:12989]	ZMYM2
Q5XG87	5.76e-07	0.00176084	poly(A) RNA polymerase D7, non-canonical [Source:HGNC Symbol;Acc:HGNC:16705]	PAPD7
O60673	5.78e-07	0.00176455	REV3 like, DNA directed polymerase zeta catalytic subunit [Source:HGNC Symbol;Acc:HGNC:9968]	REV3L
Q9BXS6	5.78e-07	0.00176576	nucleolar and spindle associated protein 1 [Source:HGNC Symbol;Acc:HGNC:18538]	NUSAP1
O94992	5.8e-07	0.00177071	hexamethylene bisacetamide inducible 1 [Source:HGNC Symbol;Acc:HGNC:24953]	HEXIM1
Q9Y570	5.86e-07	0.00178665	protein phosphatase methylesterase 1 [Source:HGNC Symbol;Acc:HGNC:30178]	PPME1
Q9Y6X8	5.91e-07	0.00180256	zinc fingers and homeoboxes 2 [Source:HGNC Symbol;Acc:HGNC:18513]	ZHX2
P55197	5.92e-07	0.00180378	myeloid/lymphoid or mixed-lineage leukemia; translocated to, 10 [Source:HGNC Symbol;Acc:HGNC:16063]	MLLT10
P78345	5.96e-07	0.0018154	ribonuclease P/MRP subunit p38 [Source:HGNC Symbol;Acc:HGNC:30329]	RPP38
Q9Y5B6	5.96e-07	0.00181637	PAX3 and PAX7 binding protein 1 [Source:HGNC Symbol;Acc:HGNC:13579]	PAXBP1
Q7Z6E9	6.01e-07	0.00182989	RB binding protein 6, ubiquitin ligase [Source:HGNC Symbol;Acc:HGNC:9889]	RBBP6
Q96BD5	6.05e-07	0.00184296	PHD finger protein 21A [Source:HGNC Symbol;Acc:HGNC:24156]	PHF21A
Q96DT7	6.07e-07	0.00184671	zinc finger and BTB domain containing 10 [Source:HGNC Symbol;Acc:HGNC:30953]	ZBTB10
P0DJD0	6.12e-07	0.00186221	RANBP2-like and GRIP domain containing 1 [Source:HGNC Symbol;Acc:HGNC:32414]	RGPD1
Q96CB8	6.19e-07	0.00188182	integrator complex subunit 12 [Source:HGNC Symbol;Acc:HGNC:25067]	INTS12
Q8TDP1	6.26e-07	0.00190406	ribonuclease H2 subunit C [Source:HGNC Symbol;Acc:HGNC:24116]	RNASEH2C
Q8IY37	6.33e-07	0.00192291	DEAH-box helicase 37 [Source:HGNC Symbol;Acc:HGNC:17210]	DHX37
Q9UKT4	6.37e-07	0.00193519	F-box protein 5 [Source:HGNC Symbol;Acc:HGNC:13584]	FBXO5
Q9BVV6	6.39e-07	0.00194078	KIAA0586 [Source:HGNC Symbol;Acc:HGNC:19960]	KIAA0586
O43169	6.4e-07	0.00194333	cytochrome b5 type B [Source:HGNC Symbol;Acc:HGNC:24374]	CYB5B
Q92793	6.41e-07	0.00194596	CREB binding protein [Source:HGNC Symbol;Acc:HGNC:2348]	CREBBP
Q86V97	6.46e-07	0.00196109	kelch repeat and BTB domain containing 6 [Source:HGNC Symbol;Acc:HGNC:25340]	KBTBD6
O95674	6.48e-07	0.00196526	CDP-diacylglycerol synthase 2 [Source:HGNC Symbol;Acc:HGNC:1801]	CDS2
O95260	6.49e-07	0.00196795	arginyltransferase 1 [Source:HGNC Symbol;Acc:HGNC:782]	ATE1
P78332	6.57e-07	0.0019914	RNA binding motif protein 6 [Source:HGNC Symbol;Acc:HGNC:9903]	RBM6
Q9Y5X3	6.67e-07	0.00202082	sorting nexin 5 [Source:HGNC Symbol;Acc:HGNC:14969]	SNX5
Q56NI9	6.81e-07	0.00206193	establishment of sister chromatid cohesion N-acetyltransferase 2 [Source:HGNC Symbol;Acc:HGNC:27230]	ESCO2
Q5TZA2	6.91e-07	0.00209176	ciliary rootlet coiled-coil, rootletin [Source:HGNC Symbol;Acc:HGNC:21299]	CROCC
P25787	7e-07	0.00211823	proteasome subunit alpha 2 [Source:HGNC Symbol;Acc:HGNC:9531]	PSMA2
Q8NDV7	7e-07	0.00211949	trinucleotide repeat containing 6A [Source:HGNC Symbol;Acc:HGNC:11969]	TNRC6A
O43719	7.2e-07	0.00217804	HIV-1 Tat specific factor 1 [Source:HGNC Symbol;Acc:HGNC:5276]	HTATSF1
O15371	7.3e-07	0.00220738	eukaryotic translation initiation factor 3 subunit D [Source:HGNC Symbol;Acc:HGNC:3278]	EIF3D
Q9BX63	7.47e-07	0.00225804	BRCA1 interacting protein C-terminal helicase 1 [Source:HGNC Symbol;Acc:HGNC:20473]	BRIP1
O96005	7.5e-07	0.00226613	CLPTM1, transmembrane protein [Source:HGNC Symbol;Acc:HGNC:2087]	CLPTM1
O95104	7.58e-07	0.00229024	SR-related CTD associated factor 4 [Source:HGNC Symbol;Acc:HGNC:19304]	SCAF4
Q8N3R9	7.62e-07	0.00230212	membrane palmitoylated protein 5 [Source:HGNC Symbol;Acc:HGNC:18669]	MPP5
P42166	7.64e-07	0.00230819	thymopoietin [Source:HGNC Symbol;Acc:HGNC:11875]	TMPO
Q8N3U4	7.66e-07	0.00231274	stromal antigen 2 [Source:HGNC Symbol;Acc:HGNC:11355]	STAG2
P37275	7.72e-07	0.00232979	zinc finger E-box binding homeobox 1 [Source:HGNC Symbol;Acc:HGNC:11642]	ZEB1
Q96QC0	7.88e-07	0.00237613	protein phosphatase 1 regulatory subunit 10 [Source:HGNC Symbol;Acc:HGNC:9284]	PPP1R10
Q99733	7.98e-07	0.00240665	nucleosome assembly protein 1 like 4 [Source:HGNC Symbol;Acc:HGNC:7640]	NAP1L4
Q9H9B4	7.98e-07	0.00240709	sideroflexin 1 [Source:HGNC Symbol;Acc:HGNC:16085]	SFXN1
Q86WB0	8.15e-07	0.00245633	zinc finger C3HC-type containing 1 [Source:HGNC Symbol;Acc:HGNC:29913]	ZC3HC1
Q9NR46	8.21e-07	0.00247433	SH3 domain containing GRB2 like endophilin B2 [Source:HGNC Symbol;Acc:HGNC:10834]	SH3GLB2
P52298	8.44e-07	0.00254088	nuclear cap binding protein subunit 2 [Source:HGNC Symbol;Acc:HGNC:7659]	NCBP2
Q9NVR5	8.46e-07	0.00254776	dynein axonemal assembly factor 2 [Source:HGNC Symbol;Acc:HGNC:20188]	DNAAF2
P49643	8.6e-07	0.00258925	primase (DNA) subunit 2 [Source:HGNC Symbol;Acc:HGNC:9370]	PRIM2
P62820	8.62e-07	0.002593	RAB1A, member RAS oncogene family [Source:HGNC Symbol;Acc:HGNC:9758]	RAB1A
O95983	8.63e-07	0.00259604	methyl-CpG binding domain protein 3 [Source:HGNC Symbol;Acc:HGNC:6918]	MBD3
O75582	8.77e-07	0.00263643	ribosomal protein S6 kinase A5 [Source:HGNC Symbol;Acc:HGNC:10434]	RPS6KA5
Q96C00	8.77e-07	0.00263661	zinc finger and BTB domain containing 9 [Source:HGNC Symbol;Acc:HGNC:28323]	ZBTB9
Q96E09	8.94e-07	0.00268516	family with sequence similarity 122A [Source:HGNC Symbol;Acc:HGNC:23490]	FAM122A
P78347	8.95e-07	0.0026871	general transcription factor IIi [Source:HGNC Symbol;Acc:HGNC:4659]	GTF2I
Q6IQ16	8.95e-07	0.0026871	speckle type BTB/POZ protein like [Source:HGNC Symbol;Acc:HGNC:27934]	SPOPL
P61247	9e-07	0.00270321	ribosomal protein S3A [Source:HGNC Symbol;Acc:HGNC:10421]	RPS3A
Q9Y4K1	9.08e-07	0.00272442	absent in melanoma 1 [Source:HGNC Symbol;Acc:HGNC:356]	AIM1
Q9NR09	9.1e-07	0.00273121	baculoviral IAP repeat containing 6 [Source:HGNC Symbol;Acc:HGNC:13516]	BIRC6
Q93074	9.11e-07	0.00273307	mediator complex subunit 12 [Source:HGNC Symbol;Acc:HGNC:11957]	MED12
O75044	9.16e-07	0.00274555	NA	SRGAP2
Q96LT7	9.23e-07	0.00276525	chromosome 9 open reading frame 72 [Source:HGNC Symbol;Acc:HGNC:28337]	C9orf72
Q9H2F5	9.32e-07	0.00279292	enhancer of polycomb homolog 1 [Source:HGNC Symbol;Acc:HGNC:19876]	EPC1
Q15047	9.32e-07	0.00279292	SET domain bifurcated 1 [Source:HGNC Symbol;Acc:HGNC:10761]	SETDB1
O75362	9.46e-07	0.00283141	zinc finger protein 217 [Source:HGNC Symbol;Acc:HGNC:13009]	ZNF217
Q6IQ32	9.52e-07	0.00284824	ADNP homeobox 2 [Source:HGNC Symbol;Acc:HGNC:23803]	ADNP2
P41229	9.55e-07	0.0028586	lysine demethylase 5C [Source:HGNC Symbol;Acc:HGNC:11114]	KDM5C
Q15911	9.56e-07	0.00286068	zinc finger homeobox 3 [Source:HGNC Symbol;Acc:HGNC:777]	ZFHX3
Q9Y333	9.68e-07	0.00289424	LSM2 homolog, U6 small nuclear RNA and mRNA degradation associated [Source:HGNC Symbol;Acc:HGNC:13940]	LSM2
Q9UNF1	9.74e-07	0.00291102	MAGE family member D2 [Source:HGNC Symbol;Acc:HGNC:16353]	MAGED2
Q9H6R7	9.76e-07	0.0029166	WD repeat and coiled coil containing [Source:HGNC Symbol;Acc:HGNC:26157]	WDCP
Q92621	9.84e-07	0.0029395	nucleoporin 205 [Source:HGNC Symbol;Acc:HGNC:18658]	NUP205
Q92890	9.9e-07	0.00295735	ubiquitin fusion degradation 1 like (yeast) [Source:HGNC Symbol;Acc:HGNC:12520]	UFD1L
Q96PZ0	9.93e-07	0.00296283	pseudouridylate synthase 7 (putative) [Source:HGNC Symbol;Acc:HGNC:26033]	PUS7
Q9UH03	1.01e-06	0.00301097	septin 3 [Source:HGNC Symbol;Acc:HGNC:10750]	SEPT3
O75586	1.02e-06	0.00303457	mediator complex subunit 6 [Source:HGNC Symbol;Acc:HGNC:19970]	MED6
Q92993	1.02e-06	0.00305028	lysine acetyltransferase 5 [Source:HGNC Symbol;Acc:HGNC:5275]	KAT5
P11216	1.02e-06	0.00305141	phosphorylase, glycogen; brain [Source:HGNC Symbol;Acc:HGNC:9723]	PYGB
Q9UNY4	1.05e-06	0.00313304	transcription termination factor 2 [Source:HGNC Symbol;Acc:HGNC:12398]	TTF2
P61026	1.07e-06	0.00318306	RAB10, member RAS oncogene family [Source:HGNC Symbol;Acc:HGNC:9759]	RAB10
Q9P1Y6	1.08e-06	0.00320701	PHD and ring finger domains 1 [Source:HGNC Symbol;Acc:HGNC:24351]	PHRF1
Q6PCB5	1.08e-06	0.00322252	round spermatid basic protein 1 like [Source:HGNC Symbol;Acc:HGNC:24765]	RSBN1L
Q7LBC6	1.08e-06	0.00322404	lysine demethylase 3B [Source:HGNC Symbol;Acc:HGNC:1337]	KDM3B
Q9Y6A4	1.09e-06	0.00323293	cilia and flagella associated protein 20 [Source:HGNC Symbol;Acc:HGNC:29523]	CFAP20
P09884	1.09e-06	0.00324154	DNA polymerase alpha 1, catalytic subunit [Source:HGNC Symbol;Acc:HGNC:9173]	POLA1
Q13043	1.09e-06	0.00324765	serine/threonine kinase 4 [Source:HGNC Symbol;Acc:HGNC:11408]	STK4
Q14241	1.13e-06	0.00336004	transcription elongation factor B subunit 3 [Source:HGNC Symbol;Acc:HGNC:11620]	TCEB3
Q8NEM7	1.14e-06	0.00340078	SPT20 homolog, SAGA complex component [Source:HGNC Symbol;Acc:HGNC:20596]	SUPT20H
Q9UBL3	1.15e-06	0.00341173	ASH2 like histone lysine methyltransferase complex subunit [Source:HGNC Symbol;Acc:HGNC:744]	ASH2L
O43426	1.17e-06	0.00346893	synaptojanin 1 [Source:HGNC Symbol;Acc:HGNC:11503]	SYNJ1
Q96GM5	1.18e-06	0.00350423	SWI/SNF related, matrix associated, actin dependent regulator of chromatin, subfamily d, member 1 [Source:HGNC Symbol;Acc:HGNC:11106]	SMARCD1
Q15653	1.19e-06	0.00352108	NFKB inhibitor beta [Source:HGNC Symbol;Acc:HGNC:7798]	NFKBIB
Q9Y262	1.19e-06	0.00352375	eukaryotic translation initiation factor 3 subunit L [Source:HGNC Symbol;Acc:HGNC:18138]	EIF3L
P52594	1.2e-06	0.00354723	ArfGAP with FG repeats 1 [Source:HGNC Symbol;Acc:HGNC:5175]	AGFG1
P62380	1.23e-06	0.00364707	TATA-box binding protein like 1 [Source:HGNC Symbol;Acc:HGNC:11589]	TBPL1
Q9ULE6	1.24e-06	0.00366106	phosphatase domain containing, paladin 1 [Source:HGNC Symbol;Acc:HGNC:23530]	PALD1
Q8WVC0	1.25e-06	0.00369938	LEO1 homolog, Paf1/RNA polymerase II complex component [Source:HGNC Symbol;Acc:HGNC:30401]	LEO1
Q9UQR0	1.25e-06	0.003708	sex comb on midleg-like 2 (Drosophila) [Source:HGNC Symbol;Acc:HGNC:10581]	SCML2
Q8IY85	1.27e-06	0.00374538	EF-hand calcium binding domain 13 [Source:HGNC Symbol;Acc:HGNC:26864]	EFCAB13
Q9Y672	1.27e-06	0.00375518	ALG6, alpha-1,3-glucosyltransferase [Source:HGNC Symbol;Acc:HGNC:23157]	ALG6
P21127	1.27e-06	0.00375855	NA	CDK11B
P48553	1.28e-06	0.0037732	trafficking protein particle complex 10 [Source:HGNC Symbol;Acc:HGNC:11868]	TRAPPC10
P54253	1.28e-06	0.00377572	ataxin 1 [Source:HGNC Symbol;Acc:HGNC:10548]	ATXN1
Q6UN15	1.29e-06	0.00380914	factor interacting with PAPOLA and CPSF1 [Source:HGNC Symbol;Acc:HGNC:19124]	FIP1L1
Q86X55	1.29e-06	0.003811	coactivator associated arginine methyltransferase 1 [Source:HGNC Symbol;Acc:HGNC:23393]	CARM1
Q9H967	1.32e-06	0.00389185	WD repeat domain 76 [Source:HGNC Symbol;Acc:HGNC:25773]	WDR76
Q9BS18	1.36e-06	0.00402457	anaphase promoting complex subunit 13 [Source:HGNC Symbol;Acc:HGNC:24540]	ANAPC13
O94979	1.38e-06	0.0040821	SEC31 homolog A, COPII coat complex component [Source:HGNC Symbol;Acc:HGNC:17052]	SEC31A
O15372	1.4e-06	0.00412429	eukaryotic translation initiation factor 3 subunit H [Source:HGNC Symbol;Acc:HGNC:3273]	EIF3H
Q86Y37	1.41e-06	0.00414637	CDK2 associated cullin domain 1 [Source:HGNC Symbol;Acc:HGNC:23727]	CACUL1
Q14331	1.42e-06	0.00417353	FSHD region gene 1 [Source:HGNC Symbol;Acc:HGNC:3954]	FRG1
P21675	1.43e-06	0.00421435	TATA-box binding protein associated factor 1 [Source:HGNC Symbol;Acc:HGNC:11535]	TAF1
Q13905	1.46e-06	0.0042896	Rap guanine nucleotide exchange factor 1 [Source:HGNC Symbol;Acc:HGNC:4568]	RAPGEF1
Q8N302	1.46e-06	0.00429694	angiogenic factor with G-patch and FHA domains 1 [Source:HGNC Symbol;Acc:HGNC:24684]	AGGF1
O75937	1.46e-06	0.00430428	DnaJ heat shock protein family (Hsp40) member C8 [Source:HGNC Symbol;Acc:HGNC:15470]	DNAJC8
Q9GZN1	1.47e-06	0.00432159	ARP6 actin-related protein 6 homolog [Source:HGNC Symbol;Acc:HGNC:24025]	ACTR6
Q01433	1.47e-06	0.00433587	adenosine monophosphate deaminase 2 [Source:HGNC Symbol;Acc:HGNC:469]	AMPD2
P60520	1.47e-06	0.00433587	GABA type A receptor associated protein like 2 [Source:HGNC Symbol;Acc:HGNC:13291]	GABARAPL2
Q15648	1.47e-06	0.00433587	mediator complex subunit 1 [Source:HGNC Symbol;Acc:HGNC:9234]	MED1
Q9NQG5	1.48e-06	0.00434497	regulation of nuclear pre-mRNA domain containing 1B [Source:HGNC Symbol;Acc:HGNC:16209]	RPRD1B
Q9Y4Y9	1.48e-06	0.0043522	LSM5 homolog, U6 small nuclear RNA and mRNA degradation associated [Source:HGNC Symbol;Acc:HGNC:17162]	LSM5
P78337	1.49e-06	0.00438706	paired like homeodomain 1 [Source:HGNC Symbol;Acc:HGNC:9004]	PITX1
Q6NW29	1.5e-06	0.00440206	RWD domain containing 4 [Source:HGNC Symbol;Acc:HGNC:23750]	RWDD4
Q9BRX5	1.51e-06	0.00443377	GINS complex subunit 3 [Source:HGNC Symbol;Acc:HGNC:25851]	GINS3
Q9NX24	1.52e-06	0.00446311	NHP2 ribonucleoprotein [Source:HGNC Symbol;Acc:HGNC:14377]	NHP2
P46060	1.52e-06	0.00446311	Ran GTPase activating protein 1 [Source:HGNC Symbol;Acc:HGNC:9854]	RANGAP1
P53367	1.54e-06	0.0045107	ADP ribosylation factor interacting protein 1 [Source:HGNC Symbol;Acc:HGNC:21496]	ARFIP1
Q9UBW8	1.58e-06	0.0046181	COP9 signalosome subunit 7A [Source:HGNC Symbol;Acc:HGNC:16758]	COPS7A
O96007	1.58e-06	0.00461914	molybdenum cofactor synthesis 2 [Source:HGNC Symbol;Acc:HGNC:7193]	MOCS2
Q68CP9	1.59e-06	0.00464287	AT-rich interaction domain 2 [Source:HGNC Symbol;Acc:HGNC:18037]	ARID2
Q9UHR5	1.6e-06	0.0046916	SAP30 binding protein [Source:HGNC Symbol;Acc:HGNC:30785]	SAP30BP
O95628	1.6e-06	0.00469578	CCR4-NOT transcription complex subunit 4 [Source:HGNC Symbol;Acc:HGNC:7880]	CNOT4
P13693	1.61e-06	0.00471427	tumor protein, translationally-controlled 1 [Source:HGNC Symbol;Acc:HGNC:12022]	TPT1
Q9H9A7	1.62e-06	0.00473456	RecQ mediated genome instability 1 [Source:HGNC Symbol;Acc:HGNC:25764]	RMI1
Q9H7Z6	1.62e-06	0.00474748	lysine acetyltransferase 8 [Source:HGNC Symbol;Acc:HGNC:17933]	KAT8
Q8N5G2	1.63e-06	0.00475607	transmembrane protein 57 [Source:HGNC Symbol;Acc:HGNC:25572]	TMEM57
Q6XZF7	1.63e-06	0.00477193	dynamin binding protein [Source:HGNC Symbol;Acc:HGNC:30373]	DNMBP
P18887	1.65e-06	0.0048074	X-ray repair cross complementing 1 [Source:HGNC Symbol;Acc:HGNC:12828]	XRCC1
Q5CZC0	1.66e-06	0.00483802	fibrous sheath interacting protein 2 [Source:HGNC Symbol;Acc:HGNC:21675]	FSIP2
P31751	1.66e-06	0.00485077	AKT serine/threonine kinase 2 [Source:HGNC Symbol;Acc:HGNC:392]	AKT2
Q9BW62	1.67e-06	0.00487311	katanin catalytic subunit A1 like 1 [Source:HGNC Symbol;Acc:HGNC:28361]	KATNAL1
Q86X10	1.68e-06	0.00488746	Ral GTPase activating protein non-catalytic beta subunit [Source:HGNC Symbol;Acc:HGNC:29221]	RALGAPB
P52306	1.69e-06	0.00493023	Rap1 GTPase-GDP dissociation stimulator 1 [Source:HGNC Symbol;Acc:HGNC:9859]	RAP1GDS1
Q9BXB4	1.69e-06	0.00493611	oxysterol binding protein like 11 [Source:HGNC Symbol;Acc:HGNC:16397]	OSBPL11
O00505	1.72e-06	0.0050046	karyopherin subunit alpha 3 [Source:HGNC Symbol;Acc:HGNC:6396]	KPNA3
Q9BQ52	1.79e-06	0.00520824	elaC ribonuclease Z 2 [Source:HGNC Symbol;Acc:HGNC:14198]	ELAC2
Q96KQ4	1.85e-06	0.00537874	protein phosphatase 1 regulatory subunit 13B [Source:HGNC Symbol;Acc:HGNC:14950]	PPP1R13B
Q5VSL9	1.89e-06	0.00549749	striatin interacting protein 1 [Source:HGNC Symbol;Acc:HGNC:25916]	STRIP1
P43487	1.89e-06	0.00550037	RAN binding protein 1 [Source:HGNC Symbol;Acc:HGNC:9847]	RANBP1
Q14165	1.9e-06	0.00552158	malectin [Source:HGNC Symbol;Acc:HGNC:28973]	MLEC
Q8IWW6	1.91e-06	0.00556459	Rho GTPase activating protein 12 [Source:HGNC Symbol;Acc:HGNC:16348]	ARHGAP12
P13667	1.92e-06	0.00558067	protein disulfide isomerase family A member 4 [Source:HGNC Symbol;Acc:HGNC:30167]	PDIA4
P55735	1.95e-06	0.00567293	SEC13 homolog, nuclear pore and COPII coat complex component [Source:HGNC Symbol;Acc:HGNC:10697]	SEC13
O14524	1.97e-06	0.00571033	nuclear envelope integral membrane protein 1 [Source:HGNC Symbol;Acc:HGNC:29001]	NEMP1
Q7Z434	2e-06	0.00580546	mitochondrial antiviral signaling protein [Source:HGNC Symbol;Acc:HGNC:29233]	MAVS
P98175	2.03e-06	0.00588036	RNA binding motif protein 10 [Source:HGNC Symbol;Acc:HGNC:9896]	RBM10
Q5VUJ6	2.03e-06	0.00588595	leucine rich repeats and calponin homology domain containing 2 [Source:HGNC Symbol;Acc:HGNC:29292]	LRCH2
Q16630	2.04e-06	0.00591945	cleavage and polyadenylation specific factor 6 [Source:HGNC Symbol;Acc:HGNC:13871]	CPSF6
P78406	2.09e-06	0.00607442	ribonucleic acid export 1 [Source:HGNC Symbol;Acc:HGNC:9828]	RAE1
Q96KG9	2.11e-06	0.00611915	SCY1 like pseudokinase 1 [Source:HGNC Symbol;Acc:HGNC:14372]	SCYL1
Q10570	2.11e-06	0.00612811	cleavage and polyadenylation specific factor 1 [Source:HGNC Symbol;Acc:HGNC:2324]	CPSF1
O43447	2.12e-06	0.00612981	peptidylprolyl isomerase H [Source:HGNC Symbol;Acc:HGNC:14651]	PPIH
Q86X02	2.12e-06	0.00614079	cerebellar degeneration related protein 2 like [Source:HGNC Symbol;Acc:HGNC:29999]	CDR2L
Q9UJA5	2.15e-06	0.00622794	tRNA methyltransferase 6 [Source:HGNC Symbol;Acc:HGNC:20900]	TRMT6
P49792	2.15e-06	0.00623132	RAN binding protein 2 [Source:HGNC Symbol;Acc:HGNC:9848]	RANBP2
O14745	2.16e-06	0.00625806	SLC9A3 regulator 1 [Source:HGNC Symbol;Acc:HGNC:11075]	SLC9A3R1
Q14596	2.18e-06	0.00629276	NBR1, autophagy cargo receptor [Source:HGNC Symbol;Acc:HGNC:6746]	NBR1
Q14012	2.18e-06	0.00629563	calcium/calmodulin dependent protein kinase I [Source:HGNC Symbol;Acc:HGNC:1459]	CAMK1
Q9UBB9	2.19e-06	0.00631635	tuftelin interacting protein 11 [Source:HGNC Symbol;Acc:HGNC:17165]	TFIP11
Q9H2W6	2.19e-06	0.00633916	mitochondrial ribosomal protein L46 [Source:HGNC Symbol;Acc:HGNC:1192]	MRPL46
O00401	2.21e-06	0.00639102	Wiskott-Aldrich syndrome like [Source:HGNC Symbol;Acc:HGNC:12735]	WASL
Q9NRN7	2.25e-06	0.00649577	aminoadipate-semialdehyde dehydrogenase-phosphopantetheinyl transferase [Source:HGNC Symbol;Acc:HGNC:14235]	AASDHPPT
Q5TBB1	2.26e-06	0.0065241	ribonuclease H2 subunit B [Source:HGNC Symbol;Acc:HGNC:25671]	RNASEH2B
P37198	2.27e-06	0.00654894	nucleoporin 62 [Source:HGNC Symbol;Acc:HGNC:8066]	NUP62
Q08378	2.28e-06	0.00656391	golgin A3 [Source:HGNC Symbol;Acc:HGNC:4426]	GOLGA3
P78356	2.28e-06	0.00656391	phosphatidylinositol-5-phosphate 4-kinase type 2 beta [Source:HGNC Symbol;Acc:HGNC:8998]	PIP4K2B
Q9C0D2	2.28e-06	0.00656602	centrosomal protein 295 [Source:HGNC Symbol;Acc:HGNC:29366]	CEP295
O95793	2.29e-06	0.0065836	staufen double-stranded RNA binding protein 1 [Source:HGNC Symbol;Acc:HGNC:11370]	STAU1
Q9C0D5	2.3e-06	0.00661622	tetratricopeptide repeat, ankyrin repeat and coiled-coil containing 1 [Source:HGNC Symbol;Acc:HGNC:29364]	TANC1
P17509	2.34e-06	0.00672716	homeobox B6 [Source:HGNC Symbol;Acc:HGNC:5117]	HOXB6
Q15291	2.36e-06	0.00677772	RB binding protein 5, histone lysine methyltransferase complex subunit [Source:HGNC Symbol;Acc:HGNC:9888]	RBBP5
O15160	2.36e-06	0.0067804	RNA polymerase I subunit C [Source:HGNC Symbol;Acc:HGNC:20194]	POLR1C
P05455	2.36e-06	0.0067918	Sjogren syndrome antigen B [Source:HGNC Symbol;Acc:HGNC:11316]	SSB
Q9C0A6	2.37e-06	0.00682438	SET domain containing 5 [Source:HGNC Symbol;Acc:HGNC:25566]	SETD5
Q92609	2.39e-06	0.00687165	TBC1 domain family member 5 [Source:HGNC Symbol;Acc:HGNC:19166]	TBC1D5
Q9UK41	2.39e-06	0.00687275	VPS28, ESCRT-I subunit [Source:HGNC Symbol;Acc:HGNC:18178]	VPS28
Q00013	2.39e-06	0.00687747	membrane palmitoylated protein 1 [Source:HGNC Symbol;Acc:HGNC:7219]	MPP1
P49591	2.4e-06	0.00689748	seryl-tRNA synthetase [Source:HGNC Symbol;Acc:HGNC:10537]	SARS
P17544	2.41e-06	0.00690773	activating transcription factor 7 [Source:HGNC Symbol;Acc:HGNC:792]	ATF7
Q15942	2.41e-06	0.0069091	zyxin [Source:HGNC Symbol;Acc:HGNC:13200]	ZYX
P52701	2.43e-06	0.00697227	mutS homolog 6 [Source:HGNC Symbol;Acc:HGNC:7329]	MSH6
O00303	2.44e-06	0.00698879	eukaryotic translation initiation factor 3 subunit F [Source:HGNC Symbol;Acc:HGNC:3275]	EIF3F
Q5VT06	2.49e-06	0.00713222	centrosomal protein 350 [Source:HGNC Symbol;Acc:HGNC:24238]	CEP350
Q9NW82	2.49e-06	0.00713226	WD repeat domain 70 [Source:HGNC Symbol;Acc:HGNC:25495]	WDR70
Q9NTX5	2.54e-06	0.00728233	ethylmalonyl-CoA decarboxylase 1 [Source:HGNC Symbol;Acc:HGNC:21489]	ECHDC1
Q9Y421	2.58e-06	0.00738544	family with sequence similarity 32 member A [Source:HGNC Symbol;Acc:HGNC:24563]	FAM32A
Q9Y2L1	2.58e-06	0.00739334	DIS3 homolog, exosome endoribonuclease and 3'-5' exoribonuclease [Source:HGNC Symbol;Acc:HGNC:20604]	DIS3
Q9Y2I1	2.59e-06	0.00740524	nischarin [Source:HGNC Symbol;Acc:HGNC:18006]	NISCH
O00311	2.62e-06	0.00749823	cell division cycle 7 [Source:HGNC Symbol;Acc:HGNC:1745]	CDC7
O75417	2.64e-06	0.00754101	DNA polymerase theta [Source:HGNC Symbol;Acc:HGNC:9186]	POLQ
Q9UKN8	2.68e-06	0.00765533	general transcription factor IIIC subunit 4 [Source:HGNC Symbol;Acc:HGNC:4667]	GTF3C4
O94761	2.75e-06	0.00784922	NA	RECQL4
Q9BVC3	2.78e-06	0.00795339	DNA replication and sister chromatid cohesion 1 [Source:HGNC Symbol;Acc:HGNC:24453]	DSCC1
Q9NYB0	2.79e-06	0.00795545	TERF2 interacting protein [Source:HGNC Symbol;Acc:HGNC:19246]	TERF2IP
Q8TEK3	2.81e-06	0.00800712	DOT1 like histone lysine methyltransferase [Source:HGNC Symbol;Acc:HGNC:24948]	DOT1L
Q96L73	2.87e-06	0.00819428	nuclear receptor binding SET domain protein 1 [Source:HGNC Symbol;Acc:HGNC:14234]	NSD1
Q08170	2.88e-06	0.00822331	serine and arginine rich splicing factor 4 [Source:HGNC Symbol;Acc:HGNC:10786]	SRSF4
Q9BTC0	2.94e-06	0.00838561	death inducer-obliterator 1 [Source:HGNC Symbol;Acc:HGNC:2680]	DIDO1
P49116	2.95e-06	0.00840492	nuclear receptor subfamily 2 group C member 2 [Source:HGNC Symbol;Acc:HGNC:7972]	NR2C2
Q15392	2.96e-06	0.00844474	24-dehydrocholesterol reductase [Source:HGNC Symbol;Acc:HGNC:2859]	DHCR24
Q9BUT9	2.97e-06	0.00846015	MAPK regulated corepressor interacting protein 2 [Source:HGNC Symbol;Acc:HGNC:14142]	MCRIP2
Q09028	2.98e-06	0.0084746	RB binding protein 4, chromatin remodeling factor [Source:HGNC Symbol;Acc:HGNC:9887]	RBBP4
Q8WW12	2.99e-06	0.00850274	PEST proteolytic signal containing nuclear protein [Source:HGNC Symbol;Acc:HGNC:30023]	PCNP
Q96S59	2.99e-06	0.00851356	RAN binding protein 9 [Source:HGNC Symbol;Acc:HGNC:13727]	RANBP9
Q14320	3.02e-06	0.00857897	family with sequence similarity 50 member A [Source:HGNC Symbol;Acc:HGNC:18786]	FAM50A
O95218	3.03e-06	0.00862848	zinc finger RANBP2-type containing 2 [Source:HGNC Symbol;Acc:HGNC:13058]	ZRANB2
O14929	3.08e-06	0.00875108	histone acetyltransferase 1 [Source:HGNC Symbol;Acc:HGNC:4821]	HAT1
O43683	3.09e-06	0.00879253	BUB1 mitotic checkpoint serine/threonine kinase [Source:HGNC Symbol;Acc:HGNC:1148]	BUB1
Q8WYP5	3.11e-06	0.00881943	AT-hook containing transcription factor 1 [Source:HGNC Symbol;Acc:HGNC:24618]	AHCTF1
Q8N163	3.12e-06	0.0088585	cell cycle and apoptosis regulator 2 [Source:HGNC Symbol;Acc:HGNC:23360]	CCAR2
Q53GS7	3.12e-06	0.0088585	GLE1, RNA export mediator [Source:HGNC Symbol;Acc:HGNC:4315]	GLE1
Q9UM00	3.17e-06	0.0089906	transmembrane and coiled-coil domains 1 [Source:HGNC Symbol;Acc:HGNC:18188]	TMCO1
P62877	3.19e-06	0.00903574	ring-box 1 [Source:HGNC Symbol;Acc:HGNC:9928]	RBX1
Q8IWX8	3.22e-06	0.00913892	calcium homeostasis endoplasmic reticulum protein [Source:HGNC Symbol;Acc:HGNC:16930]	CHERP
Q9H8H2	3.23e-06	0.00914572	DEAD-box helicase 31 [Source:HGNC Symbol;Acc:HGNC:16715]	DDX31
Q96PU8	3.24e-06	0.00919009	QKI, KH domain containing RNA binding [Source:HGNC Symbol;Acc:HGNC:21100]	QKI
Q9UH92	3.25e-06	0.00920708	MLX, MAX dimerization protein [Source:HGNC Symbol;Acc:HGNC:11645]	MLX
Q96L91	3.28e-06	0.00928317	E1A binding protein p400 [Source:HGNC Symbol;Acc:HGNC:11958]	EP400
Q8IVW6	3.33e-06	0.00943235	AT-rich interaction domain 3B [Source:HGNC Symbol;Acc:HGNC:14350]	ARID3B
Q5VVJ2	3.37e-06	0.00952482	Myb like, SWIRM and MPN domains 1 [Source:HGNC Symbol;Acc:HGNC:29401]	MYSM1
Q96RK0	3.37e-06	0.00954316	capicua transcriptional repressor [Source:HGNC Symbol;Acc:HGNC:14214]	CIC
O96019	3.38e-06	0.00956328	actin like 6A [Source:HGNC Symbol;Acc:HGNC:24124]	ACTL6A
Q96Q89	3.43e-06	0.00968071	kinesin family member 20B [Source:HGNC Symbol;Acc:HGNC:7212]	KIF20B
Q5JTD0	3.44e-06	0.00971253	tight junction associated protein 1 [Source:HGNC Symbol;Acc:HGNC:17949]	TJAP1
Q68E01	3.45e-06	0.00974651	integrator complex subunit 3 [Source:HGNC Symbol;Acc:HGNC:26153]	INTS3
Q6IAA8	3.47e-06	0.00978715	late endosomal/lysosomal adaptor, MAPK and MTOR activator 1 [Source:HGNC Symbol;Acc:HGNC:26068]	LAMTOR1
O95707	3.47e-06	0.00978715	POP4 homolog, ribonuclease P/MRP subunit [Source:HGNC Symbol;Acc:HGNC:30081]	POP4
Q96QZ7	3.51e-06	0.00989019	membrane associated guanylate kinase, WW and PDZ domain containing 1 [Source:HGNC Symbol;Acc:HGNC:946]	MAGI1
Q9UGP4	3.53e-06	0.00994714	LIM domains containing 1 [Source:HGNC Symbol;Acc:HGNC:6612]	LIMD1
Q13451	3.57e-06	0.0100564	FK506 binding protein 5 [Source:HGNC Symbol;Acc:HGNC:3721]	FKBP5
Q9UBE0	3.61e-06	0.0101809	SUMO1 activating enzyme subunit 1 [Source:HGNC Symbol;Acc:HGNC:30660]	SAE1
O75150	3.68e-06	0.0103791	ring finger protein 40 [Source:HGNC Symbol;Acc:HGNC:16867]	RNF40
Q9NS73	3.69e-06	0.0103975	MAP3K12 binding inhibitory protein 1 [Source:HGNC Symbol;Acc:HGNC:20427]	MBIP
O95197	3.8e-06	0.0106895	reticulon 3 [Source:HGNC Symbol;Acc:HGNC:10469]	RTN3
O60934	3.81e-06	0.0107122	nibrin [Source:HGNC Symbol;Acc:HGNC:7652]	NBN
Q96JM3	3.83e-06	0.0107806	chromosome alignment maintaining phosphoprotein 1 [Source:HGNC Symbol;Acc:HGNC:20311]	CHAMP1
Q96EK4	3.85e-06	0.0108266	THAP domain containing 11 [Source:HGNC Symbol;Acc:HGNC:23194]	THAP11
O14545	3.88e-06	0.0109003	TRAF-type zinc finger domain containing 1 [Source:HGNC Symbol;Acc:HGNC:24808]	TRAFD1
Q96RL1	3.89e-06	0.0109332	ubiquitin interaction motif containing 1 [Source:HGNC Symbol;Acc:HGNC:30298]	UIMC1
Q96BW1	3.91e-06	0.0109743	uracil phosphoribosyltransferase homolog [Source:HGNC Symbol;Acc:HGNC:28334]	UPRT
Q13029	3.94e-06	0.0110521	PR/SET domain 2 [Source:HGNC Symbol;Acc:HGNC:9347]	PRDM2
P06737	3.96e-06	0.0111271	phosphorylase, glycogen, liver [Source:HGNC Symbol;Acc:HGNC:9725]	PYGL
O43809	3.98e-06	0.0111792	nudix hydrolase 21 [Source:HGNC Symbol;Acc:HGNC:13870]	NUDT21
Q14149	4.02e-06	0.0112679	MORC family CW-type zinc finger 3 [Source:HGNC Symbol;Acc:HGNC:23572]	MORC3
Q9H788	4.02e-06	0.0112735	SH2 domain containing 4A [Source:HGNC Symbol;Acc:HGNC:26102]	SH2D4A
Q9BUQ8	4.03e-06	0.0113002	DEAD-box helicase 23 [Source:HGNC Symbol;Acc:HGNC:17347]	DDX23
Q8NAV1	4.07e-06	0.0114129	pre-mRNA processing factor 38A [Source:HGNC Symbol;Acc:HGNC:25930]	PRPF38A
Q8NFA0	4.13e-06	0.0115558	ubiquitin specific peptidase 32 [Source:HGNC Symbol;Acc:HGNC:19143]	USP32
O60293	4.14e-06	0.0115823	zinc finger C3H1-type containing [Source:HGNC Symbol;Acc:HGNC:28328]	ZFC3H1
Q9P2I0	4.15e-06	0.0116056	cleavage and polyadenylation specific factor 2 [Source:HGNC Symbol;Acc:HGNC:2325]	CPSF2
Q92615	4.16e-06	0.0116304	La ribonucleoprotein domain family member 4B [Source:HGNC Symbol;Acc:HGNC:28987]	LARP4B
Q9GZZ1	4.22e-06	0.0118072	N(alpha)-acetyltransferase 50, NatE catalytic subunit [Source:HGNC Symbol;Acc:HGNC:29533]	NAA50
Q01804	4.22e-06	0.0118072	OTU deubiquitinase 4 [Source:HGNC Symbol;Acc:HGNC:24949]	OTUD4
O60879	4.24e-06	0.0118523	diaphanous related formin 2 [Source:HGNC Symbol;Acc:HGNC:2877]	DIAPH2
Q8IXJ9	4.25e-06	0.0118858	additional sex combs like 1, transcriptional regulator [Source:HGNC Symbol;Acc:HGNC:18318]	ASXL1
Q9UL42	4.28e-06	0.0119534	paraneoplastic Ma antigen 2 [Source:HGNC Symbol;Acc:HGNC:9159]	PNMA2
P49848	4.39e-06	0.0122532	TATA-box binding protein associated factor 6 [Source:HGNC Symbol;Acc:HGNC:11540]	TAF6
Q5T8P6	4.48e-06	0.0125084	RNA binding motif protein 26 [Source:HGNC Symbol;Acc:HGNC:20327]	RBM26
Q9UPT8	4.49e-06	0.0125157	zinc finger CCCH-type containing 4 [Source:HGNC Symbol;Acc:HGNC:17808]	ZC3H4
Q9ULH1	4.57e-06	0.0127534	ArfGAP with SH3 domain, ankyrin repeat and PH domain 1 [Source:HGNC Symbol;Acc:HGNC:2720]	ASAP1
Q5TAX3	4.58e-06	0.0127745	zinc finger CCHC-type containing 11 [Source:HGNC Symbol;Acc:HGNC:28981]	ZCCHC11
Q8WWI1	4.61e-06	0.0128456	LIM domain 7 [Source:HGNC Symbol;Acc:HGNC:6646]	LMO7
Q14847	4.62e-06	0.0128778	LIM and SH3 protein 1 [Source:HGNC Symbol;Acc:HGNC:6513]	LASP1
Q9Y4Z0	4.65e-06	0.0129406	LSM4 homolog, U6 small nuclear RNA and mRNA degradation associated [Source:HGNC Symbol;Acc:HGNC:17259]	LSM4
P51812	4.67e-06	0.0130018	ribosomal protein S6 kinase A3 [Source:HGNC Symbol;Acc:HGNC:10432]	RPS6KA3
O43504	4.72e-06	0.0131258	late endosomal/lysosomal adaptor, MAPK and MTOR activator 5 [Source:HGNC Symbol;Acc:HGNC:17955]	LAMTOR5
Q86YP4	4.72e-06	0.0131421	GATA zinc finger domain containing 2A [Source:HGNC Symbol;Acc:HGNC:29989]	GATAD2A
Q9H1B7	4.73e-06	0.0131426	interferon regulatory factor 2 binding protein like [Source:HGNC Symbol;Acc:HGNC:14282]	IRF2BPL
Q8WVM8	4.74e-06	0.0131738	sec1 family domain containing 1 [Source:HGNC Symbol;Acc:HGNC:20726]	SCFD1
O43826	4.76e-06	0.0132209	solute carrier family 37 member 4 [Source:HGNC Symbol;Acc:HGNC:4061]	SLC37A4
Q9NY27	4.79e-06	0.0133181	protein phosphatase 4 regulatory subunit 2 [Source:HGNC Symbol;Acc:HGNC:18296]	PPP4R2
P51003	4.89e-06	0.0135675	poly(A) polymerase alpha [Source:HGNC Symbol;Acc:HGNC:14981]	PAPOLA
P24390	4.94e-06	0.0137105	KDEL endoplasmic reticulum protein retention receptor 1 [Source:HGNC Symbol;Acc:HGNC:6304]	KDELR1
O15066	4.94e-06	0.0137105	kinesin family member 3B [Source:HGNC Symbol;Acc:HGNC:6320]	KIF3B
Q93052	4.96e-06	0.0137637	LIM domain containing preferred translocation partner in lipoma [Source:HGNC Symbol;Acc:HGNC:6679]	LPP
Q8N1G0	5.12e-06	0.0141948	zinc finger protein 687 [Source:HGNC Symbol;Acc:HGNC:29277]	ZNF687
Q9BZD4	5.12e-06	0.0142	NUF2, NDC80 kinetochore complex component [Source:HGNC Symbol;Acc:HGNC:14621]	NUF2
Q68EM7	5.14e-06	0.0142487	Rho GTPase activating protein 17 [Source:HGNC Symbol;Acc:HGNC:18239]	ARHGAP17
Q9NRC1	5.16e-06	0.0143032	suppression of tumorigenicity 7 [Source:HGNC Symbol;Acc:HGNC:11351]	ST7
Q9NZT2	5.2e-06	0.0143946	opioid growth factor receptor [Source:HGNC Symbol;Acc:HGNC:15768]	OGFR
O95759	5.21e-06	0.0144118	TBC1 domain family member 8 [Source:HGNC Symbol;Acc:HGNC:17791]	TBC1D8
Q8IZT6	5.22e-06	0.0144551	abnormal spindle microtubule assembly [Source:HGNC Symbol;Acc:HGNC:19048]	ASPM
P04150	5.24e-06	0.0144976	nuclear receptor subfamily 3 group C member 1 [Source:HGNC Symbol;Acc:HGNC:7978]	NR3C1
Q13823	5.28e-06	0.014589	G protein nucleolar 2 [Source:HGNC Symbol;Acc:HGNC:29925]	GNL2
P16383	5.34e-06	0.0147617	GC-rich sequence DNA-binding factor 2 [Source:HGNC Symbol;Acc:HGNC:1317]	GCFC2
Q9NVI1	5.36e-06	0.0148051	Fanconi anemia complementation group I [Source:HGNC Symbol;Acc:HGNC:25568]	FANCI
Q7L5Y9	5.38e-06	0.0148617	macrophage erythroblast attacher [Source:HGNC Symbol;Acc:HGNC:13731]	MAEA
Q96RN5	5.4e-06	0.0149159	mediator complex subunit 15 [Source:HGNC Symbol;Acc:HGNC:14248]	MED15
Q9BYW2	5.43e-06	0.0149771	SET domain containing 2 [Source:HGNC Symbol;Acc:HGNC:18420]	SETD2
Q9UKL0	5.44e-06	0.0149958	NA	RCOR1
Q8N0Z3	5.48e-06	0.0150999	spindle and centriole associated protein 1 [Source:HGNC Symbol;Acc:HGNC:25083]	SPICE1
O43617	5.47e-06	0.0150999	trafficking protein particle complex 3 [Source:HGNC Symbol;Acc:HGNC:19942]	TRAPPC3
Q99567	5.5e-06	0.0151541	nucleoporin 88 [Source:HGNC Symbol;Acc:HGNC:8067]	NUP88
Q709C8	5.54e-06	0.0152561	vacuolar protein sorting 13 homolog C [Source:HGNC Symbol;Acc:HGNC:23594]	VPS13C
P28066	5.55e-06	0.0152962	proteasome subunit alpha 5 [Source:HGNC Symbol;Acc:HGNC:9534]	PSMA5
Q96IZ7	5.56e-06	0.0153106	arginine and serine rich coiled-coil 1 [Source:HGNC Symbol;Acc:HGNC:24152]	RSRC1
Q8IYB5	5.57e-06	0.0153197	small ArfGAP 1 [Source:HGNC Symbol;Acc:HGNC:19651]	SMAP1
P42684	5.61e-06	0.015437	ABL proto-oncogene 2, non-receptor tyrosine kinase [Source:HGNC Symbol;Acc:HGNC:77]	ABL2
Q96FJ0	5.64e-06	0.0155148	STAM binding protein like 1 [Source:HGNC Symbol;Acc:HGNC:24105]	STAMBPL1
Q14181	5.66e-06	0.0155694	DNA polymerase alpha 2, accessory subunit [Source:HGNC Symbol;Acc:HGNC:30073]	POLA2
Q9UKJ3	5.69e-06	0.0156433	G-patch domain containing 8 [Source:HGNC Symbol;Acc:HGNC:29066]	GPATCH8
O95777	5.7e-06	0.0156677	LSM8 homolog, U6 small nuclear RNA associated [Source:HGNC Symbol;Acc:HGNC:20471]	LSM8
Q9UMZ2	5.72e-06	0.0157004	synergin gamma [Source:HGNC Symbol;Acc:HGNC:557]	SYNRG
Q9H939	5.74e-06	0.015761	proline-serine-threonine phosphatase interacting protein 2 [Source:HGNC Symbol;Acc:HGNC:9581]	PSTPIP2
Q8NC96	5.8e-06	0.0159265	NECAP endocytosis associated 1 [Source:HGNC Symbol;Acc:HGNC:24539]	NECAP1
O95801	5.8e-06	0.0159265	tetratricopeptide repeat domain 4 [Source:HGNC Symbol;Acc:HGNC:12394]	TTC4
Q9Y678	5.91e-06	0.0162044	coatomer protein complex subunit gamma 1 [Source:HGNC Symbol;Acc:HGNC:2236]	COPG1
Q8IX01	5.95e-06	0.0163206	SURP and G-patch domain containing 2 [Source:HGNC Symbol;Acc:HGNC:18641]	SUGP2
Q9UK61	5.99e-06	0.0164046	family with sequence similarity 208 member A [Source:HGNC Symbol;Acc:HGNC:30314]	FAM208A
Q96ST2	6e-06	0.0164285	IWS1, SUPT6H interacting protein [Source:HGNC Symbol;Acc:HGNC:25467]	IWS1
P53804	6.02e-06	0.0164775	tetratricopeptide repeat domain 3 [Source:HGNC Symbol;Acc:HGNC:12393]	TTC3
Q9BQI0	6.14e-06	0.0167964	allograft inflammatory factor 1 like [Source:HGNC Symbol;Acc:HGNC:28904]	AIF1L
O60645	6.2e-06	0.0169526	exocyst complex component 3 [Source:HGNC Symbol;Acc:HGNC:30378]	EXOC3
Q9BZK7	6.37e-06	0.0174089	transducin beta like 1 X-linked receptor 1 [Source:HGNC Symbol;Acc:HGNC:29529]	TBL1XR1
P46937	6.38e-06	0.0174501	Yes associated protein 1 [Source:HGNC Symbol;Acc:HGNC:16262]	YAP1
P07992	6.49e-06	0.017738	ERCC excision repair 1, endonuclease non-catalytic subunit [Source:HGNC Symbol;Acc:HGNC:3433]	ERCC1
Q9NXV6	6.52e-06	0.0178076	CDKN2A interacting protein [Source:HGNC Symbol;Acc:HGNC:24325]	CDKN2AIP
P40855	6.54e-06	0.0178659	peroxisomal biogenesis factor 19 [Source:HGNC Symbol;Acc:HGNC:9713]	PEX19
Q9BT92	6.55e-06	0.0178829	trichoplein keratin filament binding [Source:HGNC Symbol;Acc:HGNC:28135]	TCHP
Q12872	6.57e-06	0.017939	splicing factor SWAP homolog [Source:HGNC Symbol;Acc:HGNC:10790]	SFSWAP
Q9Y5V3	6.59e-06	0.0179834	MAGE family member D1 [Source:HGNC Symbol;Acc:HGNC:6813]	MAGED1
P40938	6.61e-06	0.0180336	replication factor C subunit 3 [Source:HGNC Symbol;Acc:HGNC:9971]	RFC3
O15042	6.62e-06	0.0180547	U2 snRNP associated SURP domain containing [Source:HGNC Symbol;Acc:HGNC:30855]	U2SURP
Q9P1Y5	6.64e-06	0.0180943	calmodulin regulated spectrin associated protein family member 3 [Source:HGNC Symbol;Acc:HGNC:29307]	CAMSAP3
O15014	6.64e-06	0.0180943	zinc finger protein 609 [Source:HGNC Symbol;Acc:HGNC:29003]	ZNF609
Q08050	6.74e-06	0.0183442	forkhead box M1 [Source:HGNC Symbol;Acc:HGNC:3818]	FOXM1
Q8WUX9	6.78e-06	0.0184425	charged multivesicular body protein 7 [Source:HGNC Symbol;Acc:HGNC:28439]	CHMP7
Q9BUE6	6.79e-06	0.0184735	iron-sulfur cluster assembly 1 [Source:HGNC Symbol;Acc:HGNC:28660]	ISCA1
Q8WZA9	6.87e-06	0.0186738	immunity related GTPase Q [Source:HGNC Symbol;Acc:HGNC:24868]	IRGQ
Q92769	6.9e-06	0.0187506	histone deacetylase 2 [Source:HGNC Symbol;Acc:HGNC:4853]	HDAC2
Q96AE4	6.99e-06	0.0189995	far upstream element binding protein 1 [Source:HGNC Symbol;Acc:HGNC:4004]	FUBP1
O15294	7e-06	0.0190269	O-linked N-acetylglucosamine (GlcNAc) transferase [Source:HGNC Symbol;Acc:HGNC:8127]	OGT
O95486	7.01e-06	0.0190365	SEC24 homolog A, COPII coat complex component [Source:HGNC Symbol;Acc:HGNC:10703]	SEC24A
P50219	7.02e-06	0.0190656	motor neuron and pancreas homeobox 1 [Source:HGNC Symbol;Acc:HGNC:4979]	MNX1
Q13263	7.04e-06	0.0191087	tripartite motif containing 28 [Source:HGNC Symbol;Acc:HGNC:16384]	TRIM28
P49711	7.07e-06	0.0191867	CCCTC-binding factor [Source:HGNC Symbol;Acc:HGNC:13723]	CTCF
Q8N8S7	7.08e-06	0.0191995	enabled homolog (Drosophila) [Source:HGNC Symbol;Acc:HGNC:18271]	ENAH
Q9Y5P3	7.08e-06	0.0191995	retinoic acid induced 2 [Source:HGNC Symbol;Acc:HGNC:9835]	RAI2
Q9NXF1	7.13e-06	0.0193244	testis expressed 10 [Source:HGNC Symbol;Acc:HGNC:25988]	TEX10
Q9H4I2	7.16e-06	0.0193903	zinc fingers and homeoboxes 3 [Source:HGNC Symbol;Acc:HGNC:15935]	ZHX3
Q14BN4	7.17e-06	0.0194282	sarcolemma associated protein [Source:HGNC Symbol;Acc:HGNC:16643]	SLMAP
Q96G25	7.3e-06	0.0197561	mediator complex subunit 8 [Source:HGNC Symbol;Acc:HGNC:19971]	MED8
O00287	7.51e-06	0.0203199	regulatory factor X associated protein [Source:HGNC Symbol;Acc:HGNC:9988]	RFXAP
Q9NUQ8	7.55e-06	0.020418	ATP binding cassette subfamily F member 3 [Source:HGNC Symbol;Acc:HGNC:72]	ABCF3
P55265	7.55e-06	0.020418	adenosine deaminase, RNA specific [Source:HGNC Symbol;Acc:HGNC:225]	ADAR
Q9P260	7.59e-06	0.0205034	KIAA1468 [Source:HGNC Symbol;Acc:HGNC:29289]	KIAA1468
Q09161	7.92e-06	0.0213942	nuclear cap binding protein subunit 1 [Source:HGNC Symbol;Acc:HGNC:7658]	NCBP1
Q7L099	7.96e-06	0.0214985	RUN and FYVE domain containing 3 [Source:HGNC Symbol;Acc:HGNC:30285]	RUFY3
Q9ULU4	8.04e-06	0.0217168	zinc finger MYND-type containing 8 [Source:HGNC Symbol;Acc:HGNC:9397]	ZMYND8
Q9UPQ0	8.08e-06	0.0218083	LIM and calponin homology domains 1 [Source:HGNC Symbol;Acc:HGNC:29191]	LIMCH1
P52948a	8.08e-06	0.0218083	NA	NUP98
Q96JP5	8.11e-06	0.0218817	ZFP91 zinc finger protein [Source:HGNC Symbol;Acc:HGNC:14983]	ZFP91
O75717	8.14e-06	0.0219528	WD repeat and HMG-box DNA binding protein 1 [Source:HGNC Symbol;Acc:HGNC:23170]	WDHD1
P08579	8.21e-06	0.0221139	small nuclear ribonucleoprotein polypeptide B2 [Source:HGNC Symbol;Acc:HGNC:11155]	SNRPB2
C9JLW8	8.21e-06	0.0221149	MAPK regulated corepressor interacting protein 1 [Source:HGNC Symbol;Acc:HGNC:28007]	MCRIP1
Q12968	8.22e-06	0.0221494	nuclear factor of activated T-cells 3 [Source:HGNC Symbol;Acc:HGNC:7777]	NFATC3
Q96S94	8.3e-06	0.0223352	cyclin L2 [Source:HGNC Symbol;Acc:HGNC:20570]	CCNL2
Q562F6	8.5e-06	0.0228711	shugoshin 2 [Source:HGNC Symbol;Acc:HGNC:30812]	SGO2
Q8TAD4	8.52e-06	0.0229136	solute carrier family 30 member 5 [Source:HGNC Symbol;Acc:HGNC:19089]	SLC30A5
Q8TAQ2	8.6e-06	0.0231317	SWI/SNF related, matrix associated, actin dependent regulator of chromatin subfamily c member 2 [Source:HGNC Symbol;Acc:HGNC:11105]	SMARCC2
Q16514	8.68e-06	0.0233215	TATA-box binding protein associated factor 12 [Source:HGNC Symbol;Acc:HGNC:11545]	TAF12
Q9BRR8	8.89e-06	0.0238754	G-patch domain containing 1 [Source:HGNC Symbol;Acc:HGNC:24658]	GPATCH1
Q92922	8.94e-06	0.0240024	SWI/SNF related, matrix associated, actin dependent regulator of chromatin subfamily c member 1 [Source:HGNC Symbol;Acc:HGNC:11104]	SMARCC1
Q9C0J8	8.97e-06	0.0240951	WD repeat domain 33 [Source:HGNC Symbol;Acc:HGNC:25651]	WDR33
P49257	9.2e-06	0.024706	lectin, mannose binding 1 [Source:HGNC Symbol;Acc:HGNC:6631]	LMAN1
O14818	9.32e-06	0.0249995	proteasome subunit alpha 7 [Source:HGNC Symbol;Acc:HGNC:9536]	PSMA7
Q7L2H7	9.36e-06	0.0251139	eukaryotic translation initiation factor 3 subunit M [Source:HGNC Symbol;Acc:HGNC:24460]	EIF3M
Q9H5V9	9.42e-06	0.0252654	chromosome X open reading frame 56 [Source:HGNC Symbol;Acc:HGNC:26239]	CXorf56
Q8TAF3	9.43e-06	0.0252825	WD repeat domain 48 [Source:HGNC Symbol;Acc:HGNC:30914]	WDR48
Q8NEZ5	9.53e-06	0.0255357	F-box protein 22 [Source:HGNC Symbol;Acc:HGNC:13593]	FBXO22
Q8WYA0	9.55e-06	0.0255697	intraflagellar transport 81 [Source:HGNC Symbol;Acc:HGNC:14313]	IFT81
Q13126	9.57e-06	0.0256158	methylthioadenosine phosphorylase [Source:HGNC Symbol;Acc:HGNC:7413]	MTAP
Q9Y3S1	9.77e-06	0.0261424	WNK lysine deficient protein kinase 2 [Source:HGNC Symbol;Acc:HGNC:14542]	WNK2
Q9NP79	9.78e-06	0.0261565	vesicle trafficking 1 [Source:HGNC Symbol;Acc:HGNC:20954]	VTA1
P31276	9.83e-06	0.0262933	homeobox C13 [Source:HGNC Symbol;Acc:HGNC:5125]	HOXC13
O95239	9.94e-06	0.0265579	kinesin family member 4A [Source:HGNC Symbol;Acc:HGNC:13339]	KIF4A
Q12899	9.94e-06	0.0265717	tripartite motif containing 26 [Source:HGNC Symbol;Acc:HGNC:12962]	TRIM26
Q8IZH2	9.95e-06	0.0265875	5'-3' exoribonuclease 1 [Source:HGNC Symbol;Acc:HGNC:30654]	XRN1
Q96JF6	1.01e-05	0.0269066	zinc finger protein 594 [Source:HGNC Symbol;Acc:HGNC:29392]	ZNF594
O00716	1.02e-05	0.0271558	E2F transcription factor 3 [Source:HGNC Symbol;Acc:HGNC:3115]	E2F3
P62826	1.02e-05	0.0272035	RAN, member RAS oncogene family [Source:HGNC Symbol;Acc:HGNC:9846]	RAN
O94776	1.03e-05	0.0274206	metastasis associated 1 family member 2 [Source:HGNC Symbol;Acc:HGNC:7411]	MTA2
Q14980	1.03e-05	0.0274206	nuclear mitotic apparatus protein 1 [Source:HGNC Symbol;Acc:HGNC:8059]	NUMA1
Q13492	1.04e-05	0.0276115	phosphatidylinositol binding clathrin assembly protein [Source:HGNC Symbol;Acc:HGNC:15514]	PICALM
Q5JVF3	1.05e-05	0.0279325	PCI domain containing 2 [Source:HGNC Symbol;Acc:HGNC:25653]	PCID2
P46527	1.06e-05	0.0280988	cyclin dependent kinase inhibitor 1B [Source:HGNC Symbol;Acc:HGNC:1785]	CDKN1B
P11908	1.06e-05	0.0281929	phosphoribosyl pyrophosphate synthetase 2 [Source:HGNC Symbol;Acc:HGNC:9465]	PRPS2
Q14669	1.06e-05	0.028204	thyroid hormone receptor interactor 12 [Source:HGNC Symbol;Acc:HGNC:12306]	TRIP12
Q8IUR0	1.06e-05	0.0282098	trafficking protein particle complex 5 [Source:HGNC Symbol;Acc:HGNC:23067]	TRAPPC5
Q96KP4	1.07e-05	0.0283339	CNDP dipeptidase 2 (metallopeptidase M20 family) [Source:HGNC Symbol;Acc:HGNC:24437]	CNDP2
Q92925	1.1e-05	0.0291399	SWI/SNF related, matrix associated, actin dependent regulator of chromatin, subfamily d, member 2 [Source:HGNC Symbol;Acc:HGNC:11107]	SMARCD2
Q6NXT4	1.1e-05	0.0291965	solute carrier family 30 member 6 [Source:HGNC Symbol;Acc:HGNC:19305]	SLC30A6
P06709	1.1e-05	0.0292483	NA	birA
Q9Y4G8	1.11e-05	0.0293401	Rap guanine nucleotide exchange factor 2 [Source:HGNC Symbol;Acc:HGNC:16854]	RAPGEF2
Q9H6Z4	1.11e-05	0.0294189	RAN binding protein 3 [Source:HGNC Symbol;Acc:HGNC:9850]	RANBP3
P35658	1.12e-05	0.0297481	nucleoporin 214 [Source:HGNC Symbol;Acc:HGNC:8064]	NUP214
Q8N684	1.13e-05	0.0299575	cleavage and polyadenylation specific factor 7 [Source:HGNC Symbol;Acc:HGNC:30098]	CPSF7
Q9BZF3	1.14e-05	0.0302321	oxysterol binding protein like 6 [Source:HGNC Symbol;Acc:HGNC:16388]	OSBPL6
Q8TBE9	1.15e-05	0.0305806	N-acetylneuraminic acid phosphatase [Source:HGNC Symbol;Acc:HGNC:16140]	NANP
Q9ULM3	1.16e-05	0.0308047	YEATS domain containing 2 [Source:HGNC Symbol;Acc:HGNC:25489]	YEATS2
Q96RF0	1.17e-05	0.0308663	sorting nexin 18 [Source:HGNC Symbol;Acc:HGNC:19245]	SNX18
Q9BQ61	1.18e-05	0.031222	chromosome 19 open reading frame 43 [Source:HGNC Symbol;Acc:HGNC:28424]	C19orf43
Q13619	1.2e-05	0.0317892	cullin 4A [Source:HGNC Symbol;Acc:HGNC:2554]	CUL4A
Q32P41	1.2e-05	0.0318665	tRNA methyltransferase 5 [Source:HGNC Symbol;Acc:HGNC:23141]	TRMT5
Q13416	1.24e-05	0.0328759	origin recognition complex subunit 2 [Source:HGNC Symbol;Acc:HGNC:8488]	ORC2
Q9P0W2	1.26e-05	0.0332896	high mobility group 20B [Source:HGNC Symbol;Acc:HGNC:5002]	HMG20B
Q96M89	1.31e-05	0.0345388	coiled-coil domain containing 138 [Source:HGNC Symbol;Acc:HGNC:26531]	CCDC138
Q15418	1.33e-05	0.0350988	ribosomal protein S6 kinase A1 [Source:HGNC Symbol;Acc:HGNC:10430]	RPS6KA1
Q99496	1.34e-05	0.0353241	ring finger protein 2 [Source:HGNC Symbol;Acc:HGNC:10061]	RNF2
Q6IA86	1.36e-05	0.0359157	elongator acetyltransferase complex subunit 2 [Source:HGNC Symbol;Acc:HGNC:18248]	ELP2
Q14674	1.37e-05	0.0360702	extra spindle pole bodies like 1, separase [Source:HGNC Symbol;Acc:HGNC:16856]	ESPL1
Q92540	1.38e-05	0.036369	SMG7, nonsense mediated mRNA decay factor [Source:HGNC Symbol;Acc:HGNC:16792]	SMG7
P20585	1.38e-05	0.0364843	mutS homolog 3 [Source:HGNC Symbol;Acc:HGNC:7326]	MSH3
Q9HCH0	1.42e-05	0.0375001	NCK associated protein 5 like [Source:HGNC Symbol;Acc:HGNC:29321]	NCKAP5L
Q8N655	1.43e-05	0.0376103	ligand dependent nuclear receptor corepressor [Source:HGNC Symbol;Acc:HGNC:29503]	C10orf12
P63165	1.43e-05	0.0376782	small ubiquitin-like modifier 1 [Source:HGNC Symbol;Acc:HGNC:12502]	SUMO1
Q8TB52	1.46e-05	0.0383975	F-box protein 30 [Source:HGNC Symbol;Acc:HGNC:15600]	FBXO30
Q8TAD8	1.47e-05	0.0385844	Smad nuclear interacting protein 1 [Source:HGNC Symbol;Acc:HGNC:30587]	SNIP1
Q9NU22	1.47e-05	0.0386992	midasin AAA ATPase 1 [Source:HGNC Symbol;Acc:HGNC:18302]	MDN1
Q9H467	1.48e-05	0.0389267	CUE domain containing 2 [Source:HGNC Symbol;Acc:HGNC:28352]	CUEDC2
O95861	1.49e-05	0.0392686	3'(2'), 5'-bisphosphate nucleotidase 1 [Source:HGNC Symbol;Acc:HGNC:1096]	BPNT1
Q9P2B4	1.54e-05	0.0403336	CTTNBP2 N-terminal like [Source:HGNC Symbol;Acc:HGNC:25330]	CTTNBP2NL
O95835	1.55e-05	0.0406809	large tumor suppressor kinase 1 [Source:HGNC Symbol;Acc:HGNC:6514]	LATS1
Q96TA1	1.56e-05	0.0409733	family with sequence similarity 129 member B [Source:HGNC Symbol;Acc:HGNC:25282]	FAM129B
Q14202	1.56e-05	0.0409876	zinc finger MYM-type containing 3 [Source:HGNC Symbol;Acc:HGNC:13054]	ZMYM3
Q9H9B1	1.58e-05	0.0414661	euchromatic histone lysine methyltransferase 1 [Source:HGNC Symbol;Acc:HGNC:24650]	EHMT1
Q96CS2	1.59e-05	0.0416096	HAUS augmin like complex subunit 1 [Source:HGNC Symbol;Acc:HGNC:25174]	HAUS1
Q96NY9	1.59e-05	0.0416096	MUS81 structure-specific endonuclease subunit [Source:HGNC Symbol;Acc:HGNC:29814]	MUS81
Q969R5	1.59e-05	0.0416475	L3MBTL2 polycomb repressive complex 1 subunit [Source:HGNC Symbol;Acc:HGNC:18594]	L3MBTL2
Q8TCJ2	1.61e-05	0.0421409	STT3B, catalytic subunit of the oligosaccharyltransferase complex [Source:HGNC Symbol;Acc:HGNC:30611]	STT3B
P62273	1.63e-05	0.0425529	ribosomal protein S29 [Source:HGNC Symbol;Acc:HGNC:10419]	RPS29
Q8IVF2	1.63e-05	0.0426914	AHNAK nucleoprotein 2 [Source:HGNC Symbol;Acc:HGNC:20125]	AHNAK2
Q9NRY5	1.63e-05	0.0427156	family with sequence similarity 114 member A2 [Source:HGNC Symbol;Acc:HGNC:1333]	FAM114A2
Q6UXN9	1.64e-05	0.0428891	WD repeat domain 82 [Source:HGNC Symbol;Acc:HGNC:28826]	WDR82
Q99575	1.65e-05	0.0431475	POP1 homolog, ribonuclease P/MRP subunit [Source:HGNC Symbol;Acc:HGNC:30129]	POP1
Q63HN8	1.66e-05	0.0432504	ring finger protein 213 [Source:HGNC Symbol;Acc:HGNC:14539]	RNF213
Q86UE8	1.66e-05	0.0432583	tousled like kinase 2 [Source:HGNC Symbol;Acc:HGNC:11842]	TLK2
Q9Y608	1.66e-05	0.0433459	LRR binding FLII interacting protein 2 [Source:HGNC Symbol;Acc:HGNC:6703]	LRRFIP2
Q9NQT5	1.69e-05	0.0441314	exosome component 3 [Source:HGNC Symbol;Acc:HGNC:17944]	EXOSC3
Q96I25	1.69e-05	0.0442106	RNA binding motif protein 17 [Source:HGNC Symbol;Acc:HGNC:16944]	RBM17
P63092	1.74e-05	0.0454918	GNAS complex locus [Source:HGNC Symbol;Acc:HGNC:4392]	GNAS
P78364	1.75e-05	0.0455123	polyhomeotic homolog 1 [Source:HGNC Symbol;Acc:HGNC:3182]	PHC1
Q5TFE4	1.75e-05	0.0456527	5'-nucleotidase domain containing 1 [Source:HGNC Symbol;Acc:HGNC:21556]	NT5DC1
P04818	1.76e-05	0.0457304	thymidylate synthetase [Source:HGNC Symbol;Acc:HGNC:12441]	TYMS
O75151	1.76e-05	0.0457398	PHD finger protein 2 [Source:HGNC Symbol;Acc:HGNC:8920]	PHF2
Q9Y248	1.76e-05	0.0458576	GINS complex subunit 2 [Source:HGNC Symbol;Acc:HGNC:24575]	GINS2
O75694	1.77e-05	0.0461251	nucleoporin 155 [Source:HGNC Symbol;Acc:HGNC:8063]	NUP155
P20618	1.84e-05	0.0477982	proteasome subunit beta 1 [Source:HGNC Symbol;Acc:HGNC:9537]	PSMB1
Q13546	1.86e-05	0.0483607	receptor interacting serine/threonine kinase 1 [Source:HGNC Symbol;Acc:HGNC:10019]	RIPK1
O95400	1.86e-05	0.0483825	CD2 cytoplasmic tail binding protein 2 [Source:HGNC Symbol;Acc:HGNC:1656]	CD2BP2
Q9BZZ5	1.87e-05	0.0486564	apoptosis inhibitor 5 [Source:HGNC Symbol;Acc:HGNC:594]	API5
Q9UBK9	1.87e-05	0.0486714	ubiquitously expressed prefoldin like chaperone [Source:HGNC Symbol;Acc:HGNC:12641]	UXT
A9UHW6	1.88e-05	0.0486852	MIF4G domain containing [Source:HGNC Symbol;Acc:HGNC:24030]	MIF4GD
O43318	1.88e-05	0.048752	mitogen-activated protein kinase kinase kinase 7 [Source:HGNC Symbol;Acc:HGNC:6859]	MAP3K7
Q5RKV6	1.92e-05	0.0497622	exosome component 6 [Source:HGNC Symbol;Acc:HGNC:19055]	EXOSC6
Q5UIP0	1.92e-05	0.0498421	replication timing regulatory factor 1 [Source:HGNC Symbol;Acc:HGNC:23207]	RIF1
Q6IQ22	1.93e-05	0.0499371	RAB12, member RAS oncogene family [Source:HGNC Symbol;Acc:HGNC:31332]	RAB12
O95785	1.94e-05	0.0501625	widely interspaced zinc finger motifs [Source:HGNC Symbol;Acc:HGNC:30917]	WIZ
Q9UPR3	1.95e-05	0.0503967	SMG5, nonsense mediated mRNA decay factor [Source:HGNC Symbol;Acc:HGNC:24644]	SMG5
Q13503	1.95e-05	0.0504726	mediator complex subunit 21 [Source:HGNC Symbol;Acc:HGNC:11473]	MED21
Q9NZU5	1.98e-05	0.0511398	LIM and cysteine rich domains 1 [Source:HGNC Symbol;Acc:HGNC:6633]	LMCD1
Q8IYS1	2.02e-05	0.0522694	peptidase M20 domain containing 2 [Source:HGNC Symbol;Acc:HGNC:21408]	PM20D2
O43482	2.05e-05	0.0529173	Opa interacting protein 5 [Source:HGNC Symbol;Acc:HGNC:20300]	OIP5
Q9BRX9	2.05e-05	0.0529689	WD repeat domain 83 [Source:HGNC Symbol;Acc:HGNC:32672]	WDR83
Q9Y6Q2	2.06e-05	0.05319	stonin 1 [Source:HGNC Symbol;Acc:HGNC:17003]	STON1
Q9NWU2	2.08e-05	0.0536239	GID complex subunit 8 homolog [Source:HGNC Symbol;Acc:HGNC:15857]	GID8
P00491	2.09e-05	0.0538974	purine nucleoside phosphorylase [Source:HGNC Symbol;Acc:HGNC:7892]	PNP
O75113	2.09e-05	0.0540074	NEDD4 binding protein 1 [Source:HGNC Symbol;Acc:HGNC:29850]	N4BP1
O15083	2.1e-05	0.0540639	ELKS/RAB6-interacting/CAST family member 2 [Source:HGNC Symbol;Acc:HGNC:31922]	ERC2
Q96J02	2.12e-05	0.0545963	itchy E3 ubiquitin protein ligase [Source:HGNC Symbol;Acc:HGNC:13890]	ITCH
Q96IZ5	2.13e-05	0.054794	RNA binding motif protein 41 [Source:HGNC Symbol;Acc:HGNC:25617]	RBM41
Q6ZWJ1	2.15e-05	0.0553282	syntaxin binding protein 4 [Source:HGNC Symbol;Acc:HGNC:19694]	STXBP4
Q14966	2.18e-05	0.0562385	zinc finger protein 638 [Source:HGNC Symbol;Acc:HGNC:17894]	ZNF638
Q2M2I8	2.19e-05	0.0563332	AP2 associated kinase 1 [Source:HGNC Symbol;Acc:HGNC:19679]	AAK1
P50750	2.19e-05	0.0563622	cyclin dependent kinase 9 [Source:HGNC Symbol;Acc:HGNC:1780]	CDK9
Q9P2F8	2.19e-05	0.0563622	signal induced proliferation associated 1 like 2 [Source:HGNC Symbol;Acc:HGNC:23800]	SIPA1L2
P43246	2.22e-05	0.0569915	mutS homolog 2 [Source:HGNC Symbol;Acc:HGNC:7325]	MSH2
Q99550	2.3e-05	0.0592044	M-phase phosphoprotein 9 [Source:HGNC Symbol;Acc:HGNC:7215]	MPHOSPH9
Q8NFP9	2.34e-05	0.0602594	neurobeachin [Source:HGNC Symbol;Acc:HGNC:7648]	NBEA
O94916	2.38e-05	0.0610597	nuclear factor of activated T-cells 5 [Source:HGNC Symbol;Acc:HGNC:7774]	NFAT5
O14908	2.38e-05	0.0611489	GIPC PDZ domain containing family member 1 [Source:HGNC Symbol;Acc:HGNC:1226]	GIPC1
Q96RE7	2.39e-05	0.0613264	nucleus accumbens associated 1 [Source:HGNC Symbol;Acc:HGNC:20967]	NACC1
P49757	2.4e-05	0.0615908	NUMB, endocytic adaptor protein [Source:HGNC Symbol;Acc:HGNC:8060]	NUMB
Q8WWW0	2.41e-05	0.061865	Ras association domain family member 5 [Source:HGNC Symbol;Acc:HGNC:17609]	RASSF5
Q9C005	2.43e-05	0.0622822	dpy-30, histone methyltransferase complex regulatory subunit [Source:HGNC Symbol;Acc:HGNC:24590]	DPY30
P49189	2.48e-05	0.0634731	aldehyde dehydrogenase 9 family member A1 [Source:HGNC Symbol;Acc:HGNC:412]	ALDH9A1
O14593	2.48e-05	0.0635148	regulatory factor X associated ankyrin containing protein [Source:HGNC Symbol;Acc:HGNC:9987]	RFXANK
P48643	2.48e-05	0.0635947	chaperonin containing TCP1 subunit 5 [Source:HGNC Symbol;Acc:HGNC:1618]	CCT5
P40616	2.49e-05	0.063864	ADP ribosylation factor like GTPase 1 [Source:HGNC Symbol;Acc:HGNC:692]	ARL1
Q96HY6	2.55e-05	0.065309	DDRGK domain containing 1 [Source:HGNC Symbol;Acc:HGNC:16110]	DDRGK1
Q96PY6	2.56e-05	0.065447	NIMA related kinase 1 [Source:HGNC Symbol;Acc:HGNC:7744]	NEK1
P61006	2.61e-05	0.0666376	RAB8A, member RAS oncogene family [Source:HGNC Symbol;Acc:HGNC:7007]	RAB8A
P61923	2.61e-05	0.0666732	coatomer protein complex subunit zeta 1 [Source:HGNC Symbol;Acc:HGNC:2243]	COPZ1
Q6R327	2.65e-05	0.0675862	RPTOR independent companion of MTOR complex 2 [Source:HGNC Symbol;Acc:HGNC:28611]	RICTOR
Q53GG5	2.65e-05	0.0676159	PDZ and LIM domain 3 [Source:HGNC Symbol;Acc:HGNC:20767]	PDLIM3
P47712	2.67e-05	0.0681086	phospholipase A2 group IVA [Source:HGNC Symbol;Acc:HGNC:9035]	PLA2G4A
Q96G46	2.68e-05	0.0684817	dihydrouridine synthase 3 like [Source:HGNC Symbol;Acc:HGNC:26920]	DUS3L
Q6P1X5	2.73e-05	0.0697405	TATA-box binding protein associated factor 2 [Source:HGNC Symbol;Acc:HGNC:11536]	TAF2
O14497	2.75e-05	0.0700639	AT-rich interaction domain 1A [Source:HGNC Symbol;Acc:HGNC:11110]	ARID1A
Q96F63	2.76e-05	0.0703071	coiled-coil domain containing 97 [Source:HGNC Symbol;Acc:HGNC:28289]	CCDC97
Q92797	2.79e-05	0.0710212	symplekin [Source:HGNC Symbol;Acc:HGNC:22935]	SYMPK
Q96CN7	2.8e-05	0.0712144	isochorismatase domain containing 1 [Source:HGNC Symbol;Acc:HGNC:24254]	ISOC1
Q9Y580	2.86e-05	0.0727237	RNA binding motif protein 7 [Source:HGNC Symbol;Acc:HGNC:9904]	RBM7
P61960	2.9e-05	0.073767	ubiquitin fold modifier 1 [Source:HGNC Symbol;Acc:HGNC:20597]	UFM1
Q8N7H5	2.97e-05	0.0756218	PAF1 homolog, Paf1/RNA polymerase II complex component [Source:HGNC Symbol;Acc:HGNC:25459]	PAF1
Q06587	2.99e-05	0.0761018	ring finger protein 1 [Source:HGNC Symbol;Acc:HGNC:10018]	RING1
O43166	3.02e-05	0.0767981	signal induced proliferation associated 1 like 1 [Source:HGNC Symbol;Acc:HGNC:20284]	SIPA1L1
Q5SRE5	3.04e-05	0.077217	nucleoporin 188 [Source:HGNC Symbol;Acc:HGNC:17859]	NUP188
P49720	3.05e-05	0.0773801	proteasome subunit beta 3 [Source:HGNC Symbol;Acc:HGNC:9540]	PSMB3
P42568	3.08e-05	0.0781448	MLLT3, super elongation complex subunit [Source:HGNC Symbol;Acc:HGNC:7136]	MLLT3
Q9NX58	3.08e-05	0.0782634	Ly1 antibody reactive [Source:HGNC Symbol;Acc:HGNC:26021]	LYAR
Q9BWH6	3.11e-05	0.0788005	RNA polymerase II associated protein 1 [Source:HGNC Symbol;Acc:HGNC:24567]	RPAP1
Q9Y5Q9	3.2e-05	0.0811184	general transcription factor IIIC subunit 3 [Source:HGNC Symbol;Acc:HGNC:4666]	GTF3C3
Q9Y217	3.24e-05	0.0821197	myotubularin related protein 6 [Source:HGNC Symbol;Acc:HGNC:7453]	MTMR6
P20290	3.26e-05	0.0825862	basic transcription factor 3 [Source:HGNC Symbol;Acc:HGNC:1125]	BTF3
P39748	3.28e-05	0.0831866	flap structure-specific endonuclease 1 [Source:HGNC Symbol;Acc:HGNC:3650]	FEN1
Q6ZUT1	3.3e-05	0.0836028	chromosome 11 open reading frame 57 [Source:HGNC Symbol;Acc:HGNC:25569]	C11orf57
Q16576	3.3e-05	0.0836028	RB binding protein 7, chromatin remodeling factor [Source:HGNC Symbol;Acc:HGNC:9890]	RBBP7
Q8IWQ3	3.33e-05	0.0841619	BR serine/threonine kinase 2 [Source:HGNC Symbol;Acc:HGNC:11405]	BRSK2
Q7L014	3.33e-05	0.0841763	DEAD-box helicase 46 [Source:HGNC Symbol;Acc:HGNC:18681]	DDX46
Q9UBU8	3.34e-05	0.0843346	mortality factor 4 like 1 [Source:HGNC Symbol;Acc:HGNC:16989]	MORF4L1
Q96S38	3.34e-05	0.0844957	ribosomal protein S6 kinase C1 [Source:HGNC Symbol;Acc:HGNC:10439]	RPS6KC1
Q8N3X1	3.38e-05	0.0853469	formin binding protein 4 [Source:HGNC Symbol;Acc:HGNC:19752]	FNBP4
Q9Y314	3.4e-05	0.0859561	nitric oxide synthase interacting protein [Source:HGNC Symbol;Acc:HGNC:17946]	NOSIP
Q96P48	3.43e-05	0.0865221	ArfGAP with RhoGAP domain, ankyrin repeat and PH domain 1 [Source:HGNC Symbol;Acc:HGNC:16925]	ARAP1
Q9H7X7	3.46e-05	0.087335	intraflagellar transport 22 [Source:HGNC Symbol;Acc:HGNC:21895]	IFT22
Q1ED39	3.46e-05	0.087335	lysine rich nucleolar protein 1 [Source:HGNC Symbol;Acc:HGNC:34404]	KNOP1
Q9BTV5	3.49e-05	0.0880134	fibronectin type III and SPRY domain containing 1 [Source:HGNC Symbol;Acc:HGNC:13745]	FSD1
Q13547	3.51e-05	0.0884391	histone deacetylase 1 [Source:HGNC Symbol;Acc:HGNC:4852]	HDAC1
Q14191	3.55e-05	0.0894607	Werner syndrome RecQ like helicase [Source:HGNC Symbol;Acc:HGNC:12791]	WRN
Q9Y5A9	3.56e-05	0.0896969	YTH N6-methyladenosine RNA binding protein 2 [Source:HGNC Symbol;Acc:HGNC:31675]	YTHDF2
P18615	3.6e-05	0.0905955	negative elongation factor complex member E [Source:HGNC Symbol;Acc:HGNC:13974]	NELFE
Q9H9H4	3.69e-05	0.0927305	VPS37B, ESCRT-I subunit [Source:HGNC Symbol;Acc:HGNC:25754]	VPS37B
Q969G3	3.72e-05	0.0936477	SWI/SNF related, matrix associated, actin dependent regulator of chromatin, subfamily e, member 1 [Source:HGNC Symbol;Acc:HGNC:11109]	SMARCE1
Q12824	3.74e-05	0.0939581	SWI/SNF related, matrix associated, actin dependent regulator of chromatin, subfamily b, member 1 [Source:HGNC Symbol;Acc:HGNC:11103]	SMARCB1
Q9NXH9	3.77e-05	0.0946999	tRNA methyltransferase 1 [Source:HGNC Symbol;Acc:HGNC:25980]	TRMT1
P62699	3.77e-05	0.094713	yippee like 5 [Source:HGNC Symbol;Acc:HGNC:18329]	YPEL5
P10155	3.79e-05	0.0952553	TROVE domain family member 2 [Source:HGNC Symbol;Acc:HGNC:11313]	TROVE2
Q9UGU5	3.8e-05	0.095327	HMG-box containing 4 [Source:HGNC Symbol;Acc:HGNC:5003]	HMGXB4
Q96AT1	3.84e-05	0.0962524	KIAA1143 [Source:HGNC Symbol;Acc:HGNC:29198]	KIAA1143
P05412	3.84e-05	0.0963318	Jun proto-oncogene, AP-1 transcription factor subunit [Source:HGNC Symbol;Acc:HGNC:6204]	JUN
Q8N8R7	3.85e-05	0.0965919	ADP ribosylation factor like GTPase 14 effector protein [Source:HGNC Symbol;Acc:HGNC:26798]	ARL14EP
Q96JG6	3.87e-05	0.0969361	VPS50, EARP/GARPII complex subunit [Source:HGNC Symbol;Acc:HGNC:25956]	VPS50
Q9NPF5	3.87e-05	0.0969421	DNA methyltransferase 1 associated protein 1 [Source:HGNC Symbol;Acc:HGNC:18291]	DMAP1
Q68DK7	3.89e-05	0.0972969	male specific lethal 1 homolog [Source:HGNC Symbol;Acc:HGNC:27905]	MSL1
Q96L93	3.93e-05	0.0984368	kinesin family member 16B [Source:HGNC Symbol;Acc:HGNC:15869]	KIF16B
Q9NX08	4.02e-05	0.100517	COMM domain containing 8 [Source:HGNC Symbol;Acc:HGNC:26036]	COMMD8
Q04760	4.06e-05	0.101558	glyoxalase I [Source:HGNC Symbol;Acc:HGNC:4323]	GLO1
O15056	4.09e-05	0.102367	synaptojanin 2 [Source:HGNC Symbol;Acc:HGNC:11504]	SYNJ2
O00170	4.11e-05	0.102809	aryl hydrocarbon receptor interacting protein [Source:HGNC Symbol;Acc:HGNC:358]	AIP
Q96IX5	4.12e-05	0.102877	up-regulated during skeletal muscle growth 5 homolog (mouse) [Source:HGNC Symbol;Acc:HGNC:30889]	USMG5
Q9UK45	4.13e-05	0.103151	LSM7 homolog, U6 small nuclear RNA and mRNA degradation associated [Source:HGNC Symbol;Acc:HGNC:20470]	LSM7
Q86TB9	4.15e-05	0.1036	PAT1 homolog 1, processing body mRNA decay factor [Source:HGNC Symbol;Acc:HGNC:26721]	PATL1
Q9H9L4	4.21e-05	0.104976	KAT8 regulatory NSL complex subunit 2 [Source:HGNC Symbol;Acc:HGNC:26024]	KANSL2
P50552	4.25e-05	0.105903	vasodilator-stimulated phosphoprotein [Source:HGNC Symbol;Acc:HGNC:12652]	VASP
Q92994	4.26e-05	0.106321	BRF1, RNA polymerase III transcription initiation factor 90 kDa subunit [Source:HGNC Symbol;Acc:HGNC:11551]	BRF1
Q5T3I0	4.29e-05	0.106853	NA	GPATCH4
Q9H993	4.29e-05	0.10698	acidic residue methyltransferase 1 [Source:HGNC Symbol;Acc:HGNC:17872]	ARMT1
Q9UHX1	4.3e-05	0.107127	poly(U) binding splicing factor 60 [Source:HGNC Symbol;Acc:HGNC:17042]	PUF60
Q5T0Z8	4.3e-05	0.107142	chromosome 6 open reading frame 132 [Source:HGNC Symbol;Acc:HGNC:21288]	C6orf132
O00193	4.38e-05	0.109035	chromosome 11 open reading frame 58 [Source:HGNC Symbol;Acc:HGNC:16990]	SMAP
Q96KM6	4.4e-05	0.109539	zinc finger protein 512B [Source:HGNC Symbol;Acc:HGNC:29212]	ZNF512B
Q9Y4E8	4.48e-05	0.111484	ubiquitin specific peptidase 15 [Source:HGNC Symbol;Acc:HGNC:12613]	USP15
P63272	4.54e-05	0.112818	SPT4 homolog, DSIF elongation factor subunit [Source:HGNC Symbol;Acc:HGNC:11467]	SUPT4H1
Q5MNZ9	4.59e-05	0.114048	WD repeat domain, phosphoinositide interacting 1 [Source:HGNC Symbol;Acc:HGNC:25471]	WIPI1
Q9NVZ3	4.65e-05	0.115365	NECAP endocytosis associated 2 [Source:HGNC Symbol;Acc:HGNC:25528]	NECAP2
Q9BY77	4.68e-05	0.116211	DNA polymerase delta interacting protein 3 [Source:HGNC Symbol;Acc:HGNC:23782]	POLDIP3
P46020	4.78e-05	0.118493	phosphorylase kinase regulatory subunit alpha 1 [Source:HGNC Symbol;Acc:HGNC:8925]	PHKA1
Q8WU90	4.79e-05	0.118723	zinc finger CCCH-type containing 15 [Source:HGNC Symbol;Acc:HGNC:29528]	ZC3H15
O95487	4.8e-05	0.118873	SEC24 homolog B, COPII coat complex component [Source:HGNC Symbol;Acc:HGNC:10704]	SEC24B
Q7Z3K3	4.84e-05	0.120027	pogo transposable element with ZNF domain [Source:HGNC Symbol;Acc:HGNC:18801]	POGZ
Q6VY07	4.9e-05	0.121346	phosphofurin acidic cluster sorting protein 1 [Source:HGNC Symbol;Acc:HGNC:30032]	PACS1
Q5W0B1	4.92e-05	0.12178	ring finger protein 219 [Source:HGNC Symbol;Acc:HGNC:20308]	RNF219
P46019	4.94e-05	0.122142	phosphorylase kinase regulatory subunit alpha 2 [Source:HGNC Symbol;Acc:HGNC:8926]	PHKA2
P49368	4.96e-05	0.122644	chaperonin containing TCP1 subunit 3 [Source:HGNC Symbol;Acc:HGNC:1616]	CCT3
O14964	4.96e-05	0.122656	hepatocyte growth factor-regulated tyrosine kinase substrate [Source:HGNC Symbol;Acc:HGNC:4897]	HGS
Q9UN30	5.03e-05	0.124386	sex comb on midleg-like 1 (Drosophila) [Source:HGNC Symbol;Acc:HGNC:10580]	SCML1
Q8N5K1	5.11e-05	0.126296	CDGSH iron sulfur domain 2 [Source:HGNC Symbol;Acc:HGNC:24212]	CISD2
Q9BVM2	5.12e-05	0.126423	deleted in primary ciliary dyskinesia homolog (mouse) [Source:HGNC Symbol;Acc:HGNC:24542]	DPCD
P35250	5.17e-05	0.127586	replication factor C subunit 2 [Source:HGNC Symbol;Acc:HGNC:9970]	RFC2
O95619	5.19e-05	0.128002	YEATS domain containing 4 [Source:HGNC Symbol;Acc:HGNC:24859]	YEATS4
Q8TAT6	5.22e-05	0.128719	NPL4 homolog, ubiquitin recognition factor [Source:HGNC Symbol;Acc:HGNC:18261]	NPLOC4
O95639	5.23e-05	0.129044	cleavage and polyadenylation specific factor 4 [Source:HGNC Symbol;Acc:HGNC:2327]	CPSF4
O60870	5.24e-05	0.129104	Kin17 DNA and RNA binding protein [Source:HGNC Symbol;Acc:HGNC:6327]	KIN
Q9BTE3	5.29e-05	0.130461	minichromosome maintenance complex binding protein [Source:HGNC Symbol;Acc:HGNC:25782]	MCMBP
Q92905	5.37e-05	0.132309	COP9 signalosome subunit 5 [Source:HGNC Symbol;Acc:HGNC:2240]	COPS5
O60341	5.37e-05	0.132309	lysine demethylase 1A [Source:HGNC Symbol;Acc:HGNC:29079]	KDM1A
Q99618	5.38e-05	0.132394	cell division cycle associated 3 [Source:HGNC Symbol;Acc:HGNC:14624]	CDCA3
Q9Y295	5.38e-05	0.132414	developmentally regulated GTP binding protein 1 [Source:HGNC Symbol;Acc:HGNC:3029]	DRG1
Q92547	5.42e-05	0.133381	topoisomerase (DNA) II binding protein 1 [Source:HGNC Symbol;Acc:HGNC:17008]	TOPBP1
P62879	5.47e-05	0.134341	G protein subunit beta 2 [Source:HGNC Symbol;Acc:HGNC:4398]	GNB2
Q9UJX3	5.47e-05	0.134446	anaphase promoting complex subunit 7 [Source:HGNC Symbol;Acc:HGNC:17380]	ANAPC7
Q96N46	5.5e-05	0.135141	tetratricopeptide repeat domain 14 [Source:HGNC Symbol;Acc:HGNC:24697]	TTC14
P04049	5.53e-05	0.135726	Raf-1 proto-oncogene, serine/threonine kinase [Source:HGNC Symbol;Acc:HGNC:9829]	RAF1
Q96ME7	5.55e-05	0.13614	zinc finger protein 512 [Source:HGNC Symbol;Acc:HGNC:29380]	ZNF512
Q2TAZ0	5.71e-05	0.139985	autophagy related 2A [Source:HGNC Symbol;Acc:HGNC:29028]	ATG2A
Q68DQ2	5.77e-05	0.141466	crystallin beta-gamma domain containing 3 [Source:HGNC Symbol;Acc:HGNC:34427]	CRYBG3
Q8N5L8	5.83e-05	0.142783	ribonuclease P/MRP subunit p25 like [Source:HGNC Symbol;Acc:HGNC:19909]	RPP25L
Q00577	5.83e-05	0.14292	purine rich element binding protein A [Source:HGNC Symbol;Acc:HGNC:9701]	PURA
Q9Y478	5.84e-05	0.143011	protein kinase AMP-activated non-catalytic subunit beta 1 [Source:HGNC Symbol;Acc:HGNC:9378]	PRKAB1
Q969V6	5.98e-05	0.14639	megakaryoblastic leukemia (translocation) 1 [Source:HGNC Symbol;Acc:HGNC:14334]	MKL1
Q92667	6.06e-05	0.148232	A-kinase anchoring protein 1 [Source:HGNC Symbol;Acc:HGNC:367]	AKAP1
P40937	6.06e-05	0.14829	replication factor C subunit 5 [Source:HGNC Symbol;Acc:HGNC:9973]	RFC5
Q96MG7	6.15e-05	0.150252	NSE3 homolog, SMC5-SMC6 complex component [Source:HGNC Symbol;Acc:HGNC:7677]	NSMCE3
P49321	6.23e-05	0.152319	nuclear autoantigenic sperm protein [Source:HGNC Symbol;Acc:HGNC:7644]	NASP
O94830	6.38e-05	0.155941	DDHD domain containing 2 [Source:HGNC Symbol;Acc:HGNC:29106]	DDHD2
Q8IUF8	6.4e-05	0.156257	MYC induced nuclear antigen [Source:HGNC Symbol;Acc:HGNC:19441]	MINA
Q14240	6.43e-05	0.156939	eukaryotic translation initiation factor 4A2 [Source:HGNC Symbol;Acc:HGNC:3284]	EIF4A2
Q9Y613	6.46e-05	0.157673	formin homology 2 domain containing 1 [Source:HGNC Symbol;Acc:HGNC:17905]	FHOD1
P49419	6.58e-05	0.160367	aldehyde dehydrogenase 7 family member A1 [Source:HGNC Symbol;Acc:HGNC:877]	ALDH7A1
Q9UK59	6.58e-05	0.160367	debranching RNA lariats 1 [Source:HGNC Symbol;Acc:HGNC:15594]	DBR1
Q96MH2	6.61e-05	0.161045	hexamethylene bisacetamide inducible 2 [Source:HGNC Symbol;Acc:HGNC:28591]	HEXIM2
Q15382	6.62e-05	0.161141	Ras homolog enriched in brain [Source:HGNC Symbol;Acc:HGNC:10011]	RHEB
Q13620	6.65e-05	0.161967	cullin 4B [Source:HGNC Symbol;Acc:HGNC:2555]	CUL4B
P52630	6.67e-05	0.162232	signal transducer and activator of transcription 2 [Source:HGNC Symbol;Acc:HGNC:11363]	STAT2
Q96LB3	6.68e-05	0.162445	intraflagellar transport 74 [Source:HGNC Symbol;Acc:HGNC:21424]	IFT74
P53990	6.71e-05	0.163203	IST1, ESCRT-III associated factor [Source:HGNC Symbol;Acc:HGNC:28977]	IST1
P39880	6.8e-05	0.165416	cut like homeobox 1 [Source:HGNC Symbol;Acc:HGNC:2557]	CUX1
Q9H0E3	6.82e-05	0.165683	Sin3A associated protein 130 [Source:HGNC Symbol;Acc:HGNC:29813]	SAP130
P63279	6.82e-05	0.165683	ubiquitin conjugating enzyme E2 I [Source:HGNC Symbol;Acc:HGNC:12485]	UBE2I
Q9H4A4	6.83e-05	0.165915	arginyl aminopeptidase [Source:HGNC Symbol;Acc:HGNC:10078]	RNPEP
P14373	6.89e-05	0.167083	tripartite motif containing 27 [Source:HGNC Symbol;Acc:HGNC:9975]	TRIM27
Q9BYJ9	6.88e-05	0.167083	YTH N6-methyladenosine RNA binding protein 1 [Source:HGNC Symbol;Acc:HGNC:15867]	YTHDF1
Q96ST3	6.9e-05	0.167445	SIN3 transcription regulator family member A [Source:HGNC Symbol;Acc:HGNC:19353]	SIN3A
Q9UI10	7.11e-05	0.172297	eukaryotic translation initiation factor 2B subunit delta [Source:HGNC Symbol;Acc:HGNC:3260]	EIF2B4
Q86YL5	7.14e-05	0.173042	testis development related protein [Source:HGNC Symbol;Acc:HGNC:26951]	TDRP
P46063	7.23e-05	0.175004	RecQ like helicase [Source:HGNC Symbol;Acc:HGNC:9948]	RECQL
P07237	7.25e-05	0.175593	prolyl 4-hydroxylase subunit beta [Source:HGNC Symbol;Acc:HGNC:8548]	P4HB
Q9Y3Y2	7.29e-05	0.176459	chromatin target of PRMT1 [Source:HGNC Symbol;Acc:HGNC:24511]	CHTOP
Q13356	7.39e-05	0.17882	peptidylprolyl isomerase like 2 [Source:HGNC Symbol;Acc:HGNC:9261]	PPIL2
Q9H0D6	7.44e-05	0.179991	5'-3' exoribonuclease 2 [Source:HGNC Symbol;Acc:HGNC:12836]	XRN2
Q96R06	7.45e-05	0.180128	sperm associated antigen 5 [Source:HGNC Symbol;Acc:HGNC:13452]	SPAG5
O00560	7.6e-05	0.18358	syndecan binding protein [Source:HGNC Symbol;Acc:HGNC:10662]	SDCBP
Q8WYQ5	7.62e-05	0.183996	DGCR8, microprocessor complex subunit [Source:HGNC Symbol;Acc:HGNC:2847]	DGCR8
Q7Z3B3	7.68e-05	0.1855	KAT8 regulatory NSL complex subunit 1 [Source:HGNC Symbol;Acc:HGNC:24565]	KANSL1
Q9NZJ0	7.7e-05	0.185703	denticleless E3 ubiquitin protein ligase homolog [Source:HGNC Symbol;Acc:HGNC:30288]	DTL
Q05397	7.71e-05	0.185846	protein tyrosine kinase 2 [Source:HGNC Symbol;Acc:HGNC:9611]	PTK2
Q9NZ43	7.96e-05	0.191948	unconventional SNARE in the ER 1 [Source:HGNC Symbol;Acc:HGNC:30882]	USE1
Q86YC2	7.97e-05	0.191991	partner and localizer of BRCA2 [Source:HGNC Symbol;Acc:HGNC:26144]	PALB2
Q8TEV9	7.97e-05	0.191991	Smith-Magenis syndrome chromosome region, candidate 8 [Source:HGNC Symbol;Acc:HGNC:17921]	SMCR8
Q9Y2D5	7.97e-05	0.192004	A-kinase anchoring protein 2 [Source:HGNC Symbol;Acc:HGNC:372]	AKAP2
Q8WXW3	8.02e-05	0.193054	progesterone immunomodulatory binding factor 1 [Source:HGNC Symbol;Acc:HGNC:23352]	PIBF1
Q9UPM8	8.12e-05	0.195376	adaptor related protein complex 4 epsilon 1 subunit [Source:HGNC Symbol;Acc:HGNC:573]	AP4E1
Q96PV6	8.18e-05	0.196711	leukocyte receptor cluster member 8 [Source:HGNC Symbol;Acc:HGNC:15500]	LENG8
Q02447	8.2e-05	0.197161	Sp3 transcription factor [Source:HGNC Symbol;Acc:HGNC:11208]	SP3
Q13017	8.26e-05	0.198461	Rho GTPase activating protein 5 [Source:HGNC Symbol;Acc:HGNC:675]	ARHGAP5
Q96B97	8.35e-05	0.20045	SH3 domain containing kinase binding protein 1 [Source:HGNC Symbol;Acc:HGNC:13867]	SH3KBP1
Q9Y3Q8	8.39e-05	0.201543	TSC22 domain family member 4 [Source:HGNC Symbol;Acc:HGNC:21696]	TSC22D4
Q8TF46	8.4e-05	0.20166	DIS3 like exosome 3'-5' exoribonuclease [Source:HGNC Symbol;Acc:HGNC:28698]	DIS3L
Q02086	8.53e-05	0.204744	Sp2 transcription factor [Source:HGNC Symbol;Acc:HGNC:11207]	SP2
Q9BPZ7	8.7e-05	0.208566	mitogen-activated protein kinase associated protein 1 [Source:HGNC Symbol;Acc:HGNC:18752]	MAPKAP1
O43639	9.02e-05	0.216141	NCK adaptor protein 2 [Source:HGNC Symbol;Acc:HGNC:7665]	NCK2
O95747	9.06e-05	0.217133	oxidative stress responsive 1 [Source:HGNC Symbol;Acc:HGNC:8508]	OXSR1
Q13309	9.11e-05	0.218273	S-phase kinase associated protein 2 [Source:HGNC Symbol;Acc:HGNC:10901]	SKP2
Q7Z6J0	9.2e-05	0.220286	SH3 domain containing ring finger 1 [Source:HGNC Symbol;Acc:HGNC:17650]	SH3RF1
Q96G28	9.4e-05	0.225032	cilia and flagella associated protein 36 [Source:HGNC Symbol;Acc:HGNC:30540]	CFAP36
Q5VUA4	9.46e-05	0.226196	zinc finger protein 318 [Source:HGNC Symbol;Acc:HGNC:13578]	ZNF318
Q12789	9.57e-05	0.228936	general transcription factor IIIC subunit 1 [Source:HGNC Symbol;Acc:HGNC:4664]	GTF3C1
Q9Y237	9.73e-05	0.232592	peptidylprolyl cis/trans isomerase, NIMA-interacting 4 [Source:HGNC Symbol;Acc:HGNC:8992]	PIN4
Q9BYT3	9.74e-05	0.232644	serine/threonine kinase 33 [Source:HGNC Symbol;Acc:HGNC:14568]	STK33
Q7Z2K8	9.75e-05	0.232769	G protein regulated inducer of neurite outgrowth 1 [Source:HGNC Symbol;Acc:HGNC:24835]	GPRIN1
P33981	9.8e-05	0.233919	TTK protein kinase [Source:HGNC Symbol;Acc:HGNC:12401]	TTK
Q9BXW9	0.000100243	0.239179	Fanconi anemia complementation group D2 [Source:HGNC Symbol;Acc:HGNC:3585]	FANCD2
O43747	0.000100838	0.240499	adaptor related protein complex 1 gamma 1 subunit [Source:HGNC Symbol;Acc:HGNC:555]	AP1G1
Q15750	0.000103036	0.245639	TGF-beta activated kinase 1 (MAP3K7) binding protein 1 [Source:HGNC Symbol;Acc:HGNC:18157]	TAB1
O00233	0.000104233	0.248388	proteasome 26S subunit, non-ATPase 9 [Source:HGNC Symbol;Acc:HGNC:9567]	PSMD9
Q96C92	0.000104846	0.249742	serologically defined colon cancer antigen 3 [Source:HGNC Symbol;Acc:HGNC:10667]	SDCCAG3
Q96QD9	0.000107163	0.255155	forty-two-three domain containing 1 [Source:HGNC Symbol;Acc:HGNC:25407]	FYTTD1
Q9BTV4	0.000107902	0.256806	transmembrane protein 43 [Source:HGNC Symbol;Acc:HGNC:28472]	TMEM43
Q9P2S5	0.000109047	0.259423	WD repeat containing, antisense to TP73 [Source:HGNC Symbol;Acc:HGNC:12759]	WRAP73
Q9H098	0.000109364	0.260067	family with sequence similarity 107 member B [Source:HGNC Symbol;Acc:HGNC:23726]	FAM107B
Q14739	0.000111172	0.264256	lamin B receptor [Source:HGNC Symbol;Acc:HGNC:6518]	LBR
Q9BTC8	0.000111343	0.264509	metastasis associated 1 family member 3 [Source:HGNC Symbol;Acc:HGNC:23784]	MTA3
Q15544	0.000111325	0.264509	TATA-box binding protein associated factor 11 [Source:HGNC Symbol;Acc:HGNC:11544]	TAF11
Q6ZRS2	0.000112956	0.268158	Snf2 related CREBBP activator protein [Source:HGNC Symbol;Acc:HGNC:16974]	SRCAP
Q8NDI1	0.000113658	0.269711	EH domain binding protein 1 [Source:HGNC Symbol;Acc:HGNC:29144]	EHBP1
Q99614	0.000113696	0.269711	tetratricopeptide repeat domain 1 [Source:HGNC Symbol;Acc:HGNC:12391]	TTC1
Q15427	0.000114841	0.272289	splicing factor 3b subunit 4 [Source:HGNC Symbol;Acc:HGNC:10771]	SF3B4
Q9BX40	0.000115334	0.273341	LSM family member 14B [Source:HGNC Symbol;Acc:HGNC:15887]	LSM14B
Q09472	0.000115453	0.273509	E1A binding protein p300 [Source:HGNC Symbol;Acc:HGNC:3373]	EP300
Q15024	0.000117365	0.27792	exosome component 7 [Source:HGNC Symbol;Acc:HGNC:28112]	EXOSC7
Q9NZL4	0.00011746	0.278029	HSPA (Hsp70) binding protein 1 [Source:HGNC Symbol;Acc:HGNC:24989]	HSPBP1
Q16512	0.000118669	0.280771	protein kinase N1 [Source:HGNC Symbol;Acc:HGNC:9405]	PKN1
Q7Z5L2	0.000120108	0.284056	R3H domain and coiled-coil containing 1 like [Source:HGNC Symbol;Acc:HGNC:23512]	R3HCC1L
Q96A73	0.000121707	0.287715	KIAA1191 [Source:HGNC Symbol;Acc:HGNC:29209]	KIAA1191
Q12996	0.000123611	0.292093	cleavage stimulation factor subunit 3 [Source:HGNC Symbol;Acc:HGNC:2485]	CSTF3
O60232	0.000124875	0.294956	Sjogren syndrome/scleroderma autoantigen 1 [Source:HGNC Symbol;Acc:HGNC:11328]	SSSCA1
O75530	0.000125837	0.297102	embryonic ectoderm development [Source:HGNC Symbol;Acc:HGNC:3188]	EED
P19367	0.000127486	0.300868	hexokinase 1 [Source:HGNC Symbol;Acc:HGNC:4922]	HK1
Q9NR28	0.000128796	0.303829	diablo IAP-binding mitochondrial protein [Source:HGNC Symbol;Acc:HGNC:21528]	DIABLO
O94973	0.000131555	0.310208	adaptor related protein complex 2 alpha 2 subunit [Source:HGNC Symbol;Acc:HGNC:562]	AP2A2
Q53LP3	0.000131799	0.31065	sosondowah ankyrin repeat domain family member C [Source:HGNC Symbol;Acc:HGNC:26149]	SOWAHC
O14530	0.000132295	0.311686	thioredoxin domain containing 9 [Source:HGNC Symbol;Acc:HGNC:24110]	TXNDC9
P67870	0.000134828	0.317521	casein kinase 2 beta [Source:HGNC Symbol;Acc:HGNC:2460]	CSNK2B
O00148	0.000135262	0.318407	DExD-box helicase 39A [Source:HGNC Symbol;Acc:HGNC:17821]	DDX39A
Q9UET6	0.00013726	0.322972	FtsJ RNA methyltransferase homolog 1 (E. coli) [Source:HGNC Symbol;Acc:HGNC:13254]	FTSJ1
Q8WUD1	0.00013868	0.326175	RAB2B, member RAS oncogene family [Source:HGNC Symbol;Acc:HGNC:20246]	RAB2B
Q9GZS3	0.000139486	0.327933	WD repeat domain 61 [Source:HGNC Symbol;Acc:HGNC:30300]	WDR61
Q96JM2	0.000140276	0.32965	zinc finger protein 462 [Source:HGNC Symbol;Acc:HGNC:21684]	ZNF462
Q7Z7L1	0.000141281	0.331748	schlafen family member 11 [Source:HGNC Symbol;Acc:HGNC:26633]	SLFN11
Q13428	0.00014123	0.331748	treacle ribosome biogenesis factor 1 [Source:HGNC Symbol;Acc:HGNC:11654]	TCOF1
Q96KB5	0.000141786	0.332772	PDZ binding kinase [Source:HGNC Symbol;Acc:HGNC:18282]	PBK
O94967	0.00014296	0.335385	WD repeat domain 47 [Source:HGNC Symbol;Acc:HGNC:29141]	WDR47
Q8NI08	0.000143411	0.336299	nuclear receptor coactivator 7 [Source:HGNC Symbol;Acc:HGNC:21081]	NCOA7
P48634	0.000143543	0.336464	proline rich coiled-coil 2A [Source:HGNC Symbol;Acc:HGNC:13918]	PRRC2A
Q9UPS6	0.00014531	0.340462	SET domain containing 1B [Source:HGNC Symbol;Acc:HGNC:29187]	SETD1B
Q13131	0.000146243	0.3425	protein kinase AMP-activated catalytic subunit alpha 1 [Source:HGNC Symbol;Acc:HGNC:9376]	PRKAA1
Q9UKT5	0.000146751	0.343544	F-box protein 4 [Source:HGNC Symbol;Acc:HGNC:13583]	FBXO4
Q5M775	0.000147177	0.344393	sperm antigen with calponin homology and coiled-coil domains 1 [Source:HGNC Symbol;Acc:HGNC:30615]	SPECC1
Q9UHB7	0.000147792	0.345685	AF4/FMR2 family member 4 [Source:HGNC Symbol;Acc:HGNC:17869]	AFF4
Q13618	0.00014891	0.348151	cullin 3 [Source:HGNC Symbol;Acc:HGNC:2553]	CUL3
O75419	0.000149459	0.349286	cell division cycle 45 [Source:HGNC Symbol;Acc:HGNC:1739]	CDC45
Q8TD16	0.000154504	0.360921	BICD cargo adaptor 2 [Source:HGNC Symbol;Acc:HGNC:17208]	BICD2
Q9BY42	0.000154853	0.361583	replication termination factor 2 domain containing 1 [Source:HGNC Symbol;Acc:HGNC:15890]	RTFDC1
Q13177	0.000158219	0.369283	p21 (RAC1) activated kinase 2 [Source:HGNC Symbol;Acc:HGNC:8591]	PAK2
Q9Y520	0.000159075	0.371123	proline rich coiled-coil 2C [Source:HGNC Symbol;Acc:HGNC:24903]	PRRC2C
P54577	0.000160222	0.373638	tyrosyl-tRNA synthetase [Source:HGNC Symbol;Acc:HGNC:12840]	YARS
Q13232	0.000161624	0.376745	NME/NM23 nucleoside diphosphate kinase 3 [Source:HGNC Symbol;Acc:HGNC:7851]	NME3
Q9BZG1	0.000162386	0.378358	RAB34, member RAS oncogene family [Source:HGNC Symbol;Acc:HGNC:16519]	RAB34
Q8N9B5	0.000165567	0.385513	junction mediating and regulatory protein, p53 cofactor [Source:HGNC Symbol;Acc:HGNC:28916]	JMY
Q16851	0.000165527	0.385513	UDP-glucose pyrophosphorylase 2 [Source:HGNC Symbol;Acc:HGNC:12527]	UGP2
Q9HCE5	0.000167185	0.38904	methyltransferase like 14 [Source:HGNC Symbol;Acc:HGNC:29330]	METTL14
Q96DE5	0.000168041	0.390863	anaphase promoting complex subunit 16 [Source:HGNC Symbol;Acc:HGNC:26976]	ANAPC16
P40818	0.000168364	0.391447	ubiquitin specific peptidase 8 [Source:HGNC Symbol;Acc:HGNC:12631]	USP8
Q9Y6Y8	0.00016869	0.392035	SEC23 interacting protein [Source:HGNC Symbol;Acc:HGNC:17018]	SEC23IP
O94842	0.000169095	0.392807	TOX high mobility group box family member 4 [Source:HGNC Symbol;Acc:HGNC:20161]	TOX4
O00268	0.000171427	0.398054	TATA-box binding protein associated factor 4 [Source:HGNC Symbol;Acc:HGNC:11537]	TAF4
Q8WUA4	0.000172395	0.40013	general transcription factor IIIC subunit 2 [Source:HGNC Symbol;Acc:HGNC:4665]	GTF3C2
O15504	0.0001725	0.4002	nucleoporin like 2 [Source:HGNC Symbol;Acc:HGNC:17010]	NUPL2
O14735	0.000173972	0.403441	CDP-diacylglycerol--inositol 3-phosphatidyltransferase [Source:HGNC Symbol;Acc:HGNC:1769]	CDIPT
O75832	0.000176919	0.410098	proteasome 26S subunit, non-ATPase 10 [Source:HGNC Symbol;Acc:HGNC:9555]	PSMD10
Q93009	0.000176952	0.410098	ubiquitin specific peptidase 7 [Source:HGNC Symbol;Acc:HGNC:12630]	USP7
Q8TF74	0.000181963	0.421427	WAS/WASL interacting protein family member 2 [Source:HGNC Symbol;Acc:HGNC:30923]	WIPF2
Q8TF01	0.000182472	0.422422	PNN interacting serine and arginine rich protein [Source:HGNC Symbol;Acc:HGNC:21222]	PNISR
Q9HCM7	0.000183121	0.423742	fibrosin like 1 [Source:HGNC Symbol;Acc:HGNC:29308]	FBRSL1
P54646	0.000183306	0.423986	protein kinase AMP-activated catalytic subunit alpha 2 [Source:HGNC Symbol;Acc:HGNC:9377]	PRKAA2
Q99707	0.000186387	0.430928	5-methyltetrahydrofolate-homocysteine methyltransferase [Source:HGNC Symbol;Acc:HGNC:7468]	MTR
Q9UFC0	0.000186916	0.431964	leucine rich repeats and WD repeat domain containing 1 [Source:HGNC Symbol;Acc:HGNC:21769]	LRWD1
O43353	0.000188965	0.43651	receptor interacting serine/threonine kinase 2 [Source:HGNC Symbol;Acc:HGNC:10020]	RIPK2
P60006	0.000190935	0.440869	anaphase promoting complex subunit 15 [Source:HGNC Symbol;Acc:HGNC:24531]	ANAPC15
Q9Y232	0.00019151	0.441829	chromodomain Y-like [Source:HGNC Symbol;Acc:HGNC:1811]	CDYL
P49327	0.000191434	0.441829	fatty acid synthase [Source:HGNC Symbol;Acc:HGNC:3594]	FASN
Q9NQC7	0.000192044	0.442852	CYLD lysine 63 deubiquitinase [Source:HGNC Symbol;Acc:HGNC:2584]	CYLD
Q9BSU1	0.000193567	0.446173	chromosome 16 open reading frame 70 [Source:HGNC Symbol;Acc:HGNC:29564]	C16orf70
P42694	0.000194019	0.44702	helicase with zinc finger [Source:HGNC Symbol;Acc:HGNC:16878]	HELZ
Q9H7L9	0.000194087	0.44702	SDS3 homolog, SIN3A corepressor complex component [Source:HGNC Symbol;Acc:HGNC:29545]	SUDS3
P29590	0.000196165	0.451573	promyelocytic leukemia [Source:HGNC Symbol;Acc:HGNC:9113]	PML
Q9Y2Q9	0.000198556	0.456712	mitochondrial ribosomal protein S28 [Source:HGNC Symbol;Acc:HGNC:14513]	MRPS28
P52209	0.000198484	0.456712	phosphogluconate dehydrogenase [Source:HGNC Symbol;Acc:HGNC:8891]	PGD
Q9Y3B2	0.0002006	0.461181	exosome component 1 [Source:HGNC Symbol;Acc:HGNC:17286]	EXOSC1
P06454	0.000201341	0.462682	prothymosin, alpha [Source:HGNC Symbol;Acc:HGNC:9623]	PTMA
Q96B26	0.000202283	0.464645	exosome component 8 [Source:HGNC Symbol;Acc:HGNC:17035]	EXOSC8
Q9Y5Q8	0.000211493	0.485588	general transcription factor IIIC subunit 5 [Source:HGNC Symbol;Acc:HGNC:4668]	GTF3C5
P56545	0.000213888	0.490872	C-terminal binding protein 2 [Source:HGNC Symbol;Acc:HGNC:2495]	CTBP2
Q13617	0.000216677	0.497056	cullin 2 [Source:HGNC Symbol;Acc:HGNC:2552]	CUL2
Q9NRA8	0.000217491	0.498706	eukaryotic translation initiation factor 4E nuclear import factor 1 [Source:HGNC Symbol;Acc:HGNC:16687]	EIF4ENIF1
Q8N6T3	0.000218788	0.501463	ADP ribosylation factor GTPase activating protein 1 [Source:HGNC Symbol;Acc:HGNC:15852]	ARFGAP1
Q86SE9	0.000219372	0.502581	polycomb group ring finger 5 [Source:HGNC Symbol;Acc:HGNC:28264]	PCGF5
P51153	0.000221335	0.506857	RAB13, member RAS oncogene family [Source:HGNC Symbol;Acc:HGNC:9762]	RAB13
Q9H3S7	0.000226949	0.519487	protein tyrosine phosphatase, non-receptor type 23 [Source:HGNC Symbol;Acc:HGNC:14406]	PTPN23
O14777	0.000227158	0.519738	NDC80, kinetochore complex component [Source:HGNC Symbol;Acc:HGNC:16909]	NDC80
Q96DF8	0.000227339	0.519925	DiGeorge syndrome critical region gene 14 [Source:HGNC Symbol;Acc:HGNC:16817]	DGCR14
Q8WU79	0.000231267	0.528678	small ArfGAP2 [Source:HGNC Symbol;Acc:HGNC:25082]	SMAP2
Q6DKJ4	0.000233018	0.532445	nucleoredoxin [Source:HGNC Symbol;Acc:HGNC:18008]	NXN
O00264	0.000233069	0.532445	progesterone receptor membrane component 1 [Source:HGNC Symbol;Acc:HGNC:16090]	PGRMC1
P52888	0.000233373	0.532791	thimet oligopeptidase 1 [Source:HGNC Symbol;Acc:HGNC:11793]	THOP1
O00459	0.000236751	0.540265	phosphoinositide-3-kinase regulatory subunit 2 [Source:HGNC Symbol;Acc:HGNC:8980]	PIK3R2
Q06547	0.000244549	0.557816	GA binding protein transcription factor beta subunit 1 [Source:HGNC Symbol;Acc:HGNC:4074]	GABPB1
O00443	0.000249323	0.568457	phosphatidylinositol-4-phosphate 3-kinase catalytic subunit type 2 alpha [Source:HGNC Symbol;Acc:HGNC:8971]	PIK3C2A
Q9BQG0	0.000254534	0.580083	MYB binding protein 1a [Source:HGNC Symbol;Acc:HGNC:7546]	MYBBP1A
O43663	0.000256568	0.584308	protein regulator of cytokinesis 1 [Source:HGNC Symbol;Acc:HGNC:9341]	PRC1
Q9BQ70	0.000256501	0.584308	transcription factor 25 [Source:HGNC Symbol;Acc:HGNC:29181]	TCF25
P36405	0.000259262	0.59008	ADP ribosylation factor like GTPase 3 [Source:HGNC Symbol;Acc:HGNC:694]	ARL3
Q9NRY4	0.000260998	0.593771	Rho GTPase activating protein 35 [Source:HGNC Symbol;Acc:HGNC:4591]	ARHGAP35
Q13057	0.00026558	0.603929	Coenzyme A synthase [Source:HGNC Symbol;Acc:HGNC:29932]	COASY
Q16513	0.000265909	0.604411	protein kinase N2 [Source:HGNC Symbol;Acc:HGNC:9406]	PKN2
Q9NS86	0.000272768	0.619728	LanC like 2 [Source:HGNC Symbol;Acc:HGNC:6509]	LANCL2
P19174	0.000273285	0.62063	phospholipase C gamma 1 [Source:HGNC Symbol;Acc:HGNC:9065]	PLCG1
Q8IXQ5	0.000274269	0.62259	kelch like family member 7 [Source:HGNC Symbol;Acc:HGNC:15646]	KLHL7
Q7KZF4	0.000276212	0.626724	staphylococcal nuclease and tudor domain containing 1 [Source:HGNC Symbol;Acc:HGNC:30646]	SND1
Q8NB90	0.000276795	0.627771	spermatogenesis associated 5 [Source:HGNC Symbol;Acc:HGNC:18119]	SPATA5
O14531	0.000284064	0.643974	dihydropyrimidinase like 4 [Source:HGNC Symbol;Acc:HGNC:3016]	DPYSL4
Q9P2R3	0.000285377	0.646664	ankyrin repeat and FYVE domain containing 1 [Source:HGNC Symbol;Acc:HGNC:20763]	ANKFY1
P78346	0.000287973	0.652258	ribonuclease P/MRP subunit p30 [Source:HGNC Symbol;Acc:HGNC:17688]	RPP30
Q96B23	0.000292342	0.661861	chromosome 18 open reading frame 25 [Source:HGNC Symbol;Acc:HGNC:28172]	C18orf25
Q5VUB5	0.000294512	0.666482	family with sequence similarity 171 member A1 [Source:HGNC Symbol;Acc:HGNC:23522]	FAM171A1
Q8NEY1	0.000295085	0.667483	neuron navigator 1 [Source:HGNC Symbol;Acc:HGNC:15989]	NAV1
Q9NZ52	0.000295595	0.66834	golgi associated, gamma adaptin ear containing, ARF binding protein 3 [Source:HGNC Symbol;Acc:HGNC:17079]	GGA3
P35610	0.000296449	0.669975	sterol O-acyltransferase 1 [Source:HGNC Symbol;Acc:HGNC:11177]	SOAT1
P62136	0.000297129	0.671215	protein phosphatase 1 catalytic subunit alpha [Source:HGNC Symbol;Acc:HGNC:9281]	PPP1CA
Q13868	0.000297639	0.67207	exosome component 2 [Source:HGNC Symbol;Acc:HGNC:17097]	EXOSC2
O60664	0.000298567	0.673866	perilipin 3 [Source:HGNC Symbol;Acc:HGNC:16893]	PLIN3
Q9C0B7	0.000299845	0.676451	transport and golgi organization 6 homolog [Source:HGNC Symbol;Acc:HGNC:25749]	TANGO6
P12270	0.000301207	0.679221	translocated promoter region, nuclear basket protein [Source:HGNC Symbol;Acc:HGNC:12017]	TPR
Q9UPW5	0.000302016	0.680743	ATP/GTP binding protein 1 [Source:HGNC Symbol;Acc:HGNC:17258]	AGTPBP1
Q9HB21	0.000308847	0.695831	pleckstrin homology domain containing A1 [Source:HGNC Symbol;Acc:HGNC:14335]	PLEKHA1
Q9H6A9	0.000317196	0.714326	pecanex homolog 3 (Drosophila) [Source:HGNC Symbol;Acc:HGNC:18760]	PCNX3
Q9BZ29	0.000320215	0.720803	dedicator of cytokinesis 9 [Source:HGNC Symbol;Acc:HGNC:14132]	DOCK9
Q9UGV2	0.000323043	0.726846	NDRG family member 3 [Source:HGNC Symbol;Acc:HGNC:14462]	NDRG3
O14654	0.000325215	0.731409	insulin receptor substrate 4 [Source:HGNC Symbol;Acc:HGNC:6128]	IRS4
P55327	0.000326159	0.733206	tumor protein D52 [Source:HGNC Symbol;Acc:HGNC:12005]	TPD52
P78371	0.00032901	0.739286	chaperonin containing TCP1 subunit 2 [Source:HGNC Symbol;Acc:HGNC:1615]	CCT2
Q9H2H8	0.000332719	0.747287	peptidylprolyl isomerase like 3 [Source:HGNC Symbol;Acc:HGNC:9262]	PPIL3
Q9BRS2	0.000334585	0.751143	RIO kinase 1 [Source:HGNC Symbol;Acc:HGNC:18656]	RIOK1
Q9NQP4	0.00033551	0.752884	prefoldin subunit 4 [Source:HGNC Symbol;Acc:HGNC:8868]	PFDN4
Q5T0N5	0.000339086	0.76057	formin binding protein 1 like [Source:HGNC Symbol;Acc:HGNC:20851]	FNBP1L
Q8IWZ3	0.000341854	0.766436	ankyrin repeat and KH domain containing 1 [Source:HGNC Symbol;Acc:HGNC:24714]	ANKHD1
Q9BUB7	0.000346143	0.775707	transmembrane protein 70 [Source:HGNC Symbol;Acc:HGNC:26050]	TMEM70
Q9UBN7	0.000347187	0.777698	histone deacetylase 6 [Source:HGNC Symbol;Acc:HGNC:14064]	HDAC6
Q9Y4E5	0.000350865	0.785586	zinc finger protein 451 [Source:HGNC Symbol;Acc:HGNC:21091]	ZNF451
Q96KQ7	0.000351787	0.7873	euchromatic histone lysine methyltransferase 2 [Source:HGNC Symbol;Acc:HGNC:14129]	EHMT2
Q9BUK6	0.0003539	0.791674	misato 1, mitochondrial distribution and morphology regulator [Source:HGNC Symbol;Acc:HGNC:29678]	MSTO1
Q5JTV8	0.000355874	0.795733	torsin 1A interacting protein 1 [Source:HGNC Symbol;Acc:HGNC:29456]	TOR1AIP1
O15027	0.000359948	0.804485	SEC16 homolog A, endoplasmic reticulum export factor [Source:HGNC Symbol;Acc:HGNC:29006]	SEC16A
Q9UBF8	0.000363401	0.811837	phosphatidylinositol 4-kinase beta [Source:HGNC Symbol;Acc:HGNC:8984]	PI4KB
Q8WWK9	0.00037199	0.830653	cytoskeleton associated protein 2 [Source:HGNC Symbol;Acc:HGNC:1990]	CKAP2
P22681	0.00037317	0.832916	Cbl proto-oncogene [Source:HGNC Symbol;Acc:HGNC:1541]	CBL
P33991	0.000374867	0.836329	minichromosome maintenance complex component 4 [Source:HGNC Symbol;Acc:HGNC:6947]	MCM4
P52564	0.000381639	0.851055	mitogen-activated protein kinase kinase 6 [Source:HGNC Symbol;Acc:HGNC:6846]	MAP2K6
Q92572	0.000388155	0.865198	adaptor related protein complex 3 sigma 1 subunit [Source:HGNC Symbol;Acc:HGNC:2013]	AP3S1
P20936	0.000389362	0.867499	RAS p21 protein activator 1 [Source:HGNC Symbol;Acc:HGNC:9871]	RASA1
Q8TBX8	0.000391	0.870756	phosphatidylinositol-5-phosphate 4-kinase type 2 gamma [Source:HGNC Symbol;Acc:HGNC:23786]	PIP4K2C
Q9Y2H2	0.000399557	0.889414	inositol polyphosphate-5-phosphatase F [Source:HGNC Symbol;Acc:HGNC:17054]	INPP5F
Q9NQ92	0.000400811	0.891805	coordinator of PRMT5 and differentiation stimulator [Source:HGNC Symbol;Acc:HGNC:28848]	COPRS
P19784	0.000408565	0.908648	casein kinase 2 alpha 2 [Source:HGNC Symbol;Acc:HGNC:2459]	CSNK2A2
Q96SB3	0.000420939	0.935748	NA	PPP1R9B
Q14687	0.000431757	0.959363	Gse1 coiled-coil protein [Source:HGNC Symbol;Acc:HGNC:28979]	GSE1
P62312	0.000434684	0.965434	LSM6 homolog, U6 small nuclear RNA and mRNA degradation associated [Source:HGNC Symbol;Acc:HGNC:17017]	LSM6
Q70E73	0.000434696	0.965434	Ras association (RalGDS/AF-6) and pleckstrin homology domains 1 [Source:HGNC Symbol;Acc:HGNC:14436]	RAPH1
Q15542	0.000435144	0.965585	TATA-box binding protein associated factor 5 [Source:HGNC Symbol;Acc:HGNC:11539]	TAF5
P50395	0.000436425	0.967991	GDP dissociation inhibitor 2 [Source:HGNC Symbol;Acc:HGNC:4227]	GDI2
Q6ZU35	0.000440557	0.976715	KIAA1211 [Source:HGNC Symbol;Acc:HGNC:29219]	KIAA1211
Q9BT78	0.000444872	0.985836	COP9 signalosome subunit 4 [Source:HGNC Symbol;Acc:HGNC:16702]	COPS4
O14686	0.000448049	0.992428	lysine methyltransferase 2D [Source:HGNC Symbol;Acc:HGNC:7133]	KMT2D
Q15019	0.419314	1	septin 2 [Source:HGNC Symbol;Acc:HGNC:7729]	SEPT2
Q14141	0.049476	1	septin 6 [Source:HGNC Symbol;Acc:HGNC:15848]	SEPT6
Q16181	0.245673	1	septin 7 [Source:HGNC Symbol;Acc:HGNC:1717]	SEPT7
Q92599	1	1	septin 8 [Source:HGNC Symbol;Acc:HGNC:16511]	SEPT8
Q9UHD8	0.0159815	1	septin 9 [Source:HGNC Symbol;Acc:HGNC:7323]	SEPT9
Q9NVA2	0.12189	1	septin 11 [Source:HGNC Symbol;Acc:HGNC:25589]	SEPT11
Q9NRG9	0.00104488	1	aladin WD repeat nucleoporin [Source:HGNC Symbol;Acc:HGNC:13666]	AAAS
Q9Y312	0.000942553	1	AAR2 splicing factor homolog [Source:HGNC Symbol;Acc:HGNC:15886]	AAR2
P49588	1	1	alanyl-tRNA synthetase [Source:HGNC Symbol;Acc:HGNC:20]	AARS
Q5JTZ9	1	1	alanyl-tRNA synthetase 2, mitochondrial [Source:HGNC Symbol;Acc:HGNC:21022]	AARS2
Q9UDR5	1	1	aminoadipate-semialdehyde synthase [Source:HGNC Symbol;Acc:HGNC:17366]	AASS
Q9NY61	1	1	apoptosis antagonizing transcription factor [Source:HGNC Symbol;Acc:HGNC:19235]	AATF
Q86UQ4	0.247502	1	ATP binding cassette subfamily A member 13 [Source:HGNC Symbol;Acc:HGNC:14638]	ABCA13
O75027	1	1	ATP binding cassette subfamily B member 7 [Source:HGNC Symbol;Acc:HGNC:48]	ABCB7
P28288	1	1	ATP binding cassette subfamily D member 3 [Source:HGNC Symbol;Acc:HGNC:67]	ABCD3
P61221	0.0711089	1	ATP binding cassette subfamily E member 1 [Source:HGNC Symbol;Acc:HGNC:69]	ABCE1
Q8NE71	0.999999	1	ATP binding cassette subfamily F member 1 [Source:HGNC Symbol;Acc:HGNC:70]	ABCF1
Q9UG63	1	1	ATP binding cassette subfamily F member 2 [Source:HGNC Symbol;Acc:HGNC:71]	ABCF2
Q8IZP0	1	1	abl interactor 1 [Source:HGNC Symbol;Acc:HGNC:11320]	ABI1
Q9NYB9	0.00816628	1	abl interactor 2 [Source:HGNC Symbol;Acc:HGNC:24011]	ABI2
O14639	1	1	actin binding LIM protein 1 [Source:HGNC Symbol;Acc:HGNC:78]	ABLIM1
Q12979	0.996075	1	active BCR-related [Source:HGNC Symbol;Acc:HGNC:81]	ABR
Q9ULW3	0.0133903	1	activator of basal transcription 1 [Source:HGNC Symbol;Acc:HGNC:17369]	ABT1
P42765	1	1	acetyl-CoA acyltransferase 2 [Source:HGNC Symbol;Acc:HGNC:83]	ACAA2
Q13085	1	1	acetyl-CoA carboxylase alpha [Source:HGNC Symbol;Acc:HGNC:84]	ACACA
O00763	1	1	acetyl-CoA carboxylase beta [Source:HGNC Symbol;Acc:HGNC:85]	ACACB
Q9H845	0.134557	1	acyl-CoA dehydrogenase family member 9 [Source:HGNC Symbol;Acc:HGNC:21497]	ACAD9
P45954	0.998943	1	acyl-CoA dehydrogenase, short/branched chain [Source:HGNC Symbol;Acc:HGNC:91]	ACADSB
P24752	1	1	acetyl-CoA acetyltransferase 1 [Source:HGNC Symbol;Acc:HGNC:93]	ACAT1
Q9H3P7	0.0999179	1	acyl-CoA binding domain containing 3 [Source:HGNC Symbol;Acc:HGNC:15453]	ACBD3
Q9UKV3	0.999999	1	apoptotic chromatin condensation inducer 1 [Source:HGNC Symbol;Acc:HGNC:17066]	ACIN1
P53396	1	1	ATP citrate lyase [Source:HGNC Symbol;Acc:HGNC:115]	ACLY
Q99798	1	1	aconitase 2 [Source:HGNC Symbol;Acc:HGNC:118]	ACO2
Q86TX2	0.0149601	1	acyl-CoA thioesterase 1 [Source:HGNC Symbol;Acc:HGNC:33128]	ACOT1
Q9Y305	1	1	acyl-CoA thioesterase 9 [Source:HGNC Symbol;Acc:HGNC:17152]	ACOT9
O60488	0.00061663	1	acyl-CoA synthetase long-chain family member 4 [Source:HGNC Symbol;Acc:HGNC:3571]	ACSL4
P12814	1	1	actinin alpha 1 [Source:HGNC Symbol;Acc:HGNC:163]	ACTN1
O43707	1	1	actinin alpha 4 [Source:HGNC Symbol;Acc:HGNC:166]	ACTN4
Q9NZ32	0.268901	1	actin-related protein 10 homolog [Source:HGNC Symbol;Acc:HGNC:17372]	ACTR10
P61163	1	1	ARP1 actin-related protein 1 homolog A, centractin alpha [Source:HGNC Symbol;Acc:HGNC:167]	ACTR1A
P42025	0.072607	1	ARP1 actin-related protein 1 homolog B, centractin beta [Source:HGNC Symbol;Acc:HGNC:168]	ACTR1B
P61160	1	1	ARP2 actin related protein 2 homolog [Source:HGNC Symbol;Acc:HGNC:169]	ACTR2
P61158	1	1	ARP3 actin related protein 3 homolog [Source:HGNC Symbol;Acc:HGNC:170]	ACTR3
P78563	1	1	adenosine deaminase, RNA specific B1 [Source:HGNC Symbol;Acc:HGNC:226]	ADARB1
P35611	1	1	adducin 1 [Source:HGNC Symbol;Acc:HGNC:243]	ADD1
P35612	0.0814511	1	adducin 2 [Source:HGNC Symbol;Acc:HGNC:244]	ADD2
Q9UEY8	1	1	adducin 3 [Source:HGNC Symbol;Acc:HGNC:245]	ADD3
Q9NX46	0.0180004	1	ADP-ribosylhydrolase like 2 [Source:HGNC Symbol;Acc:HGNC:21304]	ADPRHL2
Q16186	0.0257384	1	adhesion regulating molecule 1 [Source:HGNC Symbol;Acc:HGNC:15759]	ADRM1
P30566	0.999999	1	adenylosuccinate lyase [Source:HGNC Symbol;Acc:HGNC:291]	ADSL
P30520	1	1	adenylosuccinate synthase [Source:HGNC Symbol;Acc:HGNC:292]	ADSS
P55196	1	1	afadin, adherens junction formation factor [Source:HGNC Symbol;Acc:HGNC:7137]	AFDN
Q6ULP2	1	1	aftiphilin [Source:HGNC Symbol;Acc:HGNC:25951]	AFTPH
Q96P47	0.00597511	1	ArfGAP with GTPase domain, ankyrin repeat and PH domain 3 [Source:HGNC Symbol;Acc:HGNC:16923]	AGAP3
O00116	1	1	alkylglycerone phosphate synthase [Source:HGNC Symbol;Acc:HGNC:327]	AGPS
P23526	1	1	adenosylhomocysteinase [Source:HGNC Symbol;Acc:HGNC:343]	AHCY
O43865	0.160962	1	adenosylhomocysteinase like 1 [Source:HGNC Symbol;Acc:HGNC:344]	AHCYL1
Q09666	0.000500795	1	AHNAK nucleoprotein [Source:HGNC Symbol;Acc:HGNC:347]	AHNAK
P35869	0.0119007	1	aryl hydrocarbon receptor [Source:HGNC Symbol;Acc:HGNC:348]	AHR
O95433	1	1	activator of Hsp90 ATPase activity 1 [Source:HGNC Symbol;Acc:HGNC:1189]	AHSA1
O95831	1	1	apoptosis inducing factor, mitochondria associated 1 [Source:HGNC Symbol;Acc:HGNC:8768]	AIFM1
Q12904	1	1	aminoacyl tRNA synthetase complex interacting multifunctional protein 1 [Source:HGNC Symbol;Acc:HGNC:10648]	AIMP1
Q13155	1	1	aminoacyl tRNA synthetase complex interacting multifunctional protein 2 [Source:HGNC Symbol;Acc:HGNC:20609]	AIMP2
P54819	0.0193237	1	adenylate kinase 2 [Source:HGNC Symbol;Acc:HGNC:362]	AK2
Q02952	0.202853	1	A-kinase anchoring protein 12 [Source:HGNC Symbol;Acc:HGNC:370]	AKAP12
Q12802	0.0107188	1	A-kinase anchoring protein 13 [Source:HGNC Symbol;Acc:HGNC:371]	AKAP13
Q02040	0.000991675	1	A-kinase anchoring protein 17A [Source:HGNC Symbol;Acc:HGNC:18783]	AKAP17A
O43823	1	1	A-kinase anchoring protein 8 [Source:HGNC Symbol;Acc:HGNC:378]	AKAP8
Q9ULX6	1	1	A-kinase anchoring protein 8 like [Source:HGNC Symbol;Acc:HGNC:29857]	AKAP8L
Q99996	0.999999	1	A-kinase anchoring protein 9 [Source:HGNC Symbol;Acc:HGNC:379]	AKAP9
P31749	0.0114306	1	AKT serine/threonine kinase 1 [Source:HGNC Symbol;Acc:HGNC:391]	AKT1
P54886	1	1	aldehyde dehydrogenase 18 family member A1 [Source:HGNC Symbol;Acc:HGNC:9722]	ALDH18A1
O94788	0.02689	1	aldehyde dehydrogenase 1 family member A2 [Source:HGNC Symbol;Acc:HGNC:15472]	ALDH1A2
P30837	1	1	aldehyde dehydrogenase 1 family member B1 [Source:HGNC Symbol;Acc:HGNC:407]	ALDH1B1
P05091	1	1	aldehyde dehydrogenase 2 family (mitochondrial) [Source:HGNC Symbol;Acc:HGNC:404]	ALDH2
P51648	1	1	aldehyde dehydrogenase 3 family member A2 [Source:HGNC Symbol;Acc:HGNC:403]	ALDH3A2
P04075	1	1	aldolase, fructose-bisphosphate A [Source:HGNC Symbol;Acc:HGNC:414]	ALDOA
Q9BVK2	0.00183931	1	ALG8, alpha-1,3-glucosyltransferase [Source:HGNC Symbol;Acc:HGNC:23161]	ALG8
Q86V81	1	1	NA	ALYREF
Q9H1A4	0.207298	1	anaphase promoting complex subunit 1 [Source:HGNC Symbol;Acc:HGNC:19988]	ANAPC1
Q9UJX5	0.941883	1	anaphase promoting complex subunit 4 [Source:HGNC Symbol;Acc:HGNC:19990]	ANAPC4
Q9UJX4	0.0670154	1	anaphase promoting complex subunit 5 [Source:HGNC Symbol;Acc:HGNC:15713]	ANAPC5
Q01484	0.00522673	1	ankyrin 2 [Source:HGNC Symbol;Acc:HGNC:493]	ANK2
Q12955	1	1	ankyrin 3 [Source:HGNC Symbol;Acc:HGNC:494]	ANK3
Q86XL3	0.0763573	1	ankyrin repeat and LEM domain containing 2 [Source:HGNC Symbol;Acc:HGNC:29101]	ANKLE2
Q9NXR5	0.0451116	1	ankyrin repeat domain 10 [Source:HGNC Symbol;Acc:HGNC:20265]	ANKRD10
O75179	0.610707	1	ankyrin repeat domain 17 [Source:HGNC Symbol;Acc:HGNC:23575]	ANKRD17
Q9UPS8	0.999996	1	ankyrin repeat domain 26 [Source:HGNC Symbol;Acc:HGNC:29186]	ANKRD26
O15084	1	1	ankyrin repeat domain 28 [Source:HGNC Symbol;Acc:HGNC:29024]	ANKRD28
Q8NB46	1	1	ankyrin repeat domain 52 [Source:HGNC Symbol;Acc:HGNC:26614]	ANKRD52
Q92625	0.779661	1	ankyrin repeat and sterile alpha motif domain containing 1A [Source:HGNC Symbol;Acc:HGNC:20961]	ANKS1A
Q9HCE9	0.00469183	1	anoctamin 8 [Source:HGNC Symbol;Acc:HGNC:29329]	ANO8
P07355	1	1	annexin A2 [Source:HGNC Symbol;Acc:HGNC:537]	ANXA2
P08133	0.0491025	1	annexin A6 [Source:HGNC Symbol;Acc:HGNC:544]	ANXA6
Q10567	1	1	adaptor related protein complex 1 beta 1 subunit [Source:HGNC Symbol;Acc:HGNC:554]	AP1B1
Q9BXS5	0.00136237	1	adaptor related protein complex 1 mu 1 subunit [Source:HGNC Symbol;Acc:HGNC:13667]	AP1M1
O95782	0.00252312	1	adaptor related protein complex 2 alpha 1 subunit [Source:HGNC Symbol;Acc:HGNC:561]	AP2A1
P63010	0.00119239	1	adaptor related protein complex 2 beta 1 subunit [Source:HGNC Symbol;Acc:HGNC:563]	AP2B1
Q96CW1	0.99999	1	adaptor related protein complex 2 mu 1 subunit [Source:HGNC Symbol;Acc:HGNC:564]	AP2M1
O00203	1	1	adaptor related protein complex 3 beta 1 subunit [Source:HGNC Symbol;Acc:HGNC:566]	AP3B1
O14617	1	1	adaptor related protein complex 3 delta 1 subunit [Source:HGNC Symbol;Acc:HGNC:568]	AP3D1
Q9Y2T2	0.000782324	1	adaptor related protein complex 3 mu 1 subunit [Source:HGNC Symbol;Acc:HGNC:569]	AP3M1
O00213	0.999999	1	amyloid beta precursor protein binding family B member 1 [Source:HGNC Symbol;Acc:HGNC:581]	APBB1
P25054	0.00837503	1	APC, WNT signaling pathway regulator [Source:HGNC Symbol;Acc:HGNC:583]	APC
P27695	1	1	apurinic/apyrimidinic endodeoxyribonuclease 1 [Source:HGNC Symbol;Acc:HGNC:587]	APEX1
O60306	0.999999	1	aquarius intron-binding spliceosomal factor [Source:HGNC Symbol;Acc:HGNC:29513]	AQR
P10398	0.999999	1	A-Raf proto-oncogene, serine/threonine kinase [Source:HGNC Symbol;Acc:HGNC:646]	ARAF
P48444	0.999998	1	archain 1 [Source:HGNC Symbol;Acc:HGNC:649]	ARCN1
P84077	0.999999	1	ADP ribosylation factor 1 [Source:HGNC Symbol;Acc:HGNC:652]	ARF1
P18085	0.100399	1	ADP ribosylation factor 4 [Source:HGNC Symbol;Acc:HGNC:655]	ARF4
P84085	0.241235	1	ADP ribosylation factor 5 [Source:HGNC Symbol;Acc:HGNC:658]	ARF5
P62330	0.0336063	1	ADP ribosylation factor 6 [Source:HGNC Symbol;Acc:HGNC:659]	ARF6
Q8N6H7	0.00199758	1	ADP ribosylation factor GTPase activating protein 2 [Source:HGNC Symbol;Acc:HGNC:13504]	ARFGAP2
Q9NP61	0.00126056	1	ADP ribosylation factor GTPase activating protein 3 [Source:HGNC Symbol;Acc:HGNC:661]	ARFGAP3
P53365	0.154048	1	ADP ribosylation factor interacting protein 2 [Source:HGNC Symbol;Acc:HGNC:17160]	ARFIP2
P05089	1	1	arginase 1 [Source:HGNC Symbol;Acc:HGNC:663]	ARG1
Q9NWB6	1	1	arginine and glutamate rich 1 [Source:HGNC Symbol;Acc:HGNC:25482]	ARGLU1
Q07960	0.0072163	1	Rho GTPase activating protein 1 [Source:HGNC Symbol;Acc:HGNC:673]	ARHGAP1
P52565	0.00074807	1	Rho GDP dissociation inhibitor alpha [Source:HGNC Symbol;Acc:HGNC:678]	ARHGDIA
O15013	0.00281823	1	Rho guanine nucleotide exchange factor 10 [Source:HGNC Symbol;Acc:HGNC:14103]	ARHGEF10
Q9NZN5	0.000532396	1	Rho guanine nucleotide exchange factor 12 [Source:HGNC Symbol;Acc:HGNC:14193]	ARHGEF12
Q92974	1	1	Rho/Rac guanine nucleotide exchange factor 2 [Source:HGNC Symbol;Acc:HGNC:682]	ARHGEF2
Q12774	0.932364	1	Rho guanine nucleotide exchange factor 5 [Source:HGNC Symbol;Acc:HGNC:13209]	ARHGEF5
Q14155	0.00502795	1	Rho guanine nucleotide exchange factor 7 [Source:HGNC Symbol;Acc:HGNC:15607]	ARHGEF7
Q4LE39	0.00893018	1	AT-rich interaction domain 4B [Source:HGNC Symbol;Acc:HGNC:15550]	ARID4B
Q9Y4X5	0.206787	1	ariadne RBR E3 ubiquitin protein ligase 1 [Source:HGNC Symbol;Acc:HGNC:689]	ARIH1
P36404	0.0440747	1	ADP ribosylation factor like GTPase 2 [Source:HGNC Symbol;Acc:HGNC:693]	ARL2
Q66PJ3	0.00843119	1	ADP ribosylation factor like GTPase 6 interacting protein 4 [Source:HGNC Symbol;Acc:HGNC:18076]	ARL6IP4
Q9NVJ2	0.823737	1	ADP ribosylation factor like GTPase 8B [Source:HGNC Symbol;Acc:HGNC:25564]	ARL8B
Q92747	0.200033	1	actin related protein 2/3 complex subunit 1A [Source:HGNC Symbol;Acc:HGNC:703]	ARPC1A
O15144	1	1	actin related protein 2/3 complex subunit 2 [Source:HGNC Symbol;Acc:HGNC:705]	ARPC2
O15145	1	1	actin related protein 2/3 complex subunit 3 [Source:HGNC Symbol;Acc:HGNC:706]	ARPC3
P59998	0.00166131	1	actin related protein 2/3 complex subunit 4 [Source:HGNC Symbol;Acc:HGNC:707]	ARPC4
Q7Z6K5	0.0694894	1	actin-related protein 2/3 complex inhibitor [Source:HGNC Symbol;Acc:HGNC:28782]	ARPIN
P32121	0.0026044	1	arrestin beta 2 [Source:HGNC Symbol;Acc:HGNC:712]	ARRB2
Q8N9N2	0.999996	1	activating signal cointegrator 1 complex subunit 1 [Source:HGNC Symbol;Acc:HGNC:24268]	ASCC1
Q9H1I8	1	1	activating signal cointegrator 1 complex subunit 2 [Source:HGNC Symbol;Acc:HGNC:24103]	ASCC2
Q8N3C0	0.00642351	1	activating signal cointegrator 1 complex subunit 3 [Source:HGNC Symbol;Acc:HGNC:18697]	ASCC3
P08243	0.0287417	1	asparagine synthetase (glutamine-hydrolyzing) [Source:HGNC Symbol;Acc:HGNC:753]	ASNS
Q76L83	0.0654685	1	additional sex combs like 2, transcriptional regulator [Source:HGNC Symbol;Acc:HGNC:23805]	ASXL2
Q6PL18	1	1	ATPase family, AAA domain containing 2 [Source:HGNC Symbol;Acc:HGNC:30123]	ATAD2
Q9ULI0	0.999981	1	ATPase family, AAA domain containing 2B [Source:HGNC Symbol;Acc:HGNC:29230]	ATAD2B
Q9NVI7	1	1	ATPase family, AAA domain containing 3A [Source:HGNC Symbol;Acc:HGNC:25567]	ATAD3A
Q5T9A4	1	1	ATPase family, AAA domain containing 3B [Source:HGNC Symbol;Acc:HGNC:24007]	ATAD3B
P15336	0.0192319	1	activating transcription factor 2 [Source:HGNC Symbol;Acc:HGNC:784]	ATF2
Q96BY7	0.918005	1	autophagy related 2B [Source:HGNC Symbol;Acc:HGNC:20187]	ATG2B
Q9NT62	0.00160319	1	autophagy related 3 [Source:HGNC Symbol;Acc:HGNC:20962]	ATG3
Q96DT6	0.0177863	1	autophagy related 4C cysteine peptidase [Source:HGNC Symbol;Acc:HGNC:16040]	ATG4C
Q7Z3C6	0.342803	1	autophagy related 9A [Source:HGNC Symbol;Acc:HGNC:22408]	ATG9A
P31939	0.0703567	1	5-aminoimidazole-4-carboxamide ribonucleotide formyltransferase/IMP cyclohydrolase [Source:HGNC Symbol;Acc:HGNC:794]	ATIC
P05023	0.493153	1	ATPase Na+/K+ transporting subunit alpha 1 [Source:HGNC Symbol;Acc:HGNC:799]	ATP1A1
P16615	0.0305652	1	ATPase sarcoplasmic/endoplasmic reticulum Ca2+ transporting 2 [Source:HGNC Symbol;Acc:HGNC:812]	ATP2A2
P20020	0.443334	1	ATPase plasma membrane Ca2+ transporting 1 [Source:HGNC Symbol;Acc:HGNC:814]	ATP2B1
P25705	1	1	ATP synthase, H+ transporting, mitochondrial F1 complex, alpha subunit 1, cardiac muscle [Source:HGNC Symbol;Acc:HGNC:823]	ATP5A1
P06576	1	1	ATP synthase, H+ transporting, mitochondrial F1 complex, beta polypeptide [Source:HGNC Symbol;Acc:HGNC:830]	ATP5B
P24539	0.999647	1	ATP synthase, H+ transporting, mitochondrial Fo complex subunit B1 [Source:HGNC Symbol;Acc:HGNC:840]	ATP5F1
O75947	0.00687045	1	ATP synthase, H+ transporting, mitochondrial Fo complex subunit D [Source:HGNC Symbol;Acc:HGNC:845]	ATP5H
P56134	1	1	ATP synthase, H+ transporting, mitochondrial Fo complex subunit F2 [Source:HGNC Symbol;Acc:HGNC:848]	ATP5J2
P61421	0.161639	1	ATPase H+ transporting V0 subunit d1 [Source:HGNC Symbol;Acc:HGNC:13724]	ATP6V0D1
P38606	1	1	ATPase H+ transporting V1 subunit A [Source:HGNC Symbol;Acc:HGNC:851]	ATP6V1A
P21281	1	1	ATPase H+ transporting V1 subunit B2 [Source:HGNC Symbol;Acc:HGNC:854]	ATP6V1B2
Q9Y5K8	0.000782806	1	ATPase H+ transporting V1 subunit D [Source:HGNC Symbol;Acc:HGNC:13527]	ATP6V1D
P36543	0.388113	1	ATPase H+ transporting V1 subunit E1 [Source:HGNC Symbol;Acc:HGNC:857]	ATP6V1E1
O75348	0.0049255	1	ATPase H+ transporting V1 subunit G1 [Source:HGNC Symbol;Acc:HGNC:864]	ATP6V1G1
Q9UI12	1	1	ATPase H+ transporting V1 subunit H [Source:HGNC Symbol;Acc:HGNC:18303]	ATP6V1H
P46100	0.000488881	1	ATRX, chromatin remodeler [Source:HGNC Symbol;Acc:HGNC:886]	ATRX
Q9UBB4	0.169836	1	ataxin 10 [Source:HGNC Symbol;Acc:HGNC:10549]	ATXN10
O75934	0.999998	1	breast carcinoma amplified sequence 2 [Source:HGNC Symbol;Acc:HGNC:975]	BCAS2
P12694	1	1	branched chain keto acid dehydrogenase E1, alpha polypeptide [Source:HGNC Symbol;Acc:HGNC:986]	BCKDHA
Q9BQE9	0.00752473	1	BCL tumor suppressor 7B [Source:HGNC Symbol;Acc:HGNC:1005]	BCL7B
P55957	0.280944	1	BH3 interacting domain death agonist [Source:HGNC Symbol;Acc:HGNC:1050]	BID
Q13490	1	1	baculoviral IAP repeat containing 2 [Source:HGNC Symbol;Acc:HGNC:590]	BIRC2
Q9H3K6	1	1	bolA family member 2 [Source:HGNC Symbol;Acc:HGNC:29488]	BOLA2
Q12830	0.00079025	1	bromodomain PHD finger transcription factor [Source:HGNC Symbol;Acc:HGNC:3581]	BPTF
Q7Z569	1	1	BRCA1 associated protein [Source:HGNC Symbol;Acc:HGNC:1099]	BRAP
O95696	0.999904	1	bromodomain containing 1 [Source:HGNC Symbol;Acc:HGNC:1102]	BRD1
Q8TDN6	1	1	BRX1, biogenesis of ribosomes [Source:HGNC Symbol;Acc:HGNC:24170]	BRIX1
Q6RI45	1	1	bromodomain and WD repeat domain containing 3 [Source:HGNC Symbol;Acc:HGNC:17342]	BRWD3
Q96K17	0.00497451	1	basic transcription factor 3 like 4 [Source:HGNC Symbol;Acc:HGNC:30547]	BTF3L4
O60566	0.561283	1	BUB1 mitotic checkpoint serine/threonine kinase B [Source:HGNC Symbol;Acc:HGNC:1149]	BUB1B
O43684	0.0464006	1	BUB3, mitotic checkpoint protein [Source:HGNC Symbol;Acc:HGNC:1151]	BUB3
P41223	0.999998	1	BUD31 homolog [Source:HGNC Symbol;Acc:HGNC:29629]	BUD31
Q13895	0.0473072	1	bystin like [Source:HGNC Symbol;Acc:HGNC:1157]	BYSL
Q9H6J7	1	1	chromosome 11 open reading frame 49 [Source:HGNC Symbol;Acc:HGNC:28720]	C11orf49
Q9Y224	0.999948	1	chromosome 14 open reading frame 166 [Source:HGNC Symbol;Acc:HGNC:23169]	C14orf166
Q9BSJ5	1	1	chromosome 17 open reading frame 80 [Source:HGNC Symbol;Acc:HGNC:29601]	C17orf80
Q8N9M1	0.000573912	1	chromosome 19 open reading frame 47 [Source:HGNC Symbol;Acc:HGNC:26723]	C19orf47
Q6ZSJ8	0.226699	1	chromosome 1 open reading frame 122 [Source:HGNC Symbol;Acc:HGNC:24789]	C1orf122
Q8NDD1	0.279642	1	chromosome 1 open reading frame 131 [Source:HGNC Symbol;Acc:HGNC:25332]	C1orf131
Q9H425	0.00439437	1	chromosome 1 open reading frame 198 [Source:HGNC Symbol;Acc:HGNC:25900]	C1orf198
O43822	0.000497236	1	chromosome 21 open reading frame 2 [Source:HGNC Symbol;Acc:HGNC:1260]	C21orf2
P30042	1	1	chromosome 21 open reading frame 33 [Source:HGNC Symbol;Acc:HGNC:1273]	C21orf33
P57076	0.0020961	1	chromosome 21 open reading frame 59 [Source:HGNC Symbol;Acc:HGNC:1301]	C21orf59
Q7Z6I8	1	1	chromosome 5 open reading frame 24 [Source:HGNC Symbol;Acc:HGNC:26746]	C5orf24
Q9BRJ6	0.121817	1	chromosome 7 open reading frame 50 [Source:HGNC Symbol;Acc:HGNC:22421]	C7orf50
Q5T280	0.999999	1	SPOUT domain containing methyltransferase 1 [Source:HGNC Symbol;Acc:HGNC:26933]	C9orf114
Q9HB71	0.791861	1	calcyclin binding protein [Source:HGNC Symbol;Acc:HGNC:30423]	CACYBP
P27708	1	1	carbamoyl-phosphate synthetase 2, aspartate transcarbamylase, and dihydroorotase [Source:HGNC Symbol;Acc:HGNC:1424]	CAD
Q05682	0.0103792	1	caldesmon 1 [Source:HGNC Symbol;Acc:HGNC:1441]	CALD1
P62158	1	1	calmodulin 3 [Source:HGNC Symbol;Acc:HGNC:1449]	CALM1
Q9NZT1	1	1	calmodulin like 5 [Source:HGNC Symbol;Acc:HGNC:18180]	CALML5
Q13557	0.0131102	1	calcium/calmodulin dependent protein kinase II delta [Source:HGNC Symbol;Acc:HGNC:1462]	CAMK2D
Q13555	0.00398136	1	calcium/calmodulin dependent protein kinase II gamma [Source:HGNC Symbol;Acc:HGNC:1463]	CAMK2G
Q86VP6	1	1	cullin associated and neddylation dissociated 1 [Source:HGNC Symbol;Acc:HGNC:30688]	CAND1
P27824	0.000523515	1	calnexin [Source:HGNC Symbol;Acc:HGNC:1473]	CANX
Q01518	0.0767759	1	adenylate cyclase associated protein 1 [Source:HGNC Symbol;Acc:HGNC:20040]	CAP1
P17655	1	1	calpain 2 [Source:HGNC Symbol;Acc:HGNC:1479]	CAPN2
Q9Y6W3	0.0252001	1	calpain 7 [Source:HGNC Symbol;Acc:HGNC:1484]	CAPN7
Q14444	1	1	cell cycle associated protein 1 [Source:HGNC Symbol;Acc:HGNC:6743]	CAPRIN1
P52907	0.716581	1	capping actin protein of muscle Z-line alpha subunit 1 [Source:HGNC Symbol;Acc:HGNC:1488]	CAPZA1
P47756	0.164828	1	capping actin protein of muscle Z-line beta subunit [Source:HGNC Symbol;Acc:HGNC:1491]	CAPZB
Q5VZK9	0.0288389	1	capping protein regulator and myosin 1 linker 1 [Source:HGNC Symbol;Acc:HGNC:21581]	CARMIL1
O15234	0.998863	1	cancer susceptibility candidate 3 [Source:HGNC Symbol;Acc:HGNC:17040]	CASC3
O14936	1	1	calcium/calmodulin dependent serine protein kinase [Source:HGNC Symbol;Acc:HGNC:1497]	CASK
P20810	0.00294988	1	calpastatin [Source:HGNC Symbol;Acc:HGNC:1515]	CAST
Q86V15	0.0190688	1	castor zinc finger 1 [Source:HGNC Symbol;Acc:HGNC:26002]	CASZ1
Q75N03	0.0232161	1	Cbl proto-oncogene like 1 [Source:HGNC Symbol;Acc:HGNC:21225]	CBLL1
P16152	0.1719	1	carbonyl reductase 1 [Source:HGNC Symbol;Acc:HGNC:1548]	CBR1
P35520	0.0647356	1	cystathionine-beta-synthase [Source:HGNC Symbol;Acc:HGNC:1550]	CBS
P83916	1	1	chromobox 1 [Source:HGNC Symbol;Acc:HGNC:1551]	CBX1
Q13185	1	1	chromobox 3 [Source:HGNC Symbol;Acc:HGNC:1553]	CBX3
P45973	1	1	chromobox 5 [Source:HGNC Symbol;Acc:HGNC:1555]	CBX5
Q96CT7	1	1	coiled-coil domain containing 124 [Source:HGNC Symbol;Acc:HGNC:25171]	CCDC124
Q6PK04	0.421982	1	coiled-coil domain containing 137 [Source:HGNC Symbol;Acc:HGNC:33451]	CCDC137
Q6ZP82	0.998044	1	NA	CCDC141
Q8NCX0	1	1	coiled-coil domain containing 150 [Source:HGNC Symbol;Acc:HGNC:26834]	CCDC150
Q5T9S5	0.00146102	1	coiled-coil domain containing 18 [Source:HGNC Symbol;Acc:HGNC:30370]	CCDC18
O60826	0.186025	1	coiled-coil domain containing 22 [Source:HGNC Symbol;Acc:HGNC:28909]	CCDC22
Q86WR0	0.00139082	1	coiled-coil domain containing 25 [Source:HGNC Symbol;Acc:HGNC:25591]	CCDC25
Q4G0X9	1	1	coiled-coil domain containing 40 [Source:HGNC Symbol;Acc:HGNC:26090]	CCDC40
Q96MW1	1	1	coiled-coil domain containing 43 [Source:HGNC Symbol;Acc:HGNC:26472]	CCDC43
Q8IVM0	1	1	coiled-coil domain containing 50 [Source:HGNC Symbol;Acc:HGNC:18111]	CCDC50
Q9P031	0.324022	1	coiled-coil domain containing 59 [Source:HGNC Symbol;Acc:HGNC:25005]	CCDC59
Q16204	0.00521427	1	coiled-coil domain containing 6 [Source:HGNC Symbol;Acc:HGNC:18782]	CCDC6
A2RUB6	0.00126603	1	coiled-coil domain containing 66 [Source:HGNC Symbol;Acc:HGNC:27709]	CCDC66
Q3V6T2	0.00806839	1	coiled-coil domain containing 88A [Source:HGNC Symbol;Acc:HGNC:25523]	CCDC88A
Q9Y3X0	0.0101803	1	coiled-coil domain containing 9 [Source:HGNC Symbol;Acc:HGNC:24560]	CCDC9
P14635	1	1	cyclin B1 [Source:HGNC Symbol;Acc:HGNC:1579]	CCNB1
O43303	0.00184806	1	centriolar coiled-coil protein 110 [Source:HGNC Symbol;Acc:HGNC:24342]	CCP110
P50991	0.000899065	1	chaperonin containing TCP1 subunit 4 [Source:HGNC Symbol;Acc:HGNC:1617]	CCT4
P40227	0.473363	1	chaperonin containing TCP1 subunit 6A [Source:HGNC Symbol;Acc:HGNC:1620]	CCT6A
Q99832	0.0492825	1	chaperonin containing TCP1 subunit 7 [Source:HGNC Symbol;Acc:HGNC:1622]	CCT7
P50990	0.00074578	1	chaperonin containing TCP1 subunit 8 [Source:HGNC Symbol;Acc:HGNC:1623]	CCT8
Q13042	0.00319626	1	cell division cycle 16 [Source:HGNC Symbol;Acc:HGNC:1720]	CDC16
P30307	0.166585	1	cell division cycle 25C [Source:HGNC Symbol;Acc:HGNC:1727]	CDC25C
P30260	0.0022232	1	cell division cycle 27 [Source:HGNC Symbol;Acc:HGNC:1728]	CDC27
Q16543	1	1	cell division cycle 37 [Source:HGNC Symbol;Acc:HGNC:1735]	CDC37
O60508	1	1	cell division cycle 40 [Source:HGNC Symbol;Acc:HGNC:17350]	CDC40
Q5VT25	0.0273804	1	CDC42 binding protein kinase alpha [Source:HGNC Symbol;Acc:HGNC:1737]	CDC42BPA
Q99459	0.999998	1	cell division cycle 5 like [Source:HGNC Symbol;Acc:HGNC:1743]	CDC5L
Q96FF9	0.999996	1	cell division cycle associated 5 [Source:HGNC Symbol;Acc:HGNC:14626]	CDCA5
Q53HL2	1	1	cell division cycle associated 8 [Source:HGNC Symbol;Acc:HGNC:14629]	CDCA8
P06493	0.00534449	1	cyclin dependent kinase 1 [Source:HGNC Symbol;Acc:HGNC:1722]	CDK1
P11802	0.440337	1	cyclin dependent kinase 4 [Source:HGNC Symbol;Acc:HGNC:1773]	CDK4
Q96SZ6	1	1	CDK5 regulatory subunit associated protein 1 [Source:HGNC Symbol;Acc:HGNC:15880]	CDK5RAP1
Q96SN8	0.999762	1	CDK5 regulatory subunit associated protein 2 [Source:HGNC Symbol;Acc:HGNC:18672]	CDK5RAP2
Q5VV42	0.011343	1	CDK5 regulatory subunit associated protein 1 like 1 [Source:HGNC Symbol;Acc:HGNC:21050]	CDKAL1
P42771	1	1	cyclin dependent kinase inhibitor 2A [Source:HGNC Symbol;Acc:HGNC:1787]	CDKN2A
Q9UKY7	1	1	CDV3 homolog [Source:HGNC Symbol;Acc:HGNC:26928]	CDV3
Q03701	1	1	CCAAT/enhancer binding protein zeta [Source:HGNC Symbol;Acc:HGNC:24218]	CEBPZ
Q9BXW7	1	1	cat eye syndrome chromosome region, candidate 5 [Source:HGNC Symbol;Acc:HGNC:1843]	CECR5
Q92879	0.00113258	1	CUGBP, Elav-like family member 1 [Source:HGNC Symbol;Acc:HGNC:2549]	CELF1
P07199	0.999904	1	centromere protein B [Source:HGNC Symbol;Acc:HGNC:1852]	CENPB
Q03188	1	1	centromere protein C [Source:HGNC Symbol;Acc:HGNC:1854]	CENPC
P49454	1	1	centromere protein F [Source:HGNC Symbol;Acc:HGNC:1857]	CENPF
Q9H3R5	0.0173339	1	centromere protein H [Source:HGNC Symbol;Acc:HGNC:17268]	CENPH
Q9NSP4	0.0548186	1	centromere protein M [Source:HGNC Symbol;Acc:HGNC:18352]	CENPM
Q96BT3	0.994721	1	centromere protein T [Source:HGNC Symbol;Acc:HGNC:25787]	CENPT
Q7Z7K6	1	1	centromere protein V [Source:HGNC Symbol;Acc:HGNC:29920]	CENPV
Q9UPN4	1	1	centrosomal protein 131 [Source:HGNC Symbol;Acc:HGNC:29511]	CEP131
O94986	0.0456289	1	centrosomal protein 152 [Source:HGNC Symbol;Acc:HGNC:29298]	CEP152
Q5SW79	0.130543	1	centrosomal protein 170 [Source:HGNC Symbol;Acc:HGNC:28920]	CEP170
Q9Y4F5	0.0112583	1	centrosomal protein 170B [Source:HGNC Symbol;Acc:HGNC:20362]	CEP170B
Q8TEP8	0.00169206	1	centrosomal protein 192 [Source:HGNC Symbol;Acc:HGNC:25515]	CEP192
Q9BV73	0.615378	1	centrosomal protein 250 [Source:HGNC Symbol;Acc:HGNC:1859]	CEP250
O15078	0.994782	1	centrosomal protein 290 [Source:HGNC Symbol;Acc:HGNC:29021]	CEP290
Q9C0F1	1	1	centrosomal protein 44 [Source:HGNC Symbol;Acc:HGNC:29356]	CEP44
Q53EZ4	0.0393024	1	centrosomal protein 55 [Source:HGNC Symbol;Acc:HGNC:1161]	CEP55
Q6P2H3	0.0031962	1	centrosomal protein 85 [Source:HGNC Symbol;Acc:HGNC:25309]	CEP85
Q8IW35	1	1	centrosomal protein 97 [Source:HGNC Symbol;Acc:HGNC:26244]	CEP97
P23528	0.999999	1	cofilin 1 [Source:HGNC Symbol;Acc:HGNC:1874]	CFL1
Q9Y281	0.375987	1	cofilin 2 [Source:HGNC Symbol;Acc:HGNC:1875]	CFL2
Q9UFW8	0.0165787	1	CGG triplet repeat binding protein 1 [Source:HGNC Symbol;Acc:HGNC:1888]	CGGBP1
Q9P2M7	1	1	cingulin [Source:HGNC Symbol;Acc:HGNC:17429]	CGN
Q13111	0.999999	1	chromatin assembly factor 1 subunit A [Source:HGNC Symbol;Acc:HGNC:1910]	CHAF1A
Q13112	1	1	chromatin assembly factor 1 subunit B [Source:HGNC Symbol;Acc:HGNC:1911]	CHAF1B
Q9NX63	1	1	coiled-coil-helix-coiled-coil-helix domain containing 3 [Source:HGNC Symbol;Acc:HGNC:21906]	CHCHD3
O14646	1	1	chromodomain helicase DNA binding protein 1 [Source:HGNC Symbol;Acc:HGNC:1915]	CHD1
Q86WJ1	0.998393	1	chromodomain helicase DNA binding protein 1 like [Source:HGNC Symbol;Acc:HGNC:1916]	CHD1L
O14647	0.00171572	1	chromodomain helicase DNA binding protein 2 [Source:HGNC Symbol;Acc:HGNC:1917]	CHD2
Q9UQN3	0.000798215	1	charged multivesicular body protein 2B [Source:HGNC Symbol;Acc:HGNC:24537]	CHMP2B
Q9H444	0.659886	1	charged multivesicular body protein 4B [Source:HGNC Symbol;Acc:HGNC:16171]	CHMP4B
Q9NZZ3	0.00217572	1	charged multivesicular body protein 5 [Source:HGNC Symbol;Acc:HGNC:26942]	CHMP5
Q9UHD1	0.00069991	1	cysteine and histidine rich domain containing 1 [Source:HGNC Symbol;Acc:HGNC:14525]	CHORDC1
Q8WVB6	0.0647758	1	chromosome transmission fidelity factor 18 [Source:HGNC Symbol;Acc:HGNC:18435]	CHTF18
O15111	0.0540341	1	conserved helix-loop-helix ubiquitous kinase [Source:HGNC Symbol;Acc:HGNC:1974]	CHUK
Q6FI81	0.0239553	1	cytokine induced apoptosis inhibitor 1 [Source:HGNC Symbol;Acc:HGNC:28050]	CIAPIN1
Q14011	1	1	cold inducible RNA binding protein [Source:HGNC Symbol;Acc:HGNC:1982]	CIRBP
O14578	1	1	citron rho-interacting serine/threonine kinase [Source:HGNC Symbol;Acc:HGNC:1985]	CIT
Q9ULV3	1	1	CDKN1A interacting zinc finger protein 1 [Source:HGNC Symbol;Acc:HGNC:16744]	CIZ1
Q07065	1	1	cytoskeleton associated protein 4 [Source:HGNC Symbol;Acc:HGNC:16991]	CKAP4
Q14008	1	1	cytoskeleton associated protein 5 [Source:HGNC Symbol;Acc:HGNC:28959]	CKAP5
P12277	1	1	creatine kinase B [Source:HGNC Symbol;Acc:HGNC:1991]	CKB
Q7Z460	1	1	cytoplasmic linker associated protein 1 [Source:HGNC Symbol;Acc:HGNC:17088]	CLASP1
O75122	0.999999	1	cytoplasmic linker associated protein 2 [Source:HGNC Symbol;Acc:HGNC:17078]	CLASP2
Q96S66	0.434294	1	chloride channel CLIC like 1 [Source:HGNC Symbol;Acc:HGNC:29675]	CLCC1
O00299	1	1	chloride intracellular channel 1 [Source:HGNC Symbol;Acc:HGNC:2062]	CLIC1
Q14677	0.00170299	1	clathrin interactor 1 [Source:HGNC Symbol;Acc:HGNC:23186]	CLINT1
P30622	1	1	CAP-Gly domain containing linker protein 1 [Source:HGNC Symbol;Acc:HGNC:10461]	CLIP1
Q96JQ2	0.0169558	1	calmin [Source:HGNC Symbol;Acc:HGNC:19972]	CLMN
P54105	0.0162308	1	chloride nucleotide-sensitive channel 1A [Source:HGNC Symbol;Acc:HGNC:2080]	CLNS1A
Q16740	1	1	caseinolytic mitochondrial matrix peptidase proteolytic subunit [Source:HGNC Symbol;Acc:HGNC:2084]	CLPP
O76031	1	1	caseinolytic mitochondrial matrix peptidase chaperone subunit [Source:HGNC Symbol;Acc:HGNC:2088]	CLPX
P09496	1	1	clathrin light chain A [Source:HGNC Symbol;Acc:HGNC:2090]	CLTA
Q00610	1	1	clathrin heavy chain [Source:HGNC Symbol;Acc:HGNC:2092]	CLTC
O75153	1	1	clustered mitochondria homolog [Source:HGNC Symbol;Acc:HGNC:29094]	CLUH
Q8NFW8	0.999999	1	cytidine monophosphate N-acetylneuraminic acid synthetase [Source:HGNC Symbol;Acc:HGNC:18290]	CMAS
P30085	0.0302742	1	cytidine/uridine monophosphate kinase 1 [Source:HGNC Symbol;Acc:HGNC:18170]	CMPK1
Q9BQ75	1	1	cms1 ribosomal small subunit homolog (yeast) [Source:HGNC Symbol;Acc:HGNC:28666]	CMSS1
Q99439	0.000752113	1	calponin 2 [Source:HGNC Symbol;Acc:HGNC:2156]	CNN2
Q15417	0.0144279	1	calponin 3 [Source:HGNC Symbol;Acc:HGNC:2157]	CNN3
A5YKK6	0.0336965	1	CCR4-NOT transcription complex subunit 1 [Source:HGNC Symbol;Acc:HGNC:7877]	CNOT1
Q9H9A5	0.706657	1	CCR4-NOT transcription complex subunit 10 [Source:HGNC Symbol;Acc:HGNC:23817]	CNOT10
Q9UKZ1	1	1	CCR4-NOT transcription complex subunit 11 [Source:HGNC Symbol;Acc:HGNC:25217]	CNOT11
Q9NZN8	0.999999	1	CCR4-NOT transcription complex subunit 2 [Source:HGNC Symbol;Acc:HGNC:7878]	CNOT2
O75175	0.0418469	1	CCR4-NOT transcription complex subunit 3 [Source:HGNC Symbol;Acc:HGNC:7879]	CNOT3
Q9UIV1	0.000747318	1	CCR4-NOT transcription complex subunit 7 [Source:HGNC Symbol;Acc:HGNC:14101]	CNOT7
P09543	1	1	2',3'-cyclic nucleotide 3' phosphodiesterase [Source:HGNC Symbol;Acc:HGNC:2158]	CNP
O75128	0.0191676	1	cordon-bleu WH2 repeat protein [Source:HGNC Symbol;Acc:HGNC:22199]	COBL
Q53SF7	0.538691	1	cordon-bleu WH2 repeat protein like 1 [Source:HGNC Symbol;Acc:HGNC:23571]	COBLL1
Q8WTW3	0.0294489	1	component of oligomeric golgi complex 1 [Source:HGNC Symbol;Acc:HGNC:6545]	COG1
Q96JB2	1	1	component of oligomeric golgi complex 3 [Source:HGNC Symbol;Acc:HGNC:18619]	COG3
Q9H9E3	0.999995	1	component of oligomeric golgi complex 4 [Source:HGNC Symbol;Acc:HGNC:18620]	COG4
P38432	0.999999	1	coilin [Source:HGNC Symbol;Acc:HGNC:2184]	COIL
Q9UBI1	0.0114167	1	COMM domain containing 3 [Source:HGNC Symbol;Acc:HGNC:23332]	COMMD3
Q9H0A8	0.000749646	1	COMM domain containing 4 [Source:HGNC Symbol;Acc:HGNC:26027]	COMMD4
P53621	1	1	coatomer protein complex subunit alpha [Source:HGNC Symbol;Acc:HGNC:2230]	COPA
P53618	0.0846178	1	coatomer protein complex subunit beta 1 [Source:HGNC Symbol;Acc:HGNC:2231]	COPB1
P35606	0.0038894	1	coatomer protein complex subunit beta 2 [Source:HGNC Symbol;Acc:HGNC:2232]	COPB2
O14579	0.265247	1	coatomer protein complex subunit epsilon [Source:HGNC Symbol;Acc:HGNC:2234]	COPE
Q9UBF2	1	1	coatomer protein complex subunit gamma 2 [Source:HGNC Symbol;Acc:HGNC:2237]	COPG2
P61201	0.0026414	1	COP9 signalosome subunit 2 [Source:HGNC Symbol;Acc:HGNC:30747]	COPS2
Q9UNS2	0.00169155	1	COP9 signalosome subunit 3 [Source:HGNC Symbol;Acc:HGNC:2239]	COPS3
Q7L5N1	1	1	COP9 signalosome subunit 6 [Source:HGNC Symbol;Acc:HGNC:21749]	COPS6
Q9H9Q2	0.112834	1	COP9 signalosome subunit 7B [Source:HGNC Symbol;Acc:HGNC:16760]	COPS7B
Q99627	0.146653	1	COP9 signalosome subunit 8 [Source:HGNC Symbol;Acc:HGNC:24335]	COPS8
Q8NI60	1	1	coenzyme Q8A [Source:HGNC Symbol;Acc:HGNC:16812]	COQ8A
Q96D53	1	1	coenzyme Q8B [Source:HGNC Symbol;Acc:HGNC:19041]	COQ8B
Q9BR76	0.400449	1	coronin 1B [Source:HGNC Symbol;Acc:HGNC:2253]	CORO1B
Q9ULV4	0.0790382	1	coronin 1C [Source:HGNC Symbol;Acc:HGNC:2254]	CORO1C
P57737	0.0349303	1	coronin 7 [Source:HGNC Symbol;Acc:HGNC:26161]	CORO7
Q17RY0	0.00659573	1	cytoplasmic polyadenylation element binding protein 4 [Source:HGNC Symbol;Acc:HGNC:21747]	CPEB4
Q99829	0.0311098	1	copine 1 [Source:HGNC Symbol;Acc:HGNC:2314]	CPNE1
O75131	0.443665	1	copine 3 [Source:HGNC Symbol;Acc:HGNC:2316]	CPNE3
Q86YQ8	1	1	copine 8 [Source:HGNC Symbol;Acc:HGNC:23498]	CPNE8
P36551	1	1	coproporphyrinogen oxidase [Source:HGNC Symbol;Acc:HGNC:2321]	CPOX
Q9UKF6	0.00144843	1	cleavage and polyadenylation specific factor 3 [Source:HGNC Symbol;Acc:HGNC:2326]	CPSF3
P16220	0.00162374	1	cAMP responsive element binding protein 1 [Source:HGNC Symbol;Acc:HGNC:2345]	CREB1
P46108	0.00269804	1	CRK proto-oncogene, adaptor protein [Source:HGNC Symbol;Acc:HGNC:2362]	CRK
P46109	0.00783351	1	CRK like proto-oncogene, adaptor protein [Source:HGNC Symbol;Acc:HGNC:2363]	CRKL
Q14194	0.000500641	1	collapsin response mediator protein 1 [Source:HGNC Symbol;Acc:HGNC:2365]	CRMP1
Q9BZJ0	1	1	crooked neck pre-mRNA splicing factor 1 [Source:HGNC Symbol;Acc:HGNC:15762]	CRNKL1
Q08257	0.999961	1	crystallin zeta [Source:HGNC Symbol;Acc:HGNC:2419]	CRYZ
O75390	1	1	citrate synthase [Source:HGNC Symbol;Acc:HGNC:2422]	CS
O75534	1	1	cold shock domain containing E1 [Source:HGNC Symbol;Acc:HGNC:29905]	CSDE1
P41240	1	1	c-src tyrosine kinase [Source:HGNC Symbol;Acc:HGNC:2444]	CSK
P48729	0.303827	1	casein kinase 1 alpha 1 [Source:HGNC Symbol;Acc:HGNC:2451]	CSNK1A1
P48730	0.00112708	1	casein kinase 1 delta [Source:HGNC Symbol;Acc:HGNC:2452]	CSNK1D
P49674	0.0291197	1	casein kinase 1 epsilon [Source:HGNC Symbol;Acc:HGNC:2453]	CSNK1E
P68400	0.000780341	1	casein kinase 2 alpha 1 [Source:HGNC Symbol;Acc:HGNC:2457]	CSNK2A1
Q1MSJ5	0.00102912	1	centrosome and spindle pole associated protein 1 [Source:HGNC Symbol;Acc:HGNC:26193]	CSPP1
Q16527	1	1	cysteine and glycine rich protein 2 [Source:HGNC Symbol;Acc:HGNC:2470]	CSRP2
P04080	1	1	cystatin B [Source:HGNC Symbol;Acc:HGNC:2482]	CSTB
Q05048	0.0394608	1	cleavage stimulation factor subunit 1 [Source:HGNC Symbol;Acc:HGNC:2483]	CSTF1
P35221	1	1	catenin alpha 1 [Source:HGNC Symbol;Acc:HGNC:2509]	CTNNA1
P35222	0.999993	1	catenin beta 1 [Source:HGNC Symbol;Acc:HGNC:2514]	CTNNB1
Q8WYA6	0.000569685	1	catenin beta like 1 [Source:HGNC Symbol;Acc:HGNC:15879]	CTNNBL1
O60716	0.999998	1	catenin delta 1 [Source:HGNC Symbol;Acc:HGNC:2515]	CTNND1
P17812	0.0364912	1	CTP synthase 1 [Source:HGNC Symbol;Acc:HGNC:2519]	CTPS1
Q14247	0.000559628	1	cortactin [Source:HGNC Symbol;Acc:HGNC:3338]	CTTN
Q13616	0.292404	1	cullin 1 [Source:HGNC Symbol;Acc:HGNC:2551]	CUL1
Q9P013	0.00237979	1	CWC15 spliceosome associated protein homolog [Source:HGNC Symbol;Acc:HGNC:26939]	CWC15
Q9HCG8	0.999993	1	CWC22 spliceosome associated protein homolog [Source:HGNC Symbol;Acc:HGNC:29322]	CWC22
P00387	0.0212339	1	cytochrome b5 reductase 3 [Source:HGNC Symbol;Acc:HGNC:2873]	CYB5R3
Q7L576	1	1	cytoplasmic FMR1 interacting protein 1 [Source:HGNC Symbol;Acc:HGNC:13759]	CYFIP1
Q96F07	1	1	cytoplasmic FMR1 interacting protein 2 [Source:HGNC Symbol;Acc:HGNC:13760]	CYFIP2
P51398	1	1	death associated protein 3 [Source:HGNC Symbol;Acc:HGNC:2673]	DAP3
O43293	0.00514998	1	death associated protein kinase 3 [Source:HGNC Symbol;Acc:HGNC:2676]	DAPK3
P14868	1	1	aspartyl-tRNA synthetase [Source:HGNC Symbol;Acc:HGNC:2678]	DARS
Q6PI48	1	1	aspartyl-tRNA synthetase 2, mitochondrial [Source:HGNC Symbol;Acc:HGNC:25538]	DARS2
Q9UER7	0.0129155	1	death domain associated protein [Source:HGNC Symbol;Acc:HGNC:2681]	DAXX
Q96EP5	1	1	DAZ associated protein 1 [Source:HGNC Symbol;Acc:HGNC:2683]	DAZAP1
Q16643	1	1	drebrin 1 [Source:HGNC Symbol;Acc:HGNC:2695]	DBN1
Q9UJU6	0.406455	1	drebrin like [Source:HGNC Symbol;Acc:HGNC:2696]	DBNL
P11182	1	1	dihydrolipoamide branched chain transacylase E2 [Source:HGNC Symbol;Acc:HGNC:2698]	DBT
Q9NV06	1	1	DDB1 and CUL4 associated factor 13 [Source:HGNC Symbol;Acc:HGNC:24535]	DCAF13
Q96JK2	0.000810138	1	DDB1 and CUL4 associated factor 5 [Source:HGNC Symbol;Acc:HGNC:20224]	DCAF5
P61962	0.999956	1	DDB1 and CUL4 associated factor 7 [Source:HGNC Symbol;Acc:HGNC:30915]	DCAF7
P81605	1	1	dermcidin [Source:HGNC Symbol;Acc:HGNC:14669]	DCD
Q6PJP8	0.0186	1	DNA cross-link repair 1A [Source:HGNC Symbol;Acc:HGNC:17660]	DCLRE1A
Q9NPI6	0.00883639	1	decapping mRNA 1A [Source:HGNC Symbol;Acc:HGNC:18714]	DCP1A
Q8IZD4	0.000463917	1	decapping mRNA 1B [Source:HGNC Symbol;Acc:HGNC:24451]	DCP1B
Q14203	1	1	dynactin subunit 1 [Source:HGNC Symbol;Acc:HGNC:2711]	DCTN1
Q13561	1	1	dynactin subunit 2 [Source:HGNC Symbol;Acc:HGNC:2712]	DCTN2
Q9UJW0	0.999997	1	dynactin subunit 4 [Source:HGNC Symbol;Acc:HGNC:15518]	DCTN4
Q9BTE1	1	1	dynactin subunit 5 [Source:HGNC Symbol;Acc:HGNC:24594]	DCTN5
Q9H773	1	1	dCTP pyrophosphatase 1 [Source:HGNC Symbol;Acc:HGNC:28777]	DCTPP1
Q16531	1	1	damage specific DNA binding protein 1 [Source:HGNC Symbol;Acc:HGNC:2717]	DDB1
Q5TDH0	0.0282821	1	DNA damage inducible 1 homolog 2 [Source:HGNC Symbol;Acc:HGNC:24578]	DDI2
P39656	0.241306	1	dolichyl-diphosphooligosaccharide--protein glycosyltransferase non-catalytic subunit [Source:HGNC Symbol;Acc:HGNC:2728]	DDOST
Q92499	0.999942	1	DEAD-box helicase 1 [Source:HGNC Symbol;Acc:HGNC:2734]	DDX1
Q13206	0.00140997	1	DEAD-box helicase 10 [Source:HGNC Symbol;Acc:HGNC:2735]	DDX10
Q92841	0.999998	1	DEAD-box helicase 17 [Source:HGNC Symbol;Acc:HGNC:2740]	DDX17
Q9NVP1	1	1	DEAD-box helicase 18 [Source:HGNC Symbol;Acc:HGNC:2741]	DDX18
Q9UHI6	1	1	DEAD-box helicase 20 [Source:HGNC Symbol;Acc:HGNC:2743]	DDX20
Q9NR30	1	1	DExD-box helicase 21 [Source:HGNC Symbol;Acc:HGNC:2744]	DDX21
Q9GZR7	0.999999	1	DEAD-box helicase 24 [Source:HGNC Symbol;Acc:HGNC:13266]	DDX24
Q96GQ7	1	1	DEAD-box helicase 27 [Source:HGNC Symbol;Acc:HGNC:15837]	DDX27
Q13838	0.176321	1	DExD-box helicase 39B [Source:HGNC Symbol;Acc:HGNC:13917]	DDX39B
O00571	0.999999	1	DEAD-box helicase 3, X-linked [Source:HGNC Symbol;Acc:HGNC:2745]	DDX3X
Q9UJV9	1	1	DEAD-box helicase 41 [Source:HGNC Symbol;Acc:HGNC:18674]	DDX41
Q9H0S4	0.999999	1	DEAD-box helicase 47 [Source:HGNC Symbol;Acc:HGNC:18682]	DDX47
P17844	1	1	DEAD-box helicase 5 [Source:HGNC Symbol;Acc:HGNC:2746]	DDX5
Q9BQ39	0.219381	1	DExD-box helicase 50 [Source:HGNC Symbol;Acc:HGNC:17906]	DDX50
Q9Y2R4	0.000876066	1	DExD-box helicase 52 [Source:HGNC Symbol;Acc:HGNC:20038]	DDX52
Q8TDD1	0.999999	1	DEAD-box helicase 54 [Source:HGNC Symbol;Acc:HGNC:20084]	DDX54
Q9NY93	1	1	DEAD-box helicase 56 [Source:HGNC Symbol;Acc:HGNC:18193]	DDX56
P26196	0.00415264	1	DEAD-box helicase 6 [Source:HGNC Symbol;Acc:HGNC:2747]	DDX6
O75398	0.0364286	1	DEAF1, transcription factor [Source:HGNC Symbol;Acc:HGNC:14677]	DEAF1
P35659	0.112438	1	DEK proto-oncogene [Source:HGNC Symbol;Acc:HGNC:2768]	DEK
Q7Z401	0.475794	1	DENN domain containing 4A [Source:HGNC Symbol;Acc:HGNC:24321]	DENND4A
Q5VZ89	0.274594	1	NA	DENND4C
O43583	1	1	density regulated re-initiation and release factor [Source:HGNC Symbol;Acc:HGNC:2769]	DENR
Q8WUY9	1	1	DEP domain containing 1B [Source:HGNC Symbol;Acc:HGNC:24902]	DEPDC1B
Q96QD5	0.00160507	1	DEP domain containing 7 [Source:HGNC Symbol;Acc:HGNC:29899]	DEPDC7
P52429	0.0429876	1	diacylglycerol kinase epsilon [Source:HGNC Symbol;Acc:HGNC:2852]	DGKE
Q9UBM7	0.0270497	1	7-dehydrocholesterol reductase [Source:HGNC Symbol;Acc:HGNC:2860]	DHCR7
P00374	0.245403	1	dihydrofolate reductase [Source:HGNC Symbol;Acc:HGNC:2861]	DHFR
Q6IAN0	0.0603901	1	dehydrogenase/reductase 7B [Source:HGNC Symbol;Acc:HGNC:24547]	DHRS7B
O43143	0.999939	1	DEAH-box helicase 15 [Source:HGNC Symbol;Acc:HGNC:2738]	DHX15
Q7Z478	1	1	DExH-box helicase 29 [Source:HGNC Symbol;Acc:HGNC:15815]	DHX29
Q7L2E3	1	1	DExH-box helicase 30 [Source:HGNC Symbol;Acc:HGNC:16716]	DHX30
Q9H6R0	0.00431386	1	DEAH-box helicase 33 [Source:HGNC Symbol;Acc:HGNC:16718]	DHX33
Q9H5Z1	0.00112318	1	DEAH-box helicase 35 [Source:HGNC Symbol;Acc:HGNC:15861]	DHX35
Q9H2U1	0.999999	1	DEAH-box helicase 36 [Source:HGNC Symbol;Acc:HGNC:14410]	DHX36
Q92620	0.006158	1	DEAH-box helicase 38 [Source:HGNC Symbol;Acc:HGNC:17211]	DHX38
Q6P158	0.00182593	1	DExH-box helicase 57 [Source:HGNC Symbol;Acc:HGNC:20086]	DHX57
Q14562	0.999999	1	DEAH-box helicase 8 [Source:HGNC Symbol;Acc:HGNC:2749]	DHX8
Q08211	1	1	DExH-box helicase 9 [Source:HGNC Symbol;Acc:HGNC:2750]	DHX9
O60610	0.00622423	1	diaphanous related formin 1 [Source:HGNC Symbol;Acc:HGNC:2876]	DIAPH1
Q9UPY3	0.999999	1	dicer 1, ribonuclease III [Source:HGNC Symbol;Acc:HGNC:17098]	DICER1
Q68CQ4	0.232666	1	digestive organ expansion factor homolog (zebrafish) [Source:HGNC Symbol;Acc:HGNC:28440]	DIEXF
Q9UNQ2	0.00210693	1	DIM1 dimethyladenosine transferase 1 homolog [Source:HGNC Symbol;Acc:HGNC:30217]	DIMT1
Q14689	1	1	disco interacting protein 2 homolog A [Source:HGNC Symbol;Acc:HGNC:17217]	DIP2A
Q9P265	0.219635	1	disco interacting protein 2 homolog B [Source:HGNC Symbol;Acc:HGNC:29284]	DIP2B
O60832	0.0888135	1	dyskerin pseudouridine synthase 1 [Source:HGNC Symbol;Acc:HGNC:2890]	DKC1
P10515	1	1	dihydrolipoamide S-acetyltransferase [Source:HGNC Symbol;Acc:HGNC:2896]	DLAT
P09622	1	1	dihydrolipoamide dehydrogenase [Source:HGNC Symbol;Acc:HGNC:2898]	DLD
Q12959	1	1	discs large MAGUK scaffold protein 1 [Source:HGNC Symbol;Acc:HGNC:2900]	DLG1
[truncated: 1,755 more rows]

## Sheet: Background Proteome
Uniprot accession number	Sime's p-value	adjusted p-value	Description	Gene name
P11182	9.36158e-13	3.51434e-09	dihydrolipoamide branched chain transacylase E2 [Source:HGNC Symbol;Acc:HGNC:2698]	DBT
P36957	6.19651e-12	2.32555e-08	dihydrolipoamide S-succinyltransferase [Source:HGNC Symbol;Acc:HGNC:2911]	DLST
P10515	6.87722e-12	2.58033e-08	dihydrolipoamide S-acetyltransferase [Source:HGNC Symbol;Acc:HGNC:2896]	DLAT
Q9NSE4	2.16465e-11	8.11959e-08	isoleucyl-tRNA synthetase 2, mitochondrial [Source:HGNC Symbol;Acc:HGNC:29685]	IARS2
Q6UB35	5.04843e-11	1.89316e-07	methylenetetrahydrofolate dehydrogenase (NADP+ dependent) 1-like [Source:HGNC Symbol;Acc:HGNC:21055]	MTHFD1L
Q02218	7.36698e-11	2.76188e-07	oxoglutarate dehydrogenase [Source:HGNC Symbol;Acc:HGNC:8124]	OGDH
P22830	2.43609e-10	9.13045e-07	ferrochelatase [Source:HGNC Symbol;Acc:HGNC:3647]	FECH
A3KMH1	2.54527e-10	9.53713e-07	von Willebrand factor A domain containing 8 [Source:HGNC Symbol;Acc:HGNC:29071]	VWA8
Q96EY1	2.61555e-10	9.79787e-07	DnaJ heat shock protein family (Hsp40) member A3 [Source:HGNC Symbol;Acc:HGNC:11808]	DNAJA3
Q14697	3.17014e-10	1.18722e-06	glucosidase II alpha subunit [Source:HGNC Symbol;Acc:HGNC:4138]	GANAB
P42765	4.23785e-10	1.58665e-06	acetyl-CoA acyltransferase 2 [Source:HGNC Symbol;Acc:HGNC:83]	ACAA2
Q99442	4.82174e-10	1.80478e-06	SEC62 homolog, preprotein translocation factor [Source:HGNC Symbol;Acc:HGNC:11846]	SEC62
Q96RG2	5.20598e-10	1.94808e-06	PAS domain containing serine/threonine kinase [Source:HGNC Symbol;Acc:HGNC:17270]	PASK
P05091	5.48211e-10	2.05086e-06	aldehyde dehydrogenase 2 family (mitochondrial) [Source:HGNC Symbol;Acc:HGNC:404]	ALDH2
P42704	5.60639e-10	2.09679e-06	leucine rich pentatricopeptide repeat containing [Source:HGNC Symbol;Acc:HGNC:15714]	LRPPRC
Q13813	5.93606e-10	2.21949e-06	spectrin alpha, non-erythrocytic 1 [Source:HGNC Symbol;Acc:HGNC:11273]	SPTAN1
O00411	5.94203e-10	2.22113e-06	RNA polymerase mitochondrial [Source:HGNC Symbol;Acc:HGNC:9200]	POLRMT
Q9H857	6.00154e-10	2.24277e-06	5'-nucleotidase domain containing 2 [Source:HGNC Symbol;Acc:HGNC:25717]	NT5DC2
P46776	6.33384e-10	2.36632e-06	ribosomal protein L27a [Source:HGNC Symbol;Acc:HGNC:10329]	RPL27A
Q01082	7.13434e-10	2.66467e-06	spectrin beta, non-erythrocytic 1 [Source:HGNC Symbol;Acc:HGNC:11275]	SPTBN1
P04080	7.16232e-10	2.67441e-06	cystatin B [Source:HGNC Symbol;Acc:HGNC:2482]	CSTB
O75439	7.26371e-10	2.71154e-06	peptidase, mitochondrial processing beta subunit [Source:HGNC Symbol;Acc:HGNC:9119]	PMPCB
P12694	7.27052e-10	2.71336e-06	branched chain keto acid dehydrogenase E1, alpha polypeptide [Source:HGNC Symbol;Acc:HGNC:986]	BCKDHA
P31040	7.63327e-10	2.84797e-06	succinate dehydrogenase complex flavoprotein subunit A [Source:HGNC Symbol;Acc:HGNC:10680]	SDHA
Q9BZE1	1.14422e-09	4.26792e-06	mitochondrial ribosomal protein L37 [Source:HGNC Symbol;Acc:HGNC:14034]	MRPL37
P22695	1.26894e-09	4.73189e-06	ubiquinol-cytochrome c reductase core protein II [Source:HGNC Symbol;Acc:HGNC:12586]	UQCRC2
O76031	1.36097e-09	5.07368e-06	caseinolytic mitochondrial matrix peptidase chaperone subunit [Source:HGNC Symbol;Acc:HGNC:2088]	CLPX
P10599	1.52523e-09	5.68454e-06	thioredoxin [Source:HGNC Symbol;Acc:HGNC:12435]	TXN
P52815	1.5736e-09	5.86324e-06	mitochondrial ribosomal protein L12 [Source:HGNC Symbol;Acc:HGNC:10378]	MRPL12
P28331	1.68376e-09	6.27199e-06	NADH:ubiquinone oxidoreductase core subunit S1 [Source:HGNC Symbol;Acc:HGNC:7707]	NDUFS1
P47914	1.74595e-09	6.50192e-06	ribosomal protein L29 [Source:HGNC Symbol;Acc:HGNC:10331]	RPL29
P58107	1.76004e-09	6.55262e-06	NA	EPPK1
Q9Y6G3	1.80423e-09	6.71534e-06	mitochondrial ribosomal protein L42 [Source:HGNC Symbol;Acc:HGNC:14493]	MRPL42
Q5ST30	1.86414e-09	6.93648e-06	valyl-tRNA synthetase 2, mitochondrial [Source:HGNC Symbol;Acc:HGNC:21642]	VARS2
P61758	2.02039e-09	7.51587e-06	VHL binding protein 1 [Source:HGNC Symbol;Acc:HGNC:12662]	VBP1
P11177	2.25464e-09	8.385e-06	pyruvate dehydrogenase (lipoamide) beta [Source:HGNC Symbol;Acc:HGNC:8808]	PDHB
Q00059	2.3423e-09	8.70869e-06	transcription factor A, mitochondrial [Source:HGNC Symbol;Acc:HGNC:11741]	TFAM
P30084	2.36643e-09	8.79601e-06	enoyl-CoA hydratase, short chain 1 [Source:HGNC Symbol;Acc:HGNC:3151]	ECHS1
P09622	2.42739e-09	9.02019e-06	dihydrolipoamide dehydrogenase [Source:HGNC Symbol;Acc:HGNC:2898]	DLD
P55795	2.45603e-09	9.12415e-06	heterogeneous nuclear ribonucleoprotein H2 (H') [Source:HGNC Symbol;Acc:HGNC:5042]	HNRNPH2
Q9NVI7	2.63456e-09	9.78476e-06	ATPase family, AAA domain containing 3A [Source:HGNC Symbol;Acc:HGNC:25567]	ATAD3A
Q5JTZ9	3.22267e-09	1.19658e-05	alanyl-tRNA synthetase 2, mitochondrial [Source:HGNC Symbol;Acc:HGNC:21022]	AARS2
O00330	3.25483e-09	1.20819e-05	pyruvate dehydrogenase complex component X [Source:HGNC Symbol;Acc:HGNC:21350]	PDHX
P10412	3.28181e-09	1.21788e-05	histone cluster 1 H1 family member e [Source:HGNC Symbol;Acc:HGNC:4718]	HIST1H1E
Q13423	3.41349e-09	1.2664e-05	nicotinamide nucleotide transhydrogenase [Source:HGNC Symbol;Acc:HGNC:7863]	NNT
P60228	3.49182e-09	1.29512e-05	eukaryotic translation initiation factor 3 subunit E [Source:HGNC Symbol;Acc:HGNC:3277]	EIF3E
Q9H9J2	3.50875e-09	1.30105e-05	mitochondrial ribosomal protein L44 [Source:HGNC Symbol;Acc:HGNC:16650]	MRPL44
O15084	3.86863e-09	1.4341e-05	ankyrin repeat domain 28 [Source:HGNC Symbol;Acc:HGNC:29024]	ANKRD28
P60660	3.91151e-09	1.44961e-05	myosin light chain 6 [Source:HGNC Symbol;Acc:HGNC:7587]	MYL6
P04181	4.03114e-09	1.49354e-05	ornithine aminotransferase [Source:HGNC Symbol;Acc:HGNC:8091]	OAT
O00763	4.10181e-09	1.51931e-05	acetyl-CoA carboxylase beta [Source:HGNC Symbol;Acc:HGNC:85]	ACACB
O00165	4.13019e-09	1.52941e-05	HCLS1 associated protein X-1 [Source:HGNC Symbol;Acc:HGNC:16915]	HAX1
Q9P2R7	4.52249e-09	1.67423e-05	succinate-CoA ligase ADP-forming beta subunit [Source:HGNC Symbol;Acc:HGNC:11448]	SUCLA2
Q9UMY1	4.81928e-09	1.78361e-05	nucleolar protein 7 [Source:HGNC Symbol;Acc:HGNC:21040]	NOL7
O96008	5.11914e-09	1.89408e-05	translocase of outer mitochondrial membrane 40 [Source:HGNC Symbol;Acc:HGNC:18001]	TOMM40
P04844	5.54811e-09	2.05225e-05	ribophorin II [Source:HGNC Symbol;Acc:HGNC:10382]	RPN2
Q96C36	5.57289e-09	2.06085e-05	pyrroline-5-carboxylate reductase family member 2 [Source:HGNC Symbol;Acc:HGNC:30262]	PYCR2
Q13011	5.85239e-09	2.16363e-05	enoyl-CoA hydratase 1 [Source:HGNC Symbol;Acc:HGNC:3149]	ECH1
O75190	6.31964e-09	2.33574e-05	DnaJ heat shock protein family (Hsp40) member B6 [Source:HGNC Symbol;Acc:HGNC:14888]	DNAJB6
Q99733	6.54584e-09	2.41869e-05	nucleosome assembly protein 1 like 4 [Source:HGNC Symbol;Acc:HGNC:7640]	NAP1L4
Q96EY7	6.82897e-09	2.52262e-05	pentatricopeptide repeat domain 3 [Source:HGNC Symbol;Acc:HGNC:24717]	PTCD3
P42766	6.8947e-09	2.54621e-05	ribosomal protein L35 [Source:HGNC Symbol;Acc:HGNC:10344]	RPL35
P62861	7.05849e-09	2.60599e-05	FAU, ubiquitin like and ribosomal protein S30 fusion [Source:HGNC Symbol;Acc:HGNC:3597]	FAU
Q13490	7.60667e-09	2.80762e-05	baculoviral IAP repeat containing 2 [Source:HGNC Symbol;Acc:HGNC:590]	BIRC2
P68036	8.31084e-09	3.0667e-05	ubiquitin conjugating enzyme E2 L3 [Source:HGNC Symbol;Acc:HGNC:12488]	UBE2L3
O15067	8.44413e-09	3.11504e-05	phosphoribosylformylglycinamidine synthase [Source:HGNC Symbol;Acc:HGNC:8863]	PFAS
Q9Y5T5	8.86327e-09	3.26877e-05	ubiquitin specific peptidase 16 [Source:HGNC Symbol;Acc:HGNC:12614]	USP16
O15231	9.20442e-09	3.39367e-05	zinc finger protein 185 (LIM domain) [Source:HGNC Symbol;Acc:HGNC:12976]	ZNF185
P00367	9.74425e-09	3.59173e-05	glutamate dehydrogenase 1 [Source:HGNC Symbol;Acc:HGNC:4335]	GLUD1
Q9BYN8	1.01569e-08	3.7428e-05	mitochondrial ribosomal protein S26 [Source:HGNC Symbol;Acc:HGNC:14045]	MRPS26
Q96RP9	1.02538e-08	3.77751e-05	G elongation factor mitochondrial 1 [Source:HGNC Symbol;Acc:HGNC:13780]	GFM1
Q99569	1.06051e-08	3.90584e-05	plakophilin 4 [Source:HGNC Symbol;Acc:HGNC:9026]	PKP4
Q9ULD2	1.07007e-08	3.94001e-05	microtubule associated tumor suppressor 1 [Source:HGNC Symbol;Acc:HGNC:29789]	MTUS1
Q9P2D6	1.11813e-08	4.11583e-05	family with sequence similarity 135 member A [Source:HGNC Symbol;Acc:HGNC:21084]	FAM135A
Q03001	1.13344e-08	4.17105e-05	dystonin [Source:HGNC Symbol;Acc:HGNC:1090]	DST
P08559	1.18058e-08	4.34336e-05	pyruvate dehydrogenase (lipoamide) alpha 1 [Source:HGNC Symbol;Acc:HGNC:8806]	PDHA1
P55084	1.24311e-08	4.57216e-05	hydroxyacyl-CoA dehydrogenase/3-ketoacyl-CoA thiolase/enoyl-CoA hydratase (trifunctional protein), beta subunit [Source:HGNC Symbol;Acc:HGNC:4803]	HADHB
Q00688	1.26808e-08	4.66273e-05	FK506 binding protein 3 [Source:HGNC Symbol;Acc:HGNC:3719]	FKBP3
Q13155	1.26939e-08	4.66629e-05	aminoacyl tRNA synthetase complex interacting multifunctional protein 2 [Source:HGNC Symbol;Acc:HGNC:20609]	AIMP2
P62158	1.37279e-08	5.04499e-05	calmodulin 3 [Source:HGNC Symbol;Acc:HGNC:1449]	CALM1
Q9UHI6	1.40849e-08	5.17478e-05	DEAD-box helicase 20 [Source:HGNC Symbol;Acc:HGNC:2743]	DDX20
Q9HAV7	1.44304e-08	5.30029e-05	GrpE like 1, mitochondrial [Source:HGNC Symbol;Acc:HGNC:19696]	GRPEL1
Q12904	1.4529e-08	5.33504e-05	aminoacyl tRNA synthetase complex interacting multifunctional protein 1 [Source:HGNC Symbol;Acc:HGNC:10648]	AIMP1
Q9Y305	1.47697e-08	5.42195e-05	acyl-CoA thioesterase 9 [Source:HGNC Symbol;Acc:HGNC:17152]	ACOT9
Q8NCX0	1.48897e-08	5.46452e-05	coiled-coil domain containing 150 [Source:HGNC Symbol;Acc:HGNC:26834]	CCDC150
Q969Z0	1.49758e-08	5.49462e-05	transforming growth factor beta regulator 4 [Source:HGNC Symbol;Acc:HGNC:17443]	TBRG4
O75616	1.53147e-08	5.61742e-05	Era like 12S mitochondrial rRNA chaperone 1 [Source:HGNC Symbol;Acc:HGNC:3424]	ERAL1
O95613	1.54237e-08	5.65586e-05	pericentrin [Source:HGNC Symbol;Acc:HGNC:16068]	PCNT
P35580	1.59855e-08	5.86027e-05	myosin heavy chain 10 [Source:HGNC Symbol;Acc:HGNC:7568]	MYH10
P62269	1.61169e-08	5.90684e-05	ribosomal protein S18 [Source:HGNC Symbol;Acc:HGNC:10401]	RPS18
O75489	1.67152e-08	6.12443e-05	NADH:ubiquinone oxidoreductase core subunit S3 [Source:HGNC Symbol;Acc:HGNC:7710]	NDUFS3
Q8N983	1.69011e-08	6.19087e-05	mitochondrial ribosomal protein L43 [Source:HGNC Symbol;Acc:HGNC:14517]	MRPL43
Q9NVV4	1.75656e-08	6.43252e-05	mitochondrial poly(A) polymerase [Source:HGNC Symbol;Acc:HGNC:25532]	MTPAP
Q9H3K6	1.84687e-08	6.76138e-05	bolA family member 2 [Source:HGNC Symbol;Acc:HGNC:29488]	BOLA2
P30837	1.89083e-08	6.92044e-05	aldehyde dehydrogenase 1 family member B1 [Source:HGNC Symbol;Acc:HGNC:407]	ALDH1B1
O75494	1.96805e-08	7.20109e-05	serine and arginine rich splicing factor 10 [Source:HGNC Symbol;Acc:HGNC:16713]	SRSF10
Q9Y3Y2	1.971e-08	7.2099e-05	chromatin target of PRMT1 [Source:HGNC Symbol;Acc:HGNC:24511]	CHTOP
Q16527	1.98349e-08	7.25362e-05	cysteine and glycine rich protein 2 [Source:HGNC Symbol;Acc:HGNC:2470]	CSRP2
Q5JSH3	2.04957e-08	7.49321e-05	WD repeat domain 44 [Source:HGNC Symbol;Acc:HGNC:30512]	WDR44
O75306	2.17581e-08	7.95259e-05	NADH:ubiquinone oxidoreductase core subunit S2 [Source:HGNC Symbol;Acc:HGNC:7708]	NDUFS2
P24752	2.19167e-08	8.00838e-05	acetyl-CoA acetyltransferase 1 [Source:HGNC Symbol;Acc:HGNC:93]	ACAT1
Q15154	2.35448e-08	8.60091e-05	pericentriolar material 1 [Source:HGNC Symbol;Acc:HGNC:8727]	PCM1
P17655	2.37035e-08	8.65652e-05	calpain 2 [Source:HGNC Symbol;Acc:HGNC:1479]	CAPN2
P82675	2.40232e-08	8.77088e-05	mitochondrial ribosomal protein S5 [Source:HGNC Symbol;Acc:HGNC:14498]	MRPS5
P61106	2.41561e-08	8.81696e-05	RAB14, member RAS oncogene family [Source:HGNC Symbol;Acc:HGNC:16524]	RAB14
Q96A35	2.42102e-08	8.83431e-05	mitochondrial ribosomal protein L24 [Source:HGNC Symbol;Acc:HGNC:14037]	MRPL24
P12004	2.44499e-08	8.91931e-05	proliferating cell nuclear antigen [Source:HGNC Symbol;Acc:HGNC:8729]	PCNA
Q92614	2.44973e-08	8.93416e-05	myosin XVIIIA [Source:HGNC Symbol;Acc:HGNC:31104]	MYO18A
Q16795	2.47447e-08	9.02191e-05	NADH:ubiquinone oxidoreductase subunit A9 [Source:HGNC Symbol;Acc:HGNC:7693]	NDUFA9
Q9BYD3	2.48466e-08	9.05658e-05	mitochondrial ribosomal protein L4 [Source:HGNC Symbol;Acc:HGNC:14276]	MRPL4
Q8TAE8	2.58667e-08	9.42582e-05	GADD45G interacting protein 1 [Source:HGNC Symbol;Acc:HGNC:29996]	GADD45GIP1
Q96A49	2.66092e-08	9.69372e-05	synapse associated protein 1 [Source:HGNC Symbol;Acc:HGNC:16273]	SYAP1
P49454	2.7467e-08	0.000100035	centromere protein F [Source:HGNC Symbol;Acc:HGNC:1857]	CENPF
Q13642	2.80587e-08	0.000102162	four and a half LIM domains 1 [Source:HGNC Symbol;Acc:HGNC:3702]	FHL1
Q9UJS0	2.85339e-08	0.000103863	solute carrier family 25 member 13 [Source:HGNC Symbol;Acc:HGNC:10983]	SLC25A13
Q13084	2.90078e-08	0.00010556	mitochondrial ribosomal protein L28 [Source:HGNC Symbol;Acc:HGNC:14484]	MRPL28
P00492	3.14011e-08	0.000114237	hypoxanthine phosphoribosyltransferase 1 [Source:HGNC Symbol;Acc:HGNC:5157]	HPRT1
Q9H1E3	3.17709e-08	0.000115551	nuclear casein kinase and cyclin dependent kinase substrate 1 [Source:HGNC Symbol;Acc:HGNC:29923]	NUCKS1
Q9Y3D9	3.20959e-08	0.000116701	mitochondrial ribosomal protein S23 [Source:HGNC Symbol;Acc:HGNC:14509]	MRPS23
Q16540	3.4282e-08	0.000124615	mitochondrial ribosomal protein L23 [Source:HGNC Symbol;Acc:HGNC:10322]	MRPL23
P50213	3.46399e-08	0.000125881	isocitrate dehydrogenase 3 (NAD(+)) alpha [Source:HGNC Symbol;Acc:HGNC:5384]	IDH3A
Q9NP81	3.51935e-08	0.000127858	seryl-tRNA synthetase 2, mitochondrial [Source:HGNC Symbol;Acc:HGNC:17697]	SARS2
Q8N5W9	3.52202e-08	0.00012792	refilin B [Source:HGNC Symbol;Acc:HGNC:28705]	FAM101B
P78362	3.52896e-08	0.000128136	SRSF protein kinase 2 [Source:HGNC Symbol;Acc:HGNC:11306]	SRPK2
P81605	3.6591e-08	0.000132825	dermcidin [Source:HGNC Symbol;Acc:HGNC:14669]	DCD
Q7L8L6	3.66962e-08	0.00013317	FAST kinase domains 5 [Source:HGNC Symbol;Acc:HGNC:25790]	FASTKD5
P62910	3.7885e-08	0.000137447	ribosomal protein L32 [Source:HGNC Symbol;Acc:HGNC:10336]	RPL32
Q9BW92	3.81215e-08	0.000138267	threonyl-tRNA synthetase 2, mitochondrial (putative) [Source:HGNC Symbol;Acc:HGNC:30740]	TARS2
P32189	3.88973e-08	0.000141042	glycerol kinase [Source:HGNC Symbol;Acc:HGNC:4289]	GK
P60059	4.27413e-08	0.000154937	Sec61 translocon gamma subunit [Source:HGNC Symbol;Acc:HGNC:18277]	SEC61G
Q9HCC0	4.31001e-08	0.000156195	methylcrotonoyl-CoA carboxylase 2 [Source:HGNC Symbol;Acc:HGNC:6937]	MCCC2
Q9P2D0	4.54522e-08	0.000164673	inhibitor of Bruton tyrosine kinase [Source:HGNC Symbol;Acc:HGNC:17853]	IBTK
O75153	4.77384e-08	0.000172909	clustered mitochondria homolog [Source:HGNC Symbol;Acc:HGNC:29094]	CLUH
P49406	4.79129e-08	0.000173493	mitochondrial ribosomal protein L19 [Source:HGNC Symbol;Acc:HGNC:14052]	MRPL19
Q16891	4.86072e-08	0.000175958	inner membrane mitochondrial protein [Source:HGNC Symbol;Acc:HGNC:6047]	IMMT
Q15773	4.97882e-08	0.000180184	myeloid leukemia factor 2 [Source:HGNC Symbol;Acc:HGNC:7126]	MLF2
P62857	5.11962e-08	0.000185228	ribosomal protein S28 [Source:HGNC Symbol;Acc:HGNC:10418]	RPS28
P12236	5.18649e-08	0.000187595	solute carrier family 25 member 6 [Source:HGNC Symbol;Acc:HGNC:10992]	SLC25A6
O75027	5.22841e-08	0.000189059	ATP binding cassette subfamily B member 7 [Source:HGNC Symbol;Acc:HGNC:48]	ABCB7
P30044	5.22869e-08	0.000189059	peroxiredoxin 5 [Source:HGNC Symbol;Acc:HGNC:9355]	PRDX5
P50336	5.26666e-08	0.000190337	protoporphyrinogen oxidase [Source:HGNC Symbol;Acc:HGNC:9280]	PPOX
Q9HC35	5.64117e-08	0.000203815	echinoderm microtubule associated protein like 4 [Source:HGNC Symbol;Acc:HGNC:1316]	EML4
P35232	5.64977e-08	0.00020407	prohibitin [Source:HGNC Symbol;Acc:HGNC:8912]	PHB
O00161	5.71266e-08	0.000206284	synaptosome associated protein 23 [Source:HGNC Symbol;Acc:HGNC:11131]	SNAP23
Q99714	5.77076e-08	0.000208325	hydroxysteroid 17-beta dehydrogenase 10 [Source:HGNC Symbol;Acc:HGNC:4800]	HSD17B10
P49736	6.0143e-08	0.000217056	minichromosome maintenance complex component 2 [Source:HGNC Symbol;Acc:HGNC:6944]	MCM2
P55809	6.03579e-08	0.000217771	3-oxoacid CoA-transferase 1 [Source:HGNC Symbol;Acc:HGNC:8527]	OXCT1
Q86UP2	6.13134e-08	0.000221157	kinectin 1 [Source:HGNC Symbol;Acc:HGNC:6467]	KTN1
P47985	6.30065e-08	0.000227201	ubiquinol-cytochrome c reductase, Rieske iron-sulfur polypeptide 1 [Source:HGNC Symbol;Acc:HGNC:12587]	UQCRFS1
Q9H7E2	6.48603e-08	0.000233821	tudor domain containing 3 [Source:HGNC Symbol;Acc:HGNC:20612]	TDRD3
O95372	6.70124e-08	0.000241513	lysophospholipase II [Source:HGNC Symbol;Acc:HGNC:6738]	LYPLA2
P16403	6.72588e-08	0.000242333	histone cluster 1 H1 family member c [Source:HGNC Symbol;Acc:HGNC:4716]	HIST1H1C
Q96RQ3	6.82769e-08	0.000245934	methylcrotonoyl-CoA carboxylase 1 [Source:HGNC Symbol;Acc:HGNC:6936]	MCCC1
Q9NYK5	7.17381e-08	0.000258329	mitochondrial ribosomal protein L39 [Source:HGNC Symbol;Acc:HGNC:14027]	MRPL39
Q00796	7.18884e-08	0.000258798	sorbitol dehydrogenase [Source:HGNC Symbol;Acc:HGNC:11184]	SORD
O60783	7.26288e-08	0.000261391	mitochondrial ribosomal protein S14 [Source:HGNC Symbol;Acc:HGNC:14049]	MRPS14
Q96SZ6	7.29095e-08	0.000262328	CDK5 regulatory subunit associated protein 1 [Source:HGNC Symbol;Acc:HGNC:15880]	CDK5RAP1
Q9NPA3	7.52378e-08	0.00027063	MID1 interacting protein 1 [Source:HGNC Symbol;Acc:HGNC:20715]	MID1IP1
Q8N5N7	7.72399e-08	0.000277755	mitochondrial ribosomal protein L50 [Source:HGNC Symbol;Acc:HGNC:16654]	MRPL50
P08237	7.93398e-08	0.000285227	phosphofructokinase, muscle [Source:HGNC Symbol;Acc:HGNC:8877]	PFKM
Q9NZT1	8.07342e-08	0.000290159	calmodulin like 5 [Source:HGNC Symbol;Acc:HGNC:18180]	CALML5
Q9Y262	8.24489e-08	0.000296239	eukaryotic translation initiation factor 3 subunit L [Source:HGNC Symbol;Acc:HGNC:18138]	EIF3L
Q5JRX3	8.4102e-08	0.000302094	pitrilysin metallopeptidase 1 [Source:HGNC Symbol;Acc:HGNC:17663]	PITRM1
Q99959	8.58378e-08	0.000308244	plakophilin 2 [Source:HGNC Symbol;Acc:HGNC:9024]	PKP2
P04792	8.59224e-08	0.000308461	heat shock protein family B (small) member 1 [Source:HGNC Symbol;Acc:HGNC:5246]	HSPB1
P30419	8.86178e-08	0.000318049	N-myristoyltransferase 1 [Source:HGNC Symbol;Acc:HGNC:7857]	NMT1
P05165	8.91607e-08	0.000319909	propionyl-CoA carboxylase alpha subunit [Source:HGNC Symbol;Acc:HGNC:8653]	PCCA
O14639	9.12381e-08	0.000327271	actin binding LIM protein 1 [Source:HGNC Symbol;Acc:HGNC:78]	ABLIM1
Q14978	9.68785e-08	0.000347406	nucleolar and coiled-body phosphoprotein 1 [Source:HGNC Symbol;Acc:HGNC:15608]	NOLC1
Q92552	9.69813e-08	0.000347678	mitochondrial ribosomal protein S27 [Source:HGNC Symbol;Acc:HGNC:14512]	MRPS27
O75683	9.74661e-08	0.000349318	surfeit 6 [Source:HGNC Symbol;Acc:HGNC:11478]	SURF6
P07910	9.99376e-08	0.000358077	heterogeneous nuclear ribonucleoprotein C (C1/C2) [Source:HGNC Symbol;Acc:HGNC:5035]	HNRNPC
P09001	1.03386e-07	0.000370328	mitochondrial ribosomal protein L3 [Source:HGNC Symbol;Acc:HGNC:10379]	MRPL3
Q9UJZ1	1.03837e-07	0.000371839	stomatin like 2 [Source:HGNC Symbol;Acc:HGNC:14559]	STOML2
Q9NR46	1.04303e-07	0.000373403	SH3 domain containing GRB2 like endophilin B2 [Source:HGNC Symbol;Acc:HGNC:10834]	SH3GLB2
Q9NUQ3	1.04716e-07	0.000374779	taxilin gamma [Source:HGNC Symbol;Acc:HGNC:18578]	TXLNG
Q5T4S7	1.12063e-07	0.000400961	ubiquitin protein ligase E3 component n-recognin 4 [Source:HGNC Symbol;Acc:HGNC:30313]	UBR4
P23526	1.13604e-07	0.00040636	adenosylhomocysteinase [Source:HGNC Symbol;Acc:HGNC:343]	AHCY
Q9BYD1	1.15028e-07	0.000411339	mitochondrial ribosomal protein L13 [Source:HGNC Symbol;Acc:HGNC:14278]	MRPL13
Q14197	1.16052e-07	0.000414886	mitochondrial ribosomal protein L58 [Source:HGNC Symbol;Acc:HGNC:5359]	MRPL58
Q9BSJ5	1.19405e-07	0.000426752	chromosome 17 open reading frame 80 [Source:HGNC Symbol;Acc:HGNC:29601]	C17orf80
P41250	1.19798e-07	0.000428038	glycyl-tRNA synthetase [Source:HGNC Symbol;Acc:HGNC:4162]	GARS
P82909	1.20324e-07	0.000429798	mitochondrial ribosomal protein S36 [Source:HGNC Symbol;Acc:HGNC:16631]	MRPS36
Q9Y6M1	1.2055e-07	0.000430482	insulin like growth factor 2 mRNA binding protein 2 [Source:HGNC Symbol;Acc:HGNC:28867]	IGF2BP2
Q9BY12	1.212e-07	0.000432684	S-phase cyclin A associated protein in the ER [Source:HGNC Symbol;Acc:HGNC:13081]	SCAPER
P00403	1.23812e-07	0.000441883	mitochondrially encoded cytochrome c oxidase II [Source:HGNC Symbol;Acc:HGNC:7421]	MT-CO2
Q96PK6	1.30817e-07	0.000466756	RNA binding motif protein 14 [Source:HGNC Symbol;Acc:HGNC:14219]	RBM14
Q16718	1.33022e-07	0.000474491	NADH:ubiquinone oxidoreductase subunit A5 [Source:HGNC Symbol;Acc:HGNC:7688]	NDUFA5
P51398	1.34486e-07	0.000479577	death associated protein 3 [Source:HGNC Symbol;Acc:HGNC:2673]	DAP3
Q16740	1.34691e-07	0.000480172	caseinolytic mitochondrial matrix peptidase proteolytic subunit [Source:HGNC Symbol;Acc:HGNC:2084]	CLPP
Q68DQ2	1.3695e-07	0.00048809	crystallin beta-gamma domain containing 3 [Source:HGNC Symbol;Acc:HGNC:34427]	CRYBG3
Q7Z406	1.46584e-07	0.000522279	myosin heavy chain 14 [Source:HGNC Symbol;Acc:HGNC:23212]	MYH14
Q9NZ01	1.48265e-07	0.000528119	trans-2,3-enoyl-CoA reductase [Source:HGNC Symbol;Acc:HGNC:4551]	TECR
Q9P0M6	1.56278e-07	0.000556507	H2A histone family member Y2 [Source:HGNC Symbol;Acc:HGNC:14453]	H2AFY2
O94901	1.57508e-07	0.000560729	Sad1 and UNC84 domain containing 1 [Source:HGNC Symbol;Acc:HGNC:18587]	SUN1
P39656	1.58511e-07	0.000564139	dolichyl-diphosphooligosaccharide--protein glycosyltransferase non-catalytic subunit [Source:HGNC Symbol;Acc:HGNC:2728]	DDOST
Q9H0U4	1.59854e-07	0.000568761	RAB1B, member RAS oncogene family [Source:HGNC Symbol;Acc:HGNC:18370]	RAB1B
Q7L2E3	1.62559e-07	0.000578223	DExH-box helicase 30 [Source:HGNC Symbol;Acc:HGNC:16716]	DHX30
Q96JQ2	1.65746e-07	0.000589393	calmin [Source:HGNC Symbol;Acc:HGNC:19972]	CLMN
P21912	1.66188e-07	0.000590799	succinate dehydrogenase complex iron sulfur subunit B [Source:HGNC Symbol;Acc:HGNC:10681]	SDHB
P13861	1.71942e-07	0.000611082	protein kinase cAMP-dependent type II regulatory subunit alpha [Source:HGNC Symbol;Acc:HGNC:9391]	PRKAR2A
Q6DKI1	1.74078e-07	0.000618497	ribosomal protein L7 like 1 [Source:HGNC Symbol;Acc:HGNC:21370]	RPL7L1
P38646	1.88134e-07	0.000668181	heat shock protein family A (Hsp70) member 9 [Source:HGNC Symbol;Acc:HGNC:5244]	HSPA9
P40222	1.88114e-07	0.000668181	taxilin alpha [Source:HGNC Symbol;Acc:HGNC:30685]	TXLNA
P49458	1.91494e-07	0.000679803	signal recognition particle 9 [Source:HGNC Symbol;Acc:HGNC:11304]	SRP9
O75569	1.94812e-07	0.000691388	protein activator of interferon induced protein kinase EIF2AK2 [Source:HGNC Symbol;Acc:HGNC:9438]	PRKRA
Q9NYH9	1.97751e-07	0.000701622	UTP6, small subunit processome component [Source:HGNC Symbol;Acc:HGNC:18279]	UTP6
Q16822	1.98448e-07	0.000703896	phosphoenolpyruvate carboxykinase 2, mitochondrial [Source:HGNC Symbol;Acc:HGNC:8725]	PCK2
P09936	1.99036e-07	0.000705783	ubiquitin C-terminal hydrolase L1 [Source:HGNC Symbol;Acc:HGNC:12513]	UCHL1
P05166	2.03845e-07	0.000722631	propionyl-CoA carboxylase beta subunit [Source:HGNC Symbol;Acc:HGNC:8654]	PCCB
Q99798	2.04324e-07	0.000724125	aconitase 2 [Source:HGNC Symbol;Acc:HGNC:118]	ACO2
Q15058	2.05935e-07	0.000729628	kinesin family member 14 [Source:HGNC Symbol;Acc:HGNC:19181]	KIF14
Q9UDR5	2.1213e-07	0.000751364	aminoadipate-semialdehyde synthase [Source:HGNC Symbol;Acc:HGNC:17366]	AASS
P00390	2.13098e-07	0.000754579	glutathione-disulfide reductase [Source:HGNC Symbol;Acc:HGNC:4623]	GSR
P17096	2.15074e-07	0.000761363	high mobility group AT-hook 1 [Source:HGNC Symbol;Acc:HGNC:5010]	HMGA1
Q8NI60	2.18626e-07	0.000773718	coenzyme Q8A [Source:HGNC Symbol;Acc:HGNC:16812]	COQ8A
P49821	2.20536e-07	0.000780258	NADH:ubiquinone oxidoreductase core subunit V1 [Source:HGNC Symbol;Acc:HGNC:7716]	NDUFV1
Q9UL25	2.2225e-07	0.000786099	RAB21, member RAS oncogene family [Source:HGNC Symbol;Acc:HGNC:18263]	RAB21
Q8IW35	2.32039e-07	0.000820491	centrosomal protein 97 [Source:HGNC Symbol;Acc:HGNC:26244]	CEP97
Q9Y484	2.32684e-07	0.000822537	WD repeat domain 45 [Source:HGNC Symbol;Acc:HGNC:28912]	WDR45
Q86YQ8	2.34226e-07	0.000827755	copine 8 [Source:HGNC Symbol;Acc:HGNC:23498]	CPNE8
P82921	2.38774e-07	0.000843589	NA	MRPS21
P30048	2.45718e-07	0.000867875	peroxiredoxin 3 [Source:HGNC Symbol;Acc:HGNC:9354]	PRDX3
Q9BYC9	2.53283e-07	0.000894341	mitochondrial ribosomal protein L20 [Source:HGNC Symbol;Acc:HGNC:14478]	MRPL20
Q9NX58	2.58393e-07	0.000912126	Ly1 antibody reactive [Source:HGNC Symbol;Acc:HGNC:26021]	LYAR
Q9UHY1	2.61274e-07	0.000922035	nuclear receptor binding protein 1 [Source:HGNC Symbol;Acc:HGNC:7993]	NRBP1
P35579	2.61877e-07	0.000923902	myosin heavy chain 9 [Source:HGNC Symbol;Acc:HGNC:7579]	MYH9
Q9H2D6	2.65458e-07	0.000936271	TRIO and F-actin binding protein [Source:HGNC Symbol;Acc:HGNC:17009]	TRIOBP
Q2M389	2.69029e-07	0.000948597	KIAA1033 [Source:HGNC Symbol;Acc:HGNC:29174]	KIAA1033
P63220	2.6985e-07	0.00095122	ribosomal protein S21 [Source:HGNC Symbol;Acc:HGNC:10409]	RPS21
P84090	2.76852e-07	0.000975625	enhancer of rudimentary homolog (Drosophila) [Source:HGNC Symbol;Acc:HGNC:3447]	ERH
O15372	2.77955e-07	0.000979234	eukaryotic translation initiation factor 3 subunit H [Source:HGNC Symbol;Acc:HGNC:3273]	EIF3H
Q13162	2.95649e-07	0.00104128	peroxiredoxin 4 [Source:HGNC Symbol;Acc:HGNC:17169]	PRDX4
Q8IWA0	3.09835e-07	0.00109093	WD repeat domain 75 [Source:HGNC Symbol;Acc:HGNC:25725]	WDR75
Q14151	3.13274e-07	0.00110272	scaffold attachment factor B2 [Source:HGNC Symbol;Acc:HGNC:21605]	SAFB2
O60216	3.16648e-07	0.00111428	RAD21 cohesin complex component [Source:HGNC Symbol;Acc:HGNC:9811]	RAD21
P14373	3.16873e-07	0.00111476	tripartite motif containing 27 [Source:HGNC Symbol;Acc:HGNC:9975]	TRIM27
O43837	3.18161e-07	0.00111897	isocitrate dehydrogenase 3 (NAD(+)) beta [Source:HGNC Symbol;Acc:HGNC:5385]	IDH3B
P61163	3.29772e-07	0.00115948	ARP1 actin-related protein 1 homolog A, centractin alpha [Source:HGNC Symbol;Acc:HGNC:167]	ACTR1A
Q9P0M9	3.30475e-07	0.00116162	mitochondrial ribosomal protein L27 [Source:HGNC Symbol;Acc:HGNC:14483]	MRPL27
Q5JRA6	3.35084e-07	0.00117748	MIA family member 3, ER export factor [Source:HGNC Symbol;Acc:HGNC:24008]	MIA3
O96013	3.40023e-07	0.0011945	p21 (RAC1) activated kinase 4 [Source:HGNC Symbol;Acc:HGNC:16059]	PAK4
O60869	3.66179e-07	0.00128602	endothelial differentiation related factor 1 [Source:HGNC Symbol;Acc:HGNC:3164]	EDF1
P21359	3.66787e-07	0.00128779	neurofibromin 1 [Source:HGNC Symbol;Acc:HGNC:7765]	NF1
Q15149	3.67484e-07	0.00128987	plectin [Source:HGNC Symbol;Acc:HGNC:9069]	PLEC
Q14671	3.69845e-07	0.00129779	pumilio RNA binding family member 1 [Source:HGNC Symbol;Acc:HGNC:14957]	PUM1
Q7L0Y3	3.73162e-07	0.00130905	tRNA methyltransferase 10C, mitochondrial RNase P subunit [Source:HGNC Symbol;Acc:HGNC:26022]	TRMT10C
Q8WUY9	3.98877e-07	0.00139886	DEP domain containing 1B [Source:HGNC Symbol;Acc:HGNC:24902]	DEPDC1B
P61160	4.12057e-07	0.00144467	ARP2 actin related protein 2 homolog [Source:HGNC Symbol;Acc:HGNC:169]	ACTR2
Q9Y399	4.13939e-07	0.00145085	mitochondrial ribosomal protein S2 [Source:HGNC Symbol;Acc:HGNC:14495]	MRPS2
P17480	4.20156e-07	0.00147223	upstream binding transcription factor, RNA polymerase I [Source:HGNC Symbol;Acc:HGNC:12511]	UBTF
O43324	4.21084e-07	0.00147506	eukaryotic translation elongation factor 1 epsilon 1 [Source:HGNC Symbol;Acc:HGNC:3212]	EEF1E1
Q93008	4.22104e-07	0.00147821	ubiquitin specific peptidase 9, X-linked [Source:HGNC Symbol;Acc:HGNC:12632]	USP9X
Q16643	4.26419e-07	0.00149289	drebrin 1 [Source:HGNC Symbol;Acc:HGNC:2695]	DBN1
Q9NUP9	4.48769e-07	0.00157069	lin-7 homolog C, crumbs cell polarity complex component [Source:HGNC Symbol;Acc:HGNC:17789]	LIN7C
Q9P2E9	4.53366e-07	0.00158633	ribosome binding protein 1 [Source:HGNC Symbol;Acc:HGNC:10448]	RRBP1
Q96T76	4.63003e-07	0.00161958	MMS19 homolog, cytosolic iron-sulfur assembly component [Source:HGNC Symbol;Acc:HGNC:13824]	MMS19
Q9P015	4.73637e-07	0.00165631	mitochondrial ribosomal protein L15 [Source:HGNC Symbol;Acc:HGNC:14054]	MRPL15
Q9NP72	4.82689e-07	0.00168748	RAB18, member RAS oncogene family [Source:HGNC Symbol;Acc:HGNC:14244]	RAB18
P25705	4.84049e-07	0.00169175	ATP synthase, H+ transporting, mitochondrial F1 complex, alpha subunit 1, cardiac muscle [Source:HGNC Symbol;Acc:HGNC:823]	ATP5A1
Q00610	4.86077e-07	0.00169835	clathrin heavy chain [Source:HGNC Symbol;Acc:HGNC:2092]	CLTC
P40939	4.86999e-07	0.00170109	hydroxyacyl-CoA dehydrogenase/3-ketoacyl-CoA thiolase/enoyl-CoA hydratase (trifunctional protein), alpha subunit [Source:HGNC Symbol;Acc:HGNC:4801]	HADHA
P54098	4.88167e-07	0.00170468	DNA polymerase gamma, catalytic subunit [Source:HGNC Symbol;Acc:HGNC:9179]	POLG
O95864	4.92376e-07	0.00171888	fatty acid desaturase 2 [Source:HGNC Symbol;Acc:HGNC:3575]	FADS2
Q96EP5	5.14615e-07	0.00179601	DAZ associated protein 1 [Source:HGNC Symbol;Acc:HGNC:2683]	DAZAP1
Q9P275	5.18065e-07	0.00180753	ubiquitin specific peptidase 36 [Source:HGNC Symbol;Acc:HGNC:20062]	USP36
P31943	5.33464e-07	0.00186072	heterogeneous nuclear ribonucleoprotein H1 (H) [Source:HGNC Symbol;Acc:HGNC:5041]	HNRNPH1
Q9H9A5	5.46276e-07	0.00190487	CCR4-NOT transcription complex subunit 10 [Source:HGNC Symbol;Acc:HGNC:23817]	CNOT10
P84085	5.74412e-07	0.0020024	ADP ribosylation factor 5 [Source:HGNC Symbol;Acc:HGNC:658]	ARF5
Q6P2H3	5.77193e-07	0.00201152	centrosomal protein 85 [Source:HGNC Symbol;Acc:HGNC:25309]	CEP85
Q8NB46	5.83663e-07	0.00203292	ankyrin repeat domain 52 [Source:HGNC Symbol;Acc:HGNC:26614]	ANKRD52
P32322	5.83503e-07	0.00203292	pyrroline-5-carboxylate reductase 1 [Source:HGNC Symbol;Acc:HGNC:9721]	PYCR1
P40926	5.86661e-07	0.00204275	malate dehydrogenase 2 [Source:HGNC Symbol;Acc:HGNC:6971]	MDH2
Q9UBX3	5.89797e-07	0.00205308	solute carrier family 25 member 10 [Source:HGNC Symbol;Acc:HGNC:10980]	SLC25A10
Q7RTP6	5.97501e-07	0.0020793	microtubule associated monooxygenase, calponin and LIM domain containing 3 [Source:HGNC Symbol;Acc:HGNC:24694]	MICAL3
Q6PI48	6.04266e-07	0.00210224	aspartyl-tRNA synthetase 2, mitochondrial [Source:HGNC Symbol;Acc:HGNC:25538]	DARS2
Q9UPN4	6.08882e-07	0.00211769	centrosomal protein 131 [Source:HGNC Symbol;Acc:HGNC:29511]	CEP131
Q12923	6.13205e-07	0.00213211	protein tyrosine phosphatase, non-receptor type 13 [Source:HGNC Symbol;Acc:HGNC:9646]	PTPN13
P35221	6.16188e-07	0.00214187	catenin alpha 1 [Source:HGNC Symbol;Acc:HGNC:2509]	CTNNA1
Q15334	6.19555e-07	0.00215295	LLGL1, scribble cell polarity complex component [Source:HGNC Symbol;Acc:HGNC:6628]	LLGL1
P50542	6.22248e-07	0.00216169	peroxisomal biogenesis factor 5 [Source:HGNC Symbol;Acc:HGNC:9719]	PEX5
P82663	6.30683e-07	0.00219036	mitochondrial ribosomal protein S25 [Source:HGNC Symbol;Acc:HGNC:14511]	MRPS25
O15213	6.31364e-07	0.0021921	WD repeat domain 46 [Source:HGNC Symbol;Acc:HGNC:13923]	WDR46
Q13526	6.32407e-07	0.00219509	peptidylprolyl cis/trans isomerase, NIMA-interacting 1 [Source:HGNC Symbol;Acc:HGNC:8988]	PIN1
Q66PJ3	6.5442e-07	0.00227084	ADP ribosylation factor like GTPase 6 interacting protein 4 [Source:HGNC Symbol;Acc:HGNC:18076]	ARL6IP4
Q16352	6.65091e-07	0.0023072	internexin neuronal intermediate filament protein alpha [Source:HGNC Symbol;Acc:HGNC:6057]	INA
Q9BSJ8	6.68612e-07	0.00231875	extended synaptotagmin 1 [Source:HGNC Symbol;Acc:HGNC:29534]	ESYT1
Q9P0K7	6.73586e-07	0.00233532	retinoic acid induced 14 [Source:HGNC Symbol;Acc:HGNC:14873]	RAI14
Q15758	6.82248e-07	0.00236467	solute carrier family 1 member 5 [Source:HGNC Symbol;Acc:HGNC:10943]	SLC1A5
Q5VZ89	6.89442e-07	0.00238892	NA	DENND4C
Q96AC1	6.97795e-07	0.00241716	fermitin family member 2 [Source:HGNC Symbol;Acc:HGNC:15767]	FERMT2
Q9BXJ9	6.99468e-07	0.00242226	N(alpha)-acetyltransferase 15, NatA auxiliary subunit [Source:HGNC Symbol;Acc:HGNC:30782]	NAA15
Q01484	7.2679e-07	0.00251615	ankyrin 2 [Source:HGNC Symbol;Acc:HGNC:493]	ANK2
P38606	7.40332e-07	0.00256229	ATPase H+ transporting V1 subunit A [Source:HGNC Symbol;Acc:HGNC:851]	ATP6V1A
Q8NF91	7.49791e-07	0.00259428	spectrin repeat containing nuclear envelope protein 1 [Source:HGNC Symbol;Acc:HGNC:17089]	SYNE1
O94822	7.55551e-07	0.00261345	listerin E3 ubiquitin protein ligase 1 [Source:HGNC Symbol;Acc:HGNC:13082]	LTN1
Q13242	7.59739e-07	0.00262718	serine and arginine rich splicing factor 9 [Source:HGNC Symbol;Acc:HGNC:10791]	SRSF9
P62277	7.73926e-07	0.00267546	ribosomal protein S13 [Source:HGNC Symbol;Acc:HGNC:10386]	RPS13
Q96PY6	7.96371e-07	0.00275226	NIMA related kinase 1 [Source:HGNC Symbol;Acc:HGNC:7744]	NEK1
Q9Y676	8.01994e-07	0.00277089	mitochondrial ribosomal protein S18B [Source:HGNC Symbol;Acc:HGNC:14516]	MRPS18B
Q99729	8.04015e-07	0.00277707	heterogeneous nuclear ribonucleoprotein A/B [Source:HGNC Symbol;Acc:HGNC:5034]	HNRNPAB
Q12955	8.14683e-07	0.0028131	ankyrin 3 [Source:HGNC Symbol;Acc:HGNC:494]	ANK3
Q7Z7K6	8.32749e-07	0.00287465	centromere protein V [Source:HGNC Symbol;Acc:HGNC:29920]	CENPV
P15924	8.38036e-07	0.00289206	desmoplakin [Source:HGNC Symbol;Acc:HGNC:3052]	DSP
Q15269	8.40559e-07	0.00289993	PWP2 periodic tryptophan protein homolog (yeast) [Source:HGNC Symbol;Acc:HGNC:9711]	PWP2
P31930	8.4315e-07	0.00290802	ubiquinol-cytochrome c reductase core protein I [Source:HGNC Symbol;Acc:HGNC:12585]	UQCRC1
P11498	8.43957e-07	0.00290996	pyruvate carboxylase [Source:HGNC Symbol;Acc:HGNC:8636]	PC
Q969S3	8.64676e-07	0.00298054	zinc finger protein 622 [Source:HGNC Symbol;Acc:HGNC:30958]	ZNF622
Q9UKE5	8.70329e-07	0.00299915	TRAF2 and NCK interacting kinase [Source:HGNC Symbol;Acc:HGNC:30765]	TNIK
P78559	8.8623e-07	0.00305306	microtubule associated protein 1A [Source:HGNC Symbol;Acc:HGNC:6835]	MAP1A
Q96GA3	8.95551e-07	0.00308428	LTV1 ribosome biogenesis factor [Source:HGNC Symbol;Acc:HGNC:21173]	LTV1
Q9UHB9	9.37947e-07	0.00322935	signal recognition particle 68 [Source:HGNC Symbol;Acc:HGNC:11302]	SRP68
Q92522	9.82613e-07	0.00338215	H1 histone family member X [Source:HGNC Symbol;Acc:HGNC:4722]	H1FX
P22626	1.0037e-06	0.00345374	heterogeneous nuclear ribonucleoprotein A2/B1 [Source:HGNC Symbol;Acc:HGNC:5033]	HNRNPA2B1
O43823	1.0606e-06	0.00364847	A-kinase anchoring protein 8 [Source:HGNC Symbol;Acc:HGNC:378]	AKAP8
Q71RC2	1.08186e-06	0.0037205	La ribonucleoprotein domain family member 4 [Source:HGNC Symbol;Acc:HGNC:24320]	LARP4
P55036	1.08276e-06	0.00372252	proteasome 26S subunit, non-ATPase 4 [Source:HGNC Symbol;Acc:HGNC:9561]	PSMD4
P26583	1.11302e-06	0.00382544	high mobility group box 2 [Source:HGNC Symbol;Acc:HGNC:5000]	HMGB2
O43396	1.12032e-06	0.00384941	thioredoxin like 1 [Source:HGNC Symbol;Acc:HGNC:12436]	TXNL1
O43707	1.13048e-06	0.00388319	actinin alpha 4 [Source:HGNC Symbol;Acc:HGNC:166]	ACTN4
Q9Y6G9	1.15459e-06	0.00396486	dynein cytoplasmic 1 light intermediate chain 1 [Source:HGNC Symbol;Acc:HGNC:18745]	DYNC1LI1
P49588	1.17723e-06	0.00404142	alanyl-tRNA synthetase [Source:HGNC Symbol;Acc:HGNC:20]	AARS
Q9UQN3	1.18593e-06	0.00407011	charged multivesicular body protein 2B [Source:HGNC Symbol;Acc:HGNC:24537]	CHMP2B
P61619	1.19818e-06	0.00411094	Sec61 translocon alpha 1 subunit [Source:HGNC Symbol;Acc:HGNC:18276]	SEC61A1
Q7Z2W9	1.20454e-06	0.00413156	mitochondrial ribosomal protein L21 [Source:HGNC Symbol;Acc:HGNC:14479]	MRPL21
Q10567	1.208e-06	0.00414224	adaptor related protein complex 1 beta 1 subunit [Source:HGNC Symbol;Acc:HGNC:554]	AP1B1
P82933	1.22764e-06	0.00420835	mitochondrial ribosomal protein S9 [Source:HGNC Symbol;Acc:HGNC:14501]	MRPS9
P34897	1.23161e-06	0.00422073	serine hydroxymethyltransferase 2 [Source:HGNC Symbol;Acc:HGNC:10852]	SHMT2
Q9Y6M7	1.25074e-06	0.00428504	solute carrier family 4 member 7 [Source:HGNC Symbol;Acc:HGNC:11033]	SLC4A7
O95478	1.27929e-06	0.00438158	NSA2, ribosome biogenesis homolog [Source:HGNC Symbol;Acc:HGNC:30728]	NSA2
P29144	1.30106e-06	0.00445483	tripeptidyl peptidase 2 [Source:HGNC Symbol;Acc:HGNC:12016]	TPP2
Q13405	1.32873e-06	0.00454823	mitochondrial ribosomal protein L49 [Source:HGNC Symbol;Acc:HGNC:1176]	MRPL49
Q03252	1.3466e-06	0.00460807	lamin B2 [Source:HGNC Symbol;Acc:HGNC:6638]	LMNB2
P13804	1.35822e-06	0.00464647	electron transfer flavoprotein alpha subunit [Source:HGNC Symbol;Acc:HGNC:3481]	ETFA
Q3MHD2	1.37375e-06	0.00469823	LSM12 homolog [Source:HGNC Symbol;Acc:HGNC:26407]	LSM12
P13797	1.37715e-06	0.00470849	plastin 3 [Source:HGNC Symbol;Acc:HGNC:9091]	PLS3
Q9BYG3	1.38356e-06	0.00472899	nucleolar protein interacting with the FHA domain of MKI67 [Source:HGNC Symbol;Acc:HGNC:17838]	NIFK
Q01581	1.40718e-06	0.00480834	3-hydroxy-3-methylglutaryl-CoA synthase 1 [Source:HGNC Symbol;Acc:HGNC:5007]	HMGCS1
Q2NKX8	1.42079e-06	0.00485341	ERCC excision repair 6 like, spindle assembly checkpoint helicase [Source:HGNC Symbol;Acc:HGNC:20794]	ERCC6L
Q86Y56	1.42723e-06	0.00487399	dynein axonemal assembly factor 5 [Source:HGNC Symbol;Acc:HGNC:26013]	DNAAF5
Q99961	1.44965e-06	0.00494912	SH3 domain containing GRB2 like 1, endophilin A2 [Source:HGNC Symbol;Acc:HGNC:10830]	SH3GL1
Q92734	1.48577e-06	0.00507093	TRK-fused gene [Source:HGNC Symbol;Acc:HGNC:11758]	TFG
Q15633	1.60613e-06	0.00548011	TARBP2, RISC loading complex RNA binding subunit [Source:HGNC Symbol;Acc:HGNC:11569]	TARBP2
Q9Y2S7	1.61458e-06	0.00550734	DNA polymerase delta interacting protein 2 [Source:HGNC Symbol;Acc:HGNC:23781]	POLDIP2
Q9NR09	1.61506e-06	0.00550734	baculoviral IAP repeat containing 6 [Source:HGNC Symbol;Acc:HGNC:13516]	BIRC6
P24928	1.63311e-06	0.00556728	RNA polymerase II subunit A [Source:HGNC Symbol;Acc:HGNC:9187]	POLR2A
Q8TAA9	1.63503e-06	0.00557219	VANGL planar cell polarity protein 1 [Source:HGNC Symbol;Acc:HGNC:15512]	VANGL1
Q9NYY8	1.68766e-06	0.00574987	FAST kinase domains 2 [Source:HGNC Symbol;Acc:HGNC:29160]	FASTKD2
P07737	1.71545e-06	0.00584283	profilin 1 [Source:HGNC Symbol;Acc:HGNC:8881]	PFN1
O43815	1.7167e-06	0.00584538	striatin [Source:HGNC Symbol;Acc:HGNC:11424]	STRN
P53007	1.75448e-06	0.00597226	solute carrier family 25 member 1 [Source:HGNC Symbol;Acc:HGNC:10979]	SLC25A1
O15144	1.76097e-06	0.00599257	actin related protein 2/3 complex subunit 2 [Source:HGNC Symbol;Acc:HGNC:705]	ARPC2
Q9HAU0	1.76372e-06	0.00600016	pleckstrin homology domain containing A5 [Source:HGNC Symbol;Acc:HGNC:30036]	PLEKHA5
Q9NP92	1.7929e-06	0.00609767	mitochondrial ribosomal protein S30 [Source:HGNC Symbol;Acc:HGNC:8769]	MRPS30
Q13557	1.80978e-06	0.00615326	calcium/calmodulin dependent protein kinase II delta [Source:HGNC Symbol;Acc:HGNC:1462]	CAMK2D
P49006	1.81434e-06	0.00616694	MARCKS like 1 [Source:HGNC Symbol;Acc:HGNC:7142]	MARCKSL1
O14936	1.81542e-06	0.0061688	calcium/calmodulin dependent serine protein kinase [Source:HGNC Symbol;Acc:HGNC:1497]	CASK
Q13586	1.84223e-06	0.00625806	stromal interaction molecule 1 [Source:HGNC Symbol;Acc:HGNC:11386]	STIM1
P04075	1.85914e-06	0.00631362	aldolase, fructose-bisphosphate A [Source:HGNC Symbol;Acc:HGNC:414]	ALDOA
O95684	1.89432e-06	0.00643122	FGFR1 oncogene partner [Source:HGNC Symbol;Acc:HGNC:17012]	FGFR1OP
Q9BQG2	1.90434e-06	0.00646334	nudix hydrolase 12 [Source:HGNC Symbol;Acc:HGNC:18826]	NUDT12
Q15050	1.92091e-06	0.00651765	ribosome biogenesis regulator homolog [Source:HGNC Symbol;Acc:HGNC:17083]	RRS1
Q15084	1.96483e-06	0.00666469	protein disulfide isomerase family A member 6 [Source:HGNC Symbol;Acc:HGNC:30168]	PDIA6
Q8N3F8	1.9667e-06	0.00666908	MICAL like 1 [Source:HGNC Symbol;Acc:HGNC:29804]	MICALL1
Q9H2J7	2.00007e-06	0.00678024	solute carrier family 6 member 15 [Source:HGNC Symbol;Acc:HGNC:13621]	SLC6A15
Q99623	2.00424e-06	0.00679237	prohibitin 2 [Source:HGNC Symbol;Acc:HGNC:30306]	PHB2
Q12849	2.01129e-06	0.00681424	G-rich RNA sequence binding factor 1 [Source:HGNC Symbol;Acc:HGNC:4610]	GRSF1
Q9NWB6	2.026e-06	0.00686207	arginine and glutamate rich 1 [Source:HGNC Symbol;Acc:HGNC:25482]	ARGLU1
P53992	2.03989e-06	0.00690708	SEC24 homolog C, COPII coat complex component [Source:HGNC Symbol;Acc:HGNC:10705]	SEC24C
P06753	2.05846e-06	0.0069679	tropomyosin 3 [Source:HGNC Symbol;Acc:HGNC:12012]	TPM3
Q9BXY0	2.07364e-06	0.00701721	MAK16 homolog [Source:HGNC Symbol;Acc:HGNC:13703]	MAK16
P11586	2.09344e-06	0.00708212	methylenetetrahydrofolate dehydrogenase, cyclohydrolase and formyltetrahydrofolate synthetase 1 [Source:HGNC Symbol;Acc:HGNC:7432]	MTHFD1
Q96D46	2.09355e-06	0.00708212	NMD3 ribosome export adaptor [Source:HGNC Symbol;Acc:HGNC:24250]	NMD3
P12814	2.11831e-06	0.007162	actinin alpha 1 [Source:HGNC Symbol;Acc:HGNC:163]	ACTN1
Q15276	2.14841e-06	0.00726161	rabaptin, RAB GTPase binding effector protein 1 [Source:HGNC Symbol;Acc:HGNC:17677]	RABEP1
Q7Z3U7	2.17755e-06	0.00735794	MON2 homolog, regulator of endosome-to-Golgi trafficking [Source:HGNC Symbol;Acc:HGNC:29177]	MON2
Q8WVX9	2.17934e-06	0.00736182	fatty acyl-CoA reductase 1 [Source:HGNC Symbol;Acc:HGNC:26222]	FAR1
P18085	2.1982e-06	0.00742332	ADP ribosylation factor 4 [Source:HGNC Symbol;Acc:HGNC:655]	ARF4
Q9NX63	2.27053e-06	0.00766532	coiled-coil-helix-coiled-coil-helix domain containing 3 [Source:HGNC Symbol;Acc:HGNC:21906]	CHCHD3
Q9UHD2	2.32856e-06	0.0078589	TANK binding kinase 1 [Source:HGNC Symbol;Acc:HGNC:11584]	TBK1
P20340	2.34218e-06	0.0079025	RAB6A, member RAS oncogene family [Source:HGNC Symbol;Acc:HGNC:9786]	RAB6A
P61011	2.35162e-06	0.00793201	signal recognition particle 54 [Source:HGNC Symbol;Acc:HGNC:11301]	SRP54
Q9UKM9	2.35711e-06	0.00794818	RALY heterogeneous nuclear ribonucleoprotein [Source:HGNC Symbol;Acc:HGNC:15921]	RALY
O15347	2.43866e-06	0.00822072	high mobility group box 3 [Source:HGNC Symbol;Acc:HGNC:5004]	HMGB3
Q5QJE6	2.46233e-06	0.00829804	deoxynucleotidyltransferase terminal interacting protein 2 [Source:HGNC Symbol;Acc:HGNC:24013]	DNTTIP2
P52732	2.46926e-06	0.00831894	kinesin family member 11 [Source:HGNC Symbol;Acc:HGNC:6388]	KIF11
Q9H3P7	2.47248e-06	0.00832732	acyl-CoA binding domain containing 3 [Source:HGNC Symbol;Acc:HGNC:15453]	ACBD3
P02545	2.48154e-06	0.00835535	lamin A/C [Source:HGNC Symbol;Acc:HGNC:6636]	LMNA
Q8IZ21	2.49398e-06	0.00839472	phosphatase and actin regulator 4 [Source:HGNC Symbol;Acc:HGNC:25793]	PHACTR4
Q0JRZ9	2.50676e-06	0.00843525	FCH domain only 2 [Source:HGNC Symbol;Acc:HGNC:25180]	FCHO2
P25490	2.51649e-06	0.00846546	YY1 transcription factor [Source:HGNC Symbol;Acc:HGNC:12856]	YY1
Q8ND82	2.52107e-06	0.00847836	zinc finger protein 280C [Source:HGNC Symbol;Acc:HGNC:25955]	ZNF280C
P29317	2.53138e-06	0.00851051	EPH receptor A2 [Source:HGNC Symbol;Acc:HGNC:3386]	EPHA2
P15311	2.57852e-06	0.0086664	ezrin [Source:HGNC Symbol;Acc:HGNC:12691]	EZR
P04637	2.63741e-06	0.00886171	tumor protein p53 [Source:HGNC Symbol;Acc:HGNC:11998]	TP53
Q9ULC4	2.73853e-06	0.00919871	MCTS1, re-initiation and release factor [Source:HGNC Symbol;Acc:HGNC:23357]	MCTS1
P54886	2.77755e-06	0.00932703	aldehyde dehydrogenase 18 family member A1 [Source:HGNC Symbol;Acc:HGNC:9722]	ALDH18A1
Q9Y2R5	2.84819e-06	0.00956137	mitochondrial ribosomal protein S17 [Source:HGNC Symbol;Acc:HGNC:14047]	MRPS17
Q14126	2.85668e-06	0.00958702	desmoglein 2 [Source:HGNC Symbol;Acc:HGNC:3049]	DSG2
Q15311	2.86382e-06	0.00960812	ralA binding protein 1 [Source:HGNC Symbol;Acc:HGNC:9841]	RALBP1
Q14651	2.96567e-06	0.00994687	plastin 1 [Source:HGNC Symbol;Acc:HGNC:9090]	PLS1
Q9NQZ2	2.9762e-06	0.0099792	UTP3, small subunit processome component homolog (S. cerevisiae) [Source:HGNC Symbol;Acc:HGNC:24477]	UTP3
Q969S9	2.98721e-06	0.0100131	G elongation factor mitochondrial 2 [Source:HGNC Symbol;Acc:HGNC:29682]	GFM2
Q9P2M7	3.04263e-06	0.0101958	cingulin [Source:HGNC Symbol;Acc:HGNC:17429]	CGN
P31942	3.0449e-06	0.0102004	heterogeneous nuclear ribonucleoprotein H3 [Source:HGNC Symbol;Acc:HGNC:5043]	HNRNPH3
Q5T200	3.10986e-06	0.0104149	zinc finger CCCH-type containing 13 [Source:HGNC Symbol;Acc:HGNC:20368]	ZC3H13
Q9NUL3	3.13869e-06	0.0105083	staufen double-stranded RNA binding protein 2 [Source:HGNC Symbol;Acc:HGNC:11371]	STAU2
Q86UE4	3.18393e-06	0.0106566	metadherin [Source:HGNC Symbol;Acc:HGNC:29608]	MTDH
P57088	3.36617e-06	0.0112632	transmembrane protein 33 [Source:HGNC Symbol;Acc:HGNC:25541]	TMEM33
Q3YEC7	3.40397e-06	0.0113863	RAB, member RAS oncogene family-like 6 [Source:HGNC Symbol;Acc:HGNC:24703]	RABL6
Q13501	3.40568e-06	0.0113886	sequestosome 1 [Source:HGNC Symbol;Acc:HGNC:11280]	SQSTM1
Q9BY44	3.42836e-06	0.011461	eukaryotic translation initiation factor 2A [Source:HGNC Symbol;Acc:HGNC:3254]	EIF2A
Q04323	3.47674e-06	0.0116193	UBX domain protein 1 [Source:HGNC Symbol;Acc:HGNC:18402]	UBXN1
O00566	3.49504e-06	0.0116769	M-phase phosphoprotein 10 [Source:HGNC Symbol;Acc:HGNC:7213]	MPHOSPH10
Q9BU76	3.50538e-06	0.011708	chromosome 1 open reading frame 35 [Source:HGNC Symbol;Acc:HGNC:19032]	MMTAG2
Q96IZ0	3.59894e-06	0.0120169	pro-apoptotic WT1 regulator [Source:HGNC Symbol;Acc:HGNC:8614]	PAWR
P50502	3.7018e-06	0.0123566	suppression of tumorigenicity 13 (colon carcinoma) (Hsp70 interacting protein) [Source:HGNC Symbol;Acc:HGNC:11343]	ST13
P21796	3.70342e-06	0.0123583	voltage dependent anion channel 1 [Source:HGNC Symbol;Acc:HGNC:12669]	VDAC1
P04406	3.82044e-06	0.012745	glyceraldehyde-3-phosphate dehydrogenase [Source:HGNC Symbol;Acc:HGNC:4141]	GAPDH
Q9BXW7	3.87065e-06	0.0129086	cat eye syndrome chromosome region, candidate 5 [Source:HGNC Symbol;Acc:HGNC:1843]	CECR5
Q9HAD4	3.9857e-06	0.0132883	WD repeat domain 41 [Source:HGNC Symbol;Acc:HGNC:25601]	WDR41
Q9UNX4	3.99355e-06	0.0133105	WD repeat domain 3 [Source:HGNC Symbol;Acc:HGNC:12755]	WDR3
Q13601	4.20149e-06	0.0139994	KRR1, small subunit processome component homolog [Source:HGNC Symbol;Acc:HGNC:5176]	KRR1
Q13085	4.23036e-06	0.0140913	acetyl-CoA carboxylase alpha [Source:HGNC Symbol;Acc:HGNC:84]	ACACA
O75822	4.33363e-06	0.014431	eukaryotic translation initiation factor 3 subunit J [Source:HGNC Symbol;Acc:HGNC:3270]	EIF3J
P49023	4.39694e-06	0.0146374	paxillin [Source:HGNC Symbol;Acc:HGNC:9718]	PXN
Q9UNY4	4.51833e-06	0.015037	transcription termination factor 2 [Source:HGNC Symbol;Acc:HGNC:12398]	TTF2
Q9NQX3	4.64528e-06	0.0154548	gephyrin [Source:HGNC Symbol;Acc:HGNC:15465]	GPHN
Q9HCU5	4.68694e-06	0.0155888	prolactin regulatory element binding [Source:HGNC Symbol;Acc:HGNC:9356]	PREB
P55769	4.72681e-06	0.0157166	SNU13 homolog, small nuclear ribonucleoprotein (U4/U6.U5) [Source:HGNC Symbol;Acc:HGNC:7819]	SNU13
Q9BYD2	4.73586e-06	0.015742	mitochondrial ribosomal protein L9 [Source:HGNC Symbol;Acc:HGNC:14277]	MRPL9
Q6PGP7	4.7824e-06	0.0158919	tetratricopeptide repeat domain 37 [Source:HGNC Symbol;Acc:HGNC:23639]	TTC37
Q9BVS5	4.80654e-06	0.0159673	tRNA methyltransferase 61B [Source:HGNC Symbol;Acc:HGNC:26070]	TRMT61B
Q96N67	4.82419e-06	0.0160211	dedicator of cytokinesis 7 [Source:HGNC Symbol;Acc:HGNC:19190]	DOCK7
Q9ULE6	4.91123e-06	0.0163053	phosphatase domain containing, paladin 1 [Source:HGNC Symbol;Acc:HGNC:23530]	PALD1
O75940	4.97189e-06	0.0165017	survival motor neuron domain containing 1 [Source:HGNC Symbol;Acc:HGNC:16900]	SMNDC1
O00299	4.99267e-06	0.0165657	chloride intracellular channel 1 [Source:HGNC Symbol;Acc:HGNC:2062]	CLIC1
P06576	5.15205e-06	0.0170894	ATP synthase, H+ transporting, mitochondrial F1 complex, beta polypeptide [Source:HGNC Symbol;Acc:HGNC:830]	ATP5B
Q96RU3	5.15502e-06	0.0170941	formin binding protein 1 [Source:HGNC Symbol;Acc:HGNC:17069]	FNBP1
Q96CX2	5.19504e-06	0.0172215	potassium channel tetramerization domain containing 12 [Source:HGNC Symbol;Acc:HGNC:14678]	KCTD12
P62995	5.20321e-06	0.0172434	transformer 2 beta homolog (Drosophila) [Source:HGNC Symbol;Acc:HGNC:10781]	TRA2B
Q9NVM4	5.38173e-06	0.0178297	protein arginine methyltransferase 7 [Source:HGNC Symbol;Acc:HGNC:25557]	PRMT7
Q9NQC3	5.39481e-06	0.0178676	reticulon 4 [Source:HGNC Symbol;Acc:HGNC:14085]	RTN4
P55010	5.4164e-06	0.0179337	eukaryotic translation initiation factor 5 [Source:HGNC Symbol;Acc:HGNC:3299]	EIF5
Q5VT06	5.44398e-06	0.0180196	centrosomal protein 350 [Source:HGNC Symbol;Acc:HGNC:24238]	CEP350
Q2M2I8	5.47218e-06	0.0181074	AP2 associated kinase 1 [Source:HGNC Symbol;Acc:HGNC:19679]	AAK1
O43663	5.49075e-06	0.0181634	protein regulator of cytokinesis 1 [Source:HGNC Symbol;Acc:HGNC:9341]	PRC1
Q9BQ67	5.56995e-06	0.0184198	glutamate rich WD repeat containing 1 [Source:HGNC Symbol;Acc:HGNC:21270]	GRWD1
Q92538	5.60824e-06	0.0185408	golgi brefeldin A resistant guanine nucleotide exchange factor 1 [Source:HGNC Symbol;Acc:HGNC:4181]	GBF1
Q9NQ55	5.70869e-06	0.0188672	peter pan homolog (Drosophila) [Source:HGNC Symbol;Acc:HGNC:9227]	PPAN
Q8IZP0	5.73153e-06	0.018937	abl interactor 1 [Source:HGNC Symbol;Acc:HGNC:11320]	ABI1
P31271	5.73202e-06	0.018937	homeobox A13 [Source:HGNC Symbol;Acc:HGNC:5102]	HOXA13
Q06203	5.7321e-06	0.018937	phosphoribosyl pyrophosphate amidotransferase [Source:HGNC Symbol;Acc:HGNC:9238]	PPAT
Q8WWQ0	5.7489e-06	0.0189771	pleckstrin homology domain interacting protein [Source:HGNC Symbol;Acc:HGNC:15673]	PHIP
P67870	5.79119e-06	0.0191109	casein kinase 2 beta [Source:HGNC Symbol;Acc:HGNC:2460]	CSNK2B
Q6P2E9	5.8798e-06	0.0193974	enhancer of mRNA decapping 4 [Source:HGNC Symbol;Acc:HGNC:17157]	EDC4
O14524	5.95727e-06	0.0196471	nuclear envelope integral membrane protein 1 [Source:HGNC Symbol;Acc:HGNC:29001]	NEMP1
Q5T9A4	6.02592e-06	0.0198675	ATPase family, AAA domain containing 3B [Source:HGNC Symbol;Acc:HGNC:24007]	ATAD3B
Q9UKZ1	6.03855e-06	0.0199031	CCR4-NOT transcription complex subunit 11 [Source:HGNC Symbol;Acc:HGNC:25217]	CNOT11
P09960	6.1307e-06	0.0202007	leukotriene A4 hydrolase [Source:HGNC Symbol;Acc:HGNC:6710]	LTA4H
Q5T160	6.14705e-06	0.0202484	arginyl-tRNA synthetase 2, mitochondrial [Source:HGNC Symbol;Acc:HGNC:21406]	RARS2
Q15691	6.30055e-06	0.0207477	microtubule associated protein RP/EB family member 1 [Source:HGNC Symbol;Acc:HGNC:6890]	MAPRE1
Q96K76	6.43617e-06	0.0211879	ubiquitin specific peptidase 47 [Source:HGNC Symbol;Acc:HGNC:20076]	USP47
Q86TP1	6.46476e-06	0.0212755	prune exopolyphosphatase [Source:HGNC Symbol;Acc:HGNC:13420]	PRUNE
Q9H089	6.49367e-06	0.0213642	large 60S subunit nuclear export GTPase 1 [Source:HGNC Symbol;Acc:HGNC:25652]	LSG1
P50851	6.51634e-06	0.0214322	LPS responsive beige-like anchor protein [Source:HGNC Symbol;Acc:HGNC:1742]	LRBA
Q9NRY5	6.54153e-06	0.0215085	family with sequence similarity 114 member A2 [Source:HGNC Symbol;Acc:HGNC:1333]	FAM114A2
Q9NVH1	6.71658e-06	0.0220774	DnaJ heat shock protein family (Hsp40) member C11 [Source:HGNC Symbol;Acc:HGNC:25570]	DNAJC11
Q9H4I3	6.94133e-06	0.0228092	TraB domain containing [Source:HGNC Symbol;Acc:HGNC:28805]	TRABD
P29966	6.96428e-06	0.0228776	myristoylated alanine rich protein kinase C substrate [Source:HGNC Symbol;Acc:HGNC:6759]	MARCKS
Q86UK7	7.12263e-06	0.0233907	NA	ZNF598
P67936	7.24513e-06	0.0237858	tropomyosin 4 [Source:HGNC Symbol;Acc:HGNC:12013]	TPM4
Q9Y5M8	7.35309e-06	0.0241328	SRP receptor beta subunit [Source:HGNC Symbol;Acc:HGNC:24085]	SRPRB
P49902	7.40079e-06	0.024282	5'-nucleotidase, cytosolic II [Source:HGNC Symbol;Acc:HGNC:8022]	NT5C2
Q92766	7.41108e-06	0.0243083	ras responsive element binding protein 1 [Source:HGNC Symbol;Acc:HGNC:10449]	RREB1
P21266	7.42236e-06	0.0243379	glutathione S-transferase mu 3 [Source:HGNC Symbol;Acc:HGNC:4635]	GSTM3
Q9Y3A3	7.49383e-06	0.0245648	MOB family member 4, phocein [Source:HGNC Symbol;Acc:HGNC:17261]	MOB4
Q14690	7.50221e-06	0.0245847	programmed cell death 11 [Source:HGNC Symbol;Acc:HGNC:13408]	PDCD11
P36776	7.51003e-06	0.0246029	lon peptidase 1, mitochondrial [Source:HGNC Symbol;Acc:HGNC:9479]	LONP1
Q9Y285	7.62209e-06	0.0249624	phenylalanyl-tRNA synthetase alpha subunit [Source:HGNC Symbol;Acc:HGNC:3592]	FARSA
Q96F86	7.74038e-06	0.025342	enhancer of mRNA decapping 3 [Source:HGNC Symbol;Acc:HGNC:26114]	EDC3
Q92667	7.78164e-06	0.0254693	A-kinase anchoring protein 1 [Source:HGNC Symbol;Acc:HGNC:367]	AKAP1
Q9H9B1	7.78846e-06	0.0254838	euchromatic histone lysine methyltransferase 1 [Source:HGNC Symbol;Acc:HGNC:24650]	EHMT1
Q9NXH9	7.83563e-06	0.0256303	tRNA methyltransferase 1 [Source:HGNC Symbol;Acc:HGNC:25980]	TRMT1
Q53SF7	7.94037e-06	0.025965	cordon-bleu WH2 repeat protein like 1 [Source:HGNC Symbol;Acc:HGNC:23571]	COBLL1
P09651	8.09132e-06	0.0264505	heterogeneous nuclear ribonucleoprotein A1 [Source:HGNC Symbol;Acc:HGNC:5031]	HNRNPA1
Q5VZE5	8.13144e-06	0.0265736	N(alpha)-acetyltransferase 35, NatC auxiliary subunit [Source:HGNC Symbol;Acc:HGNC:24340]	NAA35
Q86X55	8.47407e-06	0.0276848	coactivator associated arginine methyltransferase 1 [Source:HGNC Symbol;Acc:HGNC:23393]	CARM1
O95292	8.48361e-06	0.0277075	VAMP associated protein B and C [Source:HGNC Symbol;Acc:HGNC:12649]	VAPB
Q8TCU4	8.53102e-06	0.0278538	NA	ALMS1
Q96MW1	8.78985e-06	0.0286901	coiled-coil domain containing 43 [Source:HGNC Symbol;Acc:HGNC:26472]	CCDC43
Q13576	8.79957e-06	0.028713	IQ motif containing GTPase activating protein 2 [Source:HGNC Symbol;Acc:HGNC:6111]	IQGAP2
O94832	8.81441e-06	0.0287526	myosin ID [Source:HGNC Symbol;Acc:HGNC:7598]	MYO1D
Q9Y2P8	8.8678e-06	0.0289179	RNA terminal phosphate cyclase like 1 [Source:HGNC Symbol;Acc:HGNC:17687]	RCL1
Q02880	8.88095e-06	0.0289519	topoisomerase (DNA) II beta [Source:HGNC Symbol;Acc:HGNC:11990]	TOP2B
Q9Y3A2	8.95165e-06	0.0291734	UTP11, small subunit processome component homolog (S. cerevisiae) [Source:HGNC Symbol;Acc:HGNC:24329]	UTP11
Q15021	9.07872e-06	0.0295785	non-SMC condensin I complex subunit D2 [Source:HGNC Symbol;Acc:HGNC:24305]	NCAPD2
Q6L8Q7	9.24485e-06	0.0301105	phosphodiesterase 12 [Source:HGNC Symbol;Acc:HGNC:25386]	PDE12
Q5BKZ1	9.26217e-06	0.0301576	zinc finger protein 326 [Source:HGNC Symbol;Acc:HGNC:14104]	ZNF326
Q9GZT9	9.41304e-06	0.0306394	egl-9 family hypoxia inducible factor 1 [Source:HGNC Symbol;Acc:HGNC:1232]	EGLN1
Q15942	9.41435e-06	0.0306394	zyxin [Source:HGNC Symbol;Acc:HGNC:13200]	ZYX
Q92979	9.52809e-06	0.0309949	EMG1, N1-specific pseudouridine methyltransferase [Source:HGNC Symbol;Acc:HGNC:16912]	EMG1
Q9H7B2	9.56915e-06	0.0311189	ribosome production factor 2 homolog [Source:HGNC Symbol;Acc:HGNC:20870]	RPF2
Q9GZS3	9.57347e-06	0.0311234	WD repeat domain 61 [Source:HGNC Symbol;Acc:HGNC:30300]	WDR61
Q15370	9.58356e-06	0.0311466	transcription elongation factor B subunit 2 [Source:HGNC Symbol;Acc:HGNC:11619]	TCEB2
Q9BYC8	9.64066e-06	0.0313225	mitochondrial ribosomal protein L32 [Source:HGNC Symbol;Acc:HGNC:14035]	MRPL32
O75607	9.73559e-06	0.0316212	nucleophosmin/nucleoplasmin 3 [Source:HGNC Symbol;Acc:HGNC:7931]	NPM3
Q13595	9.7544e-06	0.0316725	transformer 2 alpha homolog [Source:HGNC Symbol;Acc:HGNC:16645]	TRA2A
Q9H8H0	9.77313e-06	0.0317236	nucleolar protein 11 [Source:HGNC Symbol;Acc:HGNC:24557]	NOL11
Q8TEV9	9.89866e-06	0.0321211	Smith-Magenis syndrome chromosome region, candidate 8 [Source:HGNC Symbol;Acc:HGNC:17921]	SMCR8
P50748	9.95082e-06	0.0322805	kinetochore associated 1 [Source:HGNC Symbol;Acc:HGNC:17255]	KNTC1
Q9NY12	1.04077e-05	0.0337521	GAR1 ribonucleoprotein [Source:HGNC Symbol;Acc:HGNC:14264]	GAR1
P82912	1.04275e-05	0.0338059	mitochondrial ribosomal protein S11 [Source:HGNC Symbol;Acc:HGNC:14050]	MRPS11
Q7L576	1.04703e-05	0.0339341	cytoplasmic FMR1 interacting protein 1 [Source:HGNC Symbol;Acc:HGNC:13759]	CYFIP1
Q09161	1.0554e-05	0.0341948	nuclear cap binding protein subunit 1 [Source:HGNC Symbol;Acc:HGNC:7658]	NCBP1
Q7Z3T8	1.07662e-05	0.0348716	zinc finger FYVE-type containing 16 [Source:HGNC Symbol;Acc:HGNC:20756]	ZFYVE16
O95905	1.09653e-05	0.0355057	ecdysoneless cell cycle regulator [Source:HGNC Symbol;Acc:HGNC:17029]	ECD
Q9NY61	1.0994e-05	0.0355875	apoptosis antagonizing transcription factor [Source:HGNC Symbol;Acc:HGNC:19235]	AATF
Q9Y3C1	1.14287e-05	0.0369833	NOP16 nucleolar protein [Source:HGNC Symbol;Acc:HGNC:26934]	NOP16
O15212	1.1515e-05	0.0372509	prefoldin subunit 6 [Source:HGNC Symbol;Acc:HGNC:4926]	PFDN6
P46087	1.1561e-05	0.0373883	NOP2 nucleolar protein [Source:HGNC Symbol;Acc:HGNC:7867]	NOP2
Q16543	1.16382e-05	0.0376264	cell division cycle 37 [Source:HGNC Symbol;Acc:HGNC:1735]	CDC37
Q96K17	1.18483e-05	0.0382937	basic transcription factor 3 like 4 [Source:HGNC Symbol;Acc:HGNC:30547]	BTF3L4
P52434	1.21744e-05	0.0393356	RNA polymerase II subunit H [Source:HGNC Symbol;Acc:HGNC:9195]	POLR2H
Q7Z6Z7	1.23491e-05	0.0398875	HECT, UBA and WWE domain containing 1, E3 ubiquitin protein ligase [Source:HGNC Symbol;Acc:HGNC:30892]	HUWE1
Q15654	1.28523e-05	0.0415	thyroid hormone receptor interactor 6 [Source:HGNC Symbol;Acc:HGNC:12311]	TRIP6
Q9NUD5	1.29173e-05	0.0416969	zinc finger CCHC-type containing 3 [Source:HGNC Symbol;Acc:HGNC:16230]	ZCCHC3
P26639	1.29807e-05	0.0418889	threonyl-tRNA synthetase [Source:HGNC Symbol;Acc:HGNC:11572]	TARS
P45974	1.30654e-05	0.0421488	ubiquitin specific peptidase 5 [Source:HGNC Symbol;Acc:HGNC:12628]	USP5
Q7L5N1	1.32998e-05	0.042892	COP9 signalosome subunit 6 [Source:HGNC Symbol;Acc:HGNC:21749]	COPS6
Q15437	1.3557e-05	0.0437079	Sec23 homolog B, coat complex II component [Source:HGNC Symbol;Acc:HGNC:10702]	SEC23B
Q9UNP9	1.36918e-05	0.0441286	peptidylprolyl isomerase E [Source:HGNC Symbol;Acc:HGNC:9258]	PPIE
Q2TAY7	1.38822e-05	0.0447285	DNA replication regulator and spliceosomal factor [Source:HGNC Symbol;Acc:HGNC:18247]	SMU1
P55060	1.40624e-05	0.0452951	chromosome segregation 1 like [Source:HGNC Symbol;Acc:HGNC:2431]	CSE1L
O75044	1.42424e-05	0.0458606	NA	SRGAP2
Q04837	1.42607e-05	0.045905	single stranded DNA binding protein 1 [Source:HGNC Symbol;Acc:HGNC:11317]	SSBP1
P42694	1.43366e-05	0.0461352	helicase with zinc finger [Source:HGNC Symbol;Acc:HGNC:16878]	HELZ
P61158	1.47435e-05	0.0474299	ARP3 actin related protein 3 homolog [Source:HGNC Symbol;Acc:HGNC:170]	ACTR3
Q9BSC4	1.47532e-05	0.0474462	nucleolar protein 10 [Source:HGNC Symbol;Acc:HGNC:25862]	NOL10
Q13464	1.51829e-05	0.048813	Rho associated coiled-coil containing protein kinase 1 [Source:HGNC Symbol;Acc:HGNC:10251]	ROCK1
Q12906	1.51922e-05	0.0488277	interleukin enhancer binding factor 3 [Source:HGNC Symbol;Acc:HGNC:6038]	ILF3
Q8IXT5	1.52821e-05	0.0491013	RNA binding motif protein 12B [Source:HGNC Symbol;Acc:HGNC:32310]	RBM12B
O95425	1.53359e-05	0.0492589	supervillin [Source:HGNC Symbol;Acc:HGNC:11480]	SVIL
Q14160	1.53621e-05	0.0493278	scribbled planar cell polarity protein [Source:HGNC Symbol;Acc:HGNC:30377]	SCRIB
P27695	1.54707e-05	0.0496608	apurinic/apyrimidinic endodeoxyribonuclease 1 [Source:HGNC Symbol;Acc:HGNC:587]	APEX1
P60891	1.59107e-05	0.0510573	phosphoribosyl pyrophosphate synthetase 1 [Source:HGNC Symbol;Acc:HGNC:9462]	PRPS1
P30042	1.61401e-05	0.0517775	chromosome 21 open reading frame 33 [Source:HGNC Symbol;Acc:HGNC:1273]	C21orf33
Q9UEY8	1.63696e-05	0.0524972	adducin 3 [Source:HGNC Symbol;Acc:HGNC:245]	ADD3
O96028	1.64374e-05	0.0526983	Wolf-Hirschhorn syndrome candidate 1 [Source:HGNC Symbol;Acc:HGNC:12766]	WHSC1
P17858	1.67272e-05	0.0536105	phosphofructokinase, liver type [Source:HGNC Symbol;Acc:HGNC:8876]	PFKL
P19525	1.68969e-05	0.0541377	eukaryotic translation initiation factor 2 alpha kinase 2 [Source:HGNC Symbol;Acc:HGNC:9437]	EIF2AK2
Q9Y383	1.71132e-05	0.0548135	LUC7 like 2, pre-mRNA splicing factor [Source:HGNC Symbol;Acc:HGNC:21608]	LUC7L2
P54105	1.74081e-05	0.0557407	chloride nucleotide-sensitive channel 1A [Source:HGNC Symbol;Acc:HGNC:2080]	CLNS1A
Q70E73	1.84244e-05	0.0589764	Ras association (RalGDS/AF-6) and pleckstrin homology domains 1 [Source:HGNC Symbol;Acc:HGNC:14436]	RAPH1
P23258	1.86447e-05	0.0596631	tubulin gamma 1 [Source:HGNC Symbol;Acc:HGNC:12417]	TUBG1
Q15631	1.89351e-05	0.0605733	translin [Source:HGNC Symbol;Acc:HGNC:12379]	TSN
O75367	1.89482e-05	0.0605962	H2A histone family member Y [Source:HGNC Symbol;Acc:HGNC:4740]	H2AFY
Q96KQ7	1.90548e-05	0.0609181	euchromatic histone lysine methyltransferase 2 [Source:HGNC Symbol;Acc:HGNC:14129]	EHMT2
Q9UGI8	1.91515e-05	0.0612081	testin LIM domain protein [Source:HGNC Symbol;Acc:HGNC:14620]	TES
P36404	1.92163e-05	0.0613962	ADP ribosylation factor like GTPase 2 [Source:HGNC Symbol;Acc:HGNC:693]	ARL2
Q9Y6K9	1.92216e-05	0.0613962	inhibitor of kappa light polypeptide gene enhancer in B-cells, kinase gamma [Source:HGNC Symbol;Acc:HGNC:5961]	IKBKG
Q96RT1	1.95077e-05	0.0622882	erbb2 interacting protein [Source:HGNC Symbol;Acc:HGNC:15842]	ERBIN
P49411	1.96925e-05	0.0628586	Tu translation elongation factor, mitochondrial [Source:HGNC Symbol;Acc:HGNC:12420]	TUFM
P13489	1.9855e-05	0.0633574	ribonuclease/angiogenin inhibitor 1 [Source:HGNC Symbol;Acc:HGNC:10074]	RNH1
P16989	1.98577e-05	0.0633574	Y-box binding protein 3 [Source:HGNC Symbol;Acc:HGNC:2428]	YBX3
Q92974	1.99027e-05	0.0634697	Rho/Rac guanine nucleotide exchange factor 2 [Source:HGNC Symbol;Acc:HGNC:682]	ARHGEF2
Q9UPU5	2.00324e-05	0.0638634	ubiquitin specific peptidase 24 [Source:HGNC Symbol;Acc:HGNC:12623]	USP24
Q08945	2.01962e-05	0.0643654	structure specific recognition protein 1 [Source:HGNC Symbol;Acc:HGNC:11327]	SSRP1
O00422	2.03924e-05	0.0649703	Sin3A associated protein 18 [Source:HGNC Symbol;Acc:HGNC:10530]	SAP18
Q9Y5S9	2.05506e-05	0.0654538	RNA binding motif protein 8A [Source:HGNC Symbol;Acc:HGNC:9905]	RBM8A
Q7Z3C6	2.05607e-05	0.0654651	autophagy related 9A [Source:HGNC Symbol;Acc:HGNC:22408]	ATG9A
P78563	2.07459e-05	0.0660343	adenosine deaminase, RNA specific B1 [Source:HGNC Symbol;Acc:HGNC:226]	ADARB1
P82673	2.07779e-05	0.0661152	mitochondrial ribosomal protein S35 [Source:HGNC Symbol;Acc:HGNC:16635]	MRPS35
P51153	2.08008e-05	0.0661675	RAB13, member RAS oncogene family [Source:HGNC Symbol;Acc:HGNC:9762]	RAB13
Q9H1I8	2.11154e-05	0.0671469	activating signal cointegrator 1 complex subunit 2 [Source:HGNC Symbol;Acc:HGNC:24103]	ASCC2
P62070	2.13094e-05	0.0677425	related RAS viral (r-ras) oncogene homolog 2 [Source:HGNC Symbol;Acc:HGNC:17271]	RRAS2
Q9Y2L9	2.13794e-05	0.0679437	leucine rich repeats and calponin homology domain containing 1 [Source:HGNC Symbol;Acc:HGNC:20309]	LRCH1
P61009	2.1576e-05	0.068547	signal peptidase complex subunit 3 [Source:HGNC Symbol;Acc:HGNC:26212]	SPCS3
O43399	2.17265e-05	0.0690032	tumor protein D52 like 2 [Source:HGNC Symbol;Acc:HGNC:12007]	TPD52L2
Q9BRJ7	2.19523e-05	0.0696985	nudix hydrolase 16 like 1 [Source:HGNC Symbol;Acc:HGNC:28154]	NUDT16L1
O43463	2.2088e-05	0.0701072	suppressor of variegation 3-9 homolog 1 [Source:HGNC Symbol;Acc:HGNC:11479]	SUV39H1
Q00325	2.22334e-05	0.0705465	solute carrier family 25 member 3 [Source:HGNC Symbol;Acc:HGNC:10989]	SLC25A3
Q01844	2.22673e-05	0.070632	EWS RNA binding protein 1 [Source:HGNC Symbol;Acc:HGNC:3508]	EWSR1
P46940	2.26016e-05	0.0716697	IQ motif containing GTPase activating protein 1 [Source:HGNC Symbol;Acc:HGNC:6110]	IQGAP1
P22033	2.32974e-05	0.0738528	methylmalonyl-CoA mutase [Source:HGNC Symbol;Acc:HGNC:7526]	MUT
P46821	2.33138e-05	0.0738815	microtubule associated protein 1B [Source:HGNC Symbol;Acc:HGNC:6836]	MAP1B
Q96F24	2.33493e-05	0.0739705	nuclear receptor binding factor 2 [Source:HGNC Symbol;Acc:HGNC:19692]	NRBF2
Q9NSV4	2.3738e-05	0.0751782	diaphanous related formin 3 [Source:HGNC Symbol;Acc:HGNC:15480]	DIAPH3
P46783	2.37466e-05	0.0751817	ribosomal protein S10 [Source:HGNC Symbol;Acc:HGNC:10383]	RPS10
P30520	2.37699e-05	0.0752317	adenylosuccinate synthase [Source:HGNC Symbol;Acc:HGNC:292]	ADSS
P05141	2.38614e-05	0.0754976	solute carrier family 25 member 5 [Source:HGNC Symbol;Acc:HGNC:10991]	SLC25A5
Q9BX40	2.39572e-05	0.0757766	LSM family member 14B [Source:HGNC Symbol;Acc:HGNC:15887]	LSM14B
P08670	2.39721e-05	0.0757997	vimentin [Source:HGNC Symbol;Acc:HGNC:12692]	VIM
Q8IV08	2.40112e-05	0.0758995	phospholipase D family member 3 [Source:HGNC Symbol;Acc:HGNC:17158]	PLD3
P48507	2.41467e-05	0.0763035	glutamate-cysteine ligase modifier subunit [Source:HGNC Symbol;Acc:HGNC:4312]	GCLM
O15027	2.48667e-05	0.0785538	SEC16 homolog A, endoplasmic reticulum export factor [Source:HGNC Symbol;Acc:HGNC:29006]	SEC16A
Q12768	2.50913e-05	0.0792382	KIAA0196 [Source:HGNC Symbol;Acc:HGNC:28984]	KIAA0196
Q96MX6	2.53701e-05	0.0800933	WD repeat domain 92 [Source:HGNC Symbol;Acc:HGNC:25176]	WDR92
Q8TAA5	2.54272e-05	0.0802481	GrpE like 2, mitochondrial [Source:HGNC Symbol;Acc:HGNC:21060]	GRPEL2
O60343	2.5681e-05	0.0810234	TBC1 domain family member 4 [Source:HGNC Symbol;Acc:HGNC:19165]	TBC1D4
Q7Z478	2.57038e-05	0.0810697	DExH-box helicase 29 [Source:HGNC Symbol;Acc:HGNC:15815]	DHX29
Q9H583	2.58213e-05	0.0814146	HEAT repeat containing 1 [Source:HGNC Symbol;Acc:HGNC:25517]	HEATR1
P27816	2.62491e-05	0.0827373	microtubule associated protein 4 [Source:HGNC Symbol;Acc:HGNC:6862]	MAP4
P11802	2.63983e-05	0.083181	cyclin dependent kinase 4 [Source:HGNC Symbol;Acc:HGNC:1773]	CDK4
Q9UPN7	2.6625e-05	0.0838686	protein phosphatase 6 regulatory subunit 1 [Source:HGNC Symbol;Acc:HGNC:29195]	PPP6R1
Q9H0A0	2.83933e-05	0.0894105	N-acetyltransferase 10 [Source:HGNC Symbol;Acc:HGNC:29830]	NAT10
Q9Y6A5	2.84463e-05	0.089549	transforming acidic coiled-coil containing protein 3 [Source:HGNC Symbol;Acc:HGNC:11524]	TACC3
Q8TCG1	2.85119e-05	0.0897269	KIAA1524 [Source:HGNC Symbol;Acc:HGNC:29302]	KIAA1524
Q8NI08	2.90699e-05	0.091454	nuclear receptor coactivator 7 [Source:HGNC Symbol;Acc:HGNC:21081]	NCOA7
O43818	2.9155e-05	0.0916924	ribosomal RNA processing 9, small subunit (SSU) processome component, homolog (yeast) [Source:HGNC Symbol;Acc:HGNC:16829]	RRP9
Q9UI12	2.91688e-05	0.0917067	ATPase H+ transporting V1 subunit H [Source:HGNC Symbol;Acc:HGNC:18303]	ATP6V1H
Q9BXF6	2.92273e-05	0.0918615	RAB11 family interacting protein 5 [Source:HGNC Symbol;Acc:HGNC:24845]	RAB11FIP5
Q9Y2K7	2.93165e-05	0.0921125	lysine demethylase 2A [Source:HGNC Symbol;Acc:HGNC:13606]	KDM2A
O15145	2.94055e-05	0.0923625	actin related protein 2/3 complex subunit 3 [Source:HGNC Symbol;Acc:HGNC:706]	ARPC3
P00374	2.96718e-05	0.0931694	dihydrofolate reductase [Source:HGNC Symbol;Acc:HGNC:2861]	DHFR
P05114	2.99357e-05	0.0939683	high mobility group nucleosome binding domain 1 [Source:HGNC Symbol;Acc:HGNC:4984]	HMGN1
Q7Z6I8	3.00298e-05	0.0942336	chromosome 5 open reading frame 24 [Source:HGNC Symbol;Acc:HGNC:26746]	C5orf24
Q8WVK7	3.07438e-05	0.0964432	spindle and kinetochore associated complex subunit 2 [Source:HGNC Symbol;Acc:HGNC:28006]	SKA2
Q13610	3.0778e-05	0.0965199	PWP1 homolog, endonuclein [Source:HGNC Symbol;Acc:HGNC:17015]	PWP1
Q14203	3.10475e-05	0.0973339	dynactin subunit 1 [Source:HGNC Symbol;Acc:HGNC:2711]	DCTN1
Q9BSJ2	3.12206e-05	0.0978454	tubulin gamma complex associated protein 2 [Source:HGNC Symbol;Acc:HGNC:18599]	TUBGCP2
Q71UI9	3.16032e-05	0.0990129	H2A histone family member V [Source:HGNC Symbol;Acc:HGNC:20664]	H2AFV
P46939	3.19016e-05	0.0999157	utrophin [Source:HGNC Symbol;Acc:HGNC:12635]	UTRN
Q9Y2R4	3.2048e-05	0.100342	DExD-box helicase 52 [Source:HGNC Symbol;Acc:HGNC:20038]	DDX52
O75165	3.22721e-05	0.101012	DnaJ heat shock protein family (Hsp40) member C13 [Source:HGNC Symbol;Acc:HGNC:30343]	DNAJC13
Q96IZ7	3.23544e-05	0.101237	arginine and serine rich coiled-coil 1 [Source:HGNC Symbol;Acc:HGNC:24152]	RSRC1
Q6WCQ1	3.25693e-05	0.101859	myosin phosphatase Rho interacting protein [Source:HGNC Symbol;Acc:HGNC:30321]	MPRIP
P16333	3.25637e-05	0.101859	NCK adaptor protein 1 [Source:HGNC Symbol;Acc:HGNC:7664]	NCK1
Q9UJU6	3.31197e-05	0.103532	drebrin like [Source:HGNC Symbol;Acc:HGNC:2696]	DBNL
O95202	3.31426e-05	0.10357	leucine zipper and EF-hand containing transmembrane protein 1 [Source:HGNC Symbol;Acc:HGNC:6556]	LETM1
P52926	3.38299e-05	0.105685	high mobility group AT-hook 2 [Source:HGNC Symbol;Acc:HGNC:5009]	HMGA2
O95714	3.44324e-05	0.107532	HECT and RLD domain containing E3 ubiquitin protein ligase 2 [Source:HGNC Symbol;Acc:HGNC:4868]	HERC2
Q96R06	3.46962e-05	0.108321	sperm associated antigen 5 [Source:HGNC Symbol;Acc:HGNC:13452]	SPAG5
Q969X6	3.47448e-05	0.108439	UTP4, small subunit processome component [Source:HGNC Symbol;Acc:HGNC:1983]	UTP4
Q9Y3D3	3.5097e-05	0.109503	mitochondrial ribosomal protein S16 [Source:HGNC Symbol;Acc:HGNC:14048]	MRPS16
Q9NYL9	3.55315e-05	0.110823	tropomodulin 3 [Source:HGNC Symbol;Acc:HGNC:11873]	TMOD3
Q12788	3.56768e-05	0.11124	transducin beta like 3 [Source:HGNC Symbol;Acc:HGNC:11587]	TBL3
Q9C0C2	3.59145e-05	0.111946	tankyrase 1 binding protein 1 [Source:HGNC Symbol;Acc:HGNC:19081]	TNKS1BP1
O75410	3.60048e-05	0.112191	transforming acidic coiled-coil containing protein 1 [Source:HGNC Symbol;Acc:HGNC:11522]	TACC1
O43390	3.67545e-05	0.11449	heterogeneous nuclear ribonucleoprotein R [Source:HGNC Symbol;Acc:HGNC:5047]	HNRNPR
Q9Y5J1	3.69511e-05	0.115066	UTP18, small subunit processome component [Source:HGNC Symbol;Acc:HGNC:24274]	UTP18
Q6PL18	3.71709e-05	0.115713	ATPase family, AAA domain containing 2 [Source:HGNC Symbol;Acc:HGNC:30123]	ATAD2
O00425	3.7226e-05	0.115847	insulin like growth factor 2 mRNA binding protein 3 [Source:HGNC Symbol;Acc:HGNC:28868]	IGF2BP3
Q9NWU5	3.75224e-05	0.116732	mitochondrial ribosomal protein L22 [Source:HGNC Symbol;Acc:HGNC:14480]	MRPL22
Q9UNM6	3.78106e-05	0.117591	proteasome 26S subunit, non-ATPase 13 [Source:HGNC Symbol;Acc:HGNC:9558]	PSMD13
P45973	3.80704e-05	0.118361	chromobox 5 [Source:HGNC Symbol;Acc:HGNC:1555]	CBX5
P10155	3.82933e-05	0.119016	TROVE domain family member 2 [Source:HGNC Symbol;Acc:HGNC:11313]	TROVE2
P82930	3.85889e-05	0.119896	mitochondrial ribosomal protein S34 [Source:HGNC Symbol;Acc:HGNC:16618]	MRPS34
O75381	3.8802e-05	0.120519	peroxisomal biogenesis factor 14 [Source:HGNC Symbol;Acc:HGNC:8856]	PEX14
O75955	4.05384e-05	0.125872	flotillin 1 [Source:HGNC Symbol;Acc:HGNC:3757]	FLOT1
Q9UNZ2	4.08087e-05	0.12667	NSFL1 cofactor [Source:HGNC Symbol;Acc:HGNC:15912]	NSFL1C
Q13151	4.10453e-05	0.127364	heterogeneous nuclear ribonucleoprotein A0 [Source:HGNC Symbol;Acc:HGNC:5030]	HNRNPA0
Q8IY81	4.16371e-05	0.129158	FtsJ homolog 3 [Source:HGNC Symbol;Acc:HGNC:17136]	FTSJ3
P11387	4.21963e-05	0.130851	topoisomerase (DNA) I [Source:HGNC Symbol;Acc:HGNC:11986]	TOP1
Q99661	4.29497e-05	0.133144	kinesin family member 2C [Source:HGNC Symbol;Acc:HGNC:6393]	KIF2C
Q8IVM0	4.31298e-05	0.133659	coiled-coil domain containing 50 [Source:HGNC Symbol;Acc:HGNC:18111]	CCDC50
Q86U42	4.34655e-05	0.134656	poly(A) binding protein nuclear 1 [Source:HGNC Symbol;Acc:HGNC:8565]	PABPN1
P84103	4.36612e-05	0.135219	serine and arginine rich splicing factor 3 [Source:HGNC Symbol;Acc:HGNC:10785]	SRSF3
Q08211	4.42133e-05	0.136884	DExH-box helicase 9 [Source:HGNC Symbol;Acc:HGNC:2750]	DHX9
O43264	4.44092e-05	0.137446	zw10 kinetochore protein [Source:HGNC Symbol;Acc:HGNC:13194]	ZW10
Q86V48	4.51076e-05	0.139563	leucine zipper protein 1 [Source:HGNC Symbol;Acc:HGNC:14985]	LUZP1
Q96P70	4.51326e-05	0.139595	importin 9 [Source:HGNC Symbol;Acc:HGNC:19425]	IPO9
P78312	4.52136e-05	0.139801	family with sequence similarity 193 member A [Source:HGNC Symbol;Acc:HGNC:16822]	FAM193A
Q12802	4.52864e-05	0.13998	A-kinase anchoring protein 13 [Source:HGNC Symbol;Acc:HGNC:371]	AKAP13
Q9NRY4	4.5597e-05	0.140895	Rho GTPase activating protein 35 [Source:HGNC Symbol;Acc:HGNC:4591]	ARHGAP35
Q53HL2	4.5839e-05	0.141597	cell division cycle associated 8 [Source:HGNC Symbol;Acc:HGNC:14629]	CDCA8
Q96SI9	4.7107e-05	0.145467	spermatid perinuclear RNA binding protein [Source:HGNC Symbol;Acc:HGNC:16462]	STRBP
Q9H773	4.73463e-05	0.146158	dCTP pyrophosphatase 1 [Source:HGNC Symbol;Acc:HGNC:28777]	DCTPP1
Q15643	4.84285e-05	0.14945	thyroid hormone receptor interactor 11 [Source:HGNC Symbol;Acc:HGNC:12305]	TRIP11
Q9NV06	4.84669e-05	0.14952	DDB1 and CUL4 associated factor 13 [Source:HGNC Symbol;Acc:HGNC:24535]	DCAF13
Q9UQ80	4.8509e-05	0.149602	proliferation-associated 2G4 [Source:HGNC Symbol;Acc:HGNC:8550]	PA2G4
Q8IUZ0	4.9116e-05	0.151425	leucine rich repeat containing 49 [Source:HGNC Symbol;Acc:HGNC:25965]	LRRC49
Q96QK1	4.93754e-05	0.152175	VPS35, retromer complex component [Source:HGNC Symbol;Acc:HGNC:13487]	VPS35
Q86TG7	4.94984e-05	0.152505	paternally expressed 10 [Source:HGNC Symbol;Acc:HGNC:14005]	PEG10
Q12888	4.96643e-05	0.152966	tumor protein p53 binding protein 1 [Source:HGNC Symbol;Acc:HGNC:11999]	TP53BP1
Q14152	5.14782e-05	0.158501	eukaryotic translation initiation factor 3 subunit A [Source:HGNC Symbol;Acc:HGNC:3271]	EIF3A
Q9NV31	5.19199e-05	0.159809	IMP3, U3 small nucleolar ribonucleoprotein [Source:HGNC Symbol;Acc:HGNC:14497]	IMP3
Q14789	5.21904e-05	0.16059	golgin B1 [Source:HGNC Symbol;Acc:HGNC:4429]	GOLGB1
Q15477	5.23856e-05	0.161138	Ski2 like RNA helicase [Source:HGNC Symbol;Acc:HGNC:10898]	SKIV2L
Q15645	5.24314e-05	0.161227	thyroid hormone receptor interactor 13 [Source:HGNC Symbol;Acc:HGNC:12307]	TRIP13
Q9NQS7	5.24614e-05	0.161266	inner centromere protein [Source:HGNC Symbol;Acc:HGNC:6058]	INCENP
P30622	5.27549e-05	0.162116	CAP-Gly domain containing linker protein 1 [Source:HGNC Symbol;Acc:HGNC:10461]	CLIP1
O00159	5.28086e-05	0.162228	myosin IC [Source:HGNC Symbol;Acc:HGNC:7597]	MYO1C
Q99615	5.29386e-05	0.162575	DnaJ heat shock protein family (Hsp40) member C7 [Source:HGNC Symbol;Acc:HGNC:12392]	DNAJC7
O75330	5.3626e-05	0.164632	hyaluronan mediated motility receptor [Source:HGNC Symbol;Acc:HGNC:5012]	HMMR
Q9NY93	5.43652e-05	0.166847	DEAD-box helicase 56 [Source:HGNC Symbol;Acc:HGNC:18193]	DDX56
Q17RY0	5.48583e-05	0.168305	cytoplasmic polyadenylation element binding protein 4 [Source:HGNC Symbol;Acc:HGNC:21747]	CPEB4
Q15424	5.48746e-05	0.168305	scaffold attachment factor B [Source:HGNC Symbol;Acc:HGNC:10520]	SAFB
Q9NRL3	5.50138e-05	0.168672	striatin 4 [Source:HGNC Symbol;Acc:HGNC:15721]	STRN4
Q96JB2	5.52179e-05	0.169243	component of oligomeric golgi complex 3 [Source:HGNC Symbol;Acc:HGNC:18619]	COG3
P20700	5.5261e-05	0.16932	lamin B1 [Source:HGNC Symbol;Acc:HGNC:6637]	LMNB1
Q658Y4	5.55328e-05	0.170097	family with sequence similarity 91 member A1 [Source:HGNC Symbol;Acc:HGNC:26306]	FAM91A1
Q9Y5B9	5.58997e-05	0.171165	SPT16 homolog, facilitates chromatin remodeling subunit [Source:HGNC Symbol;Acc:HGNC:11465]	SUPT16H
Q96T23	5.59971e-05	0.171407	remodeling and spacing factor 1 [Source:HGNC Symbol;Acc:HGNC:18118]	RSF1
O15020	5.66792e-05	0.173438	spectrin beta, non-erythrocytic 2 [Source:HGNC Symbol;Acc:HGNC:11276]	SPTBN2
Q9Y4I1	5.67517e-05	0.173603	myosin VA [Source:HGNC Symbol;Acc:HGNC:7602]	MYO5A
Q7Z569	5.67896e-05	0.173663	BRCA1 associated protein [Source:HGNC Symbol;Acc:HGNC:1099]	BRAP
Q9UBB4	5.72171e-05	0.174913	ataxin 10 [Source:HGNC Symbol;Acc:HGNC:10549]	ATXN10
Q14738	5.77212e-05	0.176396	protein phosphatase 2 regulatory subunit B'delta [Source:HGNC Symbol;Acc:HGNC:9312]	PPP2R5D
Q15042	5.77796e-05	0.176517	RAB3 GTPase activating protein catalytic subunit 1 [Source:HGNC Symbol;Acc:HGNC:17063]	RAB3GAP1
Q9Y3A4	5.83049e-05	0.178063	ribosomal RNA processing 7 homolog A [Source:HGNC Symbol;Acc:HGNC:24286]	RRP7A
P55196	5.87105e-05	0.179243	afadin, adherens junction formation factor [Source:HGNC Symbol;Acc:HGNC:7137]	AFDN
Q9H9Q2	5.88066e-05	0.179478	COP9 signalosome subunit 7B [Source:HGNC Symbol;Acc:HGNC:16760]	COPS7B
O43379	6.01152e-05	0.183412	WD repeat domain 62 [Source:HGNC Symbol;Acc:HGNC:24502]	WDR62
Q9UNF0	6.15715e-05	0.187737	protein kinase C and casein kinase substrate in neurons 2 [Source:HGNC Symbol;Acc:HGNC:8571]	PACSIN2
Q8WXW3	6.15531e-05	0.187737	progesterone immunomodulatory binding factor 1 [Source:HGNC Symbol;Acc:HGNC:23352]	PIBF1
P61254	6.18456e-05	0.188505	ribosomal protein L26 [Source:HGNC Symbol;Acc:HGNC:10327]	RPL26
P37840	6.22759e-05	0.189755	synuclein alpha [Source:HGNC Symbol;Acc:HGNC:11138]	SNCA
O75131	6.37076e-05	0.194053	copine 3 [Source:HGNC Symbol;Acc:HGNC:2316]	CPNE3
O95831	6.40971e-05	0.195176	apoptosis inducing factor, mitochondria associated 1 [Source:HGNC Symbol;Acc:HGNC:8768]	AIFM1
P41743	6.44705e-05	0.196248	protein kinase C iota [Source:HGNC Symbol;Acc:HGNC:9404]	PRKCI
Q14204	6.53776e-05	0.198944	dynein cytoplasmic 1 heavy chain 1 [Source:HGNC Symbol;Acc:HGNC:2961]	DYNC1H1
O00410	6.59554e-05	0.200636	importin 5 [Source:HGNC Symbol;Acc:HGNC:6402]	IPO5
Q92616	6.67604e-05	0.203018	GCN1, eIF2 alpha kinase activator homolog [Source:HGNC Symbol;Acc:HGNC:4199]	GCN1
Q641Q2	6.71528e-05	0.204144	family with sequence similarity 21 member A [Source:HGNC Symbol;Acc:HGNC:23416]	FAM21A
Q9UI26	6.75603e-05	0.205316	importin 11 [Source:HGNC Symbol;Acc:HGNC:20628]	IPO11
Q9BZJ0	6.80038e-05	0.206596	crooked neck pre-mRNA splicing factor 1 [Source:HGNC Symbol;Acc:HGNC:15762]	CRNKL1
Q7KZF4	6.808e-05	0.206759	staphylococcal nuclease and tudor domain containing 1 [Source:HGNC Symbol;Acc:HGNC:30646]	SND1
Q9UPN3	6.81051e-05	0.206767	microtubule-actin crosslinking factor 1 [Source:HGNC Symbol;Acc:HGNC:13664]	MACF1
Q05639	6.87694e-05	0.208715	eukaryotic translation elongation factor 1 alpha 2 [Source:HGNC Symbol;Acc:HGNC:3192]	EEF1A2
P07814	6.95113e-05	0.210804	glutamyl-prolyl-tRNA synthetase [Source:HGNC Symbol;Acc:HGNC:3418]	EPRS
P12081	6.94805e-05	0.210804	histidyl-tRNA synthetase [Source:HGNC Symbol;Acc:HGNC:4816]	HARS
Q9NPJ6	6.94928e-05	0.210804	mediator complex subunit 4 [Source:HGNC Symbol;Acc:HGNC:17903]	MED4
Q6WKZ4	6.96494e-05	0.211107	RAB11 family interacting protein 1 [Source:HGNC Symbol;Acc:HGNC:30265]	RAB11FIP1
O75525	7.10608e-05	0.215314	KH RNA binding domain containing, signal transduction associated 3 [Source:HGNC Symbol;Acc:HGNC:18117]	KHDRBS3
Q9NZ52	7.14692e-05	0.21648	golgi associated, gamma adaptin ear containing, ARF binding protein 3 [Source:HGNC Symbol;Acc:HGNC:17079]	GGA3
Q13043	7.21698e-05	0.21853	serine/threonine kinase 4 [Source:HGNC Symbol;Acc:HGNC:11408]	STK4
O14979	7.24704e-05	0.219368	heterogeneous nuclear ribonucleoprotein D like [Source:HGNC Symbol;Acc:HGNC:5037]	HNRNPDL
Q9BV44	7.44586e-05	0.225312	THUMP domain containing 3 [Source:HGNC Symbol;Acc:HGNC:24493]	THUMPD3
P05783	7.66654e-05	0.231893	keratin 18 [Source:HGNC Symbol;Acc:HGNC:6430]	KRT18
P35250	7.66587e-05	0.231893	replication factor C subunit 2 [Source:HGNC Symbol;Acc:HGNC:9970]	RFC2
Q8TBA6	7.67973e-05	0.232158	golgin A5 [Source:HGNC Symbol;Acc:HGNC:4428]	GOLGA5
P42696	7.74973e-05	0.234197	RNA binding motif protein 34 [Source:HGNC Symbol;Acc:HGNC:28965]	RBM34
Q02978	7.75331e-05	0.234227	solute carrier family 25 member 11 [Source:HGNC Symbol;Acc:HGNC:10981]	SLC25A11
P43490	8.01632e-05	0.242093	nicotinamide phosphoribosyltransferase [Source:HGNC Symbol;Acc:HGNC:30092]	NAMPT
P31323	8.10208e-05	0.244602	protein kinase cAMP-dependent type II regulatory subunit beta [Source:HGNC Symbol;Acc:HGNC:9392]	PRKAR2B
Q9ULX3	8.17495e-05	0.24672	NIN1/PSMD8 binding protein 1 homolog [Source:HGNC Symbol;Acc:HGNC:29540]	NOB1
Q12931	8.17778e-05	0.246724	TNF receptor associated protein 1 [Source:HGNC Symbol;Acc:HGNC:16264]	TRAP1
Q9H2M9	8.22823e-05	0.248163	RAB3 GTPase activating non-catalytic protein subunit 2 [Source:HGNC Symbol;Acc:HGNC:17168]	RAB3GAP2
Q9UHB6	8.26259e-05	0.249117	LIM domain and actin binding 1 [Source:HGNC Symbol;Acc:HGNC:24636]	LIMA1
O43353	8.3701e-05	0.252275	receptor interacting serine/threonine kinase 2 [Source:HGNC Symbol;Acc:HGNC:10020]	RIPK2
Q9UH65	8.42251e-05	0.25377	SWAP switching B-cell complex 70kDa subunit [Source:HGNC Symbol;Acc:HGNC:17070]	SWAP70
Q96FW1	8.4832e-05	0.255514	OTU deubiquitinase, ubiquitin aldehyde binding 1 [Source:HGNC Symbol;Acc:HGNC:23077]	OTUB1
O60763	8.63846e-05	0.260104	USO1 vesicle transport factor [Source:HGNC Symbol;Acc:HGNC:30904]	USO1
Q96EL2	8.67616e-05	0.261152	mitochondrial ribosomal protein S24 [Source:HGNC Symbol;Acc:HGNC:14510]	MRPS24
Q9UHA3	8.76011e-05	0.263592	ribosomal L24 domain containing 1 [Source:HGNC Symbol;Acc:HGNC:18479]	RSL24D1
Q96EY8	8.84638e-05	0.266099	methylmalonic aciduria (cobalamin deficiency) cblB type [Source:HGNC Symbol;Acc:HGNC:19331]	MMAB
Q13480	8.93275e-05	0.268608	GRB2 associated binding protein 1 [Source:HGNC Symbol;Acc:HGNC:4066]	GAB1
Q9Y4L1	9.06635e-05	0.272534	hypoxia up-regulated 1 [Source:HGNC Symbol;Acc:HGNC:16931]	HYOU1
A0MZ66	9.0918e-05	0.273209	shootin 1 [Source:HGNC Symbol;Acc:HGNC:29319]	SHTN1
Q7Z5J4	9.18224e-05	0.275834	retinoic acid induced 1 [Source:HGNC Symbol;Acc:HGNC:9834]	RAI1
P11166	9.20953e-05	0.276562	solute carrier family 2 member 1 [Source:HGNC Symbol;Acc:HGNC:11005]	SLC2A1
Q9NW13	9.35695e-05	0.280896	RNA binding motif protein 28 [Source:HGNC Symbol;Acc:HGNC:21863]	RBM28
O60256	9.38833e-05	0.281744	phosphoribosyl pyrophosphate synthetase associated protein 2 [Source:HGNC Symbol;Acc:HGNC:9467]	PRPSAP2
Q8N108	9.42869e-05	0.282861	MIER1 transcriptional regulator [Source:HGNC Symbol;Acc:HGNC:29657]	MIER1
P55735	9.53382e-05	0.285919	SEC13 homolog, nuclear pore and COPII coat complex component [Source:HGNC Symbol;Acc:HGNC:10697]	SEC13
O60502	9.58488e-05	0.287355	meningioma expressed antigen 5 (hyaluronidase) [Source:HGNC Symbol;Acc:HGNC:7056]	MGEA5
Q02413	9.61814e-05	0.288256	desmoglein 1 [Source:HGNC Symbol;Acc:HGNC:3048]	DSG1
P56537	9.84647e-05	0.295	eukaryotic translation initiation factor 6 [Source:HGNC Symbol;Acc:HGNC:6159]	EIF6
Q8WUM4	9.85993e-05	0.295305	programmed cell death 6 interacting protein [Source:HGNC Symbol;Acc:HGNC:8766]	PDCD6IP
O94916	9.92226e-05	0.297073	nuclear factor of activated T-cells 5 [Source:HGNC Symbol;Acc:HGNC:7774]	NFAT5
Q9UGU5	9.9398e-05	0.297498	HMG-box containing 4 [Source:HGNC Symbol;Acc:HGNC:5003]	HMGXB4
Q03188	9.94726e-05	0.297622	centromere protein C [Source:HGNC Symbol;Acc:HGNC:1854]	CENPC
Q96CW5	0.000100824	0.301564	tubulin gamma complex associated protein 3 [Source:HGNC Symbol;Acc:HGNC:18598]	TUBGCP3
O75340	0.000100934	0.301791	programmed cell death 6 [Source:HGNC Symbol;Acc:HGNC:8765]	PDCD6
P46977	0.000102441	0.306195	STT3A, catalytic subunit of the oligosaccharyltransferase complex [Source:HGNC Symbol;Acc:HGNC:6172]	STT3A
O60292	0.000103031	0.307858	signal induced proliferation associated 1 like 3 [Source:HGNC Symbol;Acc:HGNC:23801]	SIPA1L3
P06730	0.00010349	0.309126	eukaryotic translation initiation factor 4E [Source:HGNC Symbol;Acc:HGNC:3287]	EIF4E
Q9H3R5	0.000103547	0.309191	centromere protein H [Source:HGNC Symbol;Acc:HGNC:17268]	CENPH
P51608	0.000107671	0.321399	methyl-CpG binding protein 2 [Source:HGNC Symbol;Acc:HGNC:6990]	MECP2
P05204	0.000108483	0.323713	high mobility group nucleosomal binding domain 2 [Source:HGNC Symbol;Acc:HGNC:4986]	HMGN2
O14964	0.000109922	0.327898	hepatocyte growth factor-regulated tyrosine kinase substrate [Source:HGNC Symbol;Acc:HGNC:4897]	HGS
P23921	0.000110921	0.330765	ribonucleotide reductase catalytic subunit M1 [Source:HGNC Symbol;Acc:HGNC:10451]	RRM1
P83916	0.000111017	0.330941	chromobox 1 [Source:HGNC Symbol;Acc:HGNC:1551]	CBX1
P05976	0.000111041	0.330941	myosin light chain 1 [Source:HGNC Symbol;Acc:HGNC:7582]	MYL1
A1X283	0.000112223	0.334312	SH3 and PX domains 2B [Source:HGNC Symbol;Acc:HGNC:29242]	SH3PXD2B
O60506	0.000112887	0.336177	synaptotagmin binding cytoplasmic RNA interacting protein [Source:HGNC Symbol;Acc:HGNC:16918]	SYNCRIP
Q9H3S7	0.00011342	0.337651	protein tyrosine phosphatase, non-receptor type 23 [Source:HGNC Symbol;Acc:HGNC:14406]	PTPN23
O95819	0.000113509	0.337802	mitogen-activated protein kinase kinase kinase kinase 4 [Source:HGNC Symbol;Acc:HGNC:6866]	MAP4K4
P09493	0.000113628	0.338043	tropomyosin 1 (alpha) [Source:HGNC Symbol;Acc:HGNC:12010]	TPM1
P62937	0.000115104	0.342319	peptidylprolyl isomerase A [Source:HGNC Symbol;Acc:HGNC:9253]	PPIA
Q8NDI1	0.000116941	0.347665	EH domain binding protein 1 [Source:HGNC Symbol;Acc:HGNC:29144]	EHBP1
P30101	0.000117374	0.348837	protein disulfide isomerase family A member 3 [Source:HGNC Symbol;Acc:HGNC:4606]	PDIA3
Q9NZM5	0.00011793	0.350371	glioma tumor suppressor candidate region gene 2 [Source:HGNC Symbol;Acc:HGNC:4333]	GLTSCR2
Q9UN86	0.000118246	0.351191	G3BP stress granule assembly factor 2 [Source:HGNC Symbol;Acc:HGNC:30291]	G3BP2
Q12959	0.000118321	0.351295	discs large MAGUK scaffold protein 1 [Source:HGNC Symbol;Acc:HGNC:2900]	DLG1
P33316	0.000118827	0.352679	deoxyuridine triphosphatase [Source:HGNC Symbol;Acc:HGNC:3078]	DUT
Q9NX08	0.000120006	0.356057	COMM domain containing 8 [Source:HGNC Symbol;Acc:HGNC:26036]	COMMD8
O43615	0.000120557	0.357572	translocase of inner mitochondrial membrane 44 [Source:HGNC Symbol;Acc:HGNC:17316]	TIMM44
Q99471	0.000121189	0.359327	prefoldin subunit 5 [Source:HGNC Symbol;Acc:HGNC:8869]	PFDN5
P61088	0.000123325	0.365534	ubiquitin conjugating enzyme E2 N [Source:HGNC Symbol;Acc:HGNC:12492]	UBE2N
Q9UQ35	0.000125262	0.371087	serine/arginine repetitive matrix 2 [Source:HGNC Symbol;Acc:HGNC:16639]	SRRM2
Q9BV38	0.00012524	0.371087	WD repeat domain 18 [Source:HGNC Symbol;Acc:HGNC:17956]	WDR18
O75170	0.000125909	0.372817	protein phosphatase 6 regulatory subunit 2 [Source:HGNC Symbol;Acc:HGNC:19253]	PPP6R2
Q96DV4	0.000126593	0.374717	mitochondrial ribosomal protein L38 [Source:HGNC Symbol;Acc:HGNC:14033]	MRPL38
Q8NDV7	0.00012769	0.377835	trinucleotide repeat containing 6A [Source:HGNC Symbol;Acc:HGNC:11969]	TNRC6A
Q66K74	0.000128427	0.379888	microtubule associated protein 1S [Source:HGNC Symbol;Acc:HGNC:15715]	MAP1S
Q10713	0.000130256	0.385166	peptidase, mitochondrial processing alpha subunit [Source:HGNC Symbol;Acc:HGNC:18667]	PMPCA
Q13409	0.000131267	0.388024	dynein cytoplasmic 1 intermediate chain 2 [Source:HGNC Symbol;Acc:HGNC:2964]	DYNC1I2
Q9NS69	0.000131568	0.388784	translocase of outer mitochondrial membrane 22 [Source:HGNC Symbol;Acc:HGNC:18002]	TOMM22
Q96F07	0.000132957	0.392755	cytoplasmic FMR1 interacting protein 2 [Source:HGNC Symbol;Acc:HGNC:13760]	CYFIP2
P20839	0.000134436	0.396989	inosine monophosphate dehydrogenase 1 [Source:HGNC Symbol;Acc:HGNC:6052]	IMPDH1
Q53T59	0.000134608	0.397363	HCLS1 binding protein 3 [Source:HGNC Symbol;Acc:HGNC:24979]	HS1BP3
Q27J81	0.000136038	0.401449	inverted formin, FH2 and WH2 domain containing [Source:HGNC Symbol;Acc:HGNC:23791]	INF2
Q96G21	0.000140375	0.414105	IMP4 homolog, U3 small nucleolar ribonucleoprotein [Source:HGNC Symbol;Acc:HGNC:30856]	IMP4
P13796	0.000140408	0.414105	lymphocyte cytosolic protein 1 [Source:HGNC Symbol;Acc:HGNC:6528]	LCP1
Q01518	0.000140619	0.414544	adenylate cyclase associated protein 1 [Source:HGNC Symbol;Acc:HGNC:20040]	CAP1
P51553	0.000141893	0.418158	isocitrate dehydrogenase 3 (NAD(+)) gamma [Source:HGNC Symbol;Acc:HGNC:5386]	IDH3G
Q96GQ7	0.000142456	0.419676	DEAD-box helicase 27 [Source:HGNC Symbol;Acc:HGNC:15837]	DDX27
O15173	0.000142634	0.420057	progesterone receptor membrane component 2 [Source:HGNC Symbol;Acc:HGNC:16089]	PGRMC2
P36543	0.000143247	0.42172	ATPase H+ transporting V1 subunit E1 [Source:HGNC Symbol;Acc:HGNC:857]	ATP6V1E1
Q96BY7	0.000144249	0.424526	autophagy related 2B [Source:HGNC Symbol;Acc:HGNC:20187]	ATG2B
P05089	0.000146427	0.430787	arginase 1 [Source:HGNC Symbol;Acc:HGNC:663]	ARG1
Q1KMD3	0.000146815	0.431783	heterogeneous nuclear ribonucleoprotein U like 2 [Source:HGNC Symbol;Acc:HGNC:25451]	HNRNPUL2
Q7Z2Z2	0.000150349	0.442027	elongation factor like GTPase 1 [Source:HGNC Symbol;Acc:HGNC:25789]	EFL1
O15498	0.000150439	0.442139	YKT6 v-SNARE homolog (S. cerevisiae) [Source:HGNC Symbol;Acc:HGNC:16959]	YKT6
Q9ULH0	0.000152133	0.446966	kinase D-interacting substrate 220kDa [Source:HGNC Symbol;Acc:HGNC:29508]	KIDINS220
Q15046	0.000154618	0.454113	lysyl-tRNA synthetase [Source:HGNC Symbol;Acc:HGNC:6215]	KARS
Q5T2T1	0.000154842	0.454617	membrane palmitoylated protein 7 [Source:HGNC Symbol;Acc:HGNC:26542]	MPP7
Q13033	0.000155955	0.457728	striatin 3 [Source:HGNC Symbol;Acc:HGNC:15720]	STRN3
Q9NU22	0.000161325	0.473327	midasin AAA ATPase 1 [Source:HGNC Symbol;Acc:HGNC:18302]	MDN1
Q9NRX1	0.00016142	0.473445	partner of NOB1 homolog [Source:HGNC Symbol;Acc:HGNC:32790]	PNO1
Q8N8S7	0.000161946	0.474826	enabled homolog (Drosophila) [Source:HGNC Symbol;Acc:HGNC:18271]	ENAH
Q9Y6U3	0.000168364	0.493476	scinderin [Source:HGNC Symbol;Acc:HGNC:21695]	SCIN
P43897	0.000169356	0.496212	Ts translation elongation factor, mitochondrial [Source:HGNC Symbol;Acc:HGNC:12367]	TSFM
O43491	0.000169668	0.496957	erythrocyte membrane protein band 4.1 like 2 [Source:HGNC Symbol;Acc:HGNC:3379]	EPB41L2
O94905	0.000171018	0.500742	ER lipid raft associated 2 [Source:HGNC Symbol;Acc:HGNC:1356]	ERLIN2
Q8WXD5	0.000172585	0.505158	gem nuclear organelle associated protein 6 [Source:HGNC Symbol;Acc:HGNC:20044]	GEMIN6
Q9H501	0.000173133	0.506589	ESF1 nucleolar pre-rRNA processing protein homolog [Source:HGNC Symbol;Acc:HGNC:15898]	ESF1
Q00839	0.000174785	0.511246	heterogeneous nuclear ribonucleoprotein U [Source:HGNC Symbol;Acc:HGNC:5048]	HNRNPU
Q9P2R6	0.000184289	0.538862	arginine-glutamic acid dipeptide repeats [Source:HGNC Symbol;Acc:HGNC:9965]	RERE
O95197	0.000184293	0.538862	reticulon 3 [Source:HGNC Symbol;Acc:HGNC:10469]	RTN3
P38919	0.000184673	0.539615	eukaryotic translation initiation factor 4A3 [Source:HGNC Symbol;Acc:HGNC:18683]	EIF4A3
P42566	0.000185461	0.541731	epidermal growth factor receptor pathway substrate 15 [Source:HGNC Symbol;Acc:HGNC:3419]	EPS15
Q9BZI7	0.000186202	0.54371	UPF3 regulator of nonsense transcripts homolog B (yeast) [Source:HGNC Symbol;Acc:HGNC:20439]	UPF3B
P56134	0.000187258	0.546607	ATP synthase, H+ transporting, mitochondrial Fo complex subunit F2 [Source:HGNC Symbol;Acc:HGNC:848]	ATP5J2
P54619	0.00018729	0.546607	protein kinase AMP-activated non-catalytic subunit gamma 1 [Source:HGNC Symbol;Acc:HGNC:9385]	PRKAG1
Q9BRP8	0.000187948	0.548244	PYM homolog 1, exon junction complex associated factor [Source:HGNC Symbol;Acc:HGNC:30258]	PYM1
P35241	0.00018819	0.548763	radixin [Source:HGNC Symbol;Acc:HGNC:9944]	RDX
Q9NTK5	0.000191325	0.557712	Obg like ATPase 1 [Source:HGNC Symbol;Acc:HGNC:28833]	OLA1
O76021	0.000191359	0.557712	ribosomal L1 domain containing 1 [Source:HGNC Symbol;Acc:HGNC:24534]	RSL1D1
P11388	0.000193355	0.563244	topoisomerase (DNA) II alpha [Source:HGNC Symbol;Acc:HGNC:11989]	TOP2A
P19404	0.000193789	0.564313	NADH:ubiquinone oxidoreductase core subunit V2 [Source:HGNC Symbol;Acc:HGNC:7717]	NDUFV2
O43426	0.000196292	0.571407	synaptojanin 1 [Source:HGNC Symbol;Acc:HGNC:11503]	SYNJ1
P38159	0.000196471	0.571732	RNA binding motif protein, X-linked [Source:HGNC Symbol;Acc:HGNC:9910]	RBMX
Q9UM54	0.000197125	0.573437	myosin VI [Source:HGNC Symbol;Acc:HGNC:7605]	MYO6
Q8TEU7	0.000201464	0.585857	Rap guanine nucleotide exchange factor 6 [Source:HGNC Symbol;Acc:HGNC:20655]	RAPGEF6
Q9Y5X1	0.000204895	0.59563	sorting nexin 9 [Source:HGNC Symbol;Acc:HGNC:14973]	SNX9
Q9H3U1	0.000205211	0.596344	unc-45 myosin chaperone A [Source:HGNC Symbol;Acc:HGNC:30594]	UNC45A
P49757	0.000205547	0.597114	NUMB, endocytic adaptor protein [Source:HGNC Symbol;Acc:HGNC:8060]	NUMB
P84098	0.000206877	0.600771	ribosomal protein L19 [Source:HGNC Symbol;Acc:HGNC:10312]	RPL19
P41240	0.000211169	0.613024	c-src tyrosine kinase [Source:HGNC Symbol;Acc:HGNC:2444]	CSK
Q14103	0.000215165	0.62441	heterogeneous nuclear ribonucleoprotein D [Source:HGNC Symbol;Acc:HGNC:5036]	HNRNPD
P09496	0.000215937	0.626435	clathrin light chain A [Source:HGNC Symbol;Acc:HGNC:2090]	CLTA
Q9NZB2	0.000216449	0.627557	family with sequence similarity 120A [Source:HGNC Symbol;Acc:HGNC:13247]	FAM120A
Q9Y697	0.000216399	0.627557	NFS1, cysteine desulfurase [Source:HGNC Symbol;Acc:HGNC:15910]	NFS1
Q9GZT3	0.000217256	0.629607	SRA stem-loop interacting RNA binding protein [Source:HGNC Symbol;Acc:HGNC:20495]	SLIRP
Q8IVF2	0.000217651	0.630534	AHNAK nucleoprotein 2 [Source:HGNC Symbol;Acc:HGNC:20125]	AHNAK2
O14531	0.000221168	0.640501	dihydropyrimidinase like 4 [Source:HGNC Symbol;Acc:HGNC:3016]	DPYSL4
P52597	0.000221655	0.641692	heterogeneous nuclear ribonucleoprotein F [Source:HGNC Symbol;Acc:HGNC:5039]	HNRNPF
Q8IXI1	0.000221681	0.641692	ras homolog family member T2 [Source:HGNC Symbol;Acc:HGNC:21169]	RHOT2
P41252	0.000223066	0.64533	isoleucyl-tRNA synthetase [Source:HGNC Symbol;Acc:HGNC:5330]	IARS
O95985	0.000223797	0.64722	topoisomerase (DNA) III beta [Source:HGNC Symbol;Acc:HGNC:11993]	TOP3B
Q9BT92	0.000224421	0.648802	trichoplein keratin filament binding [Source:HGNC Symbol;Acc:HGNC:28135]	TCHP
Q5T653	0.000224577	0.649029	mitochondrial ribosomal protein L2 [Source:HGNC Symbol;Acc:HGNC:14056]	MRPL2
Q01130	0.000228133	0.659077	serine and arginine rich splicing factor 2 [Source:HGNC Symbol;Acc:HGNC:10783]	SRSF2
Q9UGN5	0.00022976	0.663547	poly(ADP-ribose) polymerase 2 [Source:HGNC Symbol;Acc:HGNC:272]	PARP2
Q9Y2J2	0.000232198	0.670357	erythrocyte membrane protein band 4.1 like 3 [Source:HGNC Symbol;Acc:HGNC:3380]	EPB41L3
P35080	0.000234591	0.67703	profilin 2 [Source:HGNC Symbol;Acc:HGNC:8882]	PFN2
P42025	0.000235734	0.680093	ARP1 actin-related protein 1 homolog B, centractin beta [Source:HGNC Symbol;Acc:HGNC:168]	ACTR1B
P14868	0.00023576	0.680093	aspartyl-tRNA synthetase [Source:HGNC Symbol;Acc:HGNC:2678]	DARS
O15269	0.000236801	0.682698	serine palmitoyltransferase long chain base subunit 1 [Source:HGNC Symbol;Acc:HGNC:11277]	SPTLC1
Q8NI36	0.000237558	0.684641	WD repeat domain 36 [Source:HGNC Symbol;Acc:HGNC:30696]	WDR36
Q9UBB6	0.000238003	0.685688	neurochondrin [Source:HGNC Symbol;Acc:HGNC:17597]	NCDN
O75665	0.000238735	0.687558	OFD1, centriole and centriolar satellite protein [Source:HGNC Symbol;Acc:HGNC:2567]	OFD1
P35520	0.00023911	0.688398	cystathionine-beta-synthase [Source:HGNC Symbol;Acc:HGNC:1550]	CBS
Q7Z4H7	0.000243418	0.700558	HAUS augmin like complex subunit 6 [Source:HGNC Symbol;Acc:HGNC:25948]	HAUS6
Q9Y3F4	0.000243571	0.700755	serine/threonine kinase receptor associated protein [Source:HGNC Symbol;Acc:HGNC:30796]	STRAP
Q9H9A6	0.000249019	0.716179	leucine rich repeat containing 40 [Source:HGNC Symbol;Acc:HGNC:26004]	LRRC40
Q9H9Y2	0.000252565	0.726123	ribosome production factor 1 homolog [Source:HGNC Symbol;Acc:HGNC:30350]	RPF1
P57052	0.000253615	0.728889	RNA binding motif protein 11 [Source:HGNC Symbol;Acc:HGNC:9897]	RBM11
O95777	0.000255233	0.733285	LSM8 homolog, U6 small nuclear RNA associated [Source:HGNC Symbol;Acc:HGNC:20471]	LSM8
Q13907	0.000261149	0.750019	isopentenyl-diphosphate delta isomerase 1 [Source:HGNC Symbol;Acc:HGNC:5387]	IDI1
Q8N6H7	0.00026238	0.753292	ADP ribosylation factor GTPase activating protein 2 [Source:HGNC Symbol;Acc:HGNC:13504]	ARFGAP2
P23378	0.000274934	0.78906	glycine decarboxylase [Source:HGNC Symbol;Acc:HGNC:4313]	GLDC
Q13371	0.00027621	0.792446	phosducin like [Source:HGNC Symbol;Acc:HGNC:8770]	PDCL
Q9BRJ6	0.00027687	0.794062	chromosome 7 open reading frame 50 [Source:HGNC Symbol;Acc:HGNC:22421]	C7orf50
Q9NRG9	0.000283795	0.813641	aladin WD repeat nucleoporin [Source:HGNC Symbol;Acc:HGNC:13666]	AAAS
P82650	0.000283868	0.813641	mitochondrial ribosomal protein S22 [Source:HGNC Symbol;Acc:HGNC:14508]	MRPS22
Q96D71	0.000288637	0.826945	RALBP1 associated Eps domain containing 1 [Source:HGNC Symbol;Acc:HGNC:15578]	REPS1
Q03701	0.000289813	0.829821	CCAAT/enhancer binding protein zeta [Source:HGNC Symbol;Acc:HGNC:24218]	CEBPZ
O95299	0.000289742	0.829821	NADH:ubiquinone oxidoreductase subunit A10 [Source:HGNC Symbol;Acc:HGNC:7684]	NDUFA10
P14923	0.000291008	0.832864	junction plakoglobin [Source:HGNC Symbol;Acc:HGNC:6207]	JUP
Q5VSY0	0.000293633	0.840085	G kinase anchoring protein 1 [Source:HGNC Symbol;Acc:HGNC:17496]	GKAP1
Q14011	0.000296574	0.848202	cold inducible RNA binding protein [Source:HGNC Symbol;Acc:HGNC:1982]	CIRBP
O14646	0.000297857	0.851572	chromodomain helicase DNA binding protein 1 [Source:HGNC Symbol;Acc:HGNC:1915]	CHD1
Q6ULP2	0.000299418	0.855736	aftiphilin [Source:HGNC Symbol;Acc:HGNC:25951]	AFTPH
Q9BVJ6	0.000301225	0.860599	UTP14A small subunit processome component [Source:HGNC Symbol;Acc:HGNC:10665]	UTP14A
O75175	0.000302088	0.862763	CCR4-NOT transcription complex subunit 3 [Source:HGNC Symbol;Acc:HGNC:7879]	CNOT3
Q9C0F1	0.000302996	0.865055	centrosomal protein 44 [Source:HGNC Symbol;Acc:HGNC:29356]	CEP44
P33993	0.000303343	0.865741	minichromosome maintenance complex component 7 [Source:HGNC Symbol;Acc:HGNC:6950]	MCM7
Q86XL3	0.000307647	0.877717	ankyrin repeat and LEM domain containing 2 [Source:HGNC Symbol;Acc:HGNC:29101]	ANKLE2
P21281	0.000309861	0.883723	ATPase H+ transporting V1 subunit B2 [Source:HGNC Symbol;Acc:HGNC:854]	ATP6V1B2
Q9Y3B9	0.000311565	0.888271	ribosomal RNA processing 15 homolog [Source:HGNC Symbol;Acc:HGNC:24255]	RRP15
P26640	0.000312968	0.891958	valyl-tRNA synthetase [Source:HGNC Symbol;Acc:HGNC:12651]	VARS
Q9NSD9	0.000313632	0.893539	phenylalanyl-tRNA synthetase beta subunit [Source:HGNC Symbol;Acc:HGNC:17800]	FARSB
Q14689	0.000316638	0.901784	disco interacting protein 2 homolog A [Source:HGNC Symbol;Acc:HGNC:17217]	DIP2A
Q9UG63	0.000316952	0.9023	ATP binding cassette subfamily F member 2 [Source:HGNC Symbol;Acc:HGNC:71]	ABCF2
P53621	0.00031693	0.9023	coatomer protein complex subunit alpha [Source:HGNC Symbol;Acc:HGNC:2230]	COPA
P26641	0.000320036	0.910501	eukaryotic translation elongation factor 1 gamma [Source:HGNC Symbol;Acc:HGNC:3213]	EEF1G
O43175	0.00032027	0.910848	phosphoglycerate dehydrogenase [Source:HGNC Symbol;Acc:HGNC:8923]	PHGDH
A0JNW5	0.000329816	0.937668	UHRF1 binding protein 1 like [Source:HGNC Symbol;Acc:HGNC:29102]	UHRF1BP1L
Q6P158	0.000332581	0.945196	DExH-box helicase 57 [Source:HGNC Symbol;Acc:HGNC:20086]	DHX57
O75970	0.000333085	0.946294	multiple PDZ domain crumbs cell polarity complex component [Source:HGNC Symbol;Acc:HGNC:7208]	MPDZ
Q99543	0.000335123	0.95175	DnaJ heat shock protein family (Hsp40) member C2 [Source:HGNC Symbol;Acc:HGNC:13192]	DNAJC2
P56182	0.000349858	0.993248	ribosomal RNA processing 1 [Source:HGNC Symbol;Acc:HGNC:18785]	RRP1
Q92615	0.000350995	0.996123	La ribonucleoprotein domain family member 4B [Source:HGNC Symbol;Acc:HGNC:28987]	LARP4B
Q15019	1	1	septin 2 [Source:HGNC Symbol;Acc:HGNC:7729]	SEPT2
Q9UH03	1	1	septin 3 [Source:HGNC Symbol;Acc:HGNC:10750]	SEPT3
Q14141	1	1	septin 6 [Source:HGNC Symbol;Acc:HGNC:15848]	SEPT6
Q16181	1	1	septin 7 [Source:HGNC Symbol;Acc:HGNC:1717]	SEPT7
Q92599	0.00345071	1	septin 8 [Source:HGNC Symbol;Acc:HGNC:16511]	SEPT8
Q9UHD8	1	1	septin 9 [Source:HGNC Symbol;Acc:HGNC:7323]	SEPT9
Q9NVA2	0.0845304	1	septin 11 [Source:HGNC Symbol;Acc:HGNC:25589]	SEPT11
Q6PD74	1	1	alpha- and gamma-adaptin binding protein [Source:HGNC Symbol;Acc:HGNC:25662]	AAGAB
Q9Y312	1	1	AAR2 splicing factor homolog [Source:HGNC Symbol;Acc:HGNC:15886]	AAR2
Q4L235	1	1	aminoadipate-semialdehyde dehydrogenase [Source:HGNC Symbol;Acc:HGNC:23993]	AASDH
Q9NRN7	1	1	aminoadipate-semialdehyde dehydrogenase-phosphopantetheinyl transferase [Source:HGNC Symbol;Acc:HGNC:14235]	AASDHPPT
Q86UQ4	0.686906	1	ATP binding cassette subfamily A member 13 [Source:HGNC Symbol;Acc:HGNC:14638]	ABCA13
P28288	0.00243294	1	ATP binding cassette subfamily D member 3 [Source:HGNC Symbol;Acc:HGNC:67]	ABCD3
P61221	0.540973	1	ATP binding cassette subfamily E member 1 [Source:HGNC Symbol;Acc:HGNC:69]	ABCE1
Q8NE71	0.999968	1	ATP binding cassette subfamily F member 1 [Source:HGNC Symbol;Acc:HGNC:70]	ABCF1
Q9NUQ8	0.00153	1	ATP binding cassette subfamily F member 3 [Source:HGNC Symbol;Acc:HGNC:72]	ABCF3
Q9NYB9	0.99997	1	abl interactor 2 [Source:HGNC Symbol;Acc:HGNC:24011]	ABI2
P42684	1	1	ABL proto-oncogene 2, non-receptor tyrosine kinase [Source:HGNC Symbol;Acc:HGNC:77]	ABL2
Q12979	0.996853	1	active BCR-related [Source:HGNC Symbol;Acc:HGNC:81]	ABR
Q9ULW3	0.999977	1	activator of basal transcription 1 [Source:HGNC Symbol;Acc:HGNC:17369]	ABT1
Q9H845	0.999985	1	acyl-CoA dehydrogenase family member 9 [Source:HGNC Symbol;Acc:HGNC:21497]	ACAD9
P45954	0.601411	1	acyl-CoA dehydrogenase, short/branched chain [Source:HGNC Symbol;Acc:HGNC:91]	ACADSB
Q9UKV3	0.021493	1	apoptotic chromatin condensation inducer 1 [Source:HGNC Symbol;Acc:HGNC:17066]	ACIN1
P53396	0.00118251	1	ATP citrate lyase [Source:HGNC Symbol;Acc:HGNC:115]	ACLY
P21399	1	1	aconitase 1 [Source:HGNC Symbol;Acc:HGNC:117]	ACO1
Q86TX2	1	1	acyl-CoA thioesterase 1 [Source:HGNC Symbol;Acc:HGNC:33128]	ACOT1
O95573	1	1	acyl-CoA synthetase long-chain family member 3 [Source:HGNC Symbol;Acc:HGNC:3570]	ACSL3
O60488	0.999999	1	acyl-CoA synthetase long-chain family member 4 [Source:HGNC Symbol;Acc:HGNC:3571]	ACSL4
O96019	1	1	actin like 6A [Source:HGNC Symbol;Acc:HGNC:24124]	ACTL6A
Q9NZ32	0.163726	1	actin-related protein 10 homolog [Source:HGNC Symbol;Acc:HGNC:17372]	ACTR10
Q9H9F9	1	1	ARP5 actin-related protein 5 homolog [Source:HGNC Symbol;Acc:HGNC:14671]	ACTR5
Q9GZN1	1	1	ARP6 actin-related protein 6 homolog [Source:HGNC Symbol;Acc:HGNC:24025]	ACTR6
Q9H981	1	1	ARP8 actin-related protein 8 homolog [Source:HGNC Symbol;Acc:HGNC:14672]	ACTR8
P55265	1	1	adenosine deaminase, RNA specific [Source:HGNC Symbol;Acc:HGNC:225]	ADAR
P35611	0.051201	1	adducin 1 [Source:HGNC Symbol;Acc:HGNC:243]	ADD1
P35612	1	1	adducin 2 [Source:HGNC Symbol;Acc:HGNC:244]	ADD2
Q9H2P0	1	1	activity dependent neuroprotector homeobox [Source:HGNC Symbol;Acc:HGNC:15766]	ADNP
Q6IQ32	1	1	ADNP homeobox 2 [Source:HGNC Symbol;Acc:HGNC:23803]	ADNP2
Q9BRR6	1	1	ADP dependent glucokinase [Source:HGNC Symbol;Acc:HGNC:25250]	ADPGK
Q9NX46	0.999944	1	ADP-ribosylhydrolase like 2 [Source:HGNC Symbol;Acc:HGNC:21304]	ADPRHL2
Q16186	1	1	adhesion regulating molecule 1 [Source:HGNC Symbol;Acc:HGNC:15759]	ADRM1
P30566	1	1	adenylosuccinate lyase [Source:HGNC Symbol;Acc:HGNC:291]	ADSL
Q08117	1	1	amino-terminal enhancer of split [Source:HGNC Symbol;Acc:HGNC:307]	AES
Q9UHB7	1	1	AF4/FMR2 family member 4 [Source:HGNC Symbol;Acc:HGNC:17869]	AFF4
Q96P47	0.999925	1	ArfGAP with GTPase domain, ankyrin repeat and PH domain 3 [Source:HGNC Symbol;Acc:HGNC:16923]	AGAP3
P52594	1	1	ArfGAP with FG repeats 1 [Source:HGNC Symbol;Acc:HGNC:5175]	AGFG1
Q8N302	1	1	angiogenic factor with G-patch and FHA domains 1 [Source:HGNC Symbol;Acc:HGNC:24684]	AGGF1
Q53H12	1	1	acylglycerol kinase [Source:HGNC Symbol;Acc:HGNC:21869]	AGK
Q9UL18	1	1	argonaute 1, RISC catalytic component [Source:HGNC Symbol;Acc:HGNC:3262]	AGO1
Q9UKV8	1	1	argonaute 2, RISC catalytic component [Source:HGNC Symbol;Acc:HGNC:3263]	AGO2
Q9H9G7	1	1	argonaute 3, RISC catalytic component [Source:HGNC Symbol;Acc:HGNC:18421]	AGO3
O00116	1	1	alkylglycerone phosphate synthase [Source:HGNC Symbol;Acc:HGNC:327]	AGPS
Q9UPW5	0.00602208	1	ATP/GTP binding protein 1 [Source:HGNC Symbol;Acc:HGNC:17258]	AGTPBP1
Q8WYP5	1	1	AT-hook containing transcription factor 1 [Source:HGNC Symbol;Acc:HGNC:24618]	AHCTF1
O43865	0.0372669	1	adenosylhomocysteinase like 1 [Source:HGNC Symbol;Acc:HGNC:344]	AHCYL1
Q09666	1	1	AHNAK nucleoprotein [Source:HGNC Symbol;Acc:HGNC:347]	AHNAK
P35869	0.999973	1	aryl hydrocarbon receptor [Source:HGNC Symbol;Acc:HGNC:348]	AHR
O95433	0.115679	1	activator of Hsp90 ATPase activity 1 [Source:HGNC Symbol;Acc:HGNC:1189]	AHSA1
Q9BQI0	1	1	allograft inflammatory factor 1 like [Source:HGNC Symbol;Acc:HGNC:28904]	AIF1L
Q9Y4K1	1	1	absent in melanoma 1 [Source:HGNC Symbol;Acc:HGNC:356]	AIM1
O00170	1	1	aryl hydrocarbon receptor interacting protein [Source:HGNC Symbol;Acc:HGNC:358]	AIP
P54819	0.99995	1	adenylate kinase 2 [Source:HGNC Symbol;Acc:HGNC:362]	AK2
Q02952	0.00104086	1	A-kinase anchoring protein 12 [Source:HGNC Symbol;Acc:HGNC:370]	AKAP12
Q02040	1	1	A-kinase anchoring protein 17A [Source:HGNC Symbol;Acc:HGNC:18783]	AKAP17A
Q9Y2D5	1	1	A-kinase anchoring protein 2 [Source:HGNC Symbol;Acc:HGNC:372]	AKAP2
Q9ULX6	0.0457976	1	A-kinase anchoring protein 8 like [Source:HGNC Symbol;Acc:HGNC:29857]	AKAP8L
Q99996	0.999999	1	A-kinase anchoring protein 9 [Source:HGNC Symbol;Acc:HGNC:379]	AKAP9
P31749	0.999993	1	AKT serine/threonine kinase 1 [Source:HGNC Symbol;Acc:HGNC:391]	AKT1
Q96B36	1	1	AKT1 substrate 1 [Source:HGNC Symbol;Acc:HGNC:28426]	AKT1S1
P31751	1	1	AKT serine/threonine kinase 2 [Source:HGNC Symbol;Acc:HGNC:392]	AKT2
O94788	0.320922	1	aldehyde dehydrogenase 1 family member A2 [Source:HGNC Symbol;Acc:HGNC:15472]	ALDH1A2
P51648	0.00967698	1	aldehyde dehydrogenase 3 family member A2 [Source:HGNC Symbol;Acc:HGNC:403]	ALDH3A2
P49419	1	1	aldehyde dehydrogenase 7 family member A1 [Source:HGNC Symbol;Acc:HGNC:877]	ALDH7A1
P49189	1	1	aldehyde dehydrogenase 9 family member A1 [Source:HGNC Symbol;Acc:HGNC:412]	ALDH9A1
Q9NP73	1	1	ALG13, UDP-N-acetylglucosaminyltransferase subunit [Source:HGNC Symbol;Acc:HGNC:30881]	ALG13
Q9Y672	1	1	ALG6, alpha-1,3-glucosyltransferase [Source:HGNC Symbol;Acc:HGNC:23157]	ALG6
Q9BVK2	0.999999	1	ALG8, alpha-1,3-glucosyltransferase [Source:HGNC Symbol;Acc:HGNC:23161]	ALG8
Q6P6C2	0.000755405	1	alkB homolog 5, RNA demethylase [Source:HGNC Symbol;Acc:HGNC:25996]	ALKBH5
Q86V81	0.0111687	1	NA	ALYREF
Q01433	1	1	adenosine monophosphate deaminase 2 [Source:HGNC Symbol;Acc:HGNC:469]	AMPD2
Q9H1A4	0.876055	1	anaphase promoting complex subunit 1 [Source:HGNC Symbol;Acc:HGNC:19988]	ANAPC1
Q9UM13	1	1	anaphase promoting complex subunit 10 [Source:HGNC Symbol;Acc:HGNC:24077]	ANAPC10
Q9BS18	1	1	anaphase promoting complex subunit 13 [Source:HGNC Symbol;Acc:HGNC:24540]	ANAPC13
P60006	1	1	anaphase promoting complex subunit 15 [Source:HGNC Symbol;Acc:HGNC:24531]	ANAPC15
Q96DE5	0.00182735	1	anaphase promoting complex subunit 16 [Source:HGNC Symbol;Acc:HGNC:26976]	ANAPC16
Q9UJX5	1	1	anaphase promoting complex subunit 4 [Source:HGNC Symbol;Acc:HGNC:19990]	ANAPC4
Q9UJX4	0.286502	1	anaphase promoting complex subunit 5 [Source:HGNC Symbol;Acc:HGNC:15713]	ANAPC5
Q9UJX3	1	1	anaphase promoting complex subunit 7 [Source:HGNC Symbol;Acc:HGNC:17380]	ANAPC7
Q9P2R3	1	1	ankyrin repeat and FYVE domain containing 1 [Source:HGNC Symbol;Acc:HGNC:20763]	ANKFY1
Q8IWZ3	0.0694836	1	ankyrin repeat and KH domain containing 1 [Source:HGNC Symbol;Acc:HGNC:24714]	ANKHD1
Q9NXR5	0.999811	1	ankyrin repeat domain 10 [Source:HGNC Symbol;Acc:HGNC:20265]	ANKRD10
Q6UB99	1	1	ankyrin repeat domain 11 [Source:HGNC Symbol;Acc:HGNC:21316]	ANKRD11
O75179	0.000555063	1	ankyrin repeat domain 17 [Source:HGNC Symbol;Acc:HGNC:23575]	ANKRD17
Q9UPS8	0.999995	1	ankyrin repeat domain 26 [Source:HGNC Symbol;Acc:HGNC:29186]	ANKRD26
Q92625	0.000733823	1	ankyrin repeat and sterile alpha motif domain containing 1A [Source:HGNC Symbol;Acc:HGNC:20961]	ANKS1A
Q9NQW6	1	1	anillin actin binding protein [Source:HGNC Symbol;Acc:HGNC:14082]	ANLN
Q9HCE9	0.999686	1	anoctamin 8 [Source:HGNC Symbol;Acc:HGNC:29329]	ANO8
P39687	1	1	acidic nuclear phosphoprotein 32 family member A [Source:HGNC Symbol;Acc:HGNC:13233]	ANP32A
Q92688	1	1	acidic nuclear phosphoprotein 32 family member B [Source:HGNC Symbol;Acc:HGNC:16677]	ANP32B
Q9BTT0	0.00351027	1	acidic nuclear phosphoprotein 32 family member E [Source:HGNC Symbol;Acc:HGNC:16673]	ANP32E
P07355	0.00105611	1	annexin A2 [Source:HGNC Symbol;Acc:HGNC:537]	ANXA2
P08133	0.999813	1	annexin A6 [Source:HGNC Symbol;Acc:HGNC:544]	ANXA6
O43747	1	1	adaptor related protein complex 1 gamma 1 subunit [Source:HGNC Symbol;Acc:HGNC:555]	AP1G1
Q9BXS5	1	1	adaptor related protein complex 1 mu 1 subunit [Source:HGNC Symbol;Acc:HGNC:13667]	AP1M1
O95782	1	1	adaptor related protein complex 2 alpha 1 subunit [Source:HGNC Symbol;Acc:HGNC:561]	AP2A1
O94973	1	1	adaptor related protein complex 2 alpha 2 subunit [Source:HGNC Symbol;Acc:HGNC:562]	AP2A2
P63010	0.192148	1	adaptor related protein complex 2 beta 1 subunit [Source:HGNC Symbol;Acc:HGNC:563]	AP2B1
Q96CW1	1	1	adaptor related protein complex 2 mu 1 subunit [Source:HGNC Symbol;Acc:HGNC:564]	AP2M1
P53680	1	1	adaptor related protein complex 2 sigma 1 subunit [Source:HGNC Symbol;Acc:HGNC:565]	AP2S1
O00203	0.0065867	1	adaptor related protein complex 3 beta 1 subunit [Source:HGNC Symbol;Acc:HGNC:566]	AP3B1
O14617	0.0362657	1	adaptor related protein complex 3 delta 1 subunit [Source:HGNC Symbol;Acc:HGNC:568]	AP3D1
Q9Y2T2	1	1	adaptor related protein complex 3 mu 1 subunit [Source:HGNC Symbol;Acc:HGNC:569]	AP3M1
Q92572	0.00222442	1	adaptor related protein complex 3 sigma 1 subunit [Source:HGNC Symbol;Acc:HGNC:2013]	AP3S1
Q9UPM8	1	1	adaptor related protein complex 4 epsilon 1 subunit [Source:HGNC Symbol;Acc:HGNC:573]	AP4E1
O00213	1	1	amyloid beta precursor protein binding family B member 1 [Source:HGNC Symbol;Acc:HGNC:581]	APBB1
P25054	0.999999	1	APC, WNT signaling pathway regulator [Source:HGNC Symbol;Acc:HGNC:583]	APC
Q9BZZ5	1	1	apoptosis inhibitor 5 [Source:HGNC Symbol;Acc:HGNC:594]	API5
O60306	0.00339952	1	aquarius intron-binding spliceosomal factor [Source:HGNC Symbol;Acc:HGNC:29513]	AQR
P10398	0.0357401	1	A-Raf proto-oncogene, serine/threonine kinase [Source:HGNC Symbol;Acc:HGNC:646]	ARAF
Q96P48	1	1	ArfGAP with RhoGAP domain, ankyrin repeat and PH domain 1 [Source:HGNC Symbol;Acc:HGNC:16925]	ARAP1
Q8WZ64	1	1	ArfGAP with RhoGAP domain, ankyrin repeat and PH domain 2 [Source:HGNC Symbol;Acc:HGNC:16924]	ARAP2
Q8WWN8	1	1	ArfGAP with RhoGAP domain, ankyrin repeat and PH domain 3 [Source:HGNC Symbol;Acc:HGNC:24097]	ARAP3
P48444	1	1	archain 1 [Source:HGNC Symbol;Acc:HGNC:649]	ARCN1
P84077	0.24932	1	ADP ribosylation factor 1 [Source:HGNC Symbol;Acc:HGNC:652]	ARF1
P62330	0.999987	1	ADP ribosylation factor 6 [Source:HGNC Symbol;Acc:HGNC:659]	ARF6
Q8N6T3	0.180781	1	ADP ribosylation factor GTPase activating protein 1 [Source:HGNC Symbol;Acc:HGNC:15852]	ARFGAP1
Q9NP61	0.722525	1	ADP ribosylation factor GTPase activating protein 3 [Source:HGNC Symbol;Acc:HGNC:661]	ARFGAP3
P53367	1	1	ADP ribosylation factor interacting protein 1 [Source:HGNC Symbol;Acc:HGNC:21496]	ARFIP1
P53365	0.999978	1	ADP ribosylation factor interacting protein 2 [Source:HGNC Symbol;Acc:HGNC:17160]	ARFIP2
Q07960	0.99985	1	Rho GTPase activating protein 1 [Source:HGNC Symbol;Acc:HGNC:673]	ARHGAP1
Q8IWW6	1	1	Rho GTPase activating protein 12 [Source:HGNC Symbol;Acc:HGNC:16348]	ARHGAP12
Q68EM7	1	1	Rho GTPase activating protein 17 [Source:HGNC Symbol;Acc:HGNC:18239]	ARHGAP17
Q5T5U3	0.000741768	1	Rho GTPase activating protein 21 [Source:HGNC Symbol;Acc:HGNC:23725]	ARHGAP21
Q52LW3	1	1	Rho GTPase activating protein 29 [Source:HGNC Symbol;Acc:HGNC:30207]	ARHGAP29
Q2M1Z3	1	1	Rho GTPase activating protein 31 [Source:HGNC Symbol;Acc:HGNC:29216]	ARHGAP31
A7KAX9	1	1	Rho GTPase activating protein 32 [Source:HGNC Symbol;Acc:HGNC:17399]	ARHGAP32
Q13017	1	1	Rho GTPase activating protein 5 [Source:HGNC Symbol;Acc:HGNC:675]	ARHGAP5
P52565	1	1	Rho GDP dissociation inhibitor alpha [Source:HGNC Symbol;Acc:HGNC:678]	ARHGDIA
Q92888	1	1	Rho guanine nucleotide exchange factor 1 [Source:HGNC Symbol;Acc:HGNC:681]	ARHGEF1
O15013	0.00491891	1	Rho guanine nucleotide exchange factor 10 [Source:HGNC Symbol;Acc:HGNC:14103]	ARHGEF10
Q9NZN5	0.00474581	1	Rho guanine nucleotide exchange factor 12 [Source:HGNC Symbol;Acc:HGNC:14193]	ARHGEF12
Q5VV41	1	1	Rho guanine nucleotide exchange factor 16 [Source:HGNC Symbol;Acc:HGNC:15515]	ARHGEF16
Q6ZSZ5	1	1	Rho/Rac guanine nucleotide exchange factor 18 [Source:HGNC Symbol;Acc:HGNC:17090]	ARHGEF18
Q96DR7	1	1	Rho guanine nucleotide exchange factor 26 [Source:HGNC Symbol;Acc:HGNC:24490]	ARHGEF26
Q12774	0.997466	1	Rho guanine nucleotide exchange factor 5 [Source:HGNC Symbol;Acc:HGNC:13209]	ARHGEF5
Q15052	1	1	Rac/Cdc42 guanine nucleotide exchange factor 6 [Source:HGNC Symbol;Acc:HGNC:685]	ARHGEF6
Q14155	1	1	Rho guanine nucleotide exchange factor 7 [Source:HGNC Symbol;Acc:HGNC:15607]	ARHGEF7
O14497	0.358917	1	AT-rich interaction domain 1A [Source:HGNC Symbol;Acc:HGNC:11110]	ARID1A
Q8NFD5	1	1	AT-rich interaction domain 1B [Source:HGNC Symbol;Acc:HGNC:18040]	ARID1B
Q68CP9	0.00654995	1	AT-rich interaction domain 2 [Source:HGNC Symbol;Acc:HGNC:18037]	ARID2
Q99856	1	1	AT-rich interaction domain 3A [Source:HGNC Symbol;Acc:HGNC:3031]	ARID3A
Q8IVW6	1	1	AT-rich interaction domain 3B [Source:HGNC Symbol;Acc:HGNC:14350]	ARID3B
Q4LE39	0.999995	1	AT-rich interaction domain 4B [Source:HGNC Symbol;Acc:HGNC:15550]	ARID4B
Q14865	1	1	AT-rich interaction domain 5B [Source:HGNC Symbol;Acc:HGNC:17362]	ARID5B
Q9Y4X5	1	1	ariadne RBR E3 ubiquitin protein ligase 1 [Source:HGNC Symbol;Acc:HGNC:689]	ARIH1
P40616	1	1	ADP ribosylation factor like GTPase 1 [Source:HGNC Symbol;Acc:HGNC:692]	ARL1
Q8N8R7	1	1	ADP ribosylation factor like GTPase 14 effector protein [Source:HGNC Symbol;Acc:HGNC:26798]	ARL14EP
P36405	1	1	ADP ribosylation factor like GTPase 3 [Source:HGNC Symbol;Acc:HGNC:694]	ARL3
Q9NVJ2	0.815733	1	ADP ribosylation factor like GTPase 8B [Source:HGNC Symbol;Acc:HGNC:25564]	ARL8B
Q9UH62	1	1	armadillo repeat containing, X-linked 3 [Source:HGNC Symbol;Acc:HGNC:24065]	ARMCX3
Q9H993	1	1	acidic residue methyltransferase 1 [Source:HGNC Symbol;Acc:HGNC:17872]	ARMT1
P27540	1	1	aryl hydrocarbon receptor nuclear translocator [Source:HGNC Symbol;Acc:HGNC:700]	ARNT
Q92747	1	1	actin related protein 2/3 complex subunit 1A [Source:HGNC Symbol;Acc:HGNC:703]	ARPC1A
O15143	1	1	actin related protein 2/3 complex subunit 1B [Source:HGNC Symbol;Acc:HGNC:704]	ARPC1B
P59998	0.000958453	1	actin related protein 2/3 complex subunit 4 [Source:HGNC Symbol;Acc:HGNC:707]	ARPC4
Q7Z6K5	1	1	actin-related protein 2/3 complex inhibitor [Source:HGNC Symbol;Acc:HGNC:28782]	ARPIN
P32121	0.165412	1	arrestin beta 2 [Source:HGNC Symbol;Acc:HGNC:712]	ARRB2
Q9ULH1	1	1	ArfGAP with SH3 domain, ankyrin repeat and PH domain 1 [Source:HGNC Symbol;Acc:HGNC:2720]	ASAP1
Q8N9N2	0.0309952	1	activating signal cointegrator 1 complex subunit 1 [Source:HGNC Symbol;Acc:HGNC:24268]	ASCC1
Q8N3C0	0.488936	1	activating signal cointegrator 1 complex subunit 3 [Source:HGNC Symbol;Acc:HGNC:18697]	ASCC3
Q9Y294	1	1	anti-silencing function 1A histone chaperone [Source:HGNC Symbol;Acc:HGNC:20995]	ASF1A
Q9NVP2	1	1	anti-silencing function 1B histone chaperone [Source:HGNC Symbol;Acc:HGNC:20996]	ASF1B
Q9UBL3	1	1	ASH2 like histone lysine methyltransferase complex subunit [Source:HGNC Symbol;Acc:HGNC:744]	ASH2L
P08243	0.00135874	1	asparagine synthetase (glutamine-hydrolyzing) [Source:HGNC Symbol;Acc:HGNC:753]	ASNS
Q8IZT6	1	1	abnormal spindle microtubule assembly [Source:HGNC Symbol;Acc:HGNC:19048]	ASPM
P00966	1	1	argininosuccinate synthase 1 [Source:HGNC Symbol;Acc:HGNC:758]	ASS1
Q9NVM9	1	1	asunder, spermatogenesis regulator [Source:HGNC Symbol;Acc:HGNC:20174]	ASUN
Q8IXJ9	1	1	additional sex combs like 1, transcriptional regulator [Source:HGNC Symbol;Acc:HGNC:18318]	ASXL1
Q76L83	0.999997	1	additional sex combs like 2, transcriptional regulator [Source:HGNC Symbol;Acc:HGNC:23805]	ASXL2
Q9C0F0	1	1	additional sex combs like 3, transcriptional regulator [Source:HGNC Symbol;Acc:HGNC:29357]	ASXL3
Q9ULI0	0.0284941	1	ATPase family, AAA domain containing 2B [Source:HGNC Symbol;Acc:HGNC:29230]	ATAD2B
Q96QE3	1	1	ATPase family, AAA domain containing 5 [Source:HGNC Symbol;Acc:HGNC:25752]	ATAD5
O95260	1	1	arginyltransferase 1 [Source:HGNC Symbol;Acc:HGNC:782]	ATE1
P15336	0.999997	1	activating transcription factor 2 [Source:HGNC Symbol;Acc:HGNC:784]	ATF2
P17544	1	1	activating transcription factor 7 [Source:HGNC Symbol;Acc:HGNC:792]	ATF7
Q6VMQ6	1	1	activating transcription factor 7 interacting protein [Source:HGNC Symbol;Acc:HGNC:20092]	ATF7IP
Q2TAZ0	1	1	autophagy related 2A [Source:HGNC Symbol;Acc:HGNC:29028]	ATG2A
Q9NT62	0.215467	1	autophagy related 3 [Source:HGNC Symbol;Acc:HGNC:20962]	ATG3
Q96DT6	0.999903	1	autophagy related 4C cysteine peptidase [Source:HGNC Symbol;Acc:HGNC:16040]	ATG4C
P31939	0.990669	1	5-aminoimidazole-4-carboxamide ribonucleotide formyltransferase/IMP cyclohydrolase [Source:HGNC Symbol;Acc:HGNC:794]	ATIC
P05023	1	1	ATPase Na+/K+ transporting subunit alpha 1 [Source:HGNC Symbol;Acc:HGNC:799]	ATP1A1
P16615	1	1	ATPase sarcoplasmic/endoplasmic reticulum Ca2+ transporting 2 [Source:HGNC Symbol;Acc:HGNC:812]	ATP2A2
P20020	0.00331891	1	ATPase plasma membrane Ca2+ transporting 1 [Source:HGNC Symbol;Acc:HGNC:814]	ATP2B1
P24539	0.999962	1	ATP synthase, H+ transporting, mitochondrial Fo complex subunit B1 [Source:HGNC Symbol;Acc:HGNC:840]	ATP5F1
O75947	1	1	ATP synthase, H+ transporting, mitochondrial Fo complex subunit D [Source:HGNC Symbol;Acc:HGNC:845]	ATP5H
P61421	0.999776	1	ATPase H+ transporting V0 subunit d1 [Source:HGNC Symbol;Acc:HGNC:13724]	ATP6V0D1
Q9Y5K8	1	1	ATPase H+ transporting V1 subunit D [Source:HGNC Symbol;Acc:HGNC:13527]	ATP6V1D
O75348	1	1	ATPase H+ transporting V1 subunit G1 [Source:HGNC Symbol;Acc:HGNC:864]	ATP6V1G1
P46100	1	1	ATRX, chromatin remodeler [Source:HGNC Symbol;Acc:HGNC:886]	ATRX
P54253	1	1	ataxin 1 [Source:HGNC Symbol;Acc:HGNC:10548]	ATXN1
P0C7T5	1	1	ataxin 1 like [Source:HGNC Symbol;Acc:HGNC:33279]	ATXN1L
O75934	1	1	breast carcinoma amplified sequence 2 [Source:HGNC Symbol;Acc:HGNC:975]	BCAS2
Q9BQE9	0.999865	1	BCL tumor suppressor 7B [Source:HGNC Symbol;Acc:HGNC:1005]	BCL7B
Q8TD16	1	1	BICD cargo adaptor 2 [Source:HGNC Symbol;Acc:HGNC:17208]	BICD2
P55957	0.995606	1	BH3 interacting domain death agonist [Source:HGNC Symbol;Acc:HGNC:1050]	BID
P06709	0.194823	1	NA	birA
Q9NSY1	1	1	BMP2 inducible kinase [Source:HGNC Symbol;Acc:HGNC:18041]	BMP2K
O95861	1	1	3'(2'), 5'-bisphosphate nucleotidase 1 [Source:HGNC Symbol;Acc:HGNC:1096]	BPNT1
Q12830	0.0149945	1	bromodomain PHD finger transcription factor [Source:HGNC Symbol;Acc:HGNC:3581]	BPTF
P38398	1	1	BRCA1, DNA repair associated [Source:HGNC Symbol;Acc:HGNC:1100]	BRCA1
O95696	0.0970782	1	bromodomain containing 1 [Source:HGNC Symbol;Acc:HGNC:1102]	BRD1
Q15059	1	1	bromodomain containing 3 [Source:HGNC Symbol;Acc:HGNC:1104]	BRD3
Q9NPI1	1	1	bromodomain containing 7 [Source:HGNC Symbol;Acc:HGNC:14310]	BRD7
Q92994	1	1	BRF1, RNA polymerase III transcription initiation factor 90 kDa subunit [Source:HGNC Symbol;Acc:HGNC:11551]	BRF1
Q9BX63	1	1	BRCA1 interacting protein C-terminal helicase 1 [Source:HGNC Symbol;Acc:HGNC:20473]	BRIP1
Q8TDN6	0.00150988	1	BRX1, biogenesis of ribosomes [Source:HGNC Symbol;Acc:HGNC:24170]	BRIX1
Q8WUW1	1	1	BRICK1, SCAR/WAVE actin nucleating complex subunit [Source:HGNC Symbol;Acc:HGNC:23057]	BRK1
Q8IWQ3	1	1	BR serine/threonine kinase 2 [Source:HGNC Symbol;Acc:HGNC:11405]	BRSK2
Q6RI45	1	1	bromodomain and WD repeat domain containing 3 [Source:HGNC Symbol;Acc:HGNC:17342]	BRWD3
P20290	0.000480616	1	basic transcription factor 3 [Source:HGNC Symbol;Acc:HGNC:1125]	BTF3
O43683	1	1	BUB1 mitotic checkpoint serine/threonine kinase [Source:HGNC Symbol;Acc:HGNC:1148]	BUB1
O60566	0.013428	1	BUB1 mitotic checkpoint serine/threonine kinase B [Source:HGNC Symbol;Acc:HGNC:1149]	BUB1B
O43684	1	1	BUB3, mitotic checkpoint protein [Source:HGNC Symbol;Acc:HGNC:1151]	BUB3
P41223	0.00723531	1	BUD31 homolog [Source:HGNC Symbol;Acc:HGNC:29629]	BUD31
Q13895	0.00815509	1	bystin like [Source:HGNC Symbol;Acc:HGNC:1157]	BYSL
Q7L1Q6	1	1	basic leucine zipper and W2 domains 1 [Source:HGNC Symbol;Acc:HGNC:18380]	BZW1
Q9Y6E2	1	1	basic leucine zipper and W2 domains 2 [Source:HGNC Symbol;Acc:HGNC:18808]	BZW2
Q8N655	1	1	ligand dependent nuclear receptor corepressor [Source:HGNC Symbol;Acc:HGNC:29503]	C10orf12
Q9H6J7	0.0380808	1	chromosome 11 open reading frame 49 [Source:HGNC Symbol;Acc:HGNC:28720]	C11orf49
Q6ZUT1	1	1	chromosome 11 open reading frame 57 [Source:HGNC Symbol;Acc:HGNC:25569]	C11orf57
Q8N5I9	1	1	chromosome 12 open reading frame 45 [Source:HGNC Symbol;Acc:HGNC:28628]	C12orf45
Q9Y224	0.999999	1	chromosome 14 open reading frame 166 [Source:HGNC Symbol;Acc:HGNC:23169]	C14orf166
Q6ZRI6	1	1	chromosome 15 open reading frame 39 [Source:HGNC Symbol;Acc:HGNC:24497]	C15orf39
Q9BSU1	1	1	chromosome 16 open reading frame 70 [Source:HGNC Symbol;Acc:HGNC:29564]	C16orf70
Q96B23	1	1	chromosome 18 open reading frame 25 [Source:HGNC Symbol;Acc:HGNC:28172]	C18orf25
Q9BQ61	1	1	chromosome 19 open reading frame 43 [Source:HGNC Symbol;Acc:HGNC:28424]	C19orf43
Q8N9M1	1	1	chromosome 19 open reading frame 47 [Source:HGNC Symbol;Acc:HGNC:26723]	C19orf47
Q6ZSJ8	0.999999	1	chromosome 1 open reading frame 122 [Source:HGNC Symbol;Acc:HGNC:24789]	C1orf122
Q8NDD1	0.00181066	1	chromosome 1 open reading frame 131 [Source:HGNC Symbol;Acc:HGNC:25332]	C1orf131
Q9H425	0.017158	1	chromosome 1 open reading frame 198 [Source:HGNC Symbol;Acc:HGNC:25900]	C1orf198
A1L170	1	1	chromosome 1 open reading frame 226 [Source:HGNC Symbol;Acc:HGNC:34351]	C1orf226
O43822	1	1	chromosome 21 open reading frame 2 [Source:HGNC Symbol;Acc:HGNC:1260]	C21orf2
P57076	0.999999	1	chromosome 21 open reading frame 59 [Source:HGNC Symbol;Acc:HGNC:1301]	C21orf59
Q96GV9	1	1	chromosome 5 open reading frame 30 [Source:HGNC Symbol;Acc:HGNC:25052]	C5orf30
Q5T0Z8	1	1	chromosome 6 open reading frame 132 [Source:HGNC Symbol;Acc:HGNC:21288]	C6orf132
Q5T280	0.00295583	1	SPOUT domain containing methyltransferase 1 [Source:HGNC Symbol;Acc:HGNC:26933]	C9orf114
Q96LT7	1	1	chromosome 9 open reading frame 72 [Source:HGNC Symbol;Acc:HGNC:28337]	C9orf72
Q9NZ63	1	1	chromosome 9 open reading frame 78 [Source:HGNC Symbol;Acc:HGNC:24932]	C9orf78
Q9Y6J0	1	1	calcineurin binding protein 1 [Source:HGNC Symbol;Acc:HGNC:24187]	CABIN1
Q8TDN4	1	1	Cdk5 and Abl enzyme substrate 1 [Source:HGNC Symbol;Acc:HGNC:25097]	CABLES1
Q86Y37	1	1	CDK2 associated cullin domain 1 [Source:HGNC Symbol;Acc:HGNC:23727]	CACUL1
Q9HB71	0.591078	1	calcyclin binding protein [Source:HGNC Symbol;Acc:HGNC:30423]	CACYBP
P27708	0.00292816	1	carbamoyl-phosphate synthetase 2, aspartate transcarbamylase, and dihydroorotase [Source:HGNC Symbol;Acc:HGNC:1424]	CAD
Q05682	0.354339	1	caldesmon 1 [Source:HGNC Symbol;Acc:HGNC:1441]	CALD1
Q14012	1	1	calcium/calmodulin dependent protein kinase I [Source:HGNC Symbol;Acc:HGNC:1459]	CAMK1
Q13555	0.000686567	1	calcium/calmodulin dependent protein kinase II gamma [Source:HGNC Symbol;Acc:HGNC:1463]	CAMK2G
P49069	1	1	calcium modulating ligand [Source:HGNC Symbol;Acc:HGNC:1471]	CAMLG
Q9P1Y5	1	1	calmodulin regulated spectrin associated protein family member 3 [Source:HGNC Symbol;Acc:HGNC:29307]	CAMSAP3
Q86VP6	0.0082609	1	cullin associated and neddylation dissociated 1 [Source:HGNC Symbol;Acc:HGNC:30688]	CAND1
P27824	0.0537774	1	calnexin [Source:HGNC Symbol;Acc:HGNC:1473]	CANX
P07384	0.189952	1	calpain 1 [Source:HGNC Symbol;Acc:HGNC:1476]	CAPN1
Q9Y6W3	0.999918	1	calpain 7 [Source:HGNC Symbol;Acc:HGNC:1484]	CAPN7
Q14444	0.00154853	1	cell cycle associated protein 1 [Source:HGNC Symbol;Acc:HGNC:6743]	CAPRIN1
P52907	1	1	capping actin protein of muscle Z-line alpha subunit 1 [Source:HGNC Symbol;Acc:HGNC:1488]	CAPZA1
P47756	0.0652847	1	capping actin protein of muscle Z-line beta subunit [Source:HGNC Symbol;Acc:HGNC:1491]	CAPZB
Q5VZK9	0.00107999	1	capping protein regulator and myosin 1 linker 1 [Source:HGNC Symbol;Acc:HGNC:21581]	CARMIL1
Q6F5E8	1	1	capping protein regulator and myosin 1 linker 2 [Source:HGNC Symbol;Acc:HGNC:27089]	CARMIL2
O15234	1	1	cancer susceptibility candidate 3 [Source:HGNC Symbol;Acc:HGNC:17040]	CASC3
Q9UKL3	1	1	NA	CASP8AP2
P20810	0.00204788	1	calpastatin [Source:HGNC Symbol;Acc:HGNC:1515]	CAST
Q86V15	0.0109075	1	castor zinc finger 1 [Source:HGNC Symbol;Acc:HGNC:26002]	CASZ1
P22681	1	1	Cbl proto-oncogene [Source:HGNC Symbol;Acc:HGNC:1541]	CBL
Q75N03	0.999998	1	Cbl proto-oncogene like 1 [Source:HGNC Symbol;Acc:HGNC:21225]	CBLL1
P16152	0.00419159	1	carbonyl reductase 1 [Source:HGNC Symbol;Acc:HGNC:1548]	CBR1
Q13185	0.0594157	1	chromobox 3 [Source:HGNC Symbol;Acc:HGNC:1553]	CBX3
O00257	1	1	chromobox 4 [Source:HGNC Symbol;Acc:HGNC:1554]	CBX4
Q8IX12	1	1	cell division cycle and apoptosis regulator 1 [Source:HGNC Symbol;Acc:HGNC:24236]	CCAR1
Q8N163	1	1	cell cycle and apoptosis regulator 2 [Source:HGNC Symbol;Acc:HGNC:23360]	CCAR2
Q96A19	1	1	coiled-coil domain containing 102A [Source:HGNC Symbol;Acc:HGNC:28097]	CCDC102A
Q96CT7	0.000777841	1	coiled-coil domain containing 124 [Source:HGNC Symbol;Acc:HGNC:25171]	CCDC124
Q6PK04	0.999703	1	coiled-coil domain containing 137 [Source:HGNC Symbol;Acc:HGNC:33451]	CCDC137
Q96M89	0.00189359	1	coiled-coil domain containing 138 [Source:HGNC Symbol;Acc:HGNC:26531]	CCDC138
Q49A88	1	1	coiled-coil domain containing 14 [Source:HGNC Symbol;Acc:HGNC:25766]	CCDC14
Q6ZP82	0.999735	1	NA	CCDC141
Q6PII3	1	1	coiled-coil domain containing 174 [Source:HGNC Symbol;Acc:HGNC:28033]	CCDC174
Q5T9S5	1	1	coiled-coil domain containing 18 [Source:HGNC Symbol;Acc:HGNC:30370]	CCDC18
O60826	0.107947	1	coiled-coil domain containing 22 [Source:HGNC Symbol;Acc:HGNC:28909]	CCDC22
Q86WR0	0.404082	1	coiled-coil domain containing 25 [Source:HGNC Symbol;Acc:HGNC:25591]	CCDC25
Q4G0X9	0.00357511	1	coiled-coil domain containing 40 [Source:HGNC Symbol;Acc:HGNC:26090]	CCDC40
Q9P031	0.676749	1	coiled-coil domain containing 59 [Source:HGNC Symbol;Acc:HGNC:25005]	CCDC59
Q16204	1	1	coiled-coil domain containing 6 [Source:HGNC Symbol;Acc:HGNC:18782]	CCDC6
A2RUB6	0.999974	1	coiled-coil domain containing 66 [Source:HGNC Symbol;Acc:HGNC:27709]	CCDC66
Q3V6T2	1	1	coiled-coil domain containing 88A [Source:HGNC Symbol;Acc:HGNC:25523]	CCDC88A
Q9Y3X0	0.999999	1	coiled-coil domain containing 9 [Source:HGNC Symbol;Acc:HGNC:24560]	CCDC9
Q9BW85	1	1	coiled-coil domain containing 94 [Source:HGNC Symbol;Acc:HGNC:25518]	CCDC94
Q96F63	1	1	coiled-coil domain containing 97 [Source:HGNC Symbol;Acc:HGNC:28289]	CCDC97
P14635	0.000848022	1	cyclin B1 [Source:HGNC Symbol;Acc:HGNC:1579]	CCNB1
Q9UK58	1	1	cyclin L1 [Source:HGNC Symbol;Acc:HGNC:20569]	CCNL1
Q96S94	1	1	cyclin L2 [Source:HGNC Symbol;Acc:HGNC:20570]	CCNL2
O60563	1	1	cyclin T1 [Source:HGNC Symbol;Acc:HGNC:1599]	CCNT1
O43303	0.00538648	1	centriolar coiled-coil protein 110 [Source:HGNC Symbol;Acc:HGNC:24342]	CCP110
P78371	0.00127759	1	chaperonin containing TCP1 subunit 2 [Source:HGNC Symbol;Acc:HGNC:1615]	CCT2
P49368	0.0376313	1	chaperonin containing TCP1 subunit 3 [Source:HGNC Symbol;Acc:HGNC:1616]	CCT3
P50991	0.070311	1	chaperonin containing TCP1 subunit 4 [Source:HGNC Symbol;Acc:HGNC:1617]	CCT4
P48643	0.0286844	1	chaperonin containing TCP1 subunit 5 [Source:HGNC Symbol;Acc:HGNC:1618]	CCT5
P40227	0.00052881	1	chaperonin containing TCP1 subunit 6A [Source:HGNC Symbol;Acc:HGNC:1620]	CCT6A
Q99832	0.0207182	1	chaperonin containing TCP1 subunit 7 [Source:HGNC Symbol;Acc:HGNC:1622]	CCT7
P50990	1	1	chaperonin containing TCP1 subunit 8 [Source:HGNC Symbol;Acc:HGNC:1623]	CCT8
P86791	1	1	CCZ1 homolog, vacuolar protein trafficking and biogenesis associated [Source:HGNC Symbol;Acc:HGNC:21691]	CCZ1
O95400	1	1	CD2 cytoplasmic tail binding protein 2 [Source:HGNC Symbol;Acc:HGNC:1656]	CD2BP2
O15446	0.00591797	1	CD3e molecule associated protein [Source:HGNC Symbol;Acc:HGNC:24219]	CD3EAP
O75794	1	1	cell division cycle 123 [Source:HGNC Symbol;Acc:HGNC:16827]	CDC123
Q13042	1	1	cell division cycle 16 [Source:HGNC Symbol;Acc:HGNC:1720]	CDC16
Q12834	1	1	cell division cycle 20 [Source:HGNC Symbol;Acc:HGNC:1723]	CDC20
P30307	0.999961	1	cell division cycle 25C [Source:HGNC Symbol;Acc:HGNC:1727]	CDC25C
P30260	1	1	cell division cycle 27 [Source:HGNC Symbol;Acc:HGNC:1728]	CDC27
O60508	0.0048771	1	cell division cycle 40 [Source:HGNC Symbol;Acc:HGNC:17350]	CDC40
Q5VT25	0.115153	1	CDC42 binding protein kinase alpha [Source:HGNC Symbol;Acc:HGNC:1737]	CDC42BPA
O75419	1	1	cell division cycle 45 [Source:HGNC Symbol;Acc:HGNC:1739]	CDC45
Q99459	0.999999	1	cell division cycle 5 like [Source:HGNC Symbol;Acc:HGNC:1743]	CDC5L
O00311	1	1	cell division cycle 7 [Source:HGNC Symbol;Acc:HGNC:1745]	CDC7
Q6P1J9	1	1	cell division cycle 73 [Source:HGNC Symbol;Acc:HGNC:16783]	CDC73
Q69YH5	1	1	cell division cycle associated 2 [Source:HGNC Symbol;Acc:HGNC:14623]	CDCA2
Q99618	1	1	cell division cycle associated 3 [Source:HGNC Symbol;Acc:HGNC:14624]	CDCA3
Q96FF9	0.0128235	1	cell division cycle associated 5 [Source:HGNC Symbol;Acc:HGNC:14626]	CDCA5
O14735	0.000484538	1	CDP-diacylglycerol--inositol 3-phosphatidyltransferase [Source:HGNC Symbol;Acc:HGNC:1769]	CDIPT
P06493	1	1	cyclin dependent kinase 1 [Source:HGNC Symbol;Acc:HGNC:1722]	CDK1
P21127	1	1	NA	CDK11B
Q9NYV4	1	1	cyclin dependent kinase 12 [Source:HGNC Symbol;Acc:HGNC:24224]	CDK12
Q14004	1	1	cyclin dependent kinase 13 [Source:HGNC Symbol;Acc:HGNC:1733]	CDK13
O14519	1	1	cyclin dependent kinase 2 associated protein 1 [Source:HGNC Symbol;Acc:HGNC:14002]	CDK2AP1
Q96SN8	0.996357	1	CDK5 regulatory subunit associated protein 2 [Source:HGNC Symbol;Acc:HGNC:18672]	CDK5RAP2
P50613	1	1	cyclin dependent kinase 7 [Source:HGNC Symbol;Acc:HGNC:1778]	CDK7
P49336	1	1	cyclin dependent kinase 8 [Source:HGNC Symbol;Acc:HGNC:1779]	CDK8
P50750	1	1	cyclin dependent kinase 9 [Source:HGNC Symbol;Acc:HGNC:1780]	CDK9
Q5VV42	0.0195714	1	CDK5 regulatory subunit associated protein 1 like 1 [Source:HGNC Symbol;Acc:HGNC:21050]	CDKAL1
P46527	1	1	cyclin dependent kinase inhibitor 1B [Source:HGNC Symbol;Acc:HGNC:1785]	CDKN1B
P42771	0.000450825	1	cyclin dependent kinase inhibitor 2A [Source:HGNC Symbol;Acc:HGNC:1787]	CDKN2A
Q9NXV6	1	1	CDKN2A interacting protein [Source:HGNC Symbol;Acc:HGNC:24325]	CDKN2AIP
Q96HQ2	1	1	CDKN2A interacting protein N-terminal like [Source:HGNC Symbol;Acc:HGNC:30545]	CDKN2AIPNL
Q86X02	1	1	cerebellar degeneration related protein 2 like [Source:HGNC Symbol;Acc:HGNC:29999]	CDR2L
O95674	1	1	CDP-diacylglycerol synthase 2 [Source:HGNC Symbol;Acc:HGNC:1801]	CDS2
Q9UKY7	0.000669063	1	CDV3 homolog [Source:HGNC Symbol;Acc:HGNC:26928]	CDV3
Q9Y232	0.744161	1	chromodomain Y-like [Source:HGNC Symbol;Acc:HGNC:1811]	CDYL
Q92879	1	1	CUGBP, Elav-like family member 1 [Source:HGNC Symbol;Acc:HGNC:2549]	CELF1
O95319	1	1	CUGBP, Elav-like family member 2 [Source:HGNC Symbol;Acc:HGNC:2550]	CELF2
P07199	0.986171	1	centromere protein B [Source:HGNC Symbol;Acc:HGNC:1852]	CENPB
Q9NSP4	0.999997	1	centromere protein M [Source:HGNC Symbol;Acc:HGNC:18352]	CENPM
Q96BT3	0.998721	1	centromere protein T [Source:HGNC Symbol;Acc:HGNC:25787]	CENPT
O94986	0.999971	1	centrosomal protein 152 [Source:HGNC Symbol;Acc:HGNC:29298]	CEP152
Q5SW79	1	1	centrosomal protein 170 [Source:HGNC Symbol;Acc:HGNC:28920]	CEP170
Q9Y4F5	1	1	centrosomal protein 170B [Source:HGNC Symbol;Acc:HGNC:20362]	CEP170B
Q8TEP8	1	1	centrosomal protein 192 [Source:HGNC Symbol;Acc:HGNC:25515]	CEP192
Q9BV73	0.999936	1	centrosomal protein 250 [Source:HGNC Symbol;Acc:HGNC:1859]	CEP250
O15078	0.999971	1	centrosomal protein 290 [Source:HGNC Symbol;Acc:HGNC:29021]	CEP290
Q9C0D2	1	1	centrosomal protein 295 [Source:HGNC Symbol;Acc:HGNC:29366]	CEP295
Q53EZ4	0.144709	1	centrosomal protein 55 [Source:HGNC Symbol;Acc:HGNC:1161]	CEP55
Q9Y6A4	1	1	cilia and flagella associated protein 20 [Source:HGNC Symbol;Acc:HGNC:29523]	CFAP20
Q96G28	1	1	cilia and flagella associated protein 36 [Source:HGNC Symbol;Acc:HGNC:30540]	CFAP36
Q9P2B7	1	1	cilia and flagella associated protein 97 [Source:HGNC Symbol;Acc:HGNC:29276]	CFAP97
Q9UEE9	1	1	craniofacial development protein 1 [Source:HGNC Symbol;Acc:HGNC:1873]	CFDP1
P23528	0.261022	1	cofilin 1 [Source:HGNC Symbol;Acc:HGNC:1874]	CFL1
Q9Y281	0.844538	1	cofilin 2 [Source:HGNC Symbol;Acc:HGNC:1875]	CFL2
Q9UFW8	0.999612	1	CGG triplet repeat binding protein 1 [Source:HGNC Symbol;Acc:HGNC:1888]	CGGBP1
Q13111	0.000427047	1	chromatin assembly factor 1 subunit A [Source:HGNC Symbol;Acc:HGNC:1910]	CHAF1A
Q13112	0.000548093	1	chromatin assembly factor 1 subunit B [Source:HGNC Symbol;Acc:HGNC:1911]	CHAF1B
Q96JM3	1	1	chromosome alignment maintaining phosphoprotein 1 [Source:HGNC Symbol;Acc:HGNC:20311]	CHAMP1
Q86WJ1	0.493366	1	chromodomain helicase DNA binding protein 1 like [Source:HGNC Symbol;Acc:HGNC:1916]	CHD1L
O14647	1	1	chromodomain helicase DNA binding protein 2 [Source:HGNC Symbol;Acc:HGNC:1917]	CHD2
Q12873	1	1	chromodomain helicase DNA binding protein 3 [Source:HGNC Symbol;Acc:HGNC:1918]	CHD3
Q14839	1	1	chromodomain helicase DNA binding protein 4 [Source:HGNC Symbol;Acc:HGNC:1919]	CHD4
Q8TD26	1	1	chromodomain helicase DNA binding protein 6 [Source:HGNC Symbol;Acc:HGNC:19057]	CHD6
Q9P2D1	1	1	chromodomain helicase DNA binding protein 7 [Source:HGNC Symbol;Acc:HGNC:20626]	CHD7
Q9HCK8	1	1	chromodomain helicase DNA binding protein 8 [Source:HGNC Symbol;Acc:HGNC:20153]	CHD8
Q8IWX8	1	1	calcium homeostasis endoplasmic reticulum protein [Source:HGNC Symbol;Acc:HGNC:16930]	CHERP
Q9H444	1	1	charged multivesicular body protein 4B [Source:HGNC Symbol;Acc:HGNC:16171]	CHMP4B
Q9NZZ3	1	1	charged multivesicular body protein 5 [Source:HGNC Symbol;Acc:HGNC:26942]	CHMP5
Q8WUX9	1	1	charged multivesicular body protein 7 [Source:HGNC Symbol;Acc:HGNC:28439]	CHMP7
Q9UHD1	1	1	cysteine and histidine rich domain containing 1 [Source:HGNC Symbol;Acc:HGNC:14525]	CHORDC1
Q8WVB6	0.999992	1	chromosome transmission fidelity factor 18 [Source:HGNC Symbol;Acc:HGNC:18435]	CHTF18
O15111	1	1	conserved helix-loop-helix ubiquitous kinase [Source:HGNC Symbol;Acc:HGNC:1974]	CHUK
Q6FI81	1	1	cytokine induced apoptosis inhibitor 1 [Source:HGNC Symbol;Acc:HGNC:28050]	CIAPIN1
Q96RK0	1	1	capicua transcriptional repressor [Source:HGNC Symbol;Acc:HGNC:14214]	CIC
Q8N5K1	1	1	CDGSH iron sulfur domain 2 [Source:HGNC Symbol;Acc:HGNC:24212]	CISD2
O14578	0.00348694	1	citron rho-interacting serine/threonine kinase [Source:HGNC Symbol;Acc:HGNC:1985]	CIT
Q9ULV3	0.0096686	1	CDKN1A interacting zinc finger protein 1 [Source:HGNC Symbol;Acc:HGNC:16744]	CIZ1
Q8WWK9	0.000798371	1	cytoskeleton associated protein 2 [Source:HGNC Symbol;Acc:HGNC:1990]	CKAP2
Q07065	0.00390814	1	cytoskeleton associated protein 4 [Source:HGNC Symbol;Acc:HGNC:16991]	CKAP4
Q14008	0.000848415	1	cytoskeleton associated protein 5 [Source:HGNC Symbol;Acc:HGNC:28959]	CKAP5
P12277	0.000841329	1	creatine kinase B [Source:HGNC Symbol;Acc:HGNC:1991]	CKB
Q7Z460	0.00355545	1	cytoplasmic linker associated protein 1 [Source:HGNC Symbol;Acc:HGNC:17088]	CLASP1
O75122	0.872462	1	cytoplasmic linker associated protein 2 [Source:HGNC Symbol;Acc:HGNC:17078]	CLASP2
Q96S66	1	1	chloride channel CLIC like 1 [Source:HGNC Symbol;Acc:HGNC:29675]	CLCC1
Q14677	1	1	clathrin interactor 1 [Source:HGNC Symbol;Acc:HGNC:23186]	CLINT1
Q92989	1	1	cleavage and polyadenylation factor I subunit 1 [Source:HGNC Symbol;Acc:HGNC:16999]	CLP1
O96005	1	1	CLPTM1, transmembrane protein [Source:HGNC Symbol;Acc:HGNC:2087]	CLPTM1
Q9HAW4	1	1	claspin [Source:HGNC Symbol;Acc:HGNC:19715]	CLSPN
Q8NFW8	0.999999	1	cytidine monophosphate N-acetylneuraminic acid synthetase [Source:HGNC Symbol;Acc:HGNC:18290]	CMAS
P30085	0.999888	1	cytidine/uridine monophosphate kinase 1 [Source:HGNC Symbol;Acc:HGNC:18170]	CMPK1
Q9BQ75	0.000378578	1	cms1 ribosomal small subunit homolog (yeast) [Source:HGNC Symbol;Acc:HGNC:28666]	CMSS1
Q8N1G2	1	1	cap methyltransferase 1 [Source:HGNC Symbol;Acc:HGNC:21077]	CMTR1
Q96KP4	1	1	CNDP dipeptidase 2 (metallopeptidase M20 family) [Source:HGNC Symbol;Acc:HGNC:24437]	CNDP2
Q99439	1	1	calponin 2 [Source:HGNC Symbol;Acc:HGNC:2156]	CNN2
Q15417	1	1	calponin 3 [Source:HGNC Symbol;Acc:HGNC:2157]	CNN3
A5YKK6	0.0682941	1	CCR4-NOT transcription complex subunit 1 [Source:HGNC Symbol;Acc:HGNC:7877]	CNOT1
Q9NZN8	0.00881414	1	CCR4-NOT transcription complex subunit 2 [Source:HGNC Symbol;Acc:HGNC:7878]	CNOT2
O95628	1	1	CCR4-NOT transcription complex subunit 4 [Source:HGNC Symbol;Acc:HGNC:7880]	CNOT4
Q9UIV1	0.0338246	1	CCR4-NOT transcription complex subunit 7 [Source:HGNC Symbol;Acc:HGNC:14101]	CNOT7
P09543	0.000461153	1	2',3'-cyclic nucleotide 3' phosphodiesterase [Source:HGNC Symbol;Acc:HGNC:2158]	CNP
Q13057	1	1	Coenzyme A synthase [Source:HGNC Symbol;Acc:HGNC:29932]	COASY
O75128	0.999996	1	cordon-bleu WH2 repeat protein [Source:HGNC Symbol;Acc:HGNC:22199]	COBL
Q8WTW3	0.999999	1	component of oligomeric golgi complex 1 [Source:HGNC Symbol;Acc:HGNC:6545]	COG1
Q9H9E3	0.999999	1	component of oligomeric golgi complex 4 [Source:HGNC Symbol;Acc:HGNC:18620]	COG4
P38432	0.0180952	1	coilin [Source:HGNC Symbol;Acc:HGNC:2184]	COIL
Q86X83	1	1	COMM domain containing 2 [Source:HGNC Symbol;Acc:HGNC:24993]	COMMD2
Q9UBI1	1	1	COMM domain containing 3 [Source:HGNC Symbol;Acc:HGNC:23332]	COMMD3
Q9H0A8	0.00145279	1	COMM domain containing 4 [Source:HGNC Symbol;Acc:HGNC:26027]	COMMD4
P53618	1	1	coatomer protein complex subunit beta 1 [Source:HGNC Symbol;Acc:HGNC:2231]	COPB1
P35606	0.000463662	1	coatomer protein complex subunit beta 2 [Source:HGNC Symbol;Acc:HGNC:2232]	COPB2
O14579	0.0417385	1	coatomer protein complex subunit epsilon [Source:HGNC Symbol;Acc:HGNC:2234]	COPE
Q9Y678	1	1	coatomer protein complex subunit gamma 1 [Source:HGNC Symbol;Acc:HGNC:2236]	COPG1
Q9UBF2	0.00306576	1	coatomer protein complex subunit gamma 2 [Source:HGNC Symbol;Acc:HGNC:2237]	COPG2
Q9NQ92	1	1	coordinator of PRMT5 and differentiation stimulator [Source:HGNC Symbol;Acc:HGNC:28848]	COPRS
P61201	1	1	COP9 signalosome subunit 2 [Source:HGNC Symbol;Acc:HGNC:30747]	COPS2
Q9UNS2	1	1	COP9 signalosome subunit 3 [Source:HGNC Symbol;Acc:HGNC:2239]	COPS3
Q9BT78	1	1	COP9 signalosome subunit 4 [Source:HGNC Symbol;Acc:HGNC:16702]	COPS4
Q92905	1	1	COP9 signalosome subunit 5 [Source:HGNC Symbol;Acc:HGNC:2240]	COPS5
Q9UBW8	1	1	COP9 signalosome subunit 7A [Source:HGNC Symbol;Acc:HGNC:16758]	COPS7A
Q99627	1	1	COP9 signalosome subunit 8 [Source:HGNC Symbol;Acc:HGNC:24335]	COPS8
P61923	0.425058	1	coatomer protein complex subunit zeta 1 [Source:HGNC Symbol;Acc:HGNC:2243]	COPZ1
Q96D53	0.00763254	1	coenzyme Q8B [Source:HGNC Symbol;Acc:HGNC:19041]	COQ8B
Q9BR76	1	1	coronin 1B [Source:HGNC Symbol;Acc:HGNC:2253]	CORO1B
Q9ULV4	1	1	coronin 1C [Source:HGNC Symbol;Acc:HGNC:2254]	CORO1C
P57737	0.0286308	1	coronin 7 [Source:HGNC Symbol;Acc:HGNC:26161]	CORO7
Q99829	0.000358546	1	copine 1 [Source:HGNC Symbol;Acc:HGNC:2314]	CPNE1
P36551	0.000496184	1	coproporphyrinogen oxidase [Source:HGNC Symbol;Acc:HGNC:2321]	CPOX
Q10570	1	1	cleavage and polyadenylation specific factor 1 [Source:HGNC Symbol;Acc:HGNC:2324]	CPSF1
Q9P2I0	1	1	cleavage and polyadenylation specific factor 2 [Source:HGNC Symbol;Acc:HGNC:2325]	CPSF2
Q9UKF6	1	1	cleavage and polyadenylation specific factor 3 [Source:HGNC Symbol;Acc:HGNC:2326]	CPSF3
Q5TA45	1	1	cleavage and polyadenylation specific factor 3-like [Source:HGNC Symbol;Acc:HGNC:26052]	CPSF3L
O95639	1	1	cleavage and polyadenylation specific factor 4 [Source:HGNC Symbol;Acc:HGNC:2327]	CPSF4
Q16630	1	1	cleavage and polyadenylation specific factor 6 [Source:HGNC Symbol;Acc:HGNC:13871]	CPSF6
Q8N684	1	1	cleavage and polyadenylation specific factor 7 [Source:HGNC Symbol;Acc:HGNC:30098]	CPSF7
Q9H3G5	1	1	carboxypeptidase, vitellogenic like [Source:HGNC Symbol;Acc:HGNC:14399]	CPVL
O75575	1	1	CGRP receptor component [Source:HGNC Symbol;Acc:HGNC:17888]	CRCP
P16220	0.999996	1	cAMP responsive element binding protein 1 [Source:HGNC Symbol;Acc:HGNC:2345]	CREB1
Q92793	1	1	CREB binding protein [Source:HGNC Symbol;Acc:HGNC:2348]	CREBBP
P46108	1	1	CRK proto-oncogene, adaptor protein [Source:HGNC Symbol;Acc:HGNC:2362]	CRK
P46109	1	1	CRK like proto-oncogene, adaptor protein [Source:HGNC Symbol;Acc:HGNC:2363]	CRKL
Q14194	0.202104	1	collapsin response mediator protein 1 [Source:HGNC Symbol;Acc:HGNC:2365]	CRMP1
Q5TZA2	1	1	ciliary rootlet coiled-coil, rootletin [Source:HGNC Symbol;Acc:HGNC:21299]	CROCC
Q6UUV9	1	1	CREB regulated transcription coactivator 1 [Source:HGNC Symbol;Acc:HGNC:16062]	CRTC1
Q53ET0	1	1	CREB regulated transcription coactivator 2 [Source:HGNC Symbol;Acc:HGNC:27301]	CRTC2
Q6UUV7	1	1	CREB regulated transcription coactivator 3 [Source:HGNC Symbol;Acc:HGNC:26148]	CRTC3
Q08257	1	1	crystallin zeta [Source:HGNC Symbol;Acc:HGNC:2419]	CRYZ
O75390	0.0175499	1	citrate synthase [Source:HGNC Symbol;Acc:HGNC:2422]	CS
O75534	0.252271	1	cold shock domain containing E1 [Source:HGNC Symbol;Acc:HGNC:29905]	CSDE1
P48729	1	1	casein kinase 1 alpha 1 [Source:HGNC Symbol;Acc:HGNC:2451]	CSNK1A1
P48730	1	1	casein kinase 1 delta [Source:HGNC Symbol;Acc:HGNC:2452]	CSNK1D
P49674	0.0113347	1	casein kinase 1 epsilon [Source:HGNC Symbol;Acc:HGNC:2453]	CSNK1E
P68400	1	1	casein kinase 2 alpha 1 [Source:HGNC Symbol;Acc:HGNC:2457]	CSNK2A1
P19784	1	1	casein kinase 2 alpha 2 [Source:HGNC Symbol;Acc:HGNC:2459]	CSNK2A2
Q1MSJ5	1	1	centrosome and spindle pole associated protein 1 [Source:HGNC Symbol;Acc:HGNC:26193]	CSPP1
Q05048	0.999996	1	cleavage stimulation factor subunit 1 [Source:HGNC Symbol;Acc:HGNC:2483]	CSTF1
P33240	1	1	cleavage stimulation factor subunit 2 [Source:HGNC Symbol;Acc:HGNC:2484]	CSTF2
Q9H0L4	1	1	cleavage stimulation factor subunit 2 tau variant [Source:HGNC Symbol;Acc:HGNC:17086]	CSTF2T
Q12996	1	1	cleavage stimulation factor subunit 3 [Source:HGNC Symbol;Acc:HGNC:2485]	CSTF3
P56545	1	1	C-terminal binding protein 2 [Source:HGNC Symbol;Acc:HGNC:2495]	CTBP2
P49711	1	1	CCCTC-binding factor [Source:HGNC Symbol;Acc:HGNC:13723]	CTCF
Q9Y5B0	1	1	CTD phosphatase subunit 1 [Source:HGNC Symbol;Acc:HGNC:2498]	CTDP1
Q05D32	1	1	CTD small phosphatase like 2 [Source:HGNC Symbol;Acc:HGNC:26936]	CTDSPL2
O43310	1	1	cap binding complex dependent translation initiation factor [Source:HGNC Symbol;Acc:HGNC:23925]	CTIF
P35222	0.999998	1	catenin beta 1 [Source:HGNC Symbol;Acc:HGNC:2514]	CTNNB1
Q8WYA6	1	1	catenin beta like 1 [Source:HGNC Symbol;Acc:HGNC:15879]	CTNNBL1
O60716	0.66621	1	catenin delta 1 [Source:HGNC Symbol;Acc:HGNC:2515]	CTNND1
P17812	0.0205824	1	CTP synthase 1 [Source:HGNC Symbol;Acc:HGNC:2519]	CTPS1
Q6PD62	1	1	CTR9 homolog, Paf1/RNA polymerase II complex component [Source:HGNC Symbol;Acc:HGNC:16850]	CTR9
Q14247	0.947791	1	cortactin [Source:HGNC Symbol;Acc:HGNC:3338]	CTTN
Q8WZ74	1	1	cortactin binding protein 2 [Source:HGNC Symbol;Acc:HGNC:15679]	CTTNBP2
Q9P2B4	0.320724	1	CTTNBP2 N-terminal like [Source:HGNC Symbol;Acc:HGNC:25330]	CTTNBP2NL
Q9H467	1	1	CUE domain containing 2 [Source:HGNC Symbol;Acc:HGNC:28352]	CUEDC2
Q13616	1	1	cullin 1 [Source:HGNC Symbol;Acc:HGNC:2551]	CUL1
Q13617	1	1	cullin 2 [Source:HGNC Symbol;Acc:HGNC:2552]	CUL2
Q13618	1	1	cullin 3 [Source:HGNC Symbol;Acc:HGNC:2553]	CUL3
Q13619	0.0508559	1	cullin 4A [Source:HGNC Symbol;Acc:HGNC:2554]	CUL4A
Q13620	1	1	cullin 4B [Source:HGNC Symbol;Acc:HGNC:2555]	CUL4B
Q93034	1	1	cullin 5 [Source:HGNC Symbol;Acc:HGNC:2556]	CUL5
P39880	1	1	cut like homeobox 1 [Source:HGNC Symbol;Acc:HGNC:2557]	CUX1
Q9P013	1	1	CWC15 spliceosome associated protein homolog [Source:HGNC Symbol;Acc:HGNC:26939]	CWC15
Q9HCG8	0.0140114	1	CWC22 spliceosome associated protein homolog [Source:HGNC Symbol;Acc:HGNC:29322]	CWC22
Q6UX04	1	1	CWC27 spliceosome associated protein homolog [Source:HGNC Symbol;Acc:HGNC:10664]	CWC27
Q9H5V9	1	1	chromosome X open reading frame 56 [Source:HGNC Symbol;Acc:HGNC:26239]	CXorf56
Q6NSI4	1	1	chromosome X open reading frame 57 [Source:HGNC Symbol;Acc:HGNC:25486]	CXorf57
Q9P0U4	1	1	CXXC finger protein 1 [Source:HGNC Symbol;Acc:HGNC:24343]	CXXC1
O43169	1	1	cytochrome b5 type B [Source:HGNC Symbol;Acc:HGNC:24374]	CYB5B
P00387	0.999861	1	cytochrome b5 reductase 3 [Source:HGNC Symbol;Acc:HGNC:2873]	CYB5R3
Q7L1T6	1	1	cytochrome b5 reductase 4 [Source:HGNC Symbol;Acc:HGNC:20147]	CYB5R4
Q9NQC7	1	1	CYLD lysine 63 deubiquitinase [Source:HGNC Symbol;Acc:HGNC:2584]	CYLD
P98082	1	1	DAB2, clathrin adaptor protein [Source:HGNC Symbol;Acc:HGNC:2662]	DAB2
Q9UI36	1	1	dachshund family transcription factor 1 [Source:HGNC Symbol;Acc:HGNC:2663]	DACH1
O43293	0.253268	1	death associated protein kinase 3 [Source:HGNC Symbol;Acc:HGNC:2676]	DAPK3
Q9UER7	0.999909	1	death domain associated protein [Source:HGNC Symbol;Acc:HGNC:2681]	DAXX
Q9UK59	1	1	debranching RNA lariats 1 [Source:HGNC Symbol;Acc:HGNC:15594]	DBR1
Q96JK2	1	1	DDB1 and CUL4 associated factor 5 [Source:HGNC Symbol;Acc:HGNC:20224]	DCAF5
P61962	0.999971	1	DDB1 and CUL4 associated factor 7 [Source:HGNC Symbol;Acc:HGNC:30915]	DCAF7
Q6PJP8	0.999958	1	DNA cross-link repair 1A [Source:HGNC Symbol;Acc:HGNC:17660]	DCLRE1A
Q9NPI6	0.0657829	1	decapping mRNA 1A [Source:HGNC Symbol;Acc:HGNC:18714]	DCP1A
Q8IZD4	0.00638965	1	decapping mRNA 1B [Source:HGNC Symbol;Acc:HGNC:24451]	DCP1B
Q13561	0.00234699	1	dynactin subunit 2 [Source:HGNC Symbol;Acc:HGNC:2712]	DCTN2
Q9UJW0	0.606432	1	dynactin subunit 4 [Source:HGNC Symbol;Acc:HGNC:15518]	DCTN4
Q9BTE1	0.00330749	1	dynactin subunit 5 [Source:HGNC Symbol;Acc:HGNC:24594]	DCTN5
Q16531	0.540502	1	damage specific DNA binding protein 1 [Source:HGNC Symbol;Acc:HGNC:2717]	DDB1
Q8NEL9	1	1	DDHD domain containing 1 [Source:HGNC Symbol;Acc:HGNC:19714]	DDHD1
O94830	0.0744765	1	DDHD domain containing 2 [Source:HGNC Symbol;Acc:HGNC:29106]	DDHD2
Q5TDH0	0.999901	1	DNA damage inducible 1 homolog 2 [Source:HGNC Symbol;Acc:HGNC:24578]	DDI2
Q96HY6	1	1	DDRGK domain containing 1 [Source:HGNC Symbol;Acc:HGNC:16110]	DDRGK1
Q92499	0.999994	1	DEAD-box helicase 1 [Source:HGNC Symbol;Acc:HGNC:2734]	DDX1
Q13206	0.00296074	1	DEAD-box helicase 10 [Source:HGNC Symbol;Acc:HGNC:2735]	DDX10
Q92841	0.41448	1	DEAD-box helicase 17 [Source:HGNC Symbol;Acc:HGNC:2740]	DDX17
Q9NVP1	0.000877996	1	DEAD-box helicase 18 [Source:HGNC Symbol;Acc:HGNC:2741]	DDX18
Q9NUU7	1	1	DEAD-box helicase 19A [Source:HGNC Symbol;Acc:HGNC:25628]	DDX19A
Q9NR30	0.00377488	1	DExD-box helicase 21 [Source:HGNC Symbol;Acc:HGNC:2744]	DDX21
Q9BUQ8	1	1	DEAD-box helicase 23 [Source:HGNC Symbol;Acc:HGNC:17347]	DDX23
Q9GZR7	0.0112025	1	DEAD-box helicase 24 [Source:HGNC Symbol;Acc:HGNC:13266]	DDX24
Q9H8H2	0.000875657	1	DEAD-box helicase 31 [Source:HGNC Symbol;Acc:HGNC:16715]	DDX31
O00148	1	1	DExD-box helicase 39A [Source:HGNC Symbol;Acc:HGNC:17821]	DDX39A
Q13838	0.963534	1	DExD-box helicase 39B [Source:HGNC Symbol;Acc:HGNC:13917]	DDX39B
O00571	0.999999	1	DEAD-box helicase 3, X-linked [Source:HGNC Symbol;Acc:HGNC:2745]	DDX3X
Q9UJV9	0.000383769	1	DEAD-box helicase 41 [Source:HGNC Symbol;Acc:HGNC:18674]	DDX41
Q86XP3	1	1	DEAD-box helicase 42 [Source:HGNC Symbol;Acc:HGNC:18676]	DDX42
Q7L014	1	1	DEAD-box helicase 46 [Source:HGNC Symbol;Acc:HGNC:18681]	DDX46
Q9H0S4	0.000709554	1	DEAD-box helicase 47 [Source:HGNC Symbol;Acc:HGNC:18682]	DDX47
Q9Y6V7	0.0203359	1	DEAD-box helicase 49 [Source:HGNC Symbol;Acc:HGNC:18684]	DDX49
P17844	0.0138186	1	DEAD-box helicase 5 [Source:HGNC Symbol;Acc:HGNC:2746]	DDX5
Q9BQ39	0.0856311	1	DExD-box helicase 50 [Source:HGNC Symbol;Acc:HGNC:17906]	DDX50
Q8N8A6	1	1	DEAD-box helicase 51 [Source:HGNC Symbol;Acc:HGNC:20082]	DDX51
Q8TDD1	0.0109999	1	DEAD-box helicase 54 [Source:HGNC Symbol;Acc:HGNC:20084]	DDX54
Q8NHQ9	1	1	DEAD-box helicase 55 [Source:HGNC Symbol;Acc:HGNC:20085]	DDX55
P26196	0.919736	1	DEAD-box helicase 6 [Source:HGNC Symbol;Acc:HGNC:2747]	DDX6
O75398	0.999939	1	DEAF1, transcription factor [Source:HGNC Symbol;Acc:HGNC:14677]	DEAF1
P35659	0.00224904	1	DEK proto-oncogene [Source:HGNC Symbol;Acc:HGNC:2768]	DEK
Q7Z401	0.63382	1	DENN domain containing 4A [Source:HGNC Symbol;Acc:HGNC:24321]	DENND4A
O43583	0.00418386	1	density regulated re-initiation and release factor [Source:HGNC Symbol;Acc:HGNC:2769]	DENR
Q96QD5	0.999996	1	DEP domain containing 7 [Source:HGNC Symbol;Acc:HGNC:29899]	DEPDC7
Q96DF8	1	1	DiGeorge syndrome critical region gene 14 [Source:HGNC Symbol;Acc:HGNC:16817]	DGCR14
Q8WYQ5	1	1	DGCR8, microprocessor complex subunit [Source:HGNC Symbol;Acc:HGNC:2847]	DGCR8
P52429	0.999986	1	diacylglycerol kinase epsilon [Source:HGNC Symbol;Acc:HGNC:2852]	DGKE
Q86XP1	1	1	diacylglycerol kinase eta [Source:HGNC Symbol;Acc:HGNC:2854]	DGKH
Q15392	1	1	24-dehydrocholesterol reductase [Source:HGNC Symbol;Acc:HGNC:2859]	DHCR24
Q9UBM7	0.999765	1	7-dehydrocholesterol reductase [Source:HGNC Symbol;Acc:HGNC:2860]	DHCR7
P49366	1	1	deoxyhypusine synthase [Source:HGNC Symbol;Acc:HGNC:2869]	DHPS
Q6IAN0	0.999967	1	dehydrogenase/reductase 7B [Source:HGNC Symbol;Acc:HGNC:24547]	DHRS7B
O43143	0.999971	1	DEAH-box helicase 15 [Source:HGNC Symbol;Acc:HGNC:2738]	DHX15
O60231	1	1	DEAH-box helicase 16 [Source:HGNC Symbol;Acc:HGNC:2739]	DHX16
Q9H6R0	0.308578	1	DEAH-box helicase 33 [Source:HGNC Symbol;Acc:HGNC:16718]	DHX33
Q9H5Z1	1	1	DEAH-box helicase 35 [Source:HGNC Symbol;Acc:HGNC:15861]	DHX35
Q9H2U1	0.00365198	1	DEAH-box helicase 36 [Source:HGNC Symbol;Acc:HGNC:14410]	DHX36
Q8IY37	1	1	DEAH-box helicase 37 [Source:HGNC Symbol;Acc:HGNC:17210]	DHX37
Q92620	0.00543641	1	DEAH-box helicase 38 [Source:HGNC Symbol;Acc:HGNC:17211]	DHX38
Q8IX18	1	1	DEAH-box helicase 40 [Source:HGNC Symbol;Acc:HGNC:18018]	DHX40
Q14562	0.000960973	1	DEAH-box helicase 8 [Source:HGNC Symbol;Acc:HGNC:2749]	DHX8
Q9NR28	1	1	diablo IAP-binding mitochondrial protein [Source:HGNC Symbol;Acc:HGNC:21528]	DIABLO
O60610	0.00193615	1	diaphanous related formin 1 [Source:HGNC Symbol;Acc:HGNC:2876]	DIAPH1
O60879	1	1	diaphanous related formin 2 [Source:HGNC Symbol;Acc:HGNC:2877]	DIAPH2
Q9UPY3	0.0695001	1	dicer 1, ribonuclease III [Source:HGNC Symbol;Acc:HGNC:17098]	DICER1
Q9BTC0	1	1	death inducer-obliterator 1 [Source:HGNC Symbol;Acc:HGNC:2680]	DIDO1
Q68CQ4	0.999486	1	digestive organ expansion factor homolog (zebrafish) [Source:HGNC Symbol;Acc:HGNC:28440]	DIEXF
Q9UNQ2	1	1	DIM1 dimethyladenosine transferase 1 homolog [Source:HGNC Symbol;Acc:HGNC:30217]	DIMT1
Q9P265	0.00093874	1	disco interacting protein 2 homolog B [Source:HGNC Symbol;Acc:HGNC:29284]	DIP2B
Q9Y2L1	1	1	DIS3 homolog, exosome endoribonuclease and 3'-5' exoribonuclease [Source:HGNC Symbol;Acc:HGNC:20604]	DIS3
Q8TF46	1	1	DIS3 like exosome 3'-5' exoribonuclease [Source:HGNC Symbol;Acc:HGNC:28698]	DIS3L
O60832	0.0417995	1	dyskerin pseudouridine synthase 1 [Source:HGNC Symbol;Acc:HGNC:2890]	DKC1
Q8TDM6	0.999999	1	discs large MAGUK scaffold protein 5 [Source:HGNC Symbol;Acc:HGNC:2904]	DLG5
Q15398	1	1	DLG associated protein 5 [Source:HGNC Symbol;Acc:HGNC:16864]	DLGAP5
Q9NPF5	1	1	DNA methyltransferase 1 associated protein 1 [Source:HGNC Symbol;Acc:HGNC:18291]	DMAP1
Q96SC8	1	1	DMRT like family A2 [Source:HGNC Symbol;Acc:HGNC:13908]	DMRTA2
Q9Y485	0.999956	1	Dmx like 1 [Source:HGNC Symbol;Acc:HGNC:2937]	DMXL1
Q9NVR5	1	1	dynein axonemal assembly factor 2 [Source:HGNC Symbol;Acc:HGNC:20188]	DNAAF2
Q9P225	0.99345	1	dynein axonemal heavy chain 2 [Source:HGNC Symbol;Acc:HGNC:2948]	DNAH2
P31689	1	1	DnaJ heat shock protein family (Hsp40) member A1 [Source:HGNC Symbol;Acc:HGNC:5229]	DNAJA1
O60884	1	1	DnaJ heat shock protein family (Hsp40) member A2 [Source:HGNC Symbol;Acc:HGNC:14884]	DNAJA2
P25685	1	1	DnaJ heat shock protein family (Hsp40) member B1 [Source:HGNC Symbol;Acc:HGNC:5270]	DNAJB1
Q9UBS4	0.00239312	1	DnaJ heat shock protein family (Hsp40) member B11 [Source:HGNC Symbol;Acc:HGNC:14889]	DNAJB11
Q9NVM6	1	1	DnaJ heat shock protein family (Hsp40) member C17 [Source:HGNC Symbol;Acc:HGNC:25556]	DNAJC17
Q5F1R6	0.999997	1	DnaJ heat shock protein family (Hsp40) member C21 [Source:HGNC Symbol;Acc:HGNC:27030]	DNAJC21
O75937	1	1	DnaJ heat shock protein family (Hsp40) member C8 [Source:HGNC Symbol;Acc:HGNC:15470]	DNAJC8
Q8WXX5	0.999999	1	DnaJ heat shock protein family (Hsp40) member C9 [Source:HGNC Symbol;Acc:HGNC:19123]	DNAJC9
O00429	0.012591	1	dynamin 1 like [Source:HGNC Symbol;Acc:HGNC:2973]	DNM1L
P50570	0.641838	1	dynamin 2 [Source:HGNC Symbol;Acc:HGNC:2974]	DNM2
Q6XZF7	0.00407443	1	dynamin binding protein [Source:HGNC Symbol;Acc:HGNC:30373]	DNMBP
P26358	0.999994	1	DNA methyltransferase 1 [Source:HGNC Symbol;Acc:HGNC:2976]	DNMT1
Q9H147	1	1	deoxynucleotidyltransferase terminal interacting protein 1 [Source:HGNC Symbol;Acc:HGNC:16160]	DNTTIP1
Q14185	0.999929	1	dedicator of cytokinesis 1 [Source:HGNC Symbol;Acc:HGNC:2987]	DOCK1
Q5JSL3	0.999981	1	dedicator of cytokinesis 11 [Source:HGNC Symbol;Acc:HGNC:23483]	DOCK11
Q8N1I0	0.0101258	1	dedicator of cytokinesis 4 [Source:HGNC Symbol;Acc:HGNC:19192]	DOCK4
Q9BZ29	0.999996	1	dedicator of cytokinesis 9 [Source:HGNC Symbol;Acc:HGNC:14132]	DOCK9
Q9Y3R5	0.000859202	1	dopey family member 2 [Source:HGNC Symbol;Acc:HGNC:1291]	DOPEY2
Q8TEK3	1	1	DOT1 like histone lysine methyltransferase [Source:HGNC Symbol;Acc:HGNC:24948]	DOT1L
Q9BVM2	1	1	deleted in primary ciliary dyskinesia homolog (mouse) [Source:HGNC Symbol;Acc:HGNC:24542]	DPCD
Q92785	1	1	double PHD fingers 2 [Source:HGNC Symbol;Acc:HGNC:9964]	DPF2
O60762	0.00131829	1	dolichyl-phosphate mannosyltransferase subunit 1, catalytic [Source:HGNC Symbol;Acc:HGNC:3005]	DPM1
Q9C005	1	1	dpy-30, histone methyltransferase complex regulatory subunit [Source:HGNC Symbol;Acc:HGNC:24590]	DPY30
Q16555	0.172704	1	dihydropyrimidinase like 2 [Source:HGNC Symbol;Acc:HGNC:3014]	DPYSL2
Q14195	0.00456177	1	dihydropyrimidinase like 3 [Source:HGNC Symbol;Acc:HGNC:3015]	DPYSL3
Q9BPU6	0.00290047	1	dihydropyrimidinase like 5 [Source:HGNC Symbol;Acc:HGNC:20637]	DPYSL5
Q01658	1	1	down-regulator of transcription 1 [Source:HGNC Symbol;Acc:HGNC:3017]	DR1
Q14919	0.99998	1	DR1 associated protein 1 [Source:HGNC Symbol;Acc:HGNC:3019]	DRAP1
Q9Y295	0.00261227	1	developmentally regulated GTP binding protein 1 [Source:HGNC Symbol;Acc:HGNC:3029]	DRG1
P55039	0.107862	1	developmentally regulated GTP binding protein 2 [Source:HGNC Symbol;Acc:HGNC:3030]	DRG2
Q9NRR4	1	1	drosha ribonuclease III [Source:HGNC Symbol;Acc:HGNC:17904]	DROSHA
Q08554	0.012171	1	desmocollin 1 [Source:HGNC Symbol;Acc:HGNC:3035]	DSC1
Q9BVC3	1	1	DNA replication and sister chromatid cohesion 1 [Source:HGNC Symbol;Acc:HGNC:24453]	DSCC1
O14972	0.999949	1	DSCR3 arrestin fold containing [Source:HGNC Symbol;Acc:HGNC:3044]	DSCR3
Q9H410	1	1	DSN1 homolog, MIS12 kinetochore complex component [Source:HGNC Symbol;Acc:HGNC:16165]	DSN1
Q9NZJ0	1	1	denticleless E3 ubiquitin protein ligase homolog [Source:HGNC Symbol;Acc:HGNC:30288]	DTL
Q96G46	1	1	dihydrouridine synthase 3 like [Source:HGNC Symbol;Acc:HGNC:26920]	DUS3L
O14640	0.0502568	1	dishevelled segment polarity protein 1 [Source:HGNC Symbol;Acc:HGNC:3084]	DVL1
O14641	0.999999	1	dishevelled segment polarity protein 2 [Source:HGNC Symbol;Acc:HGNC:3086]	DVL2
Q92997	0.999999	1	dishevelled segment polarity protein 3 [Source:HGNC Symbol;Acc:HGNC:3087]	DVL3
O43237	0.530842	1	dynein cytoplasmic 1 light intermediate chain 2 [Source:HGNC Symbol;Acc:HGNC:2966]	DYNC1LI2
Q96FJ2	0.999993	1	dynein light chain LC8-type 2 [Source:HGNC Symbol;Acc:HGNC:24596]	DYNLL2
O00716	1	1	E2F transcription factor 3 [Source:HGNC Symbol;Acc:HGNC:3115]	E2F3
O75461	1	1	E2F transcription factor 6 [Source:HGNC Symbol;Acc:HGNC:3120]	E2F6
Q66K89	1	1	E4F transcription factor 1 [Source:HGNC Symbol;Acc:HGNC:3121]	E4F1
Q96JC9	1	1	ELL associated factor 1 [Source:HGNC Symbol;Acc:HGNC:20907]	EAF1
Q5JPH6	0.924382	1	glutamyl-tRNA synthetase 2, mitochondrial [Source:HGNC Symbol;Acc:HGNC:29419]	EARS2
Q99848	0.000950313	1	EBNA1 binding protein 2 [Source:HGNC Symbol;Acc:HGNC:15531]	EBNA1BP2
Q9NTX5	1	1	ethylmalonyl-CoA decarboxylase 1 [Source:HGNC Symbol;Acc:HGNC:21489]	ECHDC1
O75521	0.999995	1	enoyl-CoA delta isomerase 2 [Source:HGNC Symbol;Acc:HGNC:14601]	ECI2
Q5VYK3	0.000783148	1	KIAA0368 [Source:HGNC Symbol;Acc:HGNC:29020]	ECM29
Q3B7T1	1	1	erythroid differentiation regulatory factor 1 [Source:HGNC Symbol;Acc:HGNC:24640]	EDRF1
O75530	1	1	embryonic ectoderm development [Source:HGNC Symbol;Acc:HGNC:3188]	EED
P68104	0.999996	1	eukaryotic translation elongation factor 1 alpha 1 [Source:HGNC Symbol;Acc:HGNC:3189]	EEF1A1
P24534	0.136561	1	eukaryotic translation elongation factor 1 beta 2 [Source:HGNC Symbol;Acc:HGNC:3208]	EEF1B2
P29692	0.00132797	1	eukaryotic translation elongation factor 1 delta [Source:HGNC Symbol;Acc:HGNC:3211]	EEF1D
P13639	0.00413607	1	eukaryotic translation elongation factor 2 [Source:HGNC Symbol;Acc:HGNC:3214]	EEF2
O00418	1	1	eukaryotic elongation factor 2 kinase [Source:HGNC Symbol;Acc:HGNC:24615]	EEF2K
P57772	0.999893	1	eukaryotic elongation factor, selenocysteine-tRNA specific [Source:HGNC Symbol;Acc:HGNC:24614]	EEFSEC
Q8IY85	1	1	EF-hand calcium binding domain 13 [Source:HGNC Symbol;Acc:HGNC:26864]	EFCAB13
Q9BUP0	0.999996	1	EF-hand domain family member D1 [Source:HGNC Symbol;Acc:HGNC:29556]	EFHD1
Q96C19	0.0397369	1	EF-hand domain family member D2 [Source:HGNC Symbol;Acc:HGNC:28670]	EFHD2
Q15029	0.999994	1	elongation factor Tu GTP binding domain containing 2 [Source:HGNC Symbol;Acc:HGNC:30858]	EFTUD2
Q9H4M9	0.999844	1	EH domain containing 1 [Source:HGNC Symbol;Acc:HGNC:3242]	EHD1
P47813	0.0176539	1	eukaryotic translation initiation factor 1A, X-linked [Source:HGNC Symbol;Acc:HGNC:3250]	EIF1AX
Q9P2K8	0.999999	1	eukaryotic translation initiation factor 2 alpha kinase 4 [Source:HGNC Symbol;Acc:HGNC:19687]	EIF2AK4
P49770	0.999888	1	eukaryotic translation initiation factor 2B subunit beta [Source:HGNC Symbol;Acc:HGNC:3258]	EIF2B2
Q9NR50	0.00678404	1	eukaryotic translation initiation factor 2B subunit gamma [Source:HGNC Symbol;Acc:HGNC:3259]	EIF2B3
Q9UI10	1	1	eukaryotic translation initiation factor 2B subunit delta [Source:HGNC Symbol;Acc:HGNC:3260]	EIF2B4
P41214	0.999989	1	eukaryotic translation initiation factor 2D [Source:HGNC Symbol;Acc:HGNC:6583]	EIF2D
P05198	0.00239253	1	eukaryotic translation initiation factor 2 subunit alpha [Source:HGNC Symbol;Acc:HGNC:3265]	EIF2S1
P20042	0.999998	1	eukaryotic translation initiation factor 2 subunit beta [Source:HGNC Symbol;Acc:HGNC:3266]	EIF2S2
P41091	0.999998	1	eukaryotic translation initiation factor 2 subunit gamma [Source:HGNC Symbol;Acc:HGNC:3267]	EIF2S3
P55884	0.00286798	1	eukaryotic translation initiation factor 3 subunit B [Source:HGNC Symbol;Acc:HGNC:3280]	EIF3B
Q99613	0.00245386	1	eukaryotic translation initiation factor 3 subunit C [Source:HGNC Symbol;Acc:HGNC:3279]	EIF3C
O15371	1	1	eukaryotic translation initiation factor 3 subunit D [Source:HGNC Symbol;Acc:HGNC:3278]	EIF3D
O00303	0.018827	1	eukaryotic translation initiation factor 3 subunit F [Source:HGNC Symbol;Acc:HGNC:3275]	EIF3F
O75821	0.00083301	1	eukaryotic translation initiation factor 3 subunit G [Source:HGNC Symbol;Acc:HGNC:3274]	EIF3G
Q13347	0.00227663	1	eukaryotic translation initiation factor 3 subunit I [Source:HGNC Symbol;Acc:HGNC:3272]	EIF3I
Q9UBQ5	1	1	eukaryotic translation initiation factor 3 subunit K [Source:HGNC Symbol;Acc:HGNC:24656]	EIF3K
Q7L2H7	0.000684635	1	eukaryotic translation initiation factor 3 subunit M [Source:HGNC Symbol;Acc:HGNC:24460]	EIF3M
P60842	0.999986	1	eukaryotic translation initiation factor 4A1 [Source:HGNC Symbol;Acc:HGNC:3282]	EIF4A1
Q14240	1	1	eukaryotic translation initiation factor 4A2 [Source:HGNC Symbol;Acc:HGNC:3284]	EIF4A2
P23588	0.0159839	1	eukaryotic translation initiation factor 4B [Source:HGNC Symbol;Acc:HGNC:3285]	EIF4B
O60573	0.999998	1	eukaryotic translation initiation factor 4E family member 2 [Source:HGNC Symbol;Acc:HGNC:3293]	EIF4E2
Q9NRA8	0.00359191	1	eukaryotic translation initiation factor 4E nuclear import factor 1 [Source:HGNC Symbol;Acc:HGNC:16687]	EIF4ENIF1
Q04637	0.233758	1	eukaryotic translation initiation factor 4 gamma 1 [Source:HGNC Symbol;Acc:HGNC:3296]	EIF4G1
P78344	0.140333	1	eukaryotic translation initiation factor 4 gamma 2 [Source:HGNC Symbol;Acc:HGNC:3297]	EIF4G2
O43432	0.0644124	1	eukaryotic translation initiation factor 4 gamma 3 [Source:HGNC Symbol;Acc:HGNC:3298]	EIF4G3
Q15056	1	1	eukaryotic translation initiation factor 4H [Source:HGNC Symbol;Acc:HGNC:12741]	EIF4H
P63241	0.369825	1	eukaryotic translation initiation factor 5A [Source:HGNC Symbol;Acc:HGNC:3300]	EIF5A
O60841	0.000777889	1	eukaryotic translation initiation factor 5B [Source:HGNC Symbol;Acc:HGNC:30793]	EIF5B
Q9BQ52	0.0483943	1	elaC ribonuclease Z 2 [Source:HGNC Symbol;Acc:HGNC:14198]	ELAC2
Q15717	0.000886098	1	ELAV like RNA binding protein 1 [Source:HGNC Symbol;Acc:HGNC:3312]	ELAVL1
Q15723	1	1	E74 like ETS transcription factor 2 [Source:HGNC Symbol;Acc:HGNC:3317]	ELF2
P55199	1	1	elongation factor for RNA polymerase II [Source:HGNC Symbol;Acc:HGNC:23114]	ELL
Q96JJ3	0.999906	1	engulfment and cell motility 2 [Source:HGNC Symbol;Acc:HGNC:17233]	ELMO2
Q6PJG2	1	1	ELM2 and Myb/SANT domain containing 1 [Source:HGNC Symbol;Acc:HGNC:19853]	ELMSAN1
Q6IA86	1	1	elongator acetyltransferase complex subunit 2 [Source:HGNC Symbol;Acc:HGNC:18248]	ELP2
Q9H9T3	0.00365266	1	elongator acetyltransferase complex subunit 3 [Source:HGNC Symbol;Acc:HGNC:20696]	ELP3
Q96EB1	1	1	elongator acetyltransferase complex subunit 4 [Source:HGNC Symbol;Acc:HGNC:1171]	ELP4
Q8TE02	1	1	elongator acetyltransferase complex subunit 5 [Source:HGNC Symbol;Acc:HGNC:30617]	ELP5
Q0PNE2	1	1	elongator acetyltransferase complex subunit 6 [Source:HGNC Symbol;Acc:HGNC:25976]	ELP6
Q8N766	0.996745	1	ER membrane protein complex subunit 1 [Source:HGNC Symbol;Acc:HGNC:28957]	EMC1
P50402	1	1	emerin [Source:HGNC Symbol;Acc:HGNC:3331]	EMD
Q7Z589	0.999999	1	EMSY, BRCA2 interacting transcriptional repressor [Source:HGNC Symbol;Acc:HGNC:18071]	EMSY
P06733	0.30175	1	enolase 1 [Source:HGNC Symbol;Acc:HGNC:3350]	ENO1
O43768	1	1	endosulfine alpha [Source:HGNC Symbol;Acc:HGNC:3360]	ENSA
Q09472	1	1	E1A binding protein p300 [Source:HGNC Symbol;Acc:HGNC:3373]	EP300
Q96L91	1	1	E1A binding protein p400 [Source:HGNC Symbol;Acc:HGNC:11958]	EP400
P11171	0.00102968	1	erythrocyte membrane protein band 4.1 [Source:HGNC Symbol;Acc:HGNC:3377]	EPB41
Q9HCM4	1	1	erythrocyte membrane protein band 4.1 like 5 [Source:HGNC Symbol;Acc:HGNC:19819]	EPB41L5
Q9H2F5	1	1	enhancer of polycomb homolog 1 [Source:HGNC Symbol;Acc:HGNC:19876]	EPC1
Q9Y6I3	0.999934	1	epsin 1 [Source:HGNC Symbol;Acc:HGNC:21604]	EPN1
Q9UBC2	0.505363	1	epidermal growth factor receptor pathway substrate 15 like 1 [Source:HGNC Symbol;Acc:HGNC:24634]	EPS15L1
Q8IUD2	0.00576111	1	ELKS/RAB6-interacting/CAST family member 1 [Source:HGNC Symbol;Acc:HGNC:17072]	ERC1
O15083	1	1	ELKS/RAB6-interacting/CAST family member 2 [Source:HGNC Symbol;Acc:HGNC:31922]	ERC2
P07992	1	1	ERCC excision repair 1, endonuclease non-catalytic subunit [Source:HGNC Symbol;Acc:HGNC:3433]	ERCC1
P19447	0.999907	1	ERCC excision repair 3, TFIIH core complex helicase subunit [Source:HGNC Symbol;Acc:HGNC:3435]	ERCC3
Q92889	0.999986	1	ERCC excision repair 4, endonuclease catalytic subunit [Source:HGNC Symbol;Acc:HGNC:3436]	ERCC4
P28715	1	1	ERCC excision repair 5, endonuclease [Source:HGNC Symbol;Acc:HGNC:3437]	ERCC5
Q03468	0.999961	1	ERCC excision repair 6, chromatin remodeling factor [Source:HGNC Symbol;Acc:HGNC:3438]	ERCC6
Q56NI9	1	1	establishment of sister chromatid cohesion N-acetyltransferase 2 [Source:HGNC Symbol;Acc:HGNC:27230]	ESCO2
Q14674	0.356294	1	extra spindle pole bodies like 1, separase [Source:HGNC Symbol;Acc:HGNC:16856]	ESPL1
P11474	1	1	estrogen related receptor alpha [Source:HGNC Symbol;Acc:HGNC:3471]	ESRRA
A0FGR8	0.0847653	1	extended synaptotagmin 2 [Source:HGNC Symbol;Acc:HGNC:22211]	ESYT2
P62495	0.793257	1	eukaryotic translation termination factor 1 [Source:HGNC Symbol;Acc:HGNC:3477]	ETF1
P38117	0.00237048	1	electron transfer flavoprotein beta subunit [Source:HGNC Symbol;Acc:HGNC:3482]	ETFB
P41162	0.929249	1	ETS variant 3 [Source:HGNC Symbol;Acc:HGNC:3492]	ETV3
Q9UQ84	0.999933	1	exonuclease 1 [Source:HGNC Symbol;Acc:HGNC:3511]	EXO1
O60645	1	1	exocyst complex component 3 [Source:HGNC Symbol;Acc:HGNC:30378]	EXOC3
Q96A65	0.153173	1	exocyst complex component 4 [Source:HGNC Symbol;Acc:HGNC:30389]	EXOC4
O00471	1	1	exocyst complex component 5 [Source:HGNC Symbol;Acc:HGNC:10696]	EXOC5
Q9Y3B2	1	1	exosome component 1 [Source:HGNC Symbol;Acc:HGNC:17286]	EXOSC1
Q01780	1	1	exosome component 10 [Source:HGNC Symbol;Acc:HGNC:9138]	EXOSC10
Q13868	1	1	exosome component 2 [Source:HGNC Symbol;Acc:HGNC:17097]	EXOSC2
Q9NQT5	1	1	exosome component 3 [Source:HGNC Symbol;Acc:HGNC:17944]	EXOSC3
Q9NPD3	1	1	exosome component 4 [Source:HGNC Symbol;Acc:HGNC:18189]	EXOSC4
Q9NQT4	0.00196464	1	exosome component 5 [Source:HGNC Symbol;Acc:HGNC:24662]	EXOSC5
Q5RKV6	1	1	exosome component 6 [Source:HGNC Symbol;Acc:HGNC:19055]	EXOSC6
Q15024	1	1	exosome component 7 [Source:HGNC Symbol;Acc:HGNC:28112]	EXOSC7
Q96B26	1	1	exosome component 8 [Source:HGNC Symbol;Acc:HGNC:17035]	EXOSC8
Q06265	1	1	exosome component 9 [Source:HGNC Symbol;Acc:HGNC:9137]	EXOSC9
Q99504	1	1	EYA transcriptional coactivator and phosphatase 3 [Source:HGNC Symbol;Acc:HGNC:3521]	EYA3
Q15910	0.999949	1	enhancer of zeste 2 polycomb repressive complex 2 subunit [Source:HGNC Symbol;Acc:HGNC:3527]	EZH2
Q6NZ36	1	1	Fanconi anemia core complex associated protein 20 [Source:HGNC Symbol;Acc:HGNC:26428]	FAAP20
Q01469	0.999804	1	fatty acid binding protein 5 [Source:HGNC Symbol;Acc:HGNC:3560]	FABP5
Q96CS3	0.00157634	1	Fas associated factor family member 2 [Source:HGNC Symbol;Acc:HGNC:24666]	FAF2
Q9BTL3	1	1	family with sequence similarity 103 member A1 [Source:HGNC Symbol;Acc:HGNC:31022]	FAM103A1
Q9H098	1	1	family with sequence similarity 107 member B [Source:HGNC Symbol;Acc:HGNC:23726]	FAM107B
Q6SJ93	0.14959	1	family with sequence similarity 111 member B [Source:HGNC Symbol;Acc:HGNC:24200]	FAM111B
Q96E09	1	1	family with sequence similarity 122A [Source:HGNC Symbol;Acc:HGNC:23490]	FAM122A
Q7Z309	1	1	family with sequence similarity 122B [Source:HGNC Symbol;Acc:HGNC:30490]	FAM122B
Q9BYI3	0.999898	1	family with sequence similarity 126 member A [Source:HGNC Symbol;Acc:HGNC:24587]	FAM126A
Q96TA1	1	1	family with sequence similarity 129 member B [Source:HGNC Symbol;Acc:HGNC:25282]	FAM129B
Q3B820	1	1	family with sequence similarity 161 member A [Source:HGNC Symbol;Acc:HGNC:25808]	FAM161A
Q9Y6X4	1	1	family with sequence similarity 169 member A [Source:HGNC Symbol;Acc:HGNC:29138]	FAM169A
Q5VUB5	1	1	family with sequence similarity 171 member A1 [Source:HGNC Symbol;Acc:HGNC:23522]	FAM171A1
A8MVW0	0.999959	1	family with sequence similarity 171 member A2 [Source:HGNC Symbol;Acc:HGNC:30480]	FAM171A2
Q15018	1	1	family with sequence similarity 175 member B [Source:HGNC Symbol;Acc:HGNC:28975]	FAM175B
Q9ULE4	1	1	family with sequence similarity 184 member B [Source:HGNC Symbol;Acc:HGNC:29235]	FAM184B
Q9GZU8	1	1	family with sequence similarity 192 member A [Source:HGNC Symbol;Acc:HGNC:29856]	FAM192A
Q9NSI2	1	1	family with sequence similarity 207 member A [Source:HGNC Symbol;Acc:HGNC:15811]	FAM207A
Q9UK61	1	1	family with sequence similarity 208 member A [Source:HGNC Symbol;Acc:HGNC:30314]	FAM208A
Q5VWN6	0.0362423	1	family with sequence similarity 208 member B [Source:HGNC Symbol;Acc:HGNC:23484]	FAM208B
Q9Y4E1	0.00287638	1	family with sequence similarity 21 member C [Source:HGNC Symbol;Acc:HGNC:23414]	FAM21C
Q9Y421	1	1	family with sequence similarity 32 member A [Source:HGNC Symbol;Acc:HGNC:24563]	FAM32A
Q14320	1	1	family with sequence similarity 50 member A [Source:HGNC Symbol;Acc:HGNC:18786]	FAM50A
Q5T0W9	1	1	family with sequence similarity 83 member B [Source:HGNC Symbol;Acc:HGNC:21357]	FAM83B
Q9H4H8	1	1	family with sequence similarity 83 member D [Source:HGNC Symbol;Acc:HGNC:16122]	FAM83D
A6ND36	1	1	family with sequence similarity 83 member G [Source:HGNC Symbol;Acc:HGNC:32554]	FAM83G
Q6ZRV2	1	1	family with sequence similarity 83 member H [Source:HGNC Symbol;Acc:HGNC:24797]	FAM83H
Q9Y3D0	0.141934	1	family with sequence similarity 96 member B [Source:HGNC Symbol;Acc:HGNC:24261]	FAM96B
Q8NCA5	0.999834	1	family with sequence similarity 98 member A [Source:HGNC Symbol;Acc:HGNC:24520]	FAM98A
Q52LJ0	1	1	family with sequence similarity 98 member B [Source:HGNC Symbol;Acc:HGNC:26773]	FAM98B
Q9BXW9	0.0997767	1	Fanconi anemia complementation group D2 [Source:HGNC Symbol;Acc:HGNC:3585]	FANCD2
Q9NVI1	1	1	Fanconi anemia complementation group I [Source:HGNC Symbol;Acc:HGNC:25568]	FANCI
Q9Y4F1	0.073676	1	FERM, ARH/RhoGEF and pleckstrin domain protein 1 [Source:HGNC Symbol;Acc:HGNC:3591]	FARP1
P49327	1	1	fatty acid synthase [Source:HGNC Symbol;Acc:HGNC:3594]	FASN
P22087	0.0159893	1	fibrillarin [Source:HGNC Symbol;Acc:HGNC:3599]	FBL
Q9HAH7	1	1	fibrosin [Source:HGNC Symbol;Acc:HGNC:20442]	FBRS
Q9HCM7	0.0148726	1	fibrosin like 1 [Source:HGNC Symbol;Acc:HGNC:29308]	FBRSL1
Q8NEZ5	1	1	F-box protein 22 [Source:HGNC Symbol;Acc:HGNC:13593]	FBXO22
Q8TB52	1	1	F-box protein 30 [Source:HGNC Symbol;Acc:HGNC:15600]	FBXO30
Q6PIJ6	0.999917	1	F-box protein 38 [Source:HGNC Symbol;Acc:HGNC:28844]	FBXO38
Q9UKT5	0.999999	1	F-box protein 4 [Source:HGNC Symbol;Acc:HGNC:13583]	FBXO4
P0C2W1	0.999999	1	F-box protein 45 [Source:HGNC Symbol;Acc:HGNC:29148]	FBXO45
Q9UKT4	1	1	F-box protein 5 [Source:HGNC Symbol;Acc:HGNC:13584]	FBXO5
Q9Y3I1	0.250701	1	F-box protein 7 [Source:HGNC Symbol;Acc:HGNC:13586]	FBXO7
Q9UKB1	0.999986	1	F-box and WD repeat domain containing 11 [Source:HGNC Symbol;Acc:HGNC:13607]	FBXW11
Q9Y324	0.980988	1	FCF1 rRNA-processing protein [Source:HGNC Symbol;Acc:HGNC:20220]	FCF1
P39748	1	1	flap structure-specific endonuclease 1 [Source:HGNC Symbol;Acc:HGNC:3650]	FEN1
P07954	0.999979	1	fumarate hydratase [Source:HGNC Symbol;Acc:HGNC:3700]	FH
Q9Y613	0.955207	1	formin homology 2 domain containing 1 [Source:HGNC Symbol;Acc:HGNC:17905]	FHOD1
O43427	1	1	FGF1 intracellular binding protein [Source:HGNC Symbol;Acc:HGNC:3705]	FIBP
Q6PIW4	1	1	fidgetin like 1 [Source:HGNC Symbol;Acc:HGNC:13286]	FIGNL1
Q6UN15	1	1	factor interacting with PAPOLA and CPSF1 [Source:HGNC Symbol;Acc:HGNC:19124]	FIP1L1
Q5T1M5	0.000696548	1	FK506 binding protein 15 [Source:HGNC Symbol;Acc:HGNC:23397]	FKBP15
Q02790	1	1	FK506 binding protein 4 [Source:HGNC Symbol;Acc:HGNC:3720]	FKBP4
Q13451	1	1	FK506 binding protein 5 [Source:HGNC Symbol;Acc:HGNC:3721]	FKBP5
Q14318	0.00609412	1	FK506 binding protein 8 [Source:HGNC Symbol;Acc:HGNC:3724]	FKBP8
Q8NFF5	0.000510151	1	flavin adenine dinucleotide synthetase 1 [Source:HGNC Symbol;Acc:HGNC:24671]	FLAD1
Q13045	0.0273195	1	FLII, actin remodeling protein [Source:HGNC Symbol;Acc:HGNC:3750]	FLII
P21333	1	1	filamin A [Source:HGNC Symbol;Acc:HGNC:3754]	FLNA
O75369	0.00184352	1	filamin B [Source:HGNC Symbol;Acc:HGNC:3755]	FLNB
Q14254	0.999987	1	flotillin 2 [Source:HGNC Symbol;Acc:HGNC:3758]	FLOT2
P17948	0.999902	1	fms related tyrosine kinase 1 [Source:HGNC Symbol;Acc:HGNC:3763]	FLT1
Q96CP2	1	1	FLYWCH family member 2 [Source:HGNC Symbol;Acc:HGNC:25178]	FLYWCH2
Q96PY5	1	1	formin like 2 [Source:HGNC Symbol;Acc:HGNC:18267]	FMNL2
Q06787	0.688033	1	fragile X mental retardation 1 [Source:HGNC Symbol;Acc:HGNC:3775]	FMR1
Q5T0N5	1	1	formin binding protein 1 like [Source:HGNC Symbol;Acc:HGNC:20851]	FNBP1L
Q8N3X1	1	1	formin binding protein 4 [Source:HGNC Symbol;Acc:HGNC:19752]	FNBP4
Q9Y2H6	0.0105956	1	fibronectin type III domain containing 3A [Source:HGNC Symbol;Acc:HGNC:20296]	FNDC3A
Q5VW36	0.999999	1	focadhesin [Source:HGNC Symbol;Acc:HGNC:23377]	FOCAD
Q12948	1	1	forkhead box C1 [Source:HGNC Symbol;Acc:HGNC:3800]	FOXC1
P85037	1	1	forkhead box K1 [Source:HGNC Symbol;Acc:HGNC:23480]	FOXK1
Q01167	1	1	forkhead box K2 [Source:HGNC Symbol;Acc:HGNC:6036]	FOXK2
Q08050	1	1	forkhead box M1 [Source:HGNC Symbol;Acc:HGNC:3818]	FOXM1
Q12778	0.999798	1	forkhead box O1 [Source:HGNC Symbol;Acc:HGNC:3819]	FOXO1
Q8IVH2	0.999982	1	forkhead box P4 [Source:HGNC Symbol;Acc:HGNC:20842]	FOXP4
Q14331	1	1	FSHD region gene 1 [Source:HGNC Symbol;Acc:HGNC:3954]	FRG1
Q8WU20	0.999977	1	fibroblast growth factor receptor substrate 2 [Source:HGNC Symbol;Acc:HGNC:16971]	FRS2
O94915	0.0014293	1	FRY like transcription coactivator [Source:HGNC Symbol;Acc:HGNC:29127]	FRYL
Q9BTV5	1	1	fibronectin type III and SPRY domain containing 1 [Source:HGNC Symbol;Acc:HGNC:13745]	FSD1
Q5CZC0	1	1	fibrous sheath interacting protein 2 [Source:HGNC Symbol;Acc:HGNC:21675]	FSIP2
Q9UET6	1	1	FtsJ RNA methyltransferase homolog 1 (E. coli) [Source:HGNC Symbol;Acc:HGNC:13254]	FTSJ1
Q96AE4	1	1	far upstream element binding protein 1 [Source:HGNC Symbol;Acc:HGNC:4004]	FUBP1
Q96I24	1	1	far upstream element binding protein 3 [Source:HGNC Symbol;Acc:HGNC:4005]	FUBP3
P35637	0.00150371	1	FUS RNA binding protein [Source:HGNC Symbol;Acc:HGNC:4010]	FUS
P51114	0.999999	1	FMR1 autosomal homolog 1 [Source:HGNC Symbol;Acc:HGNC:4023]	FXR1
P51116	0.0371285	1	FMR1 autosomal homolog 2 [Source:HGNC Symbol;Acc:HGNC:4024]	FXR2
Q96QD9	1	1	forty-two-three domain containing 1 [Source:HGNC Symbol;Acc:HGNC:25407]	FYTTD1
Q13283	0.0332262	1	G3BP stress granule assembly factor 1 [Source:HGNC Symbol;Acc:HGNC:30292]	G3BP1
P11413	1	1	glucose-6-phosphate dehydrogenase [Source:HGNC Symbol;Acc:HGNC:4057]	G6PD
P60520	1	1	GABA type A receptor associated protein like 2 [Source:HGNC Symbol;Acc:HGNC:13291]	GABARAPL2
Q06546	1	1	GA binding protein transcription factor alpha subunit [Source:HGNC Symbol;Acc:HGNC:4071]	GABPA
Q06547	1	1	GA binding protein transcription factor beta subunit 1 [Source:HGNC Symbol;Acc:HGNC:4074]	GABPB1
O14976	0.271339	1	cyclin G associated kinase [Source:HGNC Symbol;Acc:HGNC:4113]	GAK
P51570	0.00217276	1	galactokinase 1 [Source:HGNC Symbol;Acc:HGNC:4118]	GALK1
Q14C86	0.00595493	1	GTPase activating protein and VPS9 domains 1 [Source:HGNC Symbol;Acc:HGNC:23375]	GAPVD1
P22102	0.0335499	1	phosphoribosylglycinamide formyltransferase, phosphoribosylglycinamide synthetase, phosphoribosylaminoimidazole synthetase [Source:HGNC Symbol;Acc:HGNC:4163]	GART
Q8WUU5	1	1	GATA zinc finger domain containing 1 [Source:HGNC Symbol;Acc:HGNC:29941]	GATAD1
Q86YP4	1	1	GATA zinc finger domain containing 2A [Source:HGNC Symbol;Acc:HGNC:29989]	GATAD2A
Q8WXI9	1	1	GATA zinc finger domain containing 2B [Source:HGNC Symbol;Acc:HGNC:30778]	GATAD2B
Q96CN9	1	1	GRIP and coiled-coil domain containing 1 [Source:HGNC Symbol;Acc:HGNC:19095]	GCC1
Q8IWJ2	0.999858	1	GRIP and coiled-coil domain containing 2 [Source:HGNC Symbol;Acc:HGNC:23218]	GCC2
P16383	1	1	GC-rich sequence DNA-binding factor 2 [Source:HGNC Symbol;Acc:HGNC:1317]	GCFC2
P50395	1	1	GDP dissociation inhibitor 2 [Source:HGNC Symbol;Acc:HGNC:4227]	GDI2
P57678	0.000486251	1	gem nuclear organelle associated protein 4 [Source:HGNC Symbol;Acc:HGNC:15717]	GEMIN4
Q8TEQ6	0.00846043	1	gem nuclear organelle associated protein 5 [Source:HGNC Symbol;Acc:HGNC:20043]	GEMIN5
Q17RS7	1	1	GEN1, Holliday junction 5' flap endonuclease [Source:HGNC Symbol;Acc:HGNC:26881]	GEN1
Q7L5D6	0.999824	1	golgi to ER traffic protein 4 [Source:HGNC Symbol;Acc:HGNC:21690]	GET4
Q06210	0.0053253	1	glutamine--fructose-6-phosphate transaminase 1 [Source:HGNC Symbol;Acc:HGNC:4241]	GFPT1
O75223	0.000550748	1	gamma-glutamylcyclotransferase [Source:HGNC Symbol;Acc:HGNC:21705]	GGCT
Q9NWU2	1	1	GID complex subunit 8 homolog [Source:HGNC Symbol;Acc:HGNC:15857]	GID8
O75420	1	1	GRB10 interacting GYF protein 1 [Source:HGNC Symbol;Acc:HGNC:9126]	GIGYF1
Q6Y7W6	0.367781	1	GRB10 interacting GYF protein 2 [Source:HGNC Symbol;Acc:HGNC:11960]	GIGYF2
Q14691	1	1	GINS complex subunit 1 [Source:HGNC Symbol;Acc:HGNC:28980]	GINS1
Q9Y248	1	1	GINS complex subunit 2 [Source:HGNC Symbol;Acc:HGNC:24575]	GINS2
Q9BRX5	1	1	GINS complex subunit 3 [Source:HGNC Symbol;Acc:HGNC:25851]	GINS3
Q9BRT9	1	1	GINS complex subunit 4 [Source:HGNC Symbol;Acc:HGNC:28226]	GINS4
O14908	1	1	GIPC PDZ domain containing family member 1 [Source:HGNC Symbol;Acc:HGNC:1226]	GIPC1
Q9Y2X7	0.462291	1	GIT ArfGAP 1 [Source:HGNC Symbol;Acc:HGNC:4272]	GIT1
Q14161	0.00149935	1	GIT ArfGAP 2 [Source:HGNC Symbol;Acc:HGNC:4273]	GIT2
Q53GS7	1	1	GLE1, RNA export mediator [Source:HGNC Symbol;Acc:HGNC:4315]	GLE1
P10071	1	1	GLI family zinc finger 3 [Source:HGNC Symbol;Acc:HGNC:4319]	GLI3
Q9H4G4	1	1	GLI pathogenesis related 2 [Source:HGNC Symbol;Acc:HGNC:18007]	GLIPR2
Q92990	1	1	glomulin, FKBP associated protein [Source:HGNC Symbol;Acc:HGNC:14373]	GLMN
Q04760	1	1	glyoxalase I [Source:HGNC Symbol;Acc:HGNC:4323]	GLO1
O76003	0.00190358	1	glutaredoxin 3 [Source:HGNC Symbol;Acc:HGNC:15987]	GLRX3
Q86SX6	0.999884	1	glutaredoxin 5 [Source:HGNC Symbol;Acc:HGNC:20134]	GLRX5
Q9NZM4	1	1	glioma tumor suppressor candidate region gene 1 [Source:HGNC Symbol;Acc:HGNC:4332]	GLTSCR1
P15104	1	1	glutamate-ammonia ligase [Source:HGNC Symbol;Acc:HGNC:4341]	GLUL
Q49A26	0.999996	1	glyoxylate reductase 1 homolog [Source:HGNC Symbol;Acc:HGNC:24434]	GLYR1
Q9Y692	1	1	glucocorticoid modulatory element binding protein 1 [Source:HGNC Symbol;Acc:HGNC:4370]	GMEB1
Q9UKD1	1	1	glucocorticoid modulatory element binding protein 2 [Source:HGNC Symbol;Acc:HGNC:4371]	GMEB2
P49915	0.329307	1	guanine monophosphate synthase [Source:HGNC Symbol;Acc:HGNC:4378]	GMPS
P29992	0.999906	1	G protein subunit alpha 11 [Source:HGNC Symbol;Acc:HGNC:4379]	GNA11
P63096	0.999996	1	G protein subunit alpha i1 [Source:HGNC Symbol;Acc:HGNC:4384]	GNAI1
P04899	0.00689181	1	G protein subunit alpha i2 [Source:HGNC Symbol;Acc:HGNC:4385]	GNAI2
P08754	0.0136	1	G protein subunit alpha i3 [Source:HGNC Symbol;Acc:HGNC:4387]	GNAI3
P63092	1	1	GNAS complex locus [Source:HGNC Symbol;Acc:HGNC:4392]	GNAS
Q9BYB4	1	1	G protein subunit beta 1 like [Source:HGNC Symbol;Acc:HGNC:4397]	GNB1L
P62879	1	1	G protein subunit beta 2 [Source:HGNC Symbol;Acc:HGNC:4398]	GNB2
Q9UBI6	0.658913	1	G protein subunit gamma 12 [Source:HGNC Symbol;Acc:HGNC:19663]	GNG12
Q13823	1	1	G protein nucleolar 2 [Source:HGNC Symbol;Acc:HGNC:29925]	GNL2
Q9BVP2	0.10995	1	G protein nucleolar 3 [Source:HGNC Symbol;Acc:HGNC:29931]	GNL3
Q9NVN8	1	1	G protein nucleolar 3 like [Source:HGNC Symbol;Acc:HGNC:25553]	GNL3L
Q08379	1	1	golgin A2 [Source:HGNC Symbol;Acc:HGNC:4425]	GOLGA2
Q08378	1	1	golgin A3 [Source:HGNC Symbol;Acc:HGNC:4426]	GOLGA3
Q13439	0.994763	1	golgin A4 [Source:HGNC Symbol;Acc:HGNC:4427]	GOLGA4
Q3T8J9	1	1	gon-4 like [Source:HGNC Symbol;Acc:HGNC:25973]	GON4L
Q9HD26	0.000509705	1	golgi associated PDZ and coiled-coil motif containing [Source:HGNC Symbol;Acc:HGNC:17643]	GOPC
Q9H8Y8	1	1	golgi reassembly stacking protein 2 [Source:HGNC Symbol;Acc:HGNC:17500]	GORASP2
P00505	0.00929868	1	glutamic-oxaloacetic transaminase 2 [Source:HGNC Symbol;Acc:HGNC:4433]	GOT2
Q8IXQ4	1	1	GPALPP motifs containing 1 [Source:HGNC Symbol;Acc:HGNC:20298]	GPALPP1
Q9BRR8	1	1	G-patch domain containing 1 [Source:HGNC Symbol;Acc:HGNC:24658]	GPATCH1
Q5T3I0	1	1	NA	GPATCH4
Q9UKJ3	1	1	G-patch domain containing 8 [Source:HGNC Symbol;Acc:HGNC:29066]	GPATCH8
Q86WP2	1	1	GC-rich promoter binding protein 1 [Source:HGNC Symbol;Acc:HGNC:29520]	GPBP1
Q9HC44	1	1	GC-rich promoter binding protein 1 like 1 [Source:HGNC Symbol;Acc:HGNC:28843]	GPBP1L1
P06744	0.996475	1	glucose-6-phosphate isomerase [Source:HGNC Symbol;Acc:HGNC:4458]	GPI
Q92917	1	1	G-patch domain and KOW motifs [Source:HGNC Symbol;Acc:HGNC:30677]	GPKOW
Q9HCN4	1	1	GPN-loop GTPase 1 [Source:HGNC Symbol;Acc:HGNC:17030]	GPN1
Q7Z2K8	0.0194378	1	G protein regulated inducer of neurite outgrowth 1 [Source:HGNC Symbol;Acc:HGNC:24835]	GPRIN1
Q6ZVF9	0.999989	1	GPRIN family member 3 [Source:HGNC Symbol;Acc:HGNC:27733]	GPRIN3
Q13098	1	1	G protein pathway suppressor 1 [Source:HGNC Symbol;Acc:HGNC:4549]	GPS1
Q13227	1	1	G protein pathway suppressor 2 [Source:HGNC Symbol;Acc:HGNC:4550]	GPS2
Q86YR5	1	1	G-protein signaling modulator 1 [Source:HGNC Symbol;Acc:HGNC:17858]	GPSM1
Q96CP6	1	1	GRAM domain containing 1A [Source:HGNC Symbol;Acc:HGNC:29305]	GRAMD1A
P62993	0.999995	1	growth factor receptor bound protein 2 [Source:HGNC Symbol;Acc:HGNC:4566]	GRB2
Q9Y3R0	1	1	glutamate receptor interacting protein 1 [Source:HGNC Symbol;Acc:HGNC:18708]	GRIP1
Q4V328	0.0476755	1	GRIP1 associated protein 1 [Source:HGNC Symbol;Acc:HGNC:18706]	GRIPAP1
Q14687	1	1	Gse1 coiled-coil protein [Source:HGNC Symbol;Acc:HGNC:28979]	GSE1
P49840	0.99968	1	glycogen synthase kinase 3 alpha [Source:HGNC Symbol;Acc:HGNC:4616]	GSK3A
P49841	1	1	glycogen synthase kinase 3 beta [Source:HGNC Symbol;Acc:HGNC:4617]	GSK3B
P15170	0.00397714	1	G1 to S phase transition 1 [Source:HGNC Symbol;Acc:HGNC:4621]	GSPT1
Q8NEC7	0.999988	1	glutathione S-transferase C-terminal domain containing [Source:HGNC Symbol;Acc:HGNC:25806]	GSTCD
P78417	0.00264704	1	glutathione S-transferase omega 1 [Source:HGNC Symbol;Acc:HGNC:13312]	GSTO1
P52655	1	1	general transcription factor IIA subunit 1 [Source:HGNC Symbol;Acc:HGNC:4646]	GTF2A1
P29083	1	1	general transcription factor IIE subunit 1 [Source:HGNC Symbol;Acc:HGNC:4650]	GTF2E1
P29084	0.179382	1	general transcription factor IIE subunit 2 [Source:HGNC Symbol;Acc:HGNC:4651]	GTF2E2
P35269	1	1	general transcription factor IIF subunit 1 [Source:HGNC Symbol;Acc:HGNC:4652]	GTF2F1
P13984	1	1	general transcription factor IIF subunit 2 [Source:HGNC Symbol;Acc:HGNC:4653]	GTF2F2
P32780	1	1	general transcription factor IIH subunit 1 [Source:HGNC Symbol;Acc:HGNC:4655]	GTF2H1
P78347	1	1	general transcription factor IIi [Source:HGNC Symbol;Acc:HGNC:4659]	GTF2I
Q12789	1	1	general transcription factor IIIC subunit 1 [Source:HGNC Symbol;Acc:HGNC:4664]	GTF3C1
Q8WUA4	1	1	general transcription factor IIIC subunit 2 [Source:HGNC Symbol;Acc:HGNC:4665]	GTF3C2
Q9Y5Q9	1	1	general transcription factor IIIC subunit 3 [Source:HGNC Symbol;Acc:HGNC:4666]	GTF3C3
Q9UKN8	1	1	general transcription factor IIIC subunit 4 [Source:HGNC Symbol;Acc:HGNC:4667]	GTF3C4
Q9Y5Q8	1	1	general transcription factor IIIC subunit 5 [Source:HGNC Symbol;Acc:HGNC:4668]	GTF3C5
Q969F1	0.999847	1	general transcription factor IIIC subunit 6 [Source:HGNC Symbol;Acc:HGNC:20872]	GTF3C6
O00178	0.999993	1	GTP binding protein 1 [Source:HGNC Symbol;Acc:HGNC:4669]	GTPBP1
Q9BZE4	0.00159632	1	GTP binding protein 4 [Source:HGNC Symbol;Acc:HGNC:21535]	GTPBP4
Q9NYZ3	1	1	G2 and S-phase expressed 1 [Source:HGNC Symbol;Acc:HGNC:13698]	GTSE1
P07305	0.000814435	1	H1 histone family member 0 [Source:HGNC Symbol;Acc:HGNC:4714]	H1F0
Q9P035	1	1	3-hydroxyacyl-CoA dehydratase 3 [Source:HGNC Symbol;Acc:HGNC:24175]	HACD3
O14929	1	1	histone acetyltransferase 1 [Source:HGNC Symbol;Acc:HGNC:4821]	HAT1
Q96CS2	0.00774042	1	HAUS augmin like complex subunit 1 [Source:HGNC Symbol;Acc:HGNC:25174]	HAUS1
Q9NVX0	0.0196122	1	HAUS augmin like complex subunit 2 [Source:HGNC Symbol;Acc:HGNC:25530]	HAUS2
Q68CZ6	0.00346641	1	HAUS augmin like complex subunit 3 [Source:HGNC Symbol;Acc:HGNC:28719]	HAUS3
Q9H6D7	0.00408515	1	HAUS augmin like complex subunit 4 [Source:HGNC Symbol;Acc:HGNC:20163]	HAUS4
O94927	0.00335589	1	HAUS augmin like complex subunit 5 [Source:HGNC Symbol;Acc:HGNC:29130]	HAUS5
Q99871	0.0243689	1	HAUS augmin like complex subunit 7 [Source:HGNC Symbol;Acc:HGNC:32979]	HAUS7
Q9BT25	0.561635	1	HAUS augmin like complex subunit 8 [Source:HGNC Symbol;Acc:HGNC:30532]	HAUS8
Q9Y450	0.0296122	1	HBS1 like translational GTPase [Source:HGNC Symbol;Acc:HGNC:4834]	HBS1L
P51610	1	1	host cell factor C1 [Source:HGNC Symbol;Acc:HGNC:4839]	HCFC1
Q9Y5Z7	0.999978	1	host cell factor C2 [Source:HGNC Symbol;Acc:HGNC:24972]	HCFC2
Q13547	1	1	histone deacetylase 1 [Source:HGNC Symbol;Acc:HGNC:4852]	HDAC1
Q92769	1	1	histone deacetylase 2 [Source:HGNC Symbol;Acc:HGNC:4853]	HDAC2
O15379	1	1	histone deacetylase 3 [Source:HGNC Symbol;Acc:HGNC:4854]	HDAC3
P56524	1	1	histone deacetylase 4 [Source:HGNC Symbol;Acc:HGNC:14063]	HDAC4
Q9UQL6	1	1	histone deacetylase 5 [Source:HGNC Symbol;Acc:HGNC:14068]	HDAC5
Q9UBN7	1	1	histone deacetylase 6 [Source:HGNC Symbol;Acc:HGNC:14064]	HDAC6
Q7Z4H3	1	1	HD domain containing 2 [Source:HGNC Symbol;Acc:HGNC:21078]	HDDC2
P51858	0.00188426	1	hepatoma-derived growth factor [Source:HGNC Symbol;Acc:HGNC:4856]	HDGF
Q7Z4V5	0.818553	1	Hepatoma-derived growth factor-related protein 2 [Source:UniProtKB/Swiss-Prot;Acc:Q7Z4V5]	HDGFRP2
Q9Y3E1	0.846114	1	Hepatoma-derived growth factor-related protein 3 [Source:UniProtKB/Swiss-Prot;Acc:Q9Y3E1]	HDGFRP3
Q00341	0.075398	1	high density lipoprotein binding protein [Source:HGNC Symbol;Acc:HGNC:4857]	HDLBP
Q7Z4Q2	1	1	HEAT repeat containing 3 [Source:HGNC Symbol;Acc:HGNC:26087]	HEATR3
Q9UBI9	1	1	hdc homolog, cell cycle regulator [Source:HGNC Symbol;Acc:HGNC:21041]	HECA
Q9ULT8	0.00560826	1	HECT domain E3 ubiquitin protein ligase 1 [Source:HGNC Symbol;Acc:HGNC:20157]	HECTD1
Q9NRZ9	1	1	helicase, lymphoid-specific [Source:HGNC Symbol;Acc:HGNC:4861]	HELLS
Q9UII4	1	1	HECT and RLD domain containing E3 ubiquitin protein ligase 5 [Source:HGNC Symbol;Acc:HGNC:24368]	HERC5
O94992	1	1	hexamethylene bisacetamide inducible 1 [Source:HGNC Symbol;Acc:HGNC:24953]	HEXIM1
Q96MH2	1	1	hexamethylene bisacetamide inducible 2 [Source:HGNC Symbol;Acc:HGNC:28591]	HEXIM2
P49773	1	1	histidine triad nucleotide binding protein 1 [Source:HGNC Symbol;Acc:HGNC:4912]	HINT1
P54198	1	1	histone cell cycle regulator [Source:HGNC Symbol;Acc:HGNC:4916]	HIRA
Q9BW71	1	1	HIRA interacting protein 3 [Source:HGNC Symbol;Acc:HGNC:4917]	HIRIP3
P62805	0.0016538	1	histone cluster 1 H4 family member c [Source:HGNC Symbol;Acc:HGNC:4787]	HIST1H4A
P15822	1	1	human immunodeficiency virus type I enhancer binding protein 1 [Source:HGNC Symbol;Acc:HGNC:4920]	HIVEP1
P31629	0.999891	1	human immunodeficiency virus type I enhancer binding protein 2 [Source:HGNC Symbol;Acc:HGNC:4921]	HIVEP2
P19367	1	1	hexokinase 1 [Source:HGNC Symbol;Acc:HGNC:4922]	HK1
Q14527	1	1	helicase like transcription factor [Source:HGNC Symbol;Acc:HGNC:11099]	HLTF
Q8TCT9	1	1	histocompatibility minor 13 [Source:HGNC Symbol;Acc:HGNC:16435]	HM13
Q6NT76	0.9999	1	homeobox containing 1 [Source:HGNC Symbol;Acc:HGNC:26137]	HMBOX1
Q96FZ2	1	1	5-hydroxymethylcytosine binding, ES cell specific [Source:HGNC Symbol;Acc:HGNC:24446]	HMCES
Q9NP66	0.00663793	1	high mobility group 20A [Source:HGNC Symbol;Acc:HGNC:5001]	HMG20A
Q9P0W2	1	1	high mobility group 20B [Source:HGNC Symbol;Acc:HGNC:5002]	HMG20B
P09429	0.726921	1	high mobility group box 1 [Source:HGNC Symbol;Acc:HGNC:4983]	HMGB1
Q15651	0.108956	1	high mobility group nucleosomal binding domain 3 [Source:HGNC Symbol;Acc:HGNC:12312]	HMGN3
O00479	0.372391	1	high mobility group nucleosomal binding domain 4 [Source:HGNC Symbol;Acc:HGNC:4989]	HMGN4
P82970	0.280755	1	high mobility group nucleosome binding domain 5 [Source:HGNC Symbol;Acc:HGNC:8013]	HMGN5
Q9UK76	1	1	hematological and neurological expressed 1 [Source:HGNC Symbol;Acc:HGNC:14569]	HN1
Q9H910	1	1	hematological and neurological expressed 1 like [Source:HGNC Symbol;Acc:HGNC:14137]	HN1L
P51991	0.00358281	1	heterogeneous nuclear ribonucleoprotein A3 [Source:HGNC Symbol;Acc:HGNC:24941]	HNRNPA3
P61978	0.998738	1	heterogeneous nuclear ribonucleoprotein K [Source:HGNC Symbol;Acc:HGNC:5044]	HNRNPK
P14866	0.000385542	1	heterogeneous nuclear ribonucleoprotein L [Source:HGNC Symbol;Acc:HGNC:5045]	HNRNPL
Q8WVV9	0.202982	1	heterogeneous nuclear ribonucleoprotein L like [Source:HGNC Symbol;Acc:HGNC:25127]	HNRNPLL
P52272	0.108295	1	heterogeneous nuclear ribonucleoprotein M [Source:HGNC Symbol;Acc:HGNC:5046]	HNRNPM
Q9BUJ2	0.0154681	1	heterogeneous nuclear ribonucleoprotein U like 1 [Source:HGNC Symbol;Acc:HGNC:17011]	HNRNPUL1
Q9UJC3	0.00356388	1	hook microtubule tethering protein 1 [Source:HGNC Symbol;Acc:HGNC:19884]	HOOK1
Q86VS8	0.999998	1	hook microtubule tethering protein 3 [Source:HGNC Symbol;Acc:HGNC:23576]	HOOK3
P17509	1	1	homeobox B6 [Source:HGNC Symbol;Acc:HGNC:5117]	HOXB6
P31276	1	1	homeobox C13 [Source:HGNC Symbol;Acc:HGNC:5125]	HOXC13
P35453	0.711043	1	homeobox D13 [Source:HGNC Symbol;Acc:HGNC:5136]	HOXD13
Q5SSJ5	1	1	heterochromatin protein 1 binding protein 3 [Source:HGNC Symbol;Acc:HGNC:24973]	HP1BP3
P52758	0.999844	1	reactive intermediate imine deaminase A homolog [Source:HGNC Symbol;Acc:HGNC:16897]	HRSP12
Q8NBQ5	0.999981	1	hydroxysteroid 17-beta dehydrogenase 11 [Source:HGNC Symbol;Acc:HGNC:22960]	HSD17B11
P51659	1	1	hydroxysteroid 17-beta dehydrogenase 4 [Source:HGNC Symbol;Acc:HGNC:5213]	HSD17B4
Q6YN16	0.999989	1	hydroxysteroid dehydrogenase like 2 [Source:HGNC Symbol;Acc:HGNC:18572]	HSDL2
P07900	0.999999	1	heat shock protein 90 alpha family class A member 1 [Source:HGNC Symbol;Acc:HGNC:5253]	HSP90AA1
P08238	0.999997	1	heat shock protein 90 alpha family class B member 1 [Source:HGNC Symbol;Acc:HGNC:5258]	HSP90AB1
P14625	0.0149014	1	heat shock protein 90 beta family member 1 [Source:HGNC Symbol;Acc:HGNC:12028]	HSP90B1
O43301	0.156582	1	heat shock protein family A (Hsp70) member 12A [Source:HGNC Symbol;Acc:HGNC:19022]	HSPA12A
Q0VDF9	0.48159	1	heat shock protein family A (Hsp70) member 14 [Source:HGNC Symbol;Acc:HGNC:29526]	HSPA14
P0DMV9	1	1	heat shock protein family A (Hsp70) member 1B [Source:HGNC Symbol;Acc:HGNC:5233]	HSPA1B
P34932	1	1	heat shock protein family A (Hsp70) member 4 [Source:HGNC Symbol;Acc:HGNC:5237]	HSPA4
O95757	1	1	heat shock protein family A (Hsp70) member 4 like [Source:HGNC Symbol;Acc:HGNC:17041]	HSPA4L
P11021	0.999999	1	heat shock protein family A (Hsp70) member 5 [Source:HGNC Symbol;Acc:HGNC:5238]	HSPA5
P11142	0.999997	1	heat shock protein family A (Hsp70) member 8 [Source:HGNC Symbol;Acc:HGNC:5241]	HSPA8
Q9NZL4	1	1	HSPA (Hsp70) binding protein 1 [Source:HGNC Symbol;Acc:HGNC:24989]	HSPBP1
P10809	0.00100806	1	heat shock protein family D (Hsp60) member 1 [Source:HGNC Symbol;Acc:HGNC:5261]	HSPD1
Q92598	0.999999	1	heat shock protein family H (Hsp110) member 1 [Source:HGNC Symbol;Acc:HGNC:16969]	HSPH1
O43719	1	1	HIV-1 Tat specific factor 1 [Source:HGNC Symbol;Acc:HGNC:5276]	HTATSF1
P42858	0.965553	1	huntingtin [Source:HGNC Symbol;Acc:HGNC:4851]	HTT
Q9Y2F5	1	1	interactor of little elongation complex ELL subunit 1 [Source:HGNC Symbol;Acc:HGNC:29154]	ICE1
Q659A1	1	1	interactor of little elongation complex ELL subunit 2 [Source:HGNC Symbol;Acc:HGNC:29885]	ICE2
O75874	0.999981	1	isocitrate dehydrogenase (NADP(+)) 1, cytosolic [Source:HGNC Symbol;Acc:HGNC:5382]	IDH1
P48735	0.999937	1	isocitrate dehydrogenase (NADP(+)) 2, mitochondrial [Source:HGNC Symbol;Acc:HGNC:5383]	IDH2
Q13325	0.000556819	1	interferon induced protein with tetratricopeptide repeats 5 [Source:HGNC Symbol;Acc:HGNC:13328]	IFIT5
Q9H7X7	1	1	intraflagellar transport 22 [Source:HGNC Symbol;Acc:HGNC:21895]	IFT22
Q96LB3	0.224458	1	intraflagellar transport 74 [Source:HGNC Symbol;Acc:HGNC:21424]	IFT74
Q8WYA0	1	1	intraflagellar transport 81 [Source:HGNC Symbol;Acc:HGNC:14313]	IFT81
P78318	1	1	immunoglobulin (CD79A) binding protein 1 [Source:HGNC Symbol;Acc:HGNC:5461]	IGBP1
Q9NZI8	0.00726717	1	insulin like growth factor 2 mRNA binding protein 1 [Source:HGNC Symbol;Acc:HGNC:28866]	IGF2BP1
P11717	1	1	insulin like growth factor 2 receptor [Source:HGNC Symbol;Acc:HGNC:5467]	IGF2R
Q13123	0.20942	1	IK cytokine, down-regulator of HLA II [Source:HGNC Symbol;Acc:HGNC:5958]	IK
O95163	0.694659	1	inhibitor of kappa light polypeptide gene enhancer in B-cells, kinase complex-associated protein [Source:HGNC Symbol;Acc:HGNC:5959]	IKBKAP
Q12905	0.000426478	1	interleukin enhancer binding factor 2 [Source:HGNC Symbol;Acc:HGNC:6037]	ILF2
Q9H0C8	1	1	ILK associated serine/threonine phosphatase [Source:HGNC Symbol;Acc:HGNC:15566]	ILKAP
A1L0T0	1	1	ilvB acetolactate synthase like [Source:HGNC Symbol;Acc:HGNC:6041]	ILVBL
P12268	0.00418459	1	inosine monophosphate dehydrogenase 2 [Source:HGNC Symbol;Acc:HGNC:6053]	IMPDH2
Q9UK53	0.99996	1	inhibitor of growth family member 1 [Source:HGNC Symbol;Acc:HGNC:6062]	ING1
Q9NXR8	1	1	inhibitor of growth family member 3 [Source:HGNC Symbol;Acc:HGNC:14587]	ING3
Q9ULG1	1	1	INO80 complex subunit [Source:HGNC Symbol;Acc:HGNC:26956]	INO80
Q8NBZ0	0.999912	1	INO80 complex subunit E [Source:HGNC Symbol;Acc:HGNC:26905]	INO80E
Q96PE3	1	1	inositol polyphosphate-4-phosphatase type I A [Source:HGNC Symbol;Acc:HGNC:6074]	INPP4A
Q9Y2H2	0.000902671	1	inositol polyphosphate-5-phosphatase F [Source:HGNC Symbol;Acc:HGNC:17054]	INPP5F
O15357	1	1	inositol polyphosphate phosphatase like 1 [Source:HGNC Symbol;Acc:HGNC:6080]	INPPL1
Q8N201	1	1	integrator complex subunit 1 [Source:HGNC Symbol;Acc:HGNC:24555]	INTS1
Q9NVR2	1	1	integrator complex subunit 10 [Source:HGNC Symbol;Acc:HGNC:25548]	INTS10
Q96CB8	1	1	integrator complex subunit 12 [Source:HGNC Symbol;Acc:HGNC:25067]	INTS12
Q68E01	1	1	integrator complex subunit 3 [Source:HGNC Symbol;Acc:HGNC:26153]	INTS3
Q96HW7	1	1	integrator complex subunit 4 [Source:HGNC Symbol;Acc:HGNC:25048]	INTS4
Q9NV88	1	1	integrator complex subunit 9 [Source:HGNC Symbol;Acc:HGNC:25592]	INTS9
Q8NFU5	1	1	inositol polyphosphate multikinase [Source:HGNC Symbol;Acc:HGNC:20739]	IPMK
O94829	1	1	importin 13 [Source:HGNC Symbol;Acc:HGNC:16853]	IPO13
Q8TEX9	0.00630031	1	importin 4 [Source:HGNC Symbol;Acc:HGNC:19426]	IPO4
O95373	0.00119509	1	importin 7 [Source:HGNC Symbol;Acc:HGNC:9852]	IPO7
O15397	0.067544	1	importin 8 [Source:HGNC Symbol;Acc:HGNC:9853]	IPO8
Q15051	1	1	IQ motif containing B1 [Source:HGNC Symbol;Acc:HGNC:28949]	IQCB1
P51617	0.169769	1	interleukin 1 receptor associated kinase 1 [Source:HGNC Symbol;Acc:HGNC:6112]	IRAK1
Q8IU81	0.543016	1	interferon regulatory factor 2 binding protein 1 [Source:HGNC Symbol;Acc:HGNC:21728]	IRF2BP1
Q7Z5L9	1	1	interferon regulatory factor 2 binding protein 2 [Source:HGNC Symbol;Acc:HGNC:21729]	IRF2BP2
Q9H1B7	1	1	interferon regulatory factor 2 binding protein like [Source:HGNC Symbol;Acc:HGNC:14282]	IRF2BPL
Q8WZA9	1	1	immunity related GTPase Q [Source:HGNC Symbol;Acc:HGNC:24868]	IRGQ
Q9Y4H2	0.687568	1	insulin receptor substrate 2 [Source:HGNC Symbol;Acc:HGNC:6126]	IRS2
O14654	1	1	insulin receptor substrate 4 [Source:HGNC Symbol;Acc:HGNC:6128]	IRS4
Q9BUE6	0.0731918	1	iron-sulfur cluster assembly 1 [Source:HGNC Symbol;Acc:HGNC:28660]	ISCA1
Q9H9L3	0.575643	1	interferon stimulated exonuclease gene 20 like 2 [Source:HGNC Symbol;Acc:HGNC:25745]	ISG20L2
Q96CN7	1	1	isochorismatase domain containing 1 [Source:HGNC Symbol;Acc:HGNC:24254]	ISOC1
P53990	1	1	IST1, ESCRT-III associated factor [Source:HGNC Symbol;Acc:HGNC:28977]	IST1
Q9ULR0	0.0485109	1	ISY1 splicing factor homolog [Source:HGNC Symbol;Acc:HGNC:29201]	ISY1
Q9NPH2	0.000677794	1	inositol-3-phosphate synthase 1 [Source:HGNC Symbol;Acc:HGNC:29821]	ISYNA1
Q96J02	1	1	itchy E3 ubiquitin protein ligase [Source:HGNC Symbol;Acc:HGNC:13890]	ITCH
Q13572	0.99996	1	inositol-tetrakisphosphate 1-kinase [Source:HGNC Symbol;Acc:HGNC:6177]	ITPK1
Q96DU7	0.999959	1	inositol-trisphosphate 3-kinase C [Source:HGNC Symbol;Acc:HGNC:14897]	ITPKC
Q14573	1	1	inositol 1,4,5-trisphosphate receptor type 3 [Source:HGNC Symbol;Acc:HGNC:6182]	ITPR3
Q15811	0.00246549	1	intersectin 1 [Source:HGNC Symbol;Acc:HGNC:6183]	ITSN1
Q9NZM3	0.033268	1	intersectin 2 [Source:HGNC Symbol;Acc:HGNC:6184]	ITSN2
Q96ST2	1	1	IWS1, SUPT6H interacting protein [Source:HGNC Symbol;Acc:HGNC:25467]	IWS1
Q92613	1	1	jade family PHD finger 3 [Source:HGNC Symbol;Acc:HGNC:22982]	JADE3
Q15652	1	1	jumonji domain containing 1C [Source:HGNC Symbol;Acc:HGNC:12313]	JMJD1C
Q6NYC1	1	1	arginine demethylase and lysine hydroxylase [Source:HGNC Symbol;Acc:HGNC:19355]	JMJD6
Q8N9B5	1	1	junction mediating and regulatory protein, p53 cofactor [Source:HGNC Symbol;Acc:HGNC:28916]	JMY
Q9HDC5	0.999602	1	junctophilin 1 [Source:HGNC Symbol;Acc:HGNC:14201]	JPH1
P05412	1	1	Jun proto-oncogene, AP-1 transcription factor subunit [Source:HGNC Symbol;Acc:HGNC:6204]	JUN
Q63ZY3	0.999999	1	KN motif and ankyrin repeat domains 2 [Source:HGNC Symbol;Acc:HGNC:29300]	KANK2
Q7Z3B3	1	1	KAT8 regulatory NSL complex subunit 1 [Source:HGNC Symbol;Acc:HGNC:24565]	KANSL1
Q9H9L4	1	1	KAT8 regulatory NSL complex subunit 2 [Source:HGNC Symbol;Acc:HGNC:26024]	KANSL2
Q9P2N6	1	1	KAT8 regulatory NSL complex subunit 3 [Source:HGNC Symbol;Acc:HGNC:25473]	KANSL3
Q9H8E8	1	1	lysine acetyltransferase 14 [Source:HGNC Symbol;Acc:HGNC:15904]	KAT14
Q92830	1	1	lysine acetyltransferase 2A [Source:HGNC Symbol;Acc:HGNC:4201]	KAT2A
Q92993	1	1	lysine acetyltransferase 5 [Source:HGNC Symbol;Acc:HGNC:5275]	KAT5
Q92794	1	1	lysine acetyltransferase 6A [Source:HGNC Symbol;Acc:HGNC:13013]	KAT6A
O95251	0.00291379	1	lysine acetyltransferase 7 [Source:HGNC Symbol;Acc:HGNC:17016]	KAT7
Q9H7Z6	1	1	lysine acetyltransferase 8 [Source:HGNC Symbol;Acc:HGNC:17933]	KAT8
O75449	1	1	katanin catalytic subunit A1 [Source:HGNC Symbol;Acc:HGNC:6216]	KATNA1
Q9BW62	1	1	katanin catalytic subunit A1 like 1 [Source:HGNC Symbol;Acc:HGNC:28361]	KATNAL1
Q9BVA0	0.0185298	1	katanin regulatory subunit B1 [Source:HGNC Symbol;Acc:HGNC:6217]	KATNB1
Q9H079	0.999988	1	katanin regulatory subunit B1 like 1 [Source:HGNC Symbol;Acc:HGNC:26199]	KATNBL1
Q86V97	1	1	kelch repeat and BTB domain containing 6 [Source:HGNC Symbol;Acc:HGNC:25340]	KBTBD6
Q96SI1	0.999999	1	potassium channel tetramerization domain containing 15 [Source:HGNC Symbol;Acc:HGNC:23297]	KCTD15
Q9Y597	1	1	potassium channel tetramerization domain containing 3 [Source:HGNC Symbol;Acc:HGNC:21305]	KCTD3
P24390	1	1	KDEL endoplasmic reticulum protein retention receptor 1 [Source:HGNC Symbol;Acc:HGNC:6304]	KDELR1
O60341	1	1	lysine demethylase 1A [Source:HGNC Symbol;Acc:HGNC:29079]	KDM1A
Q8NB78	0.00253457	1	lysine demethylase 1B [Source:HGNC Symbol;Acc:HGNC:21577]	KDM1B
Q8NHM5	1	1	lysine demethylase 2B [Source:HGNC Symbol;Acc:HGNC:13610]	KDM2B
Q9Y4C1	1	1	lysine demethylase 3A [Source:HGNC Symbol;Acc:HGNC:20815]	KDM3A
Q7LBC6	1	1	lysine demethylase 3B [Source:HGNC Symbol;Acc:HGNC:1337]	KDM3B
O94953	1	1	lysine demethylase 4B [Source:HGNC Symbol;Acc:HGNC:29136]	KDM4B
P29375	1	1	lysine demethylase 5A [Source:HGNC Symbol;Acc:HGNC:9886]	KDM5A
[truncated: 1,755 more rows]
