# Supplementary material for: Landscape of nuclear transport receptor cargo specificity
Source: Mol Syst Biol. 2017 Dec 18;13(12):962. doi: 10.15252/msb.20177608 (PMC5740495; doi:10.15252/msb.20177608)
Supplement: Supplementary file 5 — Table EV3 [file MSB-13-962-s005.xlsx]

## Sheet: Legend
Table EV3: GO terms enriched in NIP and background proteome
Tab 1: NIP Cellular Component
Tab 2: NIP Molecular Function
Tab 3: Background Proteome Cellular Component
Tab 4: Background Proteome Molecular Function

## Sheet: NIP Cellular Component
GO term_ID	Description	log10 p-value
GO:0044428	nuclear part	-18.7959
GO:1990234	transferase complex	-8.1129
GO:0005667	transcription factor complex	-6.7399
GO:1902493	acetyltransferase complex	-6.0186
GO:0016514	SWI/SNF complex	-4.8928
GO:0017053	transcriptional repressor complex	-3.4895
GO:0032300	mismatch repair complex	-3.129

## Sheet: NIP Molecular Function
GO term_ID	Description	log10 p-value
GO:0003677	DNA binding	-18.5317
GO:0000988	protein binding transcription factor activity	-13.6799
GO:0001071	nucleic acid binding transcription factor activity	-13.4828
GO:0003700	sequence-specific DNA binding transcription factor activity	-13.4828
GO:0000989	transcription factor binding transcription factor activity	-13.3675
GO:0044212	transcription regulatory region DNA binding	-11.7011
GO:0001067	regulatory region nucleic acid binding	-11.7011
GO:0008536	Ran GTPase binding	-9.2076
GO:0008139	nuclear localization sequence binding	-8.5702
GO:0008270	zinc ion binding	-7.4724
GO:0008565	protein transporter activity	-6.8069
GO:0043565	sequence-specific DNA binding	-6.6234
GO:0004402	histone acetyltransferase activity	-6.4572
GO:0008134	transcription factor binding	-6.1308
GO:0001056	RNA polymerase III activity	-6.1163
GO:0003690	double-stranded DNA binding	-6.0482
GO:0043169	cation binding	-5.8761
GO:0005487	nucleocytoplasmic transporter activity	-5.4437
GO:0022892	substrate-specific transporter activity	-5.1261
GO:0005215	transporter activity	-4.8097
GO:0003682	chromatin binding	-4.7799
GO:0034062	RNA polymerase activity	-4.6055
GO:0032451	demethylase activity	-3.9626
GO:0000982	RNA polymerase II core promoter proximal region sequence-specific DNA binding transcription factor activity	-3.8697
GO:0017056	structural constituent of nuclear pore	-3.7645
GO:0033218	amide binding	-3.6421
GO:0032452	histone demethylase activity	-3.4413
GO:0016929	SUMO-specific protease activity	-3.3054
GO:0038023	signaling receptor activity	-3.1325
GO:0034979	NAD-dependent protein deacetylase activity	-3.0297

## Sheet: Background Proteome Cellular Co
GO term_ID	Description	log10 p-value
GO:0044429	mitochondrial part	-57.4461
GO:0031974	membrane-enclosed lumen	-20.0241
GO:1990204	oxidoreductase complex	-15.8013
GO:0044444	cytoplasmic part	-15.3546
GO:0009295	nucleoid	-12.684
GO:0016020	membrane	-12.091
GO:0044425	membrane part	-8.5045
GO:0045239	tricarboxylic acid cycle enzyme complex	-8.1261
GO:0005856	cytoskeleton	-7.684
GO:0098803	respiratory chain complex	-7.6073
GO:0043209	myelin sheath	-6.5045
GO:0005903	brush border	-6.3507
GO:0044421	extracellular region part	-6.2211
GO:0000313	organellar ribosome	-5.2457
GO:0030684	preribosome	-5.1403
GO:0043226	organelle	-5.0615
GO:0044459	plasma membrane part	-5.0044
GO:0032040	small-subunit processome	-4.7878
GO:0032432	actin filament bundle	-4.4921
GO:0031982	vesicle	-4.433
GO:0030529	ribonucleoprotein complex	-4.1878
GO:0098590	plasma membrane region	-3.7447
GO:0070069	cytochrome complex	-3.129

## Sheet: Background Proteome Molecular F
GO term_ID	Description	log10 p-value
GO:0016491	oxidoreductase activity	-13.4157
GO:0016903	oxidoreductase activity, acting on the aldehyde or oxo group of donors	-9.1129
GO:0003735	structural constituent of ribosome	-8.9208
GO:0016620	oxidoreductase activity, acting on the aldehyde or oxo group of donors, NAD or NADP as acceptor	-8.1267
GO:0005198	structural molecule activity	-7.8386
GO:0016885	ligase activity, forming carbon-carbon bonds	-6.9031
GO:0016651	oxidoreductase activity, acting on NAD(P)H	-6.3675
GO:0003779	actin binding	-6.1739
GO:0003723	RNA binding	-6.1373
GO:0050662	coenzyme binding	-5.6402
GO:0016417	S-acyltransferase activity	-5.224
GO:0016421	CoA carboxylase activity	-5.1135
GO:0048037	cofactor binding	-4.9136
GO:0003988	acetyl-CoA C-acyltransferase activity	-4.1993
GO:0004075	biotin carboxylase activity	-4.1798
GO:0052689	carboxylic ester hydrolase activity	-3.9957
GO:0016668	oxidoreductase activity, acting on a sulfur group of donors, NAD(P) as acceptor	-3.9586
GO:0016746	transferase activity, transferring acyl groups	-3.9431
GO:0009374	biotin binding	-3.9066
GO:0008514	organic anion transmembrane transporter activity	-3.8761
GO:0009055	electron carrier activity	-3.8447
GO:0016874	ligase activity	-3.7447
GO:0003824	catalytic activity	-3.6055
GO:0043754	dihydrolipoyllysine-residue (2-methylpropanoyl)transferase activity	-3.567
GO:0004149	dihydrolipoyllysine-residue succinyltransferase activity	-3.2668
GO:0005509	calcium ion binding	-3.2248
GO:0016646	oxidoreductase activity, acting on the CH-NH group of donors, NAD or NADP as acceptor	-3.2161
GO:0016645	oxidoreductase activity, acting on the CH-NH group of donors	-3.2161
GO:1901681	sulfur compound binding	-3.1945
GO:0004300	enoyl-CoA hydratase activity	-3.1805
GO:0030898	actin-dependent ATPase activity	-3.056
