# Supplementary material for: Landscape of nuclear transport receptor cargo specificity
Source: Mol Syst Biol. 2017 Dec 18;13(12):962. doi: 10.15252/msb.20177608 (PMC5740495; doi:10.15252/msb.20177608)
Supplement: Supplementary file 6 — Table EV4 [file MSB-13-962-s006.xlsx]

## Sheet: Legend
Table EV4: Specificity of NTRs: log2 fold changes, -log10 specificity score (ES), number of significant cases, Fisher p-values, number of biotinylated peptides per protein across all biological replicates, iBAQ scores
Tab 1: NTR BirA
Tab 2: Reciprocal BirA

## Sheet: NTR BirA
			log2 fold change																												-log10 specificity score (ES)
Uniprot accession number	Gene names	Protein names	FC IMA1-C	FC IMA1-N	FC IMA5-C	FC IMA5-N	FC IMA6-C	FC IPO4-C	FC IPO4-N	FC IPO11-C	FC NTF2-C	FC NTF2-N	FC TNPO2-C	FC TNPO2-N	FC IPO5-C	FC IPO5-N	FC NXT1-C	FC NXT1-N	FC NXT2-C	FC NXT2-N	FC RAN-C	FC RAN-N	FC XPO1-C	FC TNPO1-N	FC KPNB1-C	FC KPNB1-N	FC XPO7-N	FC XPO2-C	FC XPO2-N	FC IPO13-N	ES IMA1-C	ES IMA1-N	ES IMA5-C	ES IMA5-N	ES IMA6-C	ES IPO4-C	ES IPO4-N	ES IPO11-C	ES NTF2-C	ES NTF2-N	ES TNPO2-C	ES TNPO2-N	ES IPO5-C	ES IPO5-N	ES NXT1-C	ES NXT1-N	ES NXT2-C	ES NXT2-N	ES RAN-C
A0FGR8	ESYT2 FAM62B KIAA1228	Extended synaptotagmin-2 (E-Syt2) (Chr2Syt)	-0.425725	-0.956231	-0.810807	-0.291339	-0.482931	-1.08974	-1.04505	-1.17621	-1.11647	-1.07432	-0.877895	-1.05157	-1.57655	-1.99519	-1.3984	-1.86345	-1.16071	-1.9265	-1.9004	-2.35762	-0.936579	-0.867731	-0.726522	-0.868919	-1.25153	NA	-0.029931	-0.854123	0.702844	13.691	2.79914	0.0250306	0.224488	5.816	15.5007	12.2562	19.5808	15.879	15.814	19.5577	39.5549	62.6131	31.8001	41.5403	17.8477	59.507	69.9136
A0JLT2	MED19 LCMR1	Mediator of RNA polymerase II transcription subunit 19 (Lung cancer metastasis-related protein 1) (Mediator complex subunit 19)	-2.81497	-1.08136	NA	NA	-0.0643703	NA	NA	NA	NA	NA	NA	-1.58109	-3.16669	-0.833803	-1.60047	-1.42191	NA	NA	NA	NA	NA	NA	NA	NA	NA	NA	NA	-0.813674	137.122	1.28209	NA	NA	0.00275412	NA	NA	NA	NA	NA	NA	22.4174	138.949	0.911884	17.8977	13.074	NA	NA	NA
A0JNW5	UHRF1BP1L KIAA0701	UHRF1-binding protein 1-like	-0.743918	-2.25897	-1.30546	-2.96742	NA	-2.26441	-1.82251	-0.757589	-1.21093	-0.987579	-1.01825	-0.745101	-1.35969	-1.59963	-1.68747	-1.14931	-1.82654	-1.11809	-0.733644	-0.746446	NA	-0.750568	-1.43039	-0.769369	-1.34626	-0.0183955	-0.138729	NA	5.81389	71.5262	18.1224	104.436	NA	92.7179	60.89	5.59191	23.6026	10.0227	2.173	7.66482	24.0487	38.4612	35.412	7.53564	55.739	18.0992	6.50432
A0MZ66	SHTN1 KIAA1598	Shootin-1 (Shootin1)	NA	-1.05017	-1.13397	-1.04688	-0.785566	-1.40047	-1.42001	-1.04787	-1.79585	-1.86881	-0.981003	-1.04131	-1.53363	-1.46986	-1.38236	-0.988731	-1.18776	-1.08409	-1.42873	-1.19919	-1.07535	-1.12695	-1.061	-1.01343	-1.39721	-1.06995	-1.2532	-1.33542	NA	8.98059	1.50262	4.84378	0.202925	36.9037	42.4587	8.15642	63.9221	74.9004	6.28384	12.1573	47.6279	41.2553	30.0604	3.51113	16.5511	7.50902	27.2708
A1L0T0	ILVBL AHAS	Acetolactate synthase-like protein (EC 2.2.1.-) (IlvB-like protein)	NA	NA	NA	NA	-0.28967	NA	NA	NA	NA	NA	NA	NA	NA	NA	NA	-1.85642	NA	-1.66703	NA	-0.98019	NA	NA	NA	NA	NA	NA	NA	NA	NA	NA	NA	NA	0.00469343	NA	NA	NA	NA	NA	NA	NA	NA	NA	NA	34.7893	NA	73.1513	NA
A1L170	C1orf226	Uncharacterized protein C1orf226	NA	NA	NA	NA	NA	NA	NA	NA	NA	NA	NA	NA	-2.36707	-2.69963	-5.39369	-4.09656	-4.18087	-3.70156	NA	NA	NA	NA	NA	NA	NA	NA	NA	NA	NA	NA	NA	NA	NA	NA	NA	NA	NA	NA	NA	NA	31.6994	118.567	237.109	93.2587	210.805	159.443	NA
A1X283	SH3PXD2B FAD49 KIAA1295 TKS4	SH3 and PX domain-containing protein 2B (Adapter protein HOFI) (Factor for adipocyte differentiation 49) (Tyrosine kinase substrate with four SH3 domains)	-0.181627	-0.455692	-0.652361	NA	-0.113054	-2.13622	-2.29418	-1.81307	-2.19141	-2.13372	-1.14062	-2.0137	-2.3522	-2.24242	-2.16075	-1.11771	NA	NA	-1.97908	-1.39901	-1.27834	-0.277528	-1.77175	-0.859892	-1.99762	NA	NA	-1.89569	0.0517945	0.0414891	0.398662	NA	0.00655885	63.5288	80.1092	25.737	65.403	68.3643	10.5162	67.6249	78.3425	88.2237	63.566	2.08176	NA	NA	42.5272
A2RRP1	NBAS NAG	Neuroblastoma-amplified sequence (Neuroblastoma-amplified gene protein)	-0.857064	-1.56959	NA	-1.40312	-0.303918	NA	NA	NA	NA	NA	NA	NA	NA	NA	NA	NA	NA	NA	NA	NA	NA	NA	-4.34222	NA	NA	NA	NA	NA	5.13804	25.819	NA	17.9576	0.00952989	NA	NA	NA	NA	NA	NA	NA	NA	NA	NA	NA	NA	NA	NA
A2RUB6	CCDC66	Coiled-coil domain-containing protein 66	NA	NA	NA	NA	NA	NA	NA	NA	NA	NA	NA	NA	-2.89062	NA	NA	NA	NA	NA	NA	NA	NA	NA	NA	NA	NA	NA	NA	NA	NA	NA	NA	NA	NA	NA	NA	NA	NA	NA	NA	NA	55.4218	NA	NA	NA	NA	NA	NA
A3KMH1	VWA8 KIAA0564	von Willebrand factor A domain-containing protein 8	NA	NA	NA	NA	NA	NA	NA	NA	NA	NA	NA	NA	NA	NA	NA	NA	NA	NA	NA	NA	NA	NA	NA	NA	NA	NA	NA	NA	NA	NA	NA	NA	NA	NA	NA	NA	NA	NA	NA	NA	NA	NA	NA	NA	NA	NA	NA
A3KN83	SBNO1 MOP3	Protein strawberry notch homolog 1 (Monocyte protein 3) (MOP-3)	-2.53333	-1.07851	-1.49269	-1.18143	-1.41218	-0.916791	-0.764126	-1.25547	-1.03771	-0.590947	-1.50624	-1.4495	-0.673536	NA	-1.24265	-0.659839	-1.03388	-0.691183	-1.2024	-1.08749	-0.44321	-1.21858	-1.22365	-0.715389	-1.18337	-1.39455	-1.28241	-1.1319	109.805	12.8926	39.9025	12.7702	11.6326	5.08218	1.70504	24.7567	4.25526	1.65779	45.9797	37.1127	0.337481	NA	9.2833	0.657291	5.54992	1.93529	17.2047
A5YKK6	CNOT1 CDC39 KIAA1007 NOT1 AD-005	CCR4-NOT transcription complex subunit 1 (CCR4-associated factor 1) (Negative regulator of transcription subunit 1 homolog) (NOT1H) (hNOT1)	NA	-0.995505	-0.574334	-0.998251	-0.433234	-0.735331	-0.836242	-0.84833	-1.63702	-1.04105	-1.20468	-1.16328	-0.960672	-0.971788	-0.955499	-0.966541	-0.987111	-0.950665	-0.749454	-0.760046	-1.26158	-0.941322	-0.850808	-0.955495	-0.913348	-0.324832	-0.978131	-0.907966	NA	14.7319	0.171373	13.9081	0.0511088	4.41198	3.95044	4.98384	54.0814	22.7069	29.7504	31.4443	16.9167	17.2272	10.0538	1.36781	20.422	10.1066	1.33008
A6ND36	FAM83G PAWS1	Protein FAM83G (Protein associated with SMAD1)	NA	NA	NA	NA	-0.307859	-3.09392	-1.19158	NA	NA	NA	NA	NA	NA	NA	NA	NA	NA	NA	NA	NA	NA	NA	NA	NA	NA	NA	NA	NA	NA	NA	NA	NA	0.00808503	162.647	12.916	NA	NA	NA	NA	NA	NA	NA	NA	NA	NA	NA	NA
A6NGB9	WIPF3 CR16	WAS/WASL-interacting protein family member 3 (Corticosteroids and regional expression protein 16 homolog)	NA	NA	NA	NA	NA	NA	NA	NA	NA	NA	NA	NA	NA	NA	NA	NA	NA	NA	NA	NA	NA	NA	NA	NA	NA	NA	NA	NA	NA	NA	NA	NA	NA	NA	NA	NA	NA	NA	NA	NA	NA	NA	NA	NA	NA	NA	NA
A6NHR9	SMCHD1 KIAA0650	Structural maintenance of chromosomes flexible hinge domain-containing protein 1 (SMC hinge domain-containing protein 1)	-0.836031	-0.781315	-0.665993	-0.791268	-1.05629	-0.647722	-0.657673	-0.868855	-0.649368	-0.674034	-0.604209	-0.600986	-1.09763	NA	-0.569534	-0.858578	-0.625733	-0.675728	-0.787344	-1.03125	-1.53304	-0.684964	-1.1783	-0.701361	-0.6535	-0.83872	-0.697753	-0.647088	8.75712	2.89337	3.66273	1.37651	16.0527	2.61851	3.75234	11.963	4.64462	3.30331	1.67638	2.0671	1.16846	NA	2.05086	9.19059	2.86013	4.20852	7.0468
A6NIH7	UNC119B	Protein unc-119 homolog B	NA	NA	NA	NA	NA	NA	NA	NA	NA	NA	-3.50875	NA	NA	NA	NA	NA	NA	NA	NA	NA	NA	NA	NA	NA	NA	NA	NA	NA	NA	NA	NA	NA	NA	NA	NA	NA	NA	NA	209.584	NA	NA	NA	NA	NA	NA	NA	NA
A7E2V4	ZSWIM8 KIAA0913	Zinc finger SWIM domain-containing protein 8	NA	NA	NA	NA	NA	NA	NA	NA	NA	NA	NA	NA	NA	NA	NA	NA	NA	NA	NA	NA	NA	NA	NA	NA	NA	NA	NA	NA	NA	NA	NA	NA	NA	NA	NA	NA	NA	NA	NA	NA	NA	NA	NA	NA	NA	NA	NA
A7KAX9	ARHGAP32 GRIT KIAA0712 RICS	Rho GTPase-activating protein 32 (Brain-specific Rho GTPase-activating protein) (GAB-associated Cdc42/Rac GTPase-activating protein) (GC-GAP) (GTPase regulator interacting with TrkA) (Rho-type GTPase-activating protein 32) (Rho/Cdc42/Rac GTPase-activating protein RICS) (RhoGAP involved in the beta-catenin-N-cadherin and NMDA receptor signaling) (p200RhoGAP) (p250GAP)	NA	NA	NA	NA	-0.330233	-0.702491	NA	NA	-0.992313	-0.643519	-4.3492	-3.04551	-1.09646	-0.227452	-2.21373	-0.527547	-1.73505	-0.668611	NA	NA	-0.745293	-2.83322	NA	-0.036422	NA	NA	NA	NA	NA	NA	NA	NA	0.00908757	9.19587	NA	NA	7.01406	0.135098	222.079	161.939	12.8586	0.100613	75.2858	0.132042	78.2152	3.90941	NA
A7MCY6	TBKBP1 KIAA0775 SINTBAD	TANK-binding kinase 1-binding protein 1 (TBK1-binding protein 1)	NA	NA	NA	NA	NA	NA	NA	NA	NA	NA	NA	NA	NA	NA	NA	NA	NA	NA	NA	NA	NA	NA	NA	NA	NA	NA	NA	NA	NA	NA	NA	NA	NA	NA	NA	NA	NA	NA	NA	NA	NA	NA	NA	NA	NA	NA	NA
A8CG34	POM121C	Nuclear envelope pore membrane protein POM 121C (Nuclear pore membrane protein 121-2) (POM121-2) (Pore membrane protein of 121 kDa C)	-1.51902	-1.6134	-1.37465	-1.63833	-2.20578	NA	-0.327618	-0.980968	-1.63496	-1.31071	-1.41299	-1.40755	-1.03661	-0.950379	-0.952228	-0.920765	-1.15763	-1.10484	-1.06155	-0.963182	-1.16552	-1.431	-1.60006	-2.04336	-1.02663	-1.27421	-1.24009	-1.15583	41.1111	54.4912	30.8085	50.2129	47.8087	NA	0.00406541	5.7597	44.0276	22.5602	36.8176	28.3297	6.43788	0.582883	2.63459	1.06205	6.45253	9.6327	7.49508
A8MVW0	FAM171A2	Protein FAM171A2	NA	NA	NA	NA	-0.371572	NA	NA	NA	NA	NA	NA	NA	NA	NA	-0.784635	-0.583059	NA	NA	NA	NA	NA	NA	NA	NA	NA	NA	NA	NA	NA	NA	NA	NA	0.00218784	NA	NA	NA	NA	NA	NA	NA	NA	NA	7.71729	0.10576	NA	NA	NA
A8MXV4	NUDT19	Nucleoside diphosphate-linked moiety X motif 19 (Nudix motif 19) (EC 3.6.1.-)	NA	NA	NA	NA	-0.147899	-0.798411	NA	NA	NA	NA	NA	NA	NA	NA	-1.07528	-0.577428	-3.35309	-1.50538	NA	NA	NA	NA	NA	NA	NA	NA	NA	NA	NA	NA	NA	NA	0.00132423	21.2293	NA	NA	NA	NA	NA	NA	NA	NA	10.4815	0.56158	174.567	17.6077	NA
A9UHW6	MIF4GD SLIP1	MIF4G domain-containing protein (SLBP-interacting protein 1) (hSLIP1)	NA	NA	NA	NA	NA	-1.57376	NA	NA	NA	NA	NA	NA	NA	NA	NA	NA	NA	NA	NA	NA	NA	NA	NA	NA	NA	NA	NA	NA	NA	NA	NA	NA	NA	40.7896	NA	NA	NA	NA	NA	NA	NA	NA	NA	NA	NA	NA	NA
B2RTY4	MYO9A MYR7	Unconventional myosin-IXa (Unconventional myosin-9a)	-0.194915	-0.297966	NA	NA	-0.217732	-1.71648	-1.8051	-0.461741	-1.41773	-1.11433	-0.776849	-0.546854	-1.27675	-1.72295	-1.68828	-0.623035	-0.963103	NA	-0.445582	-0.76661	-1.52476	-0.512882	-1.74849	-1.62949	-1.09868	-1.42923	-1.21585	-0.992053	0.0296927	0.0698874	NA	NA	0.00918492	55.7963	46.3887	0.599418	22.0325	2.50394	3.05914	0.0966648	13.4377	34.2764	20.7662	2.94513	15.3403	NA	0.767712
B7ZAP0	RABGAP1L HHL KIAA0471	Rab GTPase-activating protein 1-like, isoform 10	NA	NA	NA	NA	NA	NA	NA	NA	NA	NA	NA	NA	NA	NA	NA	NA	NA	NA	-3.0216	-1.596	NA	NA	NA	NA	NA	NA	NA	NA	NA	NA	NA	NA	NA	NA	NA	NA	NA	NA	NA	NA	NA	NA	NA	NA	NA	NA	41.7335
B8ZZ34	SHISA8 C22orf17	Putative protein shisa-8	NA	NA	NA	NA	NA	NA	NA	NA	NA	NA	NA	NA	NA	NA	NA	NA	NA	NA	NA	NA	NA	NA	NA	NA	NA	NA	NA	NA	NA	NA	NA	NA	NA	NA	NA	NA	NA	NA	NA	NA	NA	NA	NA	NA	NA	NA	NA
C4AMC7	WASH3P FAM39DP	Putative WAS protein family homolog 3 (Protein FAM39DP)	NA	-0.500451	NA	NA	-0.172767	NA	NA	NA	NA	NA	-1.39161	-1.22294	NA	-1.01201	NA	NA	-0.167882	NA	-1.14454	-1.31562	-1.10739	-0.510909	-1.0528	-1.50652	-1.33662	NA	-1.27769	-1.09974	NA	0.151708	NA	NA	0.0251273	NA	NA	NA	NA	NA	56.2912	27.9423	NA	1.4438	NA	NA	0.0553548	NA	14.4506
C9JLW8	MCRIP1 FAM195B GRAN2	Mapk-regulated corepressor-interacting protein 1 (Granulin-2) (Protein FAM195B)	NA	NA	NA	-0.25371	-0.0981192	-0.806636	-1.06503	-1.06412	-0.698744	-1.0793	-2.86441	-3.0479	NA	NA	-3.28401	-1.07724	-0.391619	-0.556903	-0.904962	-0.999683	-0.494483	-1.64963	-1.65419	-0.414533	-1.69468	NA	-1.10047	-1.61833	NA	NA	NA	0.0410744	0.00323923	4.30687	7.5251	5.96234	1.80041	10.4516	109.51	132.981	NA	NA	133.391	6.66392	0.120371	0.0309519	4.15589
E9PAV3	NACA	Nascent polypeptide-associated complex subunit alpha, muscle-specific form (Alpha-NAC, muscle-specific form) (skNAC)	-0.52056	-1.07112	-0.175943	-0.333152	-0.398975	-0.684328	-1.90776	-0.3783	-0.364539	-0.658381	NA	-0.332169	-0.673877	-2.79631	-0.530023	-0.316675	-0.328953	-0.643395	-0.645857	-0.663634	-0.593483	-0.728792	-0.378489	-0.783882	-0.651055	-0.218366	-1.13675	-0.976719	0.305007	24.6439	0.000677824	0.562434	1.21527	7.45817	79.1747	0.447251	0.224703	3.8872	NA	0.566346	5.74647	115.527	0.0848453	0.451447	0.373397	2.60395	2.94102
O00116	AGPS AAG5	Alkyldihydroxyacetonephosphate synthase, peroxisomal (Alkyl-DHAP synthase) (EC 2.5.1.26) (Aging-associated gene 5 protein) (Alkylglycerone-phosphate synthase)	NA	NA	NA	NA	NA	NA	NA	NA	NA	NA	NA	NA	NA	NA	NA	NA	NA	NA	NA	NA	NA	NA	NA	NA	NA	NA	NA	NA	NA	NA	NA	NA	NA	NA	NA	NA	NA	NA	NA	NA	NA	NA	NA	NA	NA	NA	NA
O00139	KIF2A KIF2 KNS2	Kinesin-like protein KIF2A (Kinesin-2) (hK2)	-0.432202	-0.315837	-0.770001	-0.673132	-0.582297	-0.685894	-1.08673	-0.322545	-0.532078	-1.05684	-0.358553	-0.303774	-0.433701	-1.12757	-0.387901	-0.441444	-0.516522	-0.27977	-0.693319	-0.668834	NA	-0.627968	-1.00086	-0.658224	-0.684625	-0.429745	-0.391374	-0.274236	0.720124	0.338123	7.8078	3.40288	2.44866	4.3385	26.1873	0.0946818	1.55203	17.2004	0.507556	0.139309	1.11718	24.5164	0.740361	0.488103	0.0217734	0.156771	6.64843
O00148	DDX39A DDX39	ATP-dependent RNA helicase DDX39A (EC 3.6.4.13) (DEAD box protein 39) (Nuclear RNA helicase URH49)	-0.903315	-0.839777	-0.228451	-0.857073	-0.843984	-0.512323	-0.492764	-0.501451	-0.286804	-0.341321	-0.280616	-0.365765	-0.379002	-0.829921	-0.643781	-1.00533	-0.668425	-1.31806	-0.769882	-1.20817	-0.367543	-0.838689	-0.31725	-0.731605	-0.309891	NA	-0.603101	-1.4997	11.4515	9.21939	0.0278414	12.7457	5.98509	1.07434	0.781431	1.24891	0.184159	0.388171	0.0305943	0.174619	0.0414904	10.0727	2.37711	14.6466	2.36809	32.6677	8.30491
O00151	PDLIM1 CLIM1 CLP36	PDZ and LIM domain protein 1 (C-terminal LIM domain protein 1) (Elfin) (LIM domain protein CLP-36)	NA	-0.699446	-0.689987	-0.782163	-0.0298187	-0.945198	-0.897793	-0.736564	-1.20768	-1.16275	-1.00188	-1.01491	-1.21939	-1.18081	-1.18681	-0.716579	-0.704236	-0.456722	-0.803233	-0.689252	-1.07321	-0.769574	-0.845498	-0.852179	-1.0806	-0.492566	-0.71636	-0.810903	NA	3.40262	2.92767	2.10022	0.00995102	11.5315	10.3984	5.14454	32.4842	23.9043	14.8645	18.6109	29.77	32.8638	35.1517	0.291643	3.85461	0.261092	8.03896
O00159	MYO1C	Unconventional myosin-Ic (Myosin I beta) (MMI-beta) (MMIb)	NA	NA	-0.124347	-0.145973	-3.80431	NA	NA	-2.20985	NA	NA	NA	NA	-2.52923	-2.22679	NA	-2.51191	NA	NA	NA	NA	-0.900105	-0.988192	NA	-2.45354	NA	-1.79688	-1.5368	NA	NA	NA	0.0417277	0.053403	58.353	NA	NA	30.6163	NA	NA	NA	NA	59.1562	73.2779	NA	67.467	NA	NA	NA
O00161	SNAP23	Synaptosomal-associated protein 23 (SNAP-23) (Vesicle-membrane fusion protein SNAP-23)	-0.513802	-0.514289	NA	-0.135873	-1.78347	-1.24711	-1.43353	-1.23001	-2.10516	-1.92486	NA	-0.313925	-0.954004	-1.71332	-1.70013	-0.670222	-1.19812	-0.599425	-1.79969	-1.62049	-2.03345	-0.232871	-0.924427	-1.16032	-1.70097	-0.837468	-1.34743	-0.557068	0.318028	1.04265	NA	0.00812499	21.9406	16.5239	30.1938	21.3147	75.0965	52.2194	NA	0.0390074	4.50158	42.7135	26.8438	0.863938	10.8109	1.53442	48.603
O00165	HAX1 HS1BP1	HCLS1-associated protein X-1 (HS1-associating protein X-1) (HAX-1) (HS1-binding protein 1) (HSP1BP-1)	NA	NA	NA	NA	NA	NA	NA	NA	NA	NA	NA	NA	NA	NA	NA	NA	NA	NA	NA	NA	NA	NA	NA	NA	NA	NA	NA	NA	NA	NA	NA	NA	NA	NA	NA	NA	NA	NA	NA	NA	NA	NA	NA	NA	NA	NA	NA
O00170	AIP XAP2	AH receptor-interacting protein (AIP) (Aryl-hydrocarbon receptor-interacting protein) (HBV X-associated protein 2) (XAP-2) (Immunophilin homolog ARA9)	NA	-0.0988772	-1.69286	-1.52153	-0.406241	NA	NA	-1.03308	-0.00737667	-0.773771	-0.0845093	-0.100888	-0.213635	-0.00238161	NA	-1.26443	NA	NA	-0.612598	-0.723966	-0.25095	NA	NA	-0.0607378	NA	NA	-0.0618989	NA	NA	0.000324771	6.14009	23.6036	0.0231497	NA	NA	0.617047	0.000125419	0.227349	0.00034368	0.000550582	0.00158172	7.71333e-05	NA	1.64404	NA	NA	2.85428
O00178	GTPBP1	GTP-binding protein 1 (G-protein 1) (GP-1) (GP1)	-0.787808	-1.01778	-0.823832	-0.979139	-0.731089	-0.168716	-0.526514	-0.5622	-0.0484528	-0.164234	-0.21061	-0.283974	-0.663954	-0.317654	NA	-0.398696	-0.295709	-0.560935	-0.371788	-0.535604	-0.231914	-0.288028	-0.51473	-0.310005	-0.402466	-0.355208	-0.0714535	-0.250299	6.84866	18.0472	7.98477	13.987	3.95548	0.0160223	1.47342	1.60481	0.00314589	0.0394604	0.0456033	0.173696	3.74615	0.456996	NA	0.686106	0.106847	2.17639	0.306101
O00193	SMAP C11orf58	Small acidic protein	-0.654662	-0.947059	-0.593761	-0.50687	-1.17524	-0.435079	-0.591003	-0.972126	-0.0957892	-0.382786	-0.663124	-0.504448	NA	-0.459704	-0.48776	-0.686383	-0.532201	-0.549125	-0.517411	-0.542899	-0.669915	-0.989703	-0.482379	-0.605615	-0.864707	-0.953829	-1.45231	-1.57621	5.767	17.1877	0.511784	2.07246	14.4662	0.0618475	0.709517	15.5101	0.00627631	0.156553	6.09485	2.51424	NA	0.0677604	2.54228	1.73716	2.17839	1.5154	1.48247
O00203	AP3B1 ADTB3A	AP-3 complex subunit beta-1 (Adaptor protein complex AP-3 subunit beta-1) (Adaptor-related protein complex 3 subunit beta-1) (Beta-3A-adaptin) (Clathrin assembly protein complex 3 beta-1 large chain)	-0.117827	-0.912352	-0.116851	-0.694025	NA	-0.980577	-1.00956	-0.736651	-1.55413	-1.27558	-0.471167	-0.619443	-1.00672	-1.02787	-0.911319	-0.715159	-0.950364	-0.903025	-1.0502	-1.0812	-1.04346	-0.589073	-0.828395	-0.541908	-1.04253	-0.147405	-0.810639	-0.499481	0.00260093	13.4007	0.000763109	3.86425	NA	21.2349	23.7854	5.60663	60.6893	37.5751	0.0405674	0.268208	24.8463	19.6585	10.3049	2.56726	15.9615	10.999	30.1606
O00213	APBB1 FE65 RIR	Amyloid beta A4 precursor protein-binding family B member 1 (Protein Fe65)	-0.764848	-0.41312	-0.156072	-0.272558	-0.44734	-0.923856	-0.822231	-0.582948	-1.09337	-1.08616	-1.34821	-0.648744	-1.42098	-0.950648	-0.659923	-0.0113976	-0.588954	-0.078223	-0.797358	-0.75546	-0.685817	-0.787936	-0.62105	-0.745287	-1.21311	-0.810766	-0.877701	-0.486524	3.92468	0.153535	0.0630604	0.0533481	0.748204	13.3871	10.3919	0.578394	18.5998	14.541	39.1208	3.6605	38.245	12.9456	2.97945	0.0265879	0.593184	0.00448845	6.42832
O00214	LGALS8	Galectin-8 (Gal-8) (Po66 carbohydrate-binding protein) (Po66-CBP) (Prostate carcinoma tumor antigen 1) (PCTA-1)	NA	NA	NA	NA	NA	NA	NA	NA	NA	NA	NA	NA	NA	NA	NA	NA	NA	NA	NA	NA	NA	NA	NA	NA	NA	NA	NA	NA	NA	NA	NA	NA	NA	NA	NA	NA	NA	NA	NA	NA	NA	NA	NA	NA	NA	NA	NA
O00217	NDUFS8	NADH dehydrogenase [ubiquinone] iron-sulfur protein 8, mitochondrial (EC 1.6.5.3) (EC 1.6.99.3) (Complex I-23kD) (CI-23kD) (NADH-ubiquinone oxidoreductase 23 kDa subunit) (TYKY subunit)	NA	NA	NA	NA	NA	NA	NA	NA	NA	NA	NA	NA	NA	NA	NA	NA	NA	NA	NA	NA	NA	NA	NA	NA	NA	NA	NA	NA	NA	NA	NA	NA	NA	NA	NA	NA	NA	NA	NA	NA	NA	NA	NA	NA	NA	NA	NA
O00221	NFKBIE IKBE	NF-kappa-B inhibitor epsilon (NF-kappa-BIE) (I-kappa-B-epsilon) (IkB-E) (IkB-epsilon) (IkappaBepsilon)	NA	NA	NA	NA	-0.0663244	NA	NA	NA	NA	NA	NA	NA	NA	NA	NA	NA	NA	NA	NA	NA	NA	NA	NA	NA	-1.8407	NA	NA	NA	NA	NA	NA	NA	0.00342858	NA	NA	NA	NA	NA	NA	NA	NA	NA	NA	NA	NA	NA	NA
O00231	PSMD11	26S proteasome non-ATPase regulatory subunit 11 (26S proteasome regulatory subunit RPN6) (26S proteasome regulatory subunit S9) (26S proteasome regulatory subunit p44.5)	NA	-0.668533	-0.42447	-1.14611	-0.86543	-0.676651	-0.81696	-1.21133	-1.04482	-0.437409	-0.278627	-0.464838	-0.698468	-0.85069	-0.595061	-1.27842	-0.684867	-0.64538	-0.499688	-0.659799	-0.869881	-0.699772	-0.69262	-1.20035	-0.930276	-0.66907	-1.37151	-0.502498	NA	4.64111	0.70828	24.982	11.2405	4.58317	12.1622	24.9645	16.2558	0.895811	0.00216979	0.0350016	3.28686	12.1558	0.526919	22.5118	4.48669	3.78647	1.19753
O00232	PSMD12	26S proteasome non-ATPase regulatory subunit 12 (26S proteasome regulatory subunit RPN5) (26S proteasome regulatory subunit p55)	NA	-0.837785	-0.661827	-0.751169	-0.94002	-0.759557	-0.766719	-0.841993	-1.38117	-0.765143	-0.792748	-0.72169	-1.07821	-1.17307	-0.658028	-0.64332	-0.747824	-0.772091	-0.701823	-0.62588	-0.71025	-0.667541	-0.707443	-1.07784	-0.661742	-0.725422	-1.15852	-0.96981	NA	1.85027	3.71578	10.9709	1.48367	12.9649	10.2544	11.6449	39.3651	11.606	4.41893	3.92435	20.7963	23.8008	5.22408	4.86803	5.2192	8.0456	6.0907
O00233	PSMD9	26S proteasome non-ATPase regulatory subunit 9 (26S proteasome regulatory subunit p27)	-0.0132963	-0.27221	-2.08323	-0.415215	-0.835983	NA	NA	NA	NA	NA	-0.0291789	-0.0451447	-0.242499	NA	-0.248133	NA	NA	-0.206367	NA	NA	-0.37794	NA	NA	-0.160201	NA	NA	-0.148436	NA	1.2919e-06	8.51635e-05	108.573	0.794579	0.0591957	NA	NA	NA	NA	NA	1.85705e-06	2.5647e-06	9.12311e-05	NA	0.020857	NA	NA	0.0134934	NA
O00255	MEN1 SCG2	Menin	NA	NA	NA	NA	-0.0739054	NA	NA	NA	-0.736744	NA	NA	NA	NA	NA	NA	-0.073249	NA	NA	NA	NA	-0.584082	NA	NA	NA	NA	NA	NA	-1.46734	NA	NA	NA	NA	0.00112033	NA	NA	NA	0.0810736	NA	NA	NA	NA	NA	NA	0.00180781	NA	NA	NA
O00257	CBX4	E3 SUMO-protein ligase CBX4 (EC 6.3.2.-) (Chromobox protein homolog 4) (Polycomb 2 homolog) (Pc2) (hPc2)	-2.05695	NA	-1.51785	NA	-0.446375	NA	NA	NA	NA	NA	NA	NA	-0.0479939	NA	-0.679157	NA	NA	NA	-0.51571	-0.667819	-0.127166	-0.896352	NA	NA	NA	NA	NA	NA	109.168	NA	2.21198	NA	0.00491903	NA	NA	NA	NA	NA	NA	NA	0.0003597	NA	0.0193928	NA	NA	NA	0.0668158
O00264	PGRMC1 HPR6.6 PGRMC	Membrane-associated progesterone receptor component 1 (mPR)	-0.80574	-0.806442	-0.612981	-0.53896	-0.384759	-0.187144	-0.964652	NA	-0.52204	-0.759384	-0.631177	-0.515573	-1.01221	-2.21816	-0.745735	-0.324202	-0.551845	-0.785823	-0.548617	-0.609275	-1.21593	-0.82439	-0.790954	-0.713025	-0.740996	-0.315109	-0.591066	-1.42913	6.37	8.90769	0.596052	2.81019	0.472539	0.0163373	15.8675	NA	2.25664	6.42162	1.79341	2.18123	12.6306	71.1155	1.1438	0.0472843	2.1418	1.66324	1.65205
O00267	SUPT5H SPT5 SPT5H	Transcription elongation factor SPT5 (hSPT5) (DRB sensitivity-inducing factor 160 kDa subunit) (DSIF p160) (DRB sensitivity-inducing factor large subunit) (DSIF large subunit) (Tat-cotransactivator 1 protein) (Tat-CT1 protein)	-1.08646	-0.599563	-1.68984	-0.90303	-0.967325	-0.463258	-0.523281	-0.785595	-0.179665	-0.451256	-0.905403	-0.915577	-0.288722	-0.571704	-0.85713	-0.999194	-0.496525	-0.827133	-0.885562	-0.62275	-0.793179	-0.831037	-0.501535	NA	-0.939956	-0.794905	-0.537421	-0.902554	33.1484	3.4046	71.7806	20.5251	13.5336	0.538431	0.4461	13.1998	0.00279062	0.849803	12.4551	19.3223	0.0139147	0.396007	9.50512	6.38692	1.89914	8.1193	7.32561
O00268	TAF4 TAF2C TAF2C1 TAF4A TAFII130 TAFII135	Transcription initiation factor TFIID subunit 4 (RNA polymerase II TBP-associated factor subunit C) (TBP-associated factor 4) (Transcription initiation factor TFIID 130 kDa subunit) (TAF(II)130) (TAFII-130) (TAFII130) (Transcription initiation factor TFIID 135 kDa subunit) (TAF(II)135) (TAFII-135) (TAFII135)	-3.10042	-3.07384	-2.5812	-2.52611	-3.04127	-0.486099	-0.547443	-1.77996	-0.662992	NA	-0.654963	-0.519573	-0.646748	-0.673918	-1.53716	-0.94225	-1.52647	-1.58286	-0.420009	-0.537942	-0.817072	-1.664	-1.92466	-1.85588	-1.84166	-2.70853	-2.63503	-1.77509	115.186	103.611	81.146	64.9687	58.5535	0.728995	1.27724	37.428	0.147644	NA	0.789853	0.85478	0.524826	0.362088	22.1693	3.53967	20.8668	15.0936	0.498335
O00287	RFXAP	Regulatory factor X-associated protein (RFX-associated protein) (RFX DNA-binding complex 36 kDa subunit)	-2.09566	-0.276088	NA	NA	-0.26392	NA	NA	NA	NA	NA	NA	NA	NA	NA	-0.61675	-1.16347	-0.553218	NA	-1.15162	NA	-0.00354873	-1.84303	-1.47944	NA	NA	-1.48218	-0.266662	NA	85.5684	0.0179654	NA	NA	0.00527718	NA	NA	NA	NA	NA	NA	NA	NA	NA	4.05077	10.8336	0.0692115	NA	14.4918
O00291	HIP1	Huntingtin-interacting protein 1 (HIP-1) (Huntingtin-interacting protein I) (HIP-I)	NA	NA	NA	NA	NA	NA	NA	NA	NA	NA	NA	NA	NA	NA	NA	NA	NA	NA	NA	NA	NA	NA	NA	NA	NA	NA	NA	NA	NA	NA	NA	NA	NA	NA	NA	NA	NA	NA	NA	NA	NA	NA	NA	NA	NA	NA	NA
O00299	CLIC1 G6 NCC27	Chloride intracellular channel protein 1 (Chloride channel ABP) (Nuclear chloride ion channel 27) (NCC27) (Regulatory nuclear chloride ion channel protein) (hRNCC)	NA	-0.503734	-2.27857	-1.86326	-0.254307	NA	NA	NA	NA	-1.65587	NA	NA	NA	-1.31134	-1.37228	NA	NA	NA	NA	NA	NA	-0.401546	-0.131157	NA	NA	-1.10681	NA	NA	NA	0.470882	88.5753	66.0742	0.00186909	NA	NA	NA	NA	55.4625	NA	NA	NA	20.1915	24.095	NA	NA	NA	NA
O00303	EIF3F EIF3S5	Eukaryotic translation initiation factor 3 subunit F (eIF3f) (Deubiquitinating enzyme eIF3f) (EC 3.4.19.12) (Eukaryotic translation initiation factor 3 subunit 5) (eIF-3-epsilon) (eIF3 p47)	-1.05554	-1.19337	-0.661669	-1.3179	-1.57864	-1.83436	-1.93533	-1.31757	-0.887568	-0.636229	NA	-1.35431	-0.847623	-4.45162	-0.611738	-1.24074	-0.74785	-1.27015	-0.710921	-1.26059	-0.664017	-0.696461	-1.18814	-1.34335	-1.3965	-0.903644	-1.3376	-1.24362	1.19665	11.0714	2.14624	36.2806	21.0122	59.5248	59.4299	18.4182	1.7553	1.4254	NA	0.755544	5.25419	174.142	1.60013	10.6192	2.70822	25.912	2.57744
O00311	CDC7 CDC7L1	Cell division cycle 7-related protein kinase (CDC7-related kinase) (HsCdc7) (huCdc7) (EC 2.7.11.1)	-0.885247	-0.717594	-1.03052	-0.210039	-0.501161	-0.592472	-1.3599	-0.65075	-0.0840445	NA	-0.2028	-0.374858	-0.213792	-0.289819	NA	NA	NA	NA	NA	NA	-0.227113	-0.0468121	-0.471335	-0.745309	-1.29183	-0.0981638	-0.176862	-0.198879	3.56147	6.51731	5.57191	0.0751967	0.0810545	8.78333	42.0002	0.405854	4.04862e-05	NA	0.00115003	0.782827	0.0133257	0.0651969	NA	NA	NA	NA	NA
O00330	PDHX PDX1	Pyruvate dehydrogenase protein X component, mitochondrial (Dihydrolipoamide dehydrogenase-binding protein of pyruvate dehydrogenase complex) (E3-binding protein) (E3BP) (Lipoyl-containing pyruvate dehydrogenase complex component X) (proX)	NA	NA	NA	NA	NA	NA	NA	NA	NA	NA	NA	NA	NA	NA	NA	NA	NA	NA	NA	NA	NA	NA	NA	NA	NA	NA	NA	NA	NA	NA	NA	NA	NA	NA	NA	NA	NA	NA	NA	NA	NA	NA	NA	NA	NA	NA	NA
O00401	WASL	Neural Wiskott-Aldrich syndrome protein (N-WASP)	NA	-0.826864	NA	NA	-0.0721003	-1.72882	-1.74446	-0.809495	-0.70155	-1.8209	-1.98837	-1.76312	-2.08296	-0.886664	-2.18695	-0.384809	NA	NA	-1.1544	NA	-1.75633	-0.951516	-1.60265	-0.0581468	NA	NA	NA	NA	NA	0.20658	NA	NA	0.0192163	50.8417	38.3124	0.422288	1.24012	54.2736	78.9567	69.8195	91.6992	2.57989	74.9591	0.173153	NA	NA	4.33436
O00410	IPO5 KPNB3 RANBP5	Importin-5 (Imp5) (Importin subunit beta-3) (Karyopherin beta-3) (Ran-binding protein 5) (RanBP5)	-0.746468	-0.790112	-2.45168	-2.46598	-0.85319	-0.751029	-0.37723	-1.1679	-0.892165	-0.69542	-0.447497	-0.672996	-9.45553	-9.70119	-1.25683	-0.899544	-0.685487	-0.642238	-0.897957	-1.0363	-0.822541	-0.971271	-0.400794	-0.708298	-0.662355	-0.726649	-0.565888	NA	6.87226	8.02158	101.404	86.9356	8.56616	2.78963	1.42157	23.2048	7.02171	2.52258	1.51773	2.60767	273.49	286.669	0.666496	10.3708	4.56848	4.78755	9.76583
O00411	POLRMT	DNA-directed RNA polymerase, mitochondrial (MtRPOL) (EC 2.7.7.6)	NA	-1.03022	-2.02337	-2.80077	-0.269658	-0.695052	-1.97926	NA	NA	NA	NA	NA	-0.871666	-1.62459	NA	-1.08825	NA	-0.747633	NA	NA	NA	-0.951257	NA	-1.49099	-0.530233	NA	NA	NA	NA	2.42504	88.9292	86.6659	0.0194998	11.2246	82.2917	NA	NA	NA	NA	NA	5.92635	48.2216	NA	8.10271	NA	4.71481	NA
O00418	EEF2K	Eukaryotic elongation factor 2 kinase (eEF-2 kinase) (eEF-2K) (EC 2.7.11.20) (Calcium/calmodulin-dependent eukaryotic elongation factor 2 kinase)	-0.180405	-0.216533	NA	NA	-0.392335	-0.436865	-0.649564	-2.34887	-1.55179	-2.07671	-0.239935	-0.181576	-0.37961	-1.4665	NA	NA	NA	NA	-0.993169	-1.23397	-1.75946	-0.0882736	-1.05917	-0.203882	-2.48428	NA	-0.248956	-0.117894	7.07818e-06	9.17599e-05	NA	NA	0.0440128	0.348415	2.4629	84.6232	17.9316	35.77	6.05683e-05	4.15546e-05	0.000958499	3.18353	NA	NA	NA	NA	7.94828
O00422	SAP18 GIG38	Histone deacetylase complex subunit SAP18 (18 kDa Sin3-associated polypeptide) (2HOR0202) (Cell growth-inhibiting gene 38 protein) (Sin3-associated polypeptide p18)	-2.91355	-2.69303	NA	NA	-3.77887	-1.78806	-2.97709	-2.87295	NA	NA	NA	NA	NA	NA	NA	NA	NA	-1.91934	NA	NA	-3.59637	-2.77724	-3.45669	-3.58555	-2.89497	-4.00851	-3.61218	-2.77513	71.109	77.7896	NA	NA	58.9803	11.9164	73.1687	33.9161	NA	NA	NA	NA	NA	NA	NA	NA	NA	27.7686	NA
O00423	EML1 EMAP1 EMAPL EMAPL1	Echinoderm microtubule-associated protein-like 1 (EMAP-1) (HuEMAP-1)	NA	NA	NA	NA	NA	NA	NA	NA	NA	NA	NA	NA	NA	NA	NA	NA	NA	NA	NA	NA	NA	NA	NA	NA	NA	NA	NA	NA	NA	NA	NA	NA	NA	NA	NA	NA	NA	NA	NA	NA	NA	NA	NA	NA	NA	NA	NA
O00425	IGF2BP3 IMP3 KOC1 VICKZ3	Insulin-like growth factor 2 mRNA-binding protein 3 (IGF2 mRNA-binding protein 3) (IMP-3) (IGF-II mRNA-binding protein 3) (KH domain-containing protein overexpressed in cancer) (hKOC) (VICKZ family member 3)	-0.617366	-0.940436	-0.648971	-0.570236	-1.40391	-0.334752	-0.378129	-0.634633	-0.433821	-0.309907	-0.316924	-0.34702	-0.298926	-0.334643	-0.402525	-1.00818	-0.615589	-0.909411	-0.414043	-0.585553	-0.825792	-0.722441	-0.38606	-1.05919	NA	-0.967821	-0.995498	-0.301208	5.30842	17.3028	5.48019	2.88261	25.7066	0.536288	0.130449	3.36277	0.0295634	0.453295	0.416651	0.569878	0.0255057	0.592303	1.23238	14.3	3.13813	12.2011	0.0824951
O00429	DNM1L DLP1 DRP1	Dynamin-1-like protein (EC 3.6.5.5) (Dnm1p/Vps1p-like protein) (DVLP) (Dynamin family member proline-rich carboxyl-terminal domain less) (Dymple) (Dynamin-like protein) (Dynamin-like protein 4) (Dynamin-like protein IV) (HdynIV) (Dynamin-related protein 1)	-0.293612	-0.921238	-0.997371	-1.00358	NA	-0.954489	-0.990902	-1.05371	-1.00901	-0.991827	-0.80458	-0.864335	-1.05874	-1.82892	-1.18942	-0.867833	-0.862553	-0.964403	-0.97224	-1.26709	-1.04705	-0.952875	-0.838228	-0.993541	-1.02923	-0.0248238	-0.922096	-0.905883	0.0354495	7.34469	17.3574	21.477	NA	15.6074	13.2649	13.5115	13.9336	15.7182	1.10133	1.90943	21.9325	69.4205	25.5706	7.1021	9.1994	11.2661	15.4978
O00442	RTCA RPC RPC1 RTC1 RTCD1	RNA 3'-terminal phosphate cyclase (RNA cyclase) (RNA-3'-phosphate cyclase) (EC 6.5.1.4) (RNA terminal phosphate cyclase domain-containing protein 1) (RTC domain-containing protein 1)	NA	NA	NA	NA	-0.143452	NA	NA	NA	NA	NA	NA	NA	NA	NA	NA	NA	NA	-1.30595	NA	NA	NA	NA	NA	NA	NA	NA	NA	NA	NA	NA	NA	NA	0.00396781	NA	NA	NA	NA	NA	NA	NA	NA	NA	NA	NA	NA	16.1174	NA
O00443	PIK3C2A	Phosphatidylinositol 4-phosphate 3-kinase C2 domain-containing subunit alpha (PI3K-C2-alpha) (PtdIns-3-kinase C2 subunit alpha) (EC 2.7.1.154) (Phosphoinositide 3-kinase-C2-alpha)	NA	NA	-0.392427	-0.944755	-0.371498	-1.48201	-1.03395	-0.704271	-2.24077	-2.01669	-1.50117	-0.876389	-0.705648	-1.6744	-1.65269	-1.37898	-1.64203	-1.34792	-0.480595	-0.426689	-1.31415	-1.02492	NA	-1.04859	-1.09858	-0.436778	-0.934947	-0.927008	NA	NA	2.53775	15.5195	0.0723588	44.7586	18.022	0.404437	88.3127	74.7999	47.3924	12.6599	2.79789	47.1624	53.8904	16.0265	50.3069	27.1688	0.564036
O00459	PIK3R2	Phosphatidylinositol 3-kinase regulatory subunit beta (PI3-kinase regulatory subunit beta) (PI3K regulatory subunit beta) (PtdIns-3-kinase regulatory subunit beta) (Phosphatidylinositol 3-kinase 85 kDa regulatory subunit beta) (PI3-kinase subunit p85-beta) (PtdIns-3-kinase regulatory subunit p85-beta)	NA	NA	NA	NA	-0.243398	-1.34126	-1.72119	NA	-0.284538	NA	-1.7222	-0.720576	-3.19939	-1.97246	-1.09427	-0.589513	-0.565816	-0.670147	NA	NA	NA	-0.500403	-1.26378	-1.01627	-0.768948	NA	NA	NA	NA	NA	NA	NA	0.0135631	12.0545	51.8344	NA	0.0629465	NA	63.4755	4.03864	112.03	60.3685	10.4031	1.14922	0.0443851	2.96813	NA
O00471	EXOC5 SEC10 SEC10L1	Exocyst complex component 5 (Exocyst complex component Sec10) (hSec10)	NA	NA	NA	NA	NA	NA	NA	NA	NA	NA	NA	NA	NA	NA	NA	NA	NA	NA	NA	NA	NA	NA	NA	NA	NA	NA	NA	NA	NA	NA	NA	NA	NA	NA	NA	NA	NA	NA	NA	NA	NA	NA	NA	NA	NA	NA	NA
O00479	HMGN4 HMG17L3 NHC	High mobility group nucleosome-binding domain-containing protein 4 (Non-histone chromosomal protein HMG-17-like 3) (Non-histone chromosomal protein)	-1.11072	NA	NA	NA	-2.53415	-0.915304	NA	NA	NA	NA	NA	NA	NA	NA	NA	-0.120578	NA	NA	NA	NA	NA	NA	NA	NA	NA	-2.80694	-0.404008	-0.322653	0.390087	NA	NA	NA	36.6998	6.89042	NA	NA	NA	NA	NA	NA	NA	NA	NA	0.0622229	NA	NA	NA
O00483	NDUFA4	Cytochrome c oxidase subunit NDUFA4 (Complex I-MLRQ) (CI-MLRQ) (NADH-ubiquinone oxidoreductase MLRQ subunit)	-0.152691	-0.192921	NA	NA	-1.62833	-1.9554	-1.89286	-1.27396	-0.0706974	-1.25165	-1.29261	-1.7213	-1.5682	-1.59614	-0.289845	-0.999535	NA	-1.84931	-1.79902	-0.834017	-1.35649	-1.33121	-1.64541	-1.66256	-1.91911	-1.76531	-1.5852	-1.55264	4.35299e-05	7.60969e-05	NA	NA	24.716	26.4601	54.5023	11.9681	5.19741e-05	10.2432	8.54916	48.8311	31.2438	51.4955	0.0390519	0.300648	NA	1.80183	36.763
O00487	PSMD14 POH1	26S proteasome non-ATPase regulatory subunit 14 (EC 3.4.19.-) (26S proteasome regulatory subunit RPN11) (26S proteasome-associated PAD1 homolog 1)	NA	-0.581131	-1.93261	-1.84303	-0.826688	-0.973706	-0.408144	-1.76502	NA	-0.413253	-1.3872	-1.29128	-0.0985335	-0.80686	-0.206161	-2.1122	-0.0955379	-2.02383	NA	-0.743059	-0.113482	-1.4598	-1.1346	-1.64127	-2.18723	NA	-1.86609	NA	NA	2.13597	45.2733	54.171	7.1977	6.17064	0.0469084	59.4271	NA	0.102556	2.17956	16.973	9.26111e-05	4.88269	0.0202738	44.1305	0.0322664	43.0489	NA
O00505	KPNA3 QIP2	Importin subunit alpha-4 (Importin alpha Q2) (Qip2) (Karyopherin subunit alpha-3) (SRP1-gamma)	-1.30442	-1.37236	-0.694205	-1.41594	-2.12539	-0.364404	-0.234263	-0.148999	-1.54976	-1.26253	-0.975896	-0.716672	-0.619637	-0.286607	NA	-0.319199	-0.0451406	-0.135737	-0.956649	-0.669504	-0.584446	-1.0838	-1.6596	-1.73691	-0.705617	-1.80108	-1.69364	-0.727249	39.6028	36.2085	2.90941	35.6875	40.46	0.0258319	0.00799614	0.00620222	50.7832	23.9858	13.0264	1.63045	0.622994	0.0265821	NA	0.0570552	0.000123091	0.00268759	11.3307
O00541	PES1	Pescadillo homolog	-1.4247	-0.624956	-0.979537	-0.504529	-1.71937	-0.55928	-0.645044	-0.651396	-0.171454	-0.516547	-0.236774	-0.404733	-0.199061	NA	-0.582097	-0.79407	-0.528516	-1.05982	-0.799882	-0.738751	-1.10365	-0.702763	-0.500215	-0.830529	-0.395191	-1.5546	-0.729895	-0.746636	33.4633	0.718008	16.763	0.283274	29.9097	1.34213	2.39071	2.87292	0.0460696	0.554173	0.0587304	0.11517	0.0254736	NA	1.025	4.04241	1.4402	17.2909	9.22045
O00559	EBAG9 RCAS1	Receptor-binding cancer antigen expressed on SiSo cells (Cancer-associated surface antigen RCAS1) (Estrogen receptor-binding fragment-associated gene 9 protein)	NA	NA	NA	NA	NA	NA	NA	NA	NA	NA	NA	NA	NA	NA	NA	NA	NA	NA	NA	NA	NA	NA	NA	NA	NA	NA	NA	NA	NA	NA	NA	NA	NA	NA	NA	NA	NA	NA	NA	NA	NA	NA	NA	NA	NA	NA	NA
O00560	SDCBP MDA9 SYCL	Syntenin-1 (Melanoma differentiation-associated protein 9) (MDA-9) (Pro-TGF-alpha cytoplasmic domain-interacting protein 18) (TACIP18) (Scaffold protein Pbp1) (Syndecan-binding protein 1)	-0.838682	-0.891277	-0.788852	-0.794198	NA	-0.762553	-0.753954	-0.815077	-1.09304	-0.875923	-1.30153	-0.988786	-1.15867	-1.01081	-0.78401	-0.648938	-0.632311	-0.446643	-0.851264	-0.793245	-0.542194	-0.765647	-0.655695	-0.231949	-0.859807	-0.846262	-0.604386	-0.840387	12.6348	0.841027	10.5598	5.68479	NA	12.6368	6.53672	5.24089	24.5729	10.8787	36.0958	22.6928	31.2842	19.5867	11.5249	2.56672	3.88426	0.000774746	14.2812
O00566	MPHOSPH10 MPP10	U3 small nucleolar ribonucleoprotein protein MPP10 (M phase phosphoprotein 10)	-1.86351	-1.09491	-1.35561	-0.722012	-3.09967	-1.60213	-1.4848	-1.74315	-0.207883	NA	NA	NA	NA	-1.15827	-1.12423	-2.23925	-1.8239	-2.01769	-1.70695	-1.41838	-2.36743	-2.30125	-0.896368	-2.76509	NA	-3.72828	-2.29941	-1.36404	38.7493	4.63534	28.6769	1.45239	31.7047	13.4876	13.5697	15.0543	0.0887661	NA	NA	NA	NA	4.18857	6.02404	40.2142	18.9535	31.9317	30.4583
O00567	NOP56 NOL5A	Nucleolar protein 56 (Nucleolar protein 5A)	-1.39031	-0.848686	-1.30298	-0.804193	-1.5864	-0.733052	-0.464813	-0.858097	-0.36289	-0.531931	-0.415825	-0.824757	-0.785383	-0.352812	-0.695496	-1.47143	-0.909749	-1.10182	-0.910732	-1.06852	-1.51742	-1.10054	-0.697985	-1.144	NA	-1.5602	-0.772201	-0.376641	32.6318	4.69598	31.1474	10.6149	19.6969	3.67396	0.183749	3.95214	0.398204	1.52204	0.657148	0.030739	5.15846	0.281524	3.0767	26.7005	7.18544	14.1476	10.7838
O00571	DDX3X DBX DDX3	ATP-dependent RNA helicase DDX3X (EC 3.6.4.13) (DEAD box protein 3, X-chromosomal) (DEAD box, X isoform) (Helicase-like protein 2) (HLP2)	NA	-0.210876	-0.216468	-0.238352	-0.32263	-0.316151	-0.427117	-0.892126	-0.332843	-0.362484	-0.22598	-0.534819	-0.237084	-0.313561	-0.236874	-0.222498	-0.276488	-0.326414	-0.196117	-0.308869	-0.355203	-0.283806	-0.279498	-0.233685	-0.775534	-0.411843	-0.259207	-0.224615	NA	0.0540372	1.50559e-05	0.0984562	0.0995663	0.989806	2.45197	11.7993	0.90142	0.938006	0.0179336	0.00236761	0.153827	0.961983	0.086471	0.288768	0.0163556	0.601944	0.0891191
O00629	KPNA4 QIP1	Importin subunit alpha-3 (Importin alpha Q1) (Qip1) (Karyopherin subunit alpha-4)	-1.82889	-1.73865	-0.933644	-1.53859	-1.88555	-0.523271	-0.374956	-0.977027	-1.46336	-1.57038	-1.49045	-1.26353	-0.177571	NA	-0.460683	-0.230768	-0.529084	-0.524531	-0.939301	-1.2539	-0.530145	-1.45816	-1.44823	-1.53217	-0.828169	-1.52937	-1.40841	-0.983346	75.4024	63.9126	5.1696	36.7938	33.3259	0.0607872	0.0783837	6.4958	38.9981	33.3828	30.9813	18.2089	0.00682734	NA	0.329128	0.217696	0.761504	0.395154	8.51302
O00712	NFIB	Nuclear factor 1 B-type (NF1-B) (Nuclear factor 1/B) (CCAAT-box-binding transcription factor) (CTF) (Nuclear factor I/B) (NF-I/B) (NFI-B) (TGGCA-binding protein)	-1.46252	NA	-1.50103	-0.332114	-0.199843	NA	NA	NA	-0.119216	-1.04251	-2.24788	-2.1509	NA	NA	-1.06059	-0.5078	-1.58522	-1.35117	NA	-0.82939	NA	-1.42122	NA	NA	NA	NA	NA	-0.363968	22.6503	NA	62.7452	0.0248906	0.00458814	NA	NA	NA	0.00304975	6.63622	117.841	99.5405	NA	NA	8.72977	0.137056	46.5364	26.6129	NA
O00716	E2F3 KIAA0075	Transcription factor E2F3 (E2F-3)	-1.51766	-0.213252	NA	NA	-0.455721	NA	NA	-0.190834	-0.137548	NA	-0.236433	-0.275941	-0.417203	-0.166046	NA	NA	NA	NA	-0.503634	-0.255006	-0.3808	NA	NA	-0.200646	-0.0219707	NA	-0.187419	-0.0264039	58.9835	0.000555267	NA	NA	0.0463527	NA	NA	0.00164895	0.000503504	NA	0.000754697	0.00140366	0.00538382	0.000733083	NA	NA	NA	NA	1.0052
O00743	PPP6C PPP6	Serine/threonine-protein phosphatase 6 catalytic subunit (PP6C) (EC 3.1.3.16) [Cleaved into: Serine/threonine-protein phosphatase 6 catalytic subunit, N-terminally processed]	-0.0640693	-0.718452	-0.520369	-0.520893	-0.573738	-0.516153	-0.405202	-0.447137	-0.865614	-0.710479	-0.455509	-0.524057	-0.708182	-1.21369	-0.684313	-0.379198	-0.960055	-0.593257	-0.437179	-0.470105	-0.428421	NA	-0.554238	-0.787996	-0.962588	-0.431507	-0.540484	-0.431593	0.00320228	8.28835	4.30575	4.56645	2.63631	3.76755	0.801601	1.8217	11.5175	5.51704	0.926698	0.618808	7.03651	25.9552	6.15612	0.350233	17.6753	0.164977	1.95024
O00746	NME4 NM23D	Nucleoside diphosphate kinase, mitochondrial (NDK) (NDP kinase, mitochondrial) (EC 2.7.4.6) (Nucleoside diphosphate kinase D) (NDPKD) (nm23-H4)	NA	NA	NA	NA	NA	NA	NA	NA	NA	NA	NA	NA	NA	NA	NA	NA	NA	NA	NA	NA	NA	NA	NA	NA	NA	NA	NA	NA	NA	NA	NA	NA	NA	NA	NA	NA	NA	NA	NA	NA	NA	NA	NA	NA	NA	NA	NA
O00750	PIK3C2B	Phosphatidylinositol 4-phosphate 3-kinase C2 domain-containing subunit beta (PI3K-C2-beta) (PtdIns-3-kinase C2 subunit beta) (EC 2.7.1.154) (C2-PI3K) (Phosphoinositide 3-kinase-C2-beta)	NA	NA	NA	NA	-0.16326	-2.37734	-1.50658	NA	NA	-0.362066	-3.36407	-1.7922	-1.91122	-1.09624	-0.737854	NA	-1.24688	NA	NA	NA	NA	NA	-0.862997	NA	-0.460027	NA	NA	NA	NA	NA	NA	NA	0.00601381	106.361	50.149	NA	NA	0.0200729	163.223	80.5764	57.3186	8.74928	4.36091	NA	12.547	NA	NA
O00762	UBE2C UBCH10	Ubiquitin-conjugating enzyme E2 C (EC 2.3.2.23) ((E3-independent) E2 ubiquitin-conjugating enzyme C) (EC 2.3.2.24) (E2 ubiquitin-conjugating enzyme C) (UbcH10) (Ubiquitin carrier protein C) (Ubiquitin-protein ligase C)	NA	NA	NA	NA	NA	NA	NA	NA	NA	NA	NA	NA	NA	NA	NA	NA	NA	NA	NA	NA	NA	NA	NA	NA	NA	NA	NA	NA	NA	NA	NA	NA	NA	NA	NA	NA	NA	NA	NA	NA	NA	NA	NA	NA	NA	NA	NA
O00763	ACACB ACC2 ACCB	Acetyl-CoA carboxylase 2 (EC 6.4.1.2) (ACC-beta) [Includes: Biotin carboxylase (EC 6.3.4.14)]	-1.55948	-2.36211	-0.690106	-1.52287	-3.23732	NA	-0.468058	-2.07931	-1.33608	-0.441653	-0.574932	-0.794999	-1.56525	-1.58121	-0.674287	-0.717151	-1.43429	-1.50935	-0.523059	-1.17948	-2.1816	-1.14279	-1.22948	-2.21532	-1.40959	-1.54458	-2.2381	-0.405057	31.5667	88.8446	0.0321295	39.5137	67.0728	NA	0.84613	58.8288	20.3619	1.06794	1.14766	0.616342	39.483	24.1402	2.90912	2.26791	44.5743	25.0841	0.468328
O14492	SH2B2 APS	SH2B adapter protein 2 (Adapter protein with pleckstrin homology and Src homology 2 domains) (SH2 and PH domain-containing adapter protein APS)	NA	NA	NA	NA	NA	NA	NA	NA	NA	NA	NA	NA	NA	NA	NA	NA	NA	NA	NA	NA	NA	NA	NA	NA	NA	NA	NA	NA	NA	NA	NA	NA	NA	NA	NA	NA	NA	NA	NA	NA	NA	NA	NA	NA	NA	NA	NA
O14497	ARID1A BAF250 BAF250A C1orf4 OSA1 SMARCF1	AT-rich interactive domain-containing protein 1A (ARID domain-containing protein 1A) (B120) (BRG1-associated factor 250) (BAF250) (BRG1-associated factor 250a) (BAF250A) (Osa homolog 1) (hOSA1) (SWI-like protein) (SWI/SNF complex protein p270) (SWI/SNF-related, matrix-associated, actin-dependent regulator of chromatin subfamily F member 1) (hELD)	-1.60948	-1.21616	-1.22501	-1.38563	-1.67211	-1.34524	-1.30135	-1.19818	-1.3901	-1.55069	-1.34021	-1.25816	-2.9983	NA	-1.61991	-1.48218	-1.31882	-1.17123	-1.51243	-1.38256	-1.15424	-1.2475	-1.59408	-1.63123	-1.55863	-1.21984	-1.41361	-2.11017	54.9385	40.4241	38.2899	27.9973	20.8424	4.10151	4.65467	33.1325	5.24881	8.15554	32.4895	31.6774	4.40951	NA	22.648	12.992	29.0794	30.5589	14.9179
O14519	CDK2AP1 CDKAP1 DOC1	Cyclin-dependent kinase 2-associated protein 1 (CDK2-associated protein 1) (Deleted in oral cancer 1) (DOC-1) (Putative oral cancer suppressor)	-3.16332	NA	-3.80593	-3.70526	-3.57774	-1.41492	-1.99212	NA	NA	NA	NA	NA	NA	NA	NA	NA	NA	NA	NA	NA	NA	NA	NA	NA	-2.20488	-1.95065	NA	NA	131.267	NA	140.459	143.279	158.724	17.4743	65.8338	NA	NA	NA	NA	NA	NA	NA	NA	NA	NA	NA	NA
O14524	NEMP1 KIAA0286 TMEM194 TMEM194A	Nuclear envelope integral membrane protein 1	-3.49097	-1.88605	NA	-1.66015	-1.78497	-1.6378	-2.05439	-1.60532	-2.67877	-1.95259	-1.22901	-1.84157	-1.61179	-1.81899	NA	NA	-2.53968	-0.284952	-1.55538	-1.9057	-3.64543	-0.277772	-1.96566	-3.23057	-1.63075	-1.74637	-1.51652	-1.68685	14.4526	41.8752	NA	22.4843	9.78507	16.5928	57.7449	18.8769	85.4446	50.5479	11.3949	22.3616	30.3628	14.4396	NA	NA	16.9569	0.00178014	23.5998
O14530	TXNDC9 APACD	Thioredoxin domain-containing protein 9 (ATP-binding protein associated with cell differentiation) (Protein 1-4)	-0.159292	-0.287878	-0.617607	-0.67983	NA	-0.885322	-1.20657	-1.01501	-0.700303	-1.20886	-0.72464	-0.730553	-0.591251	-0.75671	-1.37423	-0.72549	-1.17516	-0.913072	-1.02869	-0.79166	-0.783262	-0.632788	-0.532263	-0.62303	-1.27533	-0.615302	-1.341	-0.653792	0.000237575	0.00212618	3.87614	3.35886	NA	16.2262	27.8783	19.2	1.16638	28.6559	7.37813	2.60258	2.84115	4.45242	36.6944	4.16275	24.3771	11.2057	15.26
O14531	DPYSL4 CRMP3 ULIP4	Dihydropyrimidinase-related protein 4 (DRP-4) (Collapsin response mediator protein 3) (CRMP-3) (UNC33-like phosphoprotein 4) (ULIP-4)	-2.20951	-1.13217	-1.19861	-0.75192	NA	-1.85534	-1.84559	-2.55998	-2.02026	-1.83311	-1.04374	-1.30009	-1.84687	-1.81591	-1.92625	-0.924634	-1.42214	-1.12148	-1.81238	-1.54459	-1.12217	-0.89593	-1.55833	-0.965716	-1.75383	-1.62481	-1.02358	-1.36119	2.78255	11.2612	3.26079	3.66105	NA	65.1637	58.5308	90.0065	65.3879	64.698	7.72875	19.949	38.8496	43.5639	51.4033	2.40867	16.5436	9.87801	31.0853
O14545	TRAFD1 FLN29	TRAF-type zinc finger domain-containing protein 1 (Protein FLN29)	NA	NA	-0.332616	NA	-0.198506	-2.12256	-1.77292	NA	NA	NA	NA	NA	NA	NA	NA	-0.163102	NA	NA	NA	NA	NA	NA	NA	-0.870235	-2.26509	NA	NA	NA	NA	NA	0.00756319	NA	0.00405289	92.0898	54.4598	NA	NA	NA	NA	NA	NA	NA	NA	0.0366825	NA	NA	NA
O14562	UBFD1 UBPH	Ubiquitin domain-containing protein UBFD1 (Ubiquitin-binding protein homolog)	-0.786515	-0.907924	NA	NA	-0.115528	-1.40695	-1.20086	-1.14456	-1.20718	-1.18701	-1.61753	-1.18574	-1.12405	-1.23706	-1.06356	-0.742639	-0.891928	-1.30204	-1.05221	-0.973471	NA	-0.78305	-1.10964	-1.22967	-1.03175	-0.977825	-1.30115	-0.970892	2.45777	5.8345	NA	NA	0.0243565	43.9153	36.9705	22.4851	23.8808	19.541	48.9885	32.5978	22.3722	13.6429	14.951	1.11327	12.2103	3.07984	16.697
O14578	CIT CRIK KIAA0949 STK21	Citron Rho-interacting kinase (CRIK) (EC 2.7.11.1) (Serine/threonine-protein kinase 21)	NA	NA	NA	NA	NA	NA	NA	NA	NA	NA	NA	NA	NA	NA	NA	NA	NA	NA	NA	NA	NA	NA	-1.85977	NA	NA	NA	NA	NA	NA	NA	NA	NA	NA	NA	NA	NA	NA	NA	NA	NA	NA	NA	NA	NA	NA	NA	NA
O14579	COPE	Coatomer subunit epsilon (Epsilon-coat protein) (Epsilon-COP)	-0.359955	-1.09906	-1.10894	-0.904996	-2.11259	-0.936695	-1.01951	-0.7041	-0.944147	-1.0857	NA	NA	NA	-1.95248	-0.934188	-0.997891	-0.9934	-0.979471	-0.931235	-1.024	NA	-1.06752	-0.908043	-1.55312	-1.12267	-0.987922	-1.38346	-0.980544	0.0313294	15.6642	17.7488	24.8838	66.0407	18.9161	23.1453	0.530468	3.42522	3.84437	NA	NA	NA	66.0526	15.7714	5.59183	21.4914	18.6242	5.44758
O14593	RFXANK ANKRA1 RFXB	DNA-binding protein RFXANK (Ankyrin repeat family A protein 1) (Regulatory factor X subunit B) (RFX-B) (Regulatory factor X-associated ankyrin-containing protein)	NA	-0.162044	-2.1197	-0.506764	-0.775166	NA	NA	NA	NA	NA	-2.03868	-1.94565	-0.205515	NA	-1.23933	NA	-0.302149	NA	NA	NA	-0.357855	-1.03259	NA	-0.0648443	NA	NA	NA	NA	NA	0.00319868	75.6039	1.56453	0.102164	NA	NA	NA	NA	NA	60.8435	72.5818	0.00428271	NA	0.515016	NA	0.0315001	NA	NA
O14617	AP3D1 PRO0039	AP-3 complex subunit delta-1 (AP-3 complex subunit delta) (Adaptor-related protein complex 3 subunit delta-1) (Delta-adaptin)	-0.485217	-0.852234	-0.487855	-0.790707	-0.295239	-1.70079	-1.4501	-0.516339	-0.42224	-0.455004	-0.428642	-0.526463	-0.687946	-1.10183	-0.419354	-0.532499	-0.419163	-0.481523	-0.424445	-0.752072	-0.458621	-0.601529	-0.433087	-0.540589	-0.54858	NA	-0.720336	-0.480085	3.81164	10.6686	2.48664	8.89328	0.0200084	68.4422	47.8697	1.24117	2.32473	3.2142	2.54856	0.22827	5.95254	19.8769	2.52047	1.80497	1.95832	1.58568	2.52276
O14639	ABLIM1 ABLIM KIAA0059 LIMAB1	Actin-binding LIM protein 1 (abLIM-1) (Actin-binding LIM protein family member 1) (Actin-binding double zinc finger protein) (LIMAB1) (Limatin)	NA	-0.525202	NA	NA	-1.7357	-1.88217	-1.52146	-0.619143	-2.44407	-2.12708	-2.06632	-1.82569	-2.21652	-2.19176	-2.1796	-1.71155	-1.33209	-0.698132	-2.0049	-1.65122	-2.17986	-0.321668	-0.749358	NA	-1.57997	NA	NA	-1.35745	NA	0.0700489	NA	NA	11.3445	48.2613	23.1572	1.16425	93.9656	79.3607	77.7952	54.8765	71.0623	70.7059	65.8169	18.0269	30.5349	2.75579	44.4603
O14640	DVL1	Segment polarity protein dishevelled homolog DVL-1 (Dishevelled-1) (DSH homolog 1)	-0.994942	-1.11123	-0.609128	-1.00195	NA	-1.41136	-0.978519	-0.797566	-1.53566	-1.02325	-1.56471	-1.05457	-1.57772	-1.47841	-0.884921	-0.337087	-0.982928	-0.396435	-1.00318	-0.928853	-1.61811	-0.661912	-1.00972	-1.01479	-1.46502	-0.801834	-0.988258	-0.861635	7.2176	12.7267	0.40788	10.186	NA	26.7365	12.526	0.950615	36.5982	12.6695	42.2446	7.97639	44.3141	38.5678	4.03291	0.147756	9.58674	0.0956042	8.58081
O14641	DVL2	Segment polarity protein dishevelled homolog DVL-2 (Dishevelled-2) (DSH homolog 2)	-0.275079	-0.999357	-0.438552	-0.789719	-0.271012	-0.691691	-0.730901	-0.90543	-0.731544	-0.654576	-0.869728	-0.798216	-0.741308	-0.695632	-0.802004	NA	-0.743636	-0.815215	-0.598178	-0.91014	-0.800744	-0.580693	-0.948122	-0.82671	-0.746136	-0.556521	-0.72548	-0.688601	0.0995232	18.714	0.175564	15.5155	0.0824751	8.5366	6.38116	5.0804	10.566	8.36044	17.2623	6.60284	7.86039	9.15071	1.5878	NA	5.66577	4.67569	0.656145
O14646	CHD1	Chromodomain-helicase-DNA-binding protein 1 (CHD-1) (EC 3.6.4.12) (ATP-dependent helicase CHD1)	-0.835143	-1.13856	-1.27438	NA	-2.78508	-0.653346	-0.5768	-1.17625	-0.660807	NA	-0.709478	-0.692205	NA	-0.914434	-0.692438	-3.20113	-1.29378	-2.40413	-1.17352	-1.22295	-2.83591	-1.85926	-1.30057	-2.15821	-0.49909	-2.83738	-1.55537	-1.12192	1.62259	1.53373	11.9145	NA	30.1396	0.878977	0.668696	8.09309	0.150348	NA	1.61703	1.42817	NA	2.13165	3.73777	61.2033	8.26555	43.7823	10.7302
O14647	CHD2	Chromodomain-helicase-DNA-binding protein 2 (CHD-2) (EC 3.6.4.12) (ATP-dependent helicase CHD2)	NA	NA	NA	NA	NA	NA	NA	NA	NA	NA	NA	NA	NA	NA	NA	NA	NA	NA	NA	NA	NA	NA	NA	NA	NA	NA	NA	NA	NA	NA	NA	NA	NA	NA	NA	NA	NA	NA	NA	NA	NA	NA	NA	NA	NA	NA	NA
O14654	IRS4	Insulin receptor substrate 4 (IRS-4) (160 kDa phosphotyrosine protein) (py160) (Phosphoprotein of 160 kDa) (pp160)	-0.643888	-0.686537	-0.2881	-0.580017	NA	-1.31742	-1.09843	-0.50444	-1.06984	-0.718629	-1.32469	-0.950012	-1.93059	-1.28231	-0.495833	-0.359795	-0.717333	-0.592098	-0.605594	-0.636449	-0.621463	-0.611308	-0.932545	-0.69973	-0.631915	-0.55607	-0.512611	-0.676272	0.905618	6.68576	0.0731611	1.88153	NA	41.5821	22.8024	0.297836	16.0379	7.62596	41.37	15.5523	87.1281	31.2463	0.511736	0.183018	5.3164	1.61657	1.34368
O14683	TP53I11 PIG11	Tumor protein p53-inducible protein 11 (p53-induced gene 11 protein)	NA	NA	NA	NA	NA	NA	NA	NA	NA	NA	NA	NA	NA	NA	NA	NA	NA	NA	NA	NA	NA	NA	NA	NA	NA	NA	NA	NA	NA	NA	NA	NA	NA	NA	NA	NA	NA	NA	NA	NA	NA	NA	NA	NA	NA	NA	NA
O14686	KMT2D ALR MLL2 MLL4	Histone-lysine N-methyltransferase 2D (Lysine N-methyltransferase 2D) (EC 2.1.1.43) (ALL1-related protein) (Myeloid/lymphoid or mixed-lineage leukemia protein 2)	-1.52311	-2.10993	-0.965149	-1.19955	-2.11201	-0.592536	-0.722414	-1.41763	-0.926365	-0.573284	-1.28767	-1.11364	-0.730305	NA	-0.686739	-0.677914	-1.21232	-1.06038	-0.704627	-0.629092	-1.37387	-1.64186	-0.894297	-2.44904	-1.42457	-1.49873	-2.05976	-1.93785	35.8138	76.7383	6.18128	19.7786	36.6185	2.39943	2.03963	23.9589	5.17738	0.76126	13.8012	8.35509	0.670079	NA	2.25857	2.13235	13.2334	10.8273	0.131286
O14715	RGPD8 RANBP2ALPHA RANBP2L1 RANBP2L3	RANBP2-like and GRIP domain-containing protein 8 (Ran-binding protein 2-like 3) (RanBP2-like 3) (RanBP2L3)	NA	NA	NA	NA	NA	NA	-2.67886	NA	NA	NA	NA	NA	NA	NA	NA	NA	NA	NA	NA	NA	-3.24107	NA	NA	-2.94558	NA	NA	NA	NA	NA	NA	NA	NA	NA	NA	140.396	NA	NA	NA	NA	NA	NA	NA	NA	NA	NA	NA	NA
O14733	MAP2K7 JNKK2 MEK7 MKK7 PRKMK7 SKK4	Dual specificity mitogen-activated protein kinase kinase 7 (MAP kinase kinase 7) (MAPKK 7) (EC 2.7.12.2) (JNK-activating kinase 2) (MAPK/ERK kinase 7) (MEK 7) (Stress-activated protein kinase kinase 4) (SAPK kinase 4) (SAPKK-4) (SAPKK4) (c-Jun N-terminal kinase kinase 2) (JNK kinase 2) (JNKK 2)	NA	NA	NA	NA	NA	NA	NA	NA	NA	NA	NA	NA	NA	NA	NA	NA	NA	NA	NA	NA	NA	NA	NA	NA	NA	NA	NA	NA	NA	NA	NA	NA	NA	NA	NA	NA	NA	NA	NA	NA	NA	NA	NA	NA	NA	NA	NA
O14735	CDIPT PIS PIS1	CDP-diacylglycerol--inositol 3-phosphatidyltransferase (EC 2.7.8.11) (Phosphatidylinositol synthase) (PI synthase) (PtdIns synthase)	-0.016212	-0.119381	NA	NA	-0.5094	-0.239966	NA	-0.0534141	-0.466446	NA	-0.155871	-0.126879	-0.185666	-1.54414	-0.419643	-1.82244	-0.868458	-1.90773	-2.44838	-3.74344	-0.15478	NA	-1.12105	-0.0923273	NA	NA	-1.58449	-3.46617	0.000285912	0.000873151	NA	NA	0.0489199	0.123015	NA	0.000869146	1.64117	NA	0.000758451	0.000857865	0.00153652	7.85555	0.36277	24.5464	5.90685	72.0444	36.0444
O14737	PDCD5 TFAR19	Programmed cell death protein 5 (TF-1 cell apoptosis-related protein 19) (Protein TFAR19)	-0.406765	-0.0893445	-0.672087	-0.269404	-0.227873	-1.08246	-1.00994	-0.797392	-1.09894	-0.961465	-0.856824	-0.379364	-0.719103	-0.893769	-0.860331	-0.362202	-0.338833	NA	-1.12219	-0.724196	-0.220217	-0.193377	-0.754994	-0.206055	-0.987272	-0.377357	-0.271764	-1.13544	0.23279	0.00128122	1.478	0.00397895	0.109437	31.5885	19.9846	5.69612	28.2439	13.1947	7.46224	0.280362	2.8708	9.80792	7.86472	0.246989	0.150551	NA	20.2577
O14744	PRMT5 HRMT1L5 IBP72 JBP1 SKB1	Protein arginine N-methyltransferase 5 (EC 2.1.1.320) (72 kDa ICln-binding protein) (Histone-arginine N-methyltransferase PRMT5) (Jak-binding protein 1) (Shk1 kinase-binding protein 1 homolog) (SKB1 homolog) (SKB1Hs) [Cleaved into: Protein arginine N-methyltransferase 5, N-terminally processed]	-0.696165	-0.579643	-1.35094	-1.42483	NA	-1.14647	-1.18726	-0.832784	-1.23382	-1.03305	-0.784786	-0.805152	-1.45522	-1.70293	-0.937546	-1.18349	-0.77797	-0.612587	-0.892549	-0.872089	-0.657322	-0.635367	-0.803311	-0.982462	-0.667348	-1.67274	-0.732492	-0.679248	2.17093	2.09378	39.4889	47.0517	NA	22.294	24.0686	4.86633	20.8634	13.7577	2.1231	5.67758	33.428	62.924	8.8219	1.1631	5.24152	2.12111	7.54037
O14745	SLC9A3R1 NHERF NHERF1	Na(+)/H(+) exchange regulatory cofactor NHE-RF1 (NHERF-1) (Ezrin-radixin-moesin-binding phosphoprotein 50) (EBP50) (Regulatory cofactor of Na(+)/H(+) exchanger) (Sodium-hydrogen exchanger regulatory factor 1) (Solute carrier family 9 isoform A3 regulatory factor 1)	NA	NA	NA	NA	-0.300874	-0.79343	-1.7519	NA	NA	-1.53912	-1.05917	-1.55074	-2.73036	-1.01834	NA	NA	NA	NA	-0.66619	-0.165483	-1.29386	-0.519922	NA	NA	NA	NA	NA	NA	NA	NA	NA	NA	0.010566	5.89029	29.7818	NA	NA	20.9401	9.6493	53.1669	140.862	2.8184	NA	NA	NA	NA	3.83499
O14776	TCERG1 CA150 TAF2S	Transcription elongation regulator 1 (TATA box-binding protein-associated factor 2S) (Transcription factor CA150)	-2.08723	-0.818275	-5.7403	-3.40983	-0.742814	-0.564971	-0.755923	-0.71068	-0.698209	-0.729387	-1.04353	-1.423	-0.735977	NA	-1.13101	-0.635775	-1.01447	-1.11483	-1.07319	-1.07034	-0.784854	-1.06778	-0.63993	-0.397633	-0.697222	-1.49312	-1.04449	-1.14567	85.0824	6.03248	240.284	166.482	1.57943	0.730003	0.897251	3.98472	2.07011	6.17148	21.8175	43.7918	0.0566512	NA	16.8787	1.46729	21.146	16.9837	14.0282
O14777	NDC80 HEC HEC1 KNTC2	Kinetochore protein NDC80 homolog (Highly expressed in cancer protein) (Kinetochore protein Hec1) (HsHec1) (Kinetochore-associated protein 2) (Retinoblastoma-associated protein HEC)	NA	-0.293023	NA	NA	-1.83671	-1.69119	-2.24233	-1.75891	-1.73173	-1.66236	NA	NA	NA	NA	-0.406649	NA	NA	NA	-0.794767	NA	-1.09579	-1.29877	-1.21287	-1.12627	NA	-1.65242	NA	NA	NA	0.104612	NA	NA	33.1186	37.283	96.4574	69.6118	50.7702	39.4375	NA	NA	NA	NA	0.019745	NA	NA	NA	3.64603
O14787	TNPO2	Transportin-2 (Karyopherin beta-2b)	-2.08825	-2.06494	-2.07433	-2.37355	-2.10878	-1.11744	-1.56071	-1.37174	-2.47519	-2.37002	-10.2984	-10.6008	-1.65222	-1.18679	-1.49593	NA	-0.942837	-0.27992	-2.46385	-2.00799	-1.83709	-3.46124	-1.73021	-1.88555	-1.47338	-1.44231	-1.96595	-1.12174	51.6826	43.0047	54.8058	63.7062	30.2036	1.56507	13.8441	9.34387	68.8862	63.935	263.015	261.845	13.2613	10.2667	1.00489	NA	1.71923	0.00952044	62.8591
O14795	UNC13B UNC13	Protein unc-13 homolog B (Munc13-2) (munc13)	NA	NA	NA	NA	NA	NA	NA	NA	NA	NA	NA	NA	NA	NA	NA	NA	NA	NA	NA	NA	NA	NA	NA	NA	NA	NA	NA	NA	NA	NA	NA	NA	NA	NA	NA	NA	NA	NA	NA	NA	NA	NA	NA	NA	NA	NA	NA
O14802	POLR3A	DNA-directed RNA polymerase III subunit RPC1 (RNA polymerase III subunit C1) (EC 2.7.7.6) (DNA-directed RNA polymerase III largest subunit) (DNA-directed RNA polymerase III subunit A) (RNA polymerase III 155 kDa subunit) (RPC155) (RNA polymerase III subunit C160)	-4.90969	-1.77742	-1.49237	-1.28843	NA	-1.11761	-1.25576	-0.939459	-0.844315	NA	-1.11476	-1.23277	-1.70926	-2.46028	-1.6111	-1.30729	-1.86304	-1.2046	-1.22393	-1.05582	-0.782496	-1.04822	-1.55941	-0.726928	-1.20189	-1.39594	-0.770553	NA	194.776	43.8197	28.8293	14.6788	NA	5.5321	9.92854	1.4102	1.89636	NA	19.372	15.5344	33.4108	85.0284	33.4499	8.97631	54.1655	21.3792	20.2809
O14810	CPLX1	Complexin-1 (Complexin I) (CPX I) (Synaphin-2)	NA	NA	NA	NA	NA	NA	NA	NA	NA	NA	NA	NA	NA	NA	NA	NA	NA	NA	NA	NA	NA	NA	NA	NA	NA	NA	NA	NA	NA	NA	NA	NA	NA	NA	NA	NA	NA	NA	NA	NA	NA	NA	NA	NA	NA	NA	NA
O14818	PSMA7 HSPC	Proteasome subunit alpha type-7 (EC 3.4.25.1) (Proteasome subunit RC6-1) (Proteasome subunit XAPC7)	-2.19709	-0.641984	NA	-0.949029	-0.231549	NA	NA	NA	NA	NA	NA	NA	-0.0498273	NA	NA	NA	-0.687706	-0.84637	NA	NA	-0.131041	-0.948314	NA	-0.528906	NA	-0.759966	-1.57801	-1.48482	118.694	0.915224	NA	20.2181	0.00630929	NA	NA	NA	NA	NA	NA	NA	0.000492811	NA	NA	NA	3.7187	14.6949	NA
O14828	SCAMP3 C1orf3 PROPIN1	Secretory carrier-associated membrane protein 3 (Secretory carrier membrane protein 3)	-0.520829	-0.747058	-0.405896	-0.581051	-1.2571	NA	-0.332939	-0.417877	-0.801311	-0.719469	-0.630528	-0.532228	-0.790468	-0.412429	-0.424825	-0.771594	-0.776729	-1.50547	-1.41864	-1.11688	-0.840204	-0.486406	-0.0610586	-0.78978	-0.729153	-0.0195416	-0.442931	-1.56075	3.28387	4.76252	0.956127	0.430814	23.4274	NA	0.613033	1.16286	6.4452	5.12166	0.857034	2.60099	8.93181	0.818719	0.280081	7.28513	7.67327	41.0861	36.0742
O14908	GIPC1 C19orf3 GIPC RGS19IP1	PDZ domain-containing protein GIPC1 (GAIP C-terminus-interacting protein) (RGS-GAIP-interacting protein) (RGS19-interacting protein 1) (Synectin) (Tax interaction protein 2) (TIP-2)	-0.00065858	-0.12684	NA	NA	-0.321811	-0.566582	-1.43938	NA	NA	NA	-0.139995	-1.16851	-0.193801	-1.13185	NA	NA	NA	NA	-0.699629	NA	-0.231739	NA	NA	-0.0651188	NA	NA	-0.124263	NA	0.00015322	0.000615697	NA	NA	0.00863229	2.1596	45.9949	NA	NA	NA	0.000473694	1.62936	0.00111858	1.3516	NA	NA	NA	NA	0.125564
O14925	TIMM23 TIM23	Mitochondrial import inner membrane translocase subunit Tim23	NA	NA	NA	NA	NA	NA	NA	NA	NA	NA	NA	NA	NA	NA	NA	NA	NA	NA	NA	NA	NA	NA	NA	NA	NA	NA	NA	NA	NA	NA	NA	NA	NA	NA	NA	NA	NA	NA	NA	NA	NA	NA	NA	NA	NA	NA	NA
O14929	HAT1 KAT1	Histone acetyltransferase type B catalytic subunit (EC 2.3.1.48) (Histone acetyltransferase 1)	-0.663557	-0.67337	-0.717186	-0.65498	-0.600904	-0.445402	-0.523894	-0.681426	-0.260757	-0.287758	-0.512405	-0.927442	-0.237803	-1.43189	-0.641709	-0.348575	-0.643362	-0.492228	-0.620679	-0.618823	NA	-0.660133	-0.306677	-0.55604	-2.32006	-0.612222	-0.92618	-0.677595	3.99702	2.54024	7.96028	4.3771	1.41664	0.453529	0.606065	3.65841	0.04885	0.148117	0.982441	16.5666	0.066743	30.7844	4.49161	0.407293	5.05383	0.0429623	2.33218
O14936	CASK LIN2	Peripheral plasma membrane protein CASK (hCASK) (EC 2.7.11.1) (Calcium/calmodulin-dependent serine protein kinase) (Protein lin-2 homolog)	NA	-0.549143	-0.988602	-1.2685	-0.400772	-1.21395	-1.40117	-0.930384	-1.31221	-1.07616	-1.31248	-0.929508	-2.12392	-2.03274	-1.00727	-0.856777	-1.03321	-1.17852	-1.05628	-1.25111	-1.00841	-0.830279	-0.95	-0.51898	-1.09717	-0.982318	-0.864435	NA	NA	0.0577796	15.5653	26.8288	0.0142452	28.5263	41.5962	9.54274	23.4725	13.8676	38.2685	14.5611	62.287	70.7546	11.2012	9.37174	9.9514	8.69725	11.332
O14964	HGS HRS	Hepatocyte growth factor-regulated tyrosine kinase substrate (Hrs) (Protein pp110)	NA	NA	-0.867961	-1.38757	-0.143203	-2.5756	-1.81411	-0.718178	-3.09901	-2.23437	-1.68045	-1.73361	-1.91008	-2.31662	-1.80312	-0.658679	-1.80707	-0.807834	-1.72611	-1.02507	-1.94763	NA	-1.2651	-0.111034	-1.82673	NA	-1.46584	-1.57804	NA	NA	4.27644	22.9624	0.00882212	105.836	56.7825	0.135054	107.208	58.6513	48.0836	30.8472	53.4516	71.9165	51.8508	0.650879	49.0137	3.07205	34.5069
O14966	RAB29 RAB7L1	Ras-related protein Rab-7L1 (Rab-7-like protein 1) (Ras-related protein Rab-29)	NA	NA	NA	NA	NA	NA	NA	NA	NA	NA	NA	NA	NA	NA	NA	NA	NA	NA	-2.33562	-3.85538	NA	NA	NA	NA	NA	NA	NA	NA	NA	NA	NA	NA	NA	NA	NA	NA	NA	NA	NA	NA	NA	NA	NA	NA	NA	NA	30.8299
O14972	DSCR3 DCRA DSCRA	Down syndrome critical region protein 3 (Down syndrome critical region protein A)	NA	-0.106699	NA	NA	-0.55082	NA	NA	NA	NA	NA	-0.0519517	-0.0693345	-0.153645	NA	NA	NA	NA	NA	NA	-0.705805	-0.22314	NA	NA	-0.028622	NA	NA	-0.0654296	NA	NA	0.000365706	NA	NA	0.0100408	NA	NA	NA	NA	NA	0.000172173	0.000267803	0.000603724	NA	NA	NA	NA	NA	NA
O14974	PPP1R12A MBS MYPT1	Protein phosphatase 1 regulatory subunit 12A (Myosin phosphatase-targeting subunit 1) (Myosin phosphatase target subunit 1) (Protein phosphatase myosin-binding subunit)	NA	-0.999784	-0.919724	-0.977572	-0.238363	-1.19301	-1.56425	-0.963681	-1.21039	-1.56364	-1.05623	-1.0732	-1.3046	-1.64783	-1.05437	-0.702721	-0.596816	-0.6669	-1.0227	-0.943058	-1.09242	-0.80084	-1.1343	-0.866843	-1.07864	-0.0367073	-0.790276	-1.00918	NA	10.2503	0.658128	8.39561	0.0450027	25.3955	49.2304	7.34554	27.7247	50.0941	13.5809	21.5774	37.7072	52.0037	14.2245	1.2212	2.22057	1.76536	18.42
O14975	SLC27A2 ACSVL1 FACVL1 FATP2 VLACS	Very long-chain acyl-CoA synthetase (VLACS) (VLCS) (EC 6.2.1.-) (Fatty acid transport protein 2) (FATP-2) (Fatty-acid-coenzyme A ligase, very long-chain 1) (Long-chain-fatty-acid--CoA ligase) (EC 6.2.1.3) (Solute carrier family 27 member 2) (THCA-CoA ligase) (Very long-chain-fatty-acid-CoA ligase)	-0.0872018	-0.261271	NA	NA	-0.782004	NA	NA	-0.157211	NA	NA	-0.251511	-0.19683	-0.373283	-0.228444	NA	-1.74661	NA	-0.526808	NA	NA	-0.400532	-1.7001	NA	-0.345429	NA	NA	-0.266425	NA	0.000164677	0.00110472	NA	NA	0.074097	NA	NA	0.00048733	NA	NA	0.000988737	0.000418134	0.00383866	0.00207011	NA	26.5558	NA	1.16117	NA
O14976	GAK	Cyclin-G-associated kinase (EC 2.7.11.1)	-0.150649	-0.346213	-0.210372	-0.281997	NA	-0.869898	-0.799794	-1.22373	-2.12016	-1.6115	-1.44066	-1.58878	-1.24802	-2.08219	-1.74634	-0.382296	-1.14426	-0.840608	-0.871081	-0.509338	-1.0027	-0.21917	-0.733214	-0.525515	-1.62502	-0.410333	-0.274122	-0.596718	0.0213527	0.275208	0.0170791	0.186121	NA	7.54487	2.59528	20.3913	76.3169	39.3106	34.4106	42.309	17.8143	68.8028	47.5811	0.636161	22.9161	9.06338	4.94549
O14979	HNRNPDL HNRPDL JKTBP	Heterogeneous nuclear ribonucleoprotein D-like (hnRNP D-like) (hnRNP DL) (AU-rich element RNA-binding factor) (JKT41-binding protein) (Protein laAUF1)	-0.786153	-0.696598	-0.681263	-0.846627	-2.34491	-1.22654	-0.705012	-1.35297	-0.908202	-0.873845	-1.34784	-0.900872	-1.38538	-0.575462	-0.685374	-2.32031	-1.33049	-2.31903	-1.20808	-0.597464	-2.14989	-1.95831	-0.724942	-2.0645	NA	-3.43678	-1.38422	-0.602008	4.21664	3.46345	0.0840881	0.530261	22.6173	8.01577	0.673242	9.47769	1.49933	2.6839	17.1145	9.59962	15.421	2.37981	2.07106	40.394	11.1679	39.0614	12.9567
O14980	XPO1 CRM1	Exportin-1 (Exp1) (Chromosome region maintenance 1 protein homolog)	-1.03472	-1.5281	-2.14335	-3.05079	-0.527341	-0.815681	-1.04954	-1.03514	-2.67868	-2.01743	-0.543742	-0.85748	-0.783887	-1.13437	NA	-0.85232	-0.500203	-0.34323	-3.35863	-3.1513	-6.92375	-0.891089	-1.50559	-1.58991	-2.07526	-0.613146	-0.662597	-0.471104	11.7187	30.8834	60.2418	100.603	0.482238	5.36561	15.454	7.89419	57.7963	38.0146	0.495543	5.28921	2.77013	9.32608	NA	2.55213	0.0257384	0.041932	113.731
O15013	ARHGEF10 KIAA0294	Rho guanine nucleotide exchange factor 10	NA	-0.485064	NA	-0.970946	NA	-1.82847	-2.25495	-1.36367	-1.94367	-1.76966	NA	NA	-1.47664	-2.03259	-1.90399	-1.50838	-2.50635	-1.87889	-0.897317	-1.20258	NA	-0.0686614	-1.47649	NA	-1.41846	NA	-0.478147	NA	NA	0.00843805	NA	8.31695	NA	66.7457	96.7596	18.085	66.4694	38.5599	NA	NA	30.1483	51.0613	42.1999	14.8386	100.194	59.8627	3.91164
O15014	ZNF609 KIAA0295	Zinc finger protein 609	-1.73943	-0.966246	-1.00846	-0.699839	-1.95336	-0.919635	-0.811175	-1.16944	-1.40333	-1.08801	-2.13875	-2.78481	-0.848457	NA	-1.47227	-0.80511	-1.09285	-1.08339	-1.05345	-0.728648	-0.36827	-1.83896	-1.00491	-0.802809	-1.15341	-1.14033	-0.842187	-1.73394	38.0842	2.51745	5.43703	0.363448	31.1291	3.21943	0.813911	8.10678	20.5511	7.52124	67.8296	113.061	2.12726	NA	25.3544	2.76358	12.9506	11.7575	9.62583
O15020	SPTBN2 KIAA0302 SCA5	Spectrin beta chain, non-erythrocytic 2 (Beta-III spectrin) (Spinocerebellar ataxia 5 protein)	NA	NA	NA	NA	-2.99539	NA	NA	-0.785313	NA	NA	NA	NA	NA	NA	NA	-1.21977	NA	NA	NA	NA	NA	NA	NA	-1.97709	NA	NA	NA	NA	NA	NA	NA	NA	38.4068	NA	NA	0.218779	NA	NA	NA	NA	NA	NA	NA	9.97833	NA	NA	NA
O15021	MAST4 KIAA0303	Microtubule-associated serine/threonine-protein kinase 4 (EC 2.7.11.1)	-0.36299	-0.875899	-0.324324	-0.594122	-0.430924	-3.74676	-3.79286	-1.12795	-0.946449	-0.988035	-4.07147	-3.74955	-5.81819	-5.12225	-1.24662	NA	-0.467244	-0.415443	-0.372113	-0.791152	-1.53381	-0.9682	-2.72428	-1.12116	-1.32389	-0.958073	-0.823252	-0.919005	0.110355	2.36257	0.0137906	0.110703	0.556574	121.691	121.845	28.2994	3.58582	4.01727	163.148	137.671	191.031	167.481	4.58112	NA	0.068129	0.186874	0.182491
O15027	SEC16A KIAA0310 SEC16 SEC16L	Protein transport protein Sec16A (SEC16 homolog A)	-0.820227	-0.815849	NA	-0.874997	-1.40375	-1.13027	-0.844763	-0.78833	-1.6029	-1.22169	-1.40697	-1.09584	-1.01596	-1.01033	-1.55112	-1.12753	-2.14901	-1.43533	-1.58759	-0.949602	-1.48146	-1.01601	-0.698601	-0.885667	-1.38547	-0.942629	-1.03674	-1.39787	0.110626	9.37009	NA	5.09913	3.704	21.0363	8.9399	5.34519	50.1781	22.6096	35.2232	14.0026	9.95682	14.3492	52.6211	12.9142	92.7433	37.5895	2.84749
O15042	U2SURP KIAA0332 SR140	U2 snRNP-associated SURP motif-containing protein (140 kDa Ser/Arg-rich domain protein) (U2-associated protein SR140)	-0.687296	-0.538347	-0.701354	-0.471535	-0.656799	-0.498317	-0.478552	-0.774813	-0.574594	-0.559841	-0.656398	-1.08952	-0.306222	NA	-0.705528	-0.743961	-0.733188	-0.689505	-0.737564	-0.679036	-0.323759	-0.7189	-0.753218	-0.249452	-0.887771	-0.784987	-0.713442	-0.978602	8.63216	0.558674	9.95294	1.27906	0.460954	1.01114	0.566807	13.9568	0.364008	2.08105	11.4052	34.7062	0.00171381	NA	13.1106	2.96086	12.4374	11.57	6.90561
O15047	SETD1A KIAA0339 KMT2F SET1 SET1A	Histone-lysine N-methyltransferase SETD1A (EC 2.1.1.43) (Lysine N-methyltransferase 2F) (SET domain-containing protein 1A) (hSET1A) (Set1/Ash2 histone methyltransferase complex subunit SET1)	-1.89184	-1.80073	-0.928728	-0.881334	-2.11845	-0.607479	-0.883727	-1.59134	-0.904758	-0.514793	-1.55528	-1.06126	-0.961247	NA	-0.860597	-1.22236	-0.935166	-0.988942	-1.20182	-0.922519	-1.32817	-1.08584	-0.94446	-1.2909	-1.13659	-1.65045	-1.16803	-1.13243	69.8324	55.6957	19.1632	15.9784	47.9063	1.04514	0.164989	40.6642	2.62865	0.99667	36.4104	13.2592	1.07943	NA	16.5715	5.10379	22.3641	12.9844	6.66319
O15056	SYNJ2 KIAA0348	Synaptojanin-2 (EC 3.1.3.36) (Synaptic inositol 1,4,5-trisphosphate 5-phosphatase 2)	NA	-0.898205	-0.741552	-0.807272	NA	-1.27791	-1.03418	-0.871941	-2.30906	-1.61524	-1.86712	-1.69965	-2.68825	-2.49316	-1.06153	-0.63482	-1.09837	-0.398593	-0.650288	-0.695742	-1.4012	-0.577107	-1.23983	-0.957722	-1.41788	NA	-1.16216	-1.06539	NA	8.99598	1.37532	5.21724	NA	32.2469	16.1959	1.0286	77.701	34.1356	61.961	54.0702	118.197	103.641	18.14	1.72227	14.1683	0.0324915	1.86664
O15063	KIAA0355	Uncharacterized protein KIAA0355	NA	-0.0753174	-0.291705	-0.728173	-0.460131	-1.38966	-0.849806	-0.0247097	-0.977612	-0.69883	-4.35093	-2.48279	-1.24988	-0.778586	-1.34536	-0.903935	-1.30497	-0.692197	-0.179808	NA	-1.28318	-1.15264	NA	-0.154521	NA	NA	-0.122404	-1.24027	NA	0.000711614	0.185043	0.360924	0.0624706	57.5783	9.59028	0.000317958	5.76905	0.829242	196.535	93.9628	6.47839	2.6885	37.0006	3.83005	44.5287	0.920182	0.0150444
O15066	KIF3B KIAA0359	Kinesin-like protein KIF3B (HH0048) (Microtubule plus end-directed kinesin motor 3B) [Cleaved into: Kinesin-like protein KIF3B, N-terminally processed]	NA	-1.34403	NA	NA	-0.552234	-1.28999	-0.858351	NA	NA	NA	NA	NA	NA	NA	NA	NA	NA	NA	NA	NA	NA	NA	NA	NA	NA	NA	NA	NA	NA	0.737203	NA	NA	0.0456747	61.1167	7.30923	NA	NA	NA	NA	NA	NA	NA	NA	NA	NA	NA	NA
O15067	PFAS KIAA0361	Phosphoribosylformylglycinamidine synthase (FGAM synthase) (FGAMS) (EC 6.3.5.3) (Formylglycinamide ribonucleotide amidotransferase) (FGAR amidotransferase) (FGAR-AT) (Formylglycinamide ribotide amidotransferase)	-1.21536	-1.39298	-2.87365	-2.87948	NA	-1.37275	-1.31103	-1.9098	-2.26238	-1.43217	-1.51417	-1.27461	-1.78458	-2.17148	-1.61803	-1.55531	-1.83328	-1.41386	-1.50578	-1.47834	NA	-0.981526	-0.727587	-0.910071	-1.51706	-1.13104	NA	NA	16.5502	20.3135	119.429	105.663	NA	14.3297	12.3469	44.8685	52.0306	25.4086	36.5568	16.1786	32.1786	53.9111	22.6705	16.7247	51.8619	22.038	17.5977
O15078	CEP290 BBS14 KIAA0373 NPHP6	Centrosomal protein of 290 kDa (Cep290) (Bardet-Biedl syndrome 14 protein) (Cancer/testis antigen 87) (CT87) (Nephrocystin-6) (Tumor antigen se2-2)	NA	NA	NA	-0.236308	-0.346262	NA	NA	NA	-1.06156	-0.76943	NA	NA	NA	NA	NA	NA	-0.963634	NA	NA	NA	-0.0432105	NA	NA	NA	NA	NA	-1.78993	NA	NA	NA	NA	0.000173658	0.00262739	NA	NA	NA	0.362652	0.08039	NA	NA	NA	NA	NA	NA	9.69482	NA	NA
O15083	ERC2 KIAA0378	ERC protein 2	-0.934158	-0.719664	NA	NA	NA	NA	NA	NA	-1.74443	NA	NA	NA	NA	NA	NA	NA	NA	NA	NA	NA	-0.65168	NA	NA	NA	-0.337039	NA	NA	-1.63671	0.234741	0.0908065	NA	NA	NA	NA	NA	NA	23.4483	NA	NA	NA	NA	NA	NA	NA	NA	NA	NA
O15084	ANKRD28 KIAA0379	Serine/threonine-protein phosphatase 6 regulatory ankyrin repeat subunit A (PP6-ARS-A) (Serine/threonine-protein phosphatase 6 regulatory subunit ARS-A) (Ankyrin repeat domain-containing protein 28) (Phosphatase interactor targeting protein hnRNP K) (PITK)	-0.930741	-1.48249	NA	-1.67434	-0.161793	-1.54139	-1.47368	-1.36682	-1.51542	-1.4675	NA	-1.34872	-1.54765	-1.42959	-1.54332	-1.39827	-1.81921	-1.12505	-1.28148	-1.22697	-1.42244	NA	-1.15463	-1.49665	-1.42381	-1.33941	-1.51899	-1.53594	1.8049	40.3028	NA	9.09409	0.0307231	47.2347	36.7339	9.95111	36.8981	32.0419	NA	9.378	40.6387	28.7635	22.5264	7.01567	50.8597	10.0397	16.0351
O15085	ARHGEF11 KIAA0380	Rho guanine nucleotide exchange factor 11 (PDZ-RhoGEF)	NA	NA	NA	NA	NA	NA	NA	NA	NA	NA	NA	NA	NA	NA	NA	NA	NA	NA	NA	NA	NA	NA	NA	NA	NA	NA	NA	NA	NA	NA	NA	NA	NA	NA	NA	NA	NA	NA	NA	NA	NA	NA	NA	NA	NA	NA	NA
O15090	ZNF536 KIAA0390	Zinc finger protein 536	-2.0866	-0.931284	-1.80485	-0.942659	-0.121343	-1.69364	-0.542982	NA	-0.591455	-0.0696632	-2.90251	-2.18413	-0.524513	NA	-1.39123	-0.977603	-1.74445	-1.51672	-0.389184	-0.529573	-0.817104	-1.73743	-0.5682	-0.887173	-1.04515	-2.10392	-1.00269	-2.09268	61.5803	8.28262	44.6056	12.6226	0.00348497	37.661	1.68858	NA	0.334898	0.045157	111.812	67.5848	0.33833	NA	22.1704	5.43915	41.7968	30.8548	0.256237
O15091	KIAA0391 MRPP3	Mitochondrial ribonuclease P protein 3 (Mitochondrial RNase P protein 3)	NA	NA	NA	NA	NA	NA	NA	NA	NA	NA	NA	NA	NA	NA	NA	NA	NA	NA	NA	NA	NA	NA	NA	NA	NA	NA	NA	NA	NA	NA	NA	NA	NA	NA	NA	NA	NA	NA	NA	NA	NA	NA	NA	NA	NA	NA	NA
O15111	CHUK IKKA TCF16	Inhibitor of nuclear factor kappa-B kinase subunit alpha (I-kappa-B kinase alpha) (IKK-A) (IKK-alpha) (IkBKA) (IkappaB kinase) (EC 2.7.11.10) (Conserved helix-loop-helix ubiquitous kinase) (I-kappa-B kinase 1) (IKK1) (Nuclear factor NF-kappa-B inhibitor kinase alpha) (NFKBIKA) (Transcription factor 16) (TCF-16)	-0.146325	NA	-0.162005	-0.889653	-0.800382	NA	NA	-1.08674	-0.584197	-0.297284	-0.0706265	-0.0587811	-0.271651	NA	NA	NA	NA	NA	NA	NA	-0.26307	-0.0105132	NA	-0.0711787	NA	-0.0144735	-0.0437312	-0.0655137	0.000613323	NA	0.00100117	0.241985	0.0861876	NA	NA	0.38833	0.0972172	0.537395	0.000119735	0.000101373	0.000793419	NA	NA	NA	NA	NA	NA
O15116	LSM1 CASM	U6 snRNA-associated Sm-like protein LSm1 (Cancer-associated Sm-like) (Small nuclear ribonuclear CaSm)	NA	NA	NA	NA	NA	NA	NA	NA	NA	NA	NA	NA	NA	NA	NA	NA	NA	NA	NA	NA	NA	NA	NA	NA	NA	NA	NA	NA	NA	NA	NA	NA	NA	NA	NA	NA	NA	NA	NA	NA	NA	NA	NA	NA	NA	NA	NA
O15119	TBX3	T-box transcription factor TBX3 (T-box protein 3)	NA	NA	NA	NA	NA	NA	NA	NA	NA	NA	NA	NA	NA	NA	NA	NA	NA	NA	NA	NA	NA	NA	NA	NA	NA	NA	NA	NA	NA	NA	NA	NA	NA	NA	NA	NA	NA	NA	NA	NA	NA	NA	NA	NA	NA	NA	NA
O15126	SCAMP1 SCAMP	Secretory carrier-associated membrane protein 1 (Secretory carrier membrane protein 1)	NA	NA	-0.182895	NA	-0.153986	NA	NA	-0.0213089	-1.36403	-1.29264	NA	NA	NA	-0.586858	-0.909985	-0.530673	NA	NA	NA	-1.19517	NA	NA	NA	NA	NA	NA	NA	NA	NA	NA	0.00352955	NA	0.00460243	NA	NA	0.00506404	19.3939	17.7696	NA	NA	NA	1.35021	7.70962	0.130143	NA	NA	NA
O15131	KPNA5	Importin subunit alpha-6 (Karyopherin subunit alpha-5)	-1.44698	-2.6355	-1.52471	-2.91564	-7.07306	NA	NA	-1.60737	-1.65103	-1.65602	-2.4193	-1.5664	NA	NA	NA	NA	-1.77712	-1.56412	-1.68989	-1.63939	-1.74045	-1.98768	-1.76685	-2.64189	-1.69019	-2.59626	-2.90915	-1.58419	33.8725	86.9612	34.1909	117.813	148.109	NA	NA	30.839	39.5786	20.1295	76.5407	22.7882	NA	NA	NA	NA	16.7164	10.2444	28.0978
O15143	ARPC1B ARC41	Actin-related protein 2/3 complex subunit 1B (Arp2/3 complex 41 kDa subunit) (p41-ARC)	NA	NA	NA	NA	NA	NA	NA	NA	NA	-0.330181	NA	NA	NA	NA	NA	NA	NA	NA	NA	NA	NA	NA	-1.46646	NA	-3.66619	NA	NA	NA	NA	NA	NA	NA	NA	NA	NA	NA	NA	0.0138892	NA	NA	NA	NA	NA	NA	NA	NA	NA
O15144	ARPC2 ARC34 PRO2446	Actin-related protein 2/3 complex subunit 2 (Arp2/3 complex 34 kDa subunit) (p34-ARC)	NA	-0.821777	-0.948411	-0.744739	-0.80915	-1.09683	-1.21666	-1.11441	-1.51404	-1.52022	-0.281744	-0.476919	-1.25175	-1.18738	-0.651633	-0.509202	-0.448622	-0.415818	-1.05724	-1.37504	-1.47601	NA	-0.66792	-0.729417	-1.73862	-0.815174	-0.893595	-0.95943	NA	4.95464	11.3117	4.38251	3.55791	18.9172	17.2391	19.479	40.383	36.6389	0.0160883	0.609959	29.4727	21.7843	0.818353	1.41002	0.201647	0.141049	16.0832
O15145	ARPC3 ARC21	Actin-related protein 2/3 complex subunit 3 (Arp2/3 complex 21 kDa subunit) (p21-ARC)	NA	NA	NA	NA	-0.590883	NA	-0.813811	-2.0655	-1.1967	-1.49571	-0.0130476	NA	-0.227461	NA	NA	NA	NA	NA	NA	NA	-0.259886	NA	NA	NA	NA	NA	-0.035215	NA	NA	NA	NA	NA	0.0152227	NA	5.5316	2.38718	0.551884	0.944023	0.000365977	NA	0.00219128	NA	NA	NA	NA	NA	NA
O15160	POLR1C POLR1E	DNA-directed RNA polymerases I and III subunit RPAC1 (DNA-directed RNA polymerase I subunit C) (RNA polymerases I and III subunit AC1) (AC40) (DNA-directed RNA polymerases I and III 40 kDa polypeptide) (RPA40) (RPA39) (RPC40)	-3.8478	-1.65299	-1.57877	-1.48235	-1.33715	NA	-0.304749	-1.16759	-0.340909	-0.345367	-0.553052	-1.09861	-1.1294	-1.23116	-0.496836	-1.241	-0.972838	-0.985386	-0.493467	-0.614959	-1.22401	-1.18712	-1.08601	-0.532263	-0.348004	-1.26339	-0.399077	-0.507135	183.404	46.7442	61.5158	55.0777	14.6169	NA	0.104554	30.9117	0.124726	0.01293	1.14703	9.50377	28.2377	19.0998	0.267304	14.4779	10.979	8.48645	0.534078
O15164	TRIM24 RNF82 TIF1 TIF1A	Transcription intermediary factor 1-alpha (TIF1-alpha) (EC 6.3.2.-) (E3 ubiquitin-protein ligase TRIM24) (RING finger protein 82) (Tripartite motif-containing protein 24)	-1.18989	-1.01068	-2.6141	-1.46076	-1.22821	-0.588707	-0.799907	-0.753769	-0.679104	-1.08058	-1.61938	-2.10546	NA	NA	-0.831733	-0.837563	-0.751556	-1.09516	-1.30074	-1.33746	-0.628851	-1.44303	-1.10387	-0.85965	-1.39173	-1.18989	-0.684364	-1.44281	15.4769	3.80427	110.893	32.0723	17.1678	0.201955	0.777046	3.77982	1.52034	10.6323	43.4511	77.0869	NA	NA	4.33157	3.6063	4.68592	9.5768	18.9399
O15173	PGRMC2 DG6 PMBP	Membrane-associated progesterone receptor component 2 (Progesterone membrane-binding protein) (Steroid receptor protein DG6)	-1.04914	-1.10226	-0.724152	-1.36777	-1.24503	-0.973483	-1.44831	-1.18078	-1.1343	-1.53778	-0.621909	-1.22401	-1.17961	-1.47464	-1.0613	-0.939623	-1.0106	-1.10385	-1.04204	-1.34754	-0.94219	-1.15424	-1.06529	-1.26393	-1.12944	NA	-1.21058	-1.36667	0.35974	20.6724	0.768137	35.9422	16.2526	3.32337	44.488	6.62113	9.66352	51.1494	3.11431	28.532	21.5888	43.4613	1.66875	8.7083	10.2976	10.1584	15.9492
O15212	PFDN6 HKE2 PFD6	Prefoldin subunit 6 (Protein Ke2)	NA	-1.18289	-1.2833	-1.35745	-1.22354	-1.15501	-1.35398	-1.36159	-1.33298	-1.33465	NA	NA	-0.62002	-1.39595	-1.23015	NA	-1.361	-1.20533	-1.31276	-1.13052	-0.394217	-1.32704	-1.0924	-1.19794	-1.17299	-1.05704	-1.24519	-1.4283	NA	18.0561	39.3662	42.171	18.9668	27.6313	40.1826	13.474	34.3844	34.9369	NA	NA	0.338124	41.5401	9.86142	NA	39.0204	10.9583	27.2275
O15213	WDR46 BING4 C6orf11 FP221	WD repeat-containing protein 46 (WD repeat-containing protein BING4)	-0.735778	NA	NA	NA	-3.69968	-1.62945	-0.603493	-2.05623	NA	NA	-1.24825	NA	NA	-1.08202	-1.67919	-2.70877	-1.70367	-2.25819	-1.96009	-1.22022	-2.85906	-1.98983	-0.732009	-2.49058	NA	-3.57966	-1.99314	-1.41479	2.27447	NA	NA	NA	53.5098	11.6017	0.386672	20.3517	NA	NA	7.2088	NA	NA	3.11483	14.2487	41.2935	13.5797	35.6869	43.216
O15226	NKRF ITBA4 NRF	NF-kappa-B-repressing factor (NFkB-repressing factor) (Protein ITBA4) (Transcription factor NRF)	-1.38618	-1.2599	-1.38062	-1.31804	-2.66199	-0.168142	-0.312089	-1.00725	-0.312034	-0.349716	-0.995387	-0.854921	-0.322135	NA	-0.968987	-1.15349	-1.11843	-1.21466	-0.767356	-0.811052	-1.46737	-0.813424	-0.979177	-1.37655	-0.322322	-1.50018	-1.24917	-0.971383	37.223	29.6962	39.0077	41.3034	67.8131	0.0165952	0.0898309	8.84396	0.134183	0.0826958	9.22256	1.67502	0.18383	NA	12.5467	17.0084	21.0118	22.8654	2.36331
O15231	ZNF185	Zinc finger protein 185 (LIM domain protein ZNF185) (P1-A)	NA	NA	-3.43006	NA	NA	NA	NA	NA	NA	-1.10423	NA	NA	NA	NA	-3.64455	NA	NA	NA	NA	NA	NA	NA	NA	NA	NA	NA	NA	NA	NA	NA	103.812	NA	NA	NA	NA	NA	NA	0.355853	NA	NA	NA	NA	44.2513	NA	NA	NA	NA
O15234	CASC3 MLN51	Protein CASC3 (Cancer susceptibility candidate gene 3 protein) (Metastatic lymph node gene 51 protein) (MLN 51) (Protein barentsz) (Btz)	NA	NA	NA	NA	NA	NA	NA	NA	NA	NA	NA	NA	NA	NA	NA	NA	NA	NA	NA	NA	NA	NA	NA	NA	NA	NA	NA	NA	NA	NA	NA	NA	NA	NA	NA	NA	NA	NA	NA	NA	NA	NA	NA	NA	NA	NA	NA
O15260	SURF4 SURF-4	Surfeit locus protein 4	-1.28463	-2.08408	NA	NA	-0.147034	NA	NA	-1.77386	-1.86341	-1.56973	NA	NA	-1.83817	-2.0128	-1.06549	-0.710393	-1.22212	-2.12249	-1.99949	-2.14291	-0.918434	-2.04874	-2.07262	NA	-1.87448	-1.85461	NA	-0.584319	13.1482	58.5241	NA	NA	0.003062	NA	NA	51.3998	44.6556	10.0035	NA	NA	27.8967	36.2069	3.40235	2.76992	9.21682	56.53	32.7441
O15269	SPTLC1 LCB1	Serine palmitoyltransferase 1 (EC 2.3.1.50) (Long chain base biosynthesis protein 1) (LCB 1) (Serine-palmitoyl-CoA transferase 1) (SPT 1) (SPT1)	NA	NA	NA	NA	-0.334477	NA	NA	NA	NA	NA	NA	NA	NA	NA	NA	NA	NA	NA	NA	NA	NA	NA	NA	NA	NA	NA	NA	-0.950225	NA	NA	NA	NA	0.00154163	NA	NA	NA	NA	NA	NA	NA	NA	NA	NA	NA	NA	NA	NA
O15294	OGT	UDP-N-acetylglucosamine--peptide N-acetylglucosaminyltransferase 110 kDa subunit (EC 2.4.1.255) (O-GlcNAc transferase subunit p110) (O-linked N-acetylglucosamine transferase 110 kDa subunit) (OGT)	-0.585977	-0.465718	-0.473605	-0.479916	-0.554488	-0.42139	-0.418748	-0.575612	-0.45456	-0.26462	-0.582548	-0.50529	-0.265001	-0.134561	-0.209435	NA	-0.445975	-0.207917	-0.428397	-0.309766	-0.49215	-0.419765	-0.542656	-0.506449	-0.688243	-0.557435	-0.462634	-0.335684	4.19925	2.23822	1.57098	1.26814	2.68623	0.601321	0.147829	4.26016	0.391609	0.0413486	5.2577	0.584553	0.0211283	0.00460114	0.0110773	NA	0.607327	0.0313487	0.221964
O15318	POLR3G	DNA-directed RNA polymerase III subunit RPC7 (RNA polymerase III subunit C7) (DNA-directed RNA polymerase III subunit G) (RNA polymerase III 32 kDa subunit) (RPC32)	-5.57087	-2.21801	-3.29057	-2.29976	NA	-1.44591	NA	NA	NA	NA	NA	NA	NA	NA	NA	NA	NA	NA	NA	NA	NA	NA	-0.775031	NA	-3.56958	-0.146163	NA	NA	232.491	64.0647	168.865	96.7766	NA	41.2305	NA	NA	NA	NA	NA	NA	NA	NA	NA	NA	NA	NA	NA
O15347	HMGB3 HMG2A HMG4	High mobility group protein B3 (High mobility group protein 2a) (HMG-2a) (High mobility group protein 4) (HMG-4)	-1.60926	-1.47988	-1.38974	-1.61868	-1.66747	NA	-1.36878	-1.02521	NA	-0.480235	-1.01161	-1.44043	-1.14939	NA	-1.72936	-1.64028	-1.95262	-1.66861	-1.20055	-1.35482	-0.748	-1.66253	-1.35087	-0.670199	NA	-1.42306	NA	-1.49473	33.3995	38.1485	41.3335	21.4463	20.58	NA	19.8214	7.38065	NA	0.0602389	9.6465	41.9039	11.6531	NA	23.396	27.2507	23.149	15.1888	20.294
O15355	PPM1G PPM1C	Protein phosphatase 1G (EC 3.1.3.16) (Protein phosphatase 1C) (Protein phosphatase 2C isoform gamma) (PP2C-gamma) (Protein phosphatase magnesium-dependent 1 gamma)	-0.952557	-0.640352	-1.33718	-0.936055	NA	-0.629983	-0.792438	-0.960852	-0.600231	-0.593249	-0.944606	-1.44876	-0.598238	-0.611751	-0.6025	-0.611506	-0.504278	-0.672844	-0.899992	-1.18063	-0.477768	-0.639701	-0.61291	-0.247132	-0.506131	-0.709192	-0.744973	-0.731179	13.4042	4.69653	39.8111	17.5133	NA	5.32077	9.33081	1.08502	3.3153	3.37924	17.0955	46.9023	3.62023	4.07018	3.18453	1.06996	1.12197	3.24249	11.8396
O15357	INPPL1 SHIP2	Phosphatidylinositol 3,4,5-trisphosphate 5-phosphatase 2 (EC 3.1.3.86) (Inositol polyphosphate phosphatase-like protein 1) (INPPL-1) (Protein 51C) (SH2 domain-containing inositol 5'-phosphatase 2) (SH2 domain-containing inositol phosphatase 2) (SHIP-2)	-1.14458	-1.25407	-0.496109	-0.635883	-0.143074	-1.07409	-0.998052	-0.801087	-1.40417	-1.13118	-1.0837	-1.23697	-1.37455	-1.26269	-1.06329	NA	-0.996929	-0.712265	-1.01349	-0.974544	-1.17855	-0.731354	-1.09282	-0.745836	-1.58624	-1.23296	-0.542062	-0.943235	24.6687	27.2472	0.0537359	0.146758	0.00420124	27.9531	9.93404	3.39576	36.7963	24.2401	19.7777	17.2289	27.6261	27.8277	10.784	NA	11.3073	1.11322	5.92319
O15371	EIF3D EIF3S7	Eukaryotic translation initiation factor 3 subunit D (eIF3d) (Eukaryotic translation initiation factor 3 subunit 7) (eIF-3-zeta) (eIF3 p66)	-0.277512	-0.656929	NA	-0.402916	-0.510794	-2.76451	-1.58917	-0.36855	-0.398868	-0.45068	-1.07715	-0.326161	-2.90499	-2.98804	-0.285856	-0.483783	-0.305983	-0.646221	-0.347418	-0.389869	-0.37139	-0.496022	-0.8699	-0.729422	-0.334107	-0.441133	-0.341253	-1.13607	0.0624315	3.72327	NA	0.398593	0.127805	130.607	54.2178	0.499284	0.923435	1.28774	18.527	0.188432	126.17	145.788	0.0613683	1.41001	0.183036	3.54038	0.156947
O15372	EIF3H EIF3S3	Eukaryotic translation initiation factor 3 subunit H (eIF3h) (Eukaryotic translation initiation factor 3 subunit 3) (eIF-3-gamma) (eIF3 p40 subunit)	NA	NA	-2.51525	-2.28708	-0.605094	-3.93159	-4.09467	NA	-1.99324	-0.21368	-0.0139933	NA	-1.73954	-6.58446	-0.260769	NA	-1.23851	NA	NA	NA	-0.0676295	NA	-2.25549	-1.34967	-2.65097	-1.65482	-3.32661	-1.75724	NA	NA	97.6372	55.3706	0.0352726	132.094	137.949	NA	1.57023	0.0775282	0.00241226	NA	1.56255	203.553	0.280037	NA	0.480474	NA	NA
O15379	HDAC3	Histone deacetylase 3 (HD3) (EC 3.5.1.98) (RPD3-2) (SMAP45)	-1.15414	-0.919678	-0.755935	-0.873148	-1.20339	-0.673269	-0.604663	-0.380268	-0.340624	-0.36183	-1.10254	-0.929163	-0.953342	NA	-0.361232	-0.693078	-0.663505	-0.654024	-0.69585	-0.488392	-0.48591	-1.08094	-1.55483	-0.67056	-0.915798	-0.94403	-0.967478	-0.894525	30.0613	16.4304	4.41316	15.8941	17.2023	3.71208	0.201137	0.521161	0.940624	0.751938	31.156	18.2881	8.31132	NA	0.608905	2.93333	5.33034	1.88791	0.0286605
O15381	NVL	Nuclear valosin-containing protein-like (NVLp) (Nuclear VCP-like protein)	-1.17416	-0.749708	-0.913184	-0.756857	-0.985417	-1.34977	-1.22377	-0.814876	-0.211779	-0.191228	-0.321076	-0.673828	-0.468445	-0.370176	-1.01686	-1.15868	-0.833489	-1.04688	-0.788051	-0.583429	-0.909301	-0.728453	-0.645184	-0.886586	NA	-1.17922	-1.11462	-0.841902	31.9051	2.30143	15.2489	1.0872	10.5479	47.7751	34.2711	2.43389	0.003267	0.00307397	0.0609588	2.64025	0.181252	0.127578	15.8985	20.2725	11.876	20.0921	6.8488
O15397	IPO8 RANBP8	Importin-8 (Imp8) (Ran-binding protein 8) (RanBP8)	-1.03245	-1.38748	-1.06174	-1.30055	-1.30433	-0.681443	-0.913042	-0.963817	-1.15408	-1.04647	-0.694079	-0.940208	-0.262345	-0.981237	-1.33702	-0.896155	-0.99821	-0.602182	-1.78813	-1.29386	-1.32438	-0.994128	-1.00225	-1.3822	-0.954447	NA	-1.03186	-1.27588	16.5714	36.1849	20.9789	28.5615	15.6186	2.07198	6.10835	5.88241	20.0344	10.8592	3.7964	7.42465	0.245742	9.41464	0.542122	1.83592	9.29152	3.07734	28.9416
O15438	ABCC3 CMOAT2 MLP2 MRP3	Canalicular multispecific organic anion transporter 2 (ATP-binding cassette sub-family C member 3) (Multi-specific organic anion transporter D) (MOAT-D) (Multidrug resistance-associated protein 3)	NA	NA	NA	NA	NA	NA	NA	NA	NA	NA	NA	NA	NA	NA	NA	NA	NA	NA	NA	NA	NA	NA	NA	NA	NA	NA	NA	NA	NA	NA	NA	NA	NA	NA	NA	NA	NA	NA	NA	NA	NA	NA	NA	NA	NA	NA	NA
O15446	CD3EAP ASE1 CAST PAF49	DNA-directed RNA polymerase I subunit RPA34 (A34.5) (Antisense to ERCC-1 protein) (ASE-1) (CD3-epsilon-associated protein) (CAST) (CD3E-associated protein) (RNA polymerase I-associated factor PAF49)	-5.37318	-3.51197	-3.32494	-3.03147	-0.275325	NA	NA	NA	NA	NA	NA	NA	NA	NA	NA	-2.29373	NA	NA	NA	NA	-0.890236	-1.31068	NA	NA	NA	-0.360874	NA	NA	235.99	129.117	118.311	105.969	0.0117554	NA	NA	NA	NA	NA	NA	NA	NA	NA	NA	58.3913	NA	NA	NA
O15498	YKT6	Synaptobrevin homolog YKT6 (EC 2.3.1.-)	NA	-0.0789167	-0.218604	-1.78109	NA	-1.71591	-1.72084	NA	-1.78607	-2.22203	-1.45111	-1.92584	-1.81805	-1.80612	-1.79945	-1.06558	-1.5868	-1.24184	-1.61781	-1.87021	-1.04023	-1.73752	-1.7405	-1.64545	-1.84238	-1.39878	-0.390648	-1.19915	NA	0.00684395	0.0800978	21.7679	NA	27.1928	48.9075	NA	26.0308	47.339	21.9482	36.8642	53.4214	53.3753	35.3372	4.08089	11.1911	9.33586	53.6223
O15504	NUPL2 CG1	Nucleoporin-like protein 2 (NLP-1) (NUP42 homolog) (Nucleoporin hCG1)	-0.394304	-0.390537	-0.837126	-1.02737	-1.22552	NA	-0.441494	-0.278622	-1.86528	-1.00947	-0.866876	-0.88924	-0.553027	-0.465119	-1.11644	-1.9646	-2.25063	-2.20623	-0.602767	-0.557456	-2.01849	-1.0804	-0.80167	-1.66828	-0.28114	-0.40843	-0.289532	-0.821669	0.076526	0.336121	6.56295	19.5829	11.9699	NA	0.290472	0.0868009	64.77	10.338	6.69792	5.41761	0.903014	0.0504798	20.1109	62.662	103.821	83.7581	0.898275
O15511	ARPC5 ARC16	Actin-related protein 2/3 complex subunit 5 (Arp2/3 complex 16 kDa subunit) (p16-ARC)	NA	NA	NA	NA	NA	NA	NA	NA	NA	NA	NA	NA	NA	NA	NA	NA	NA	NA	NA	NA	NA	NA	NA	NA	NA	NA	NA	NA	NA	NA	NA	NA	NA	NA	NA	NA	NA	NA	NA	NA	NA	NA	NA	NA	NA	NA	NA
O15514	POLR2D	DNA-directed RNA polymerase II subunit RPB4 (RNA polymerase II subunit B4) (DNA-directed RNA polymerase II subunit D) (RNA polymerase II 16 kDa subunit) (RPB16)	NA	NA	NA	NA	NA	NA	NA	NA	NA	NA	NA	NA	NA	NA	NA	NA	NA	NA	NA	NA	NA	NA	NA	NA	NA	NA	NA	NA	NA	NA	NA	NA	NA	NA	NA	NA	NA	NA	NA	NA	NA	NA	NA	NA	NA	NA	NA
O15541	RNF113A RNF113 ZNF183	RING finger protein 113A (Zinc finger protein 183)	-1.16668	NA	-1.5614	-0.0734023	-0.0867052	-1.16315	NA	-1.63977	-0.941027	-1.07776	-1.98816	-2.18464	-0.627208	NA	-1.01078	-1.1792	NA	NA	-1.46904	-1.31275	-0.133711	-1.23776	-1.22813	-0.577717	-1.30527	-2.37386	-1.6082	-1.68405	16.843	NA	28.0572	0.00367012	0.000473491	3.55291	NA	50.0052	6.72327	8.87226	77.2511	79.1929	0.788367	NA	7.36571	8.46005	NA	NA	28.9354
O15550	KDM6A UTX	Lysine-specific demethylase 6A (EC 1.14.11.-) (Histone demethylase UTX) (Ubiquitously-transcribed TPR protein on the X chromosome) (Ubiquitously-transcribed X chromosome tetratricopeptide repeat protein)	-1.50793	-1.40848	-1.34228	-1.61013	-1.74486	-0.2076	-0.655713	-1.11518	-0.862687	NA	-0.756312	-1.47721	-0.115434	NA	-0.881031	-0.869725	-1.42689	-1.57617	NA	NA	-1.47535	-1.80002	-1.33933	-1.58884	-1.47747	-1.53338	-1.44005	-0.482219	39.4927	33.7863	14.4957	51.0547	53.8169	0.0110559	0.312675	8.19947	2.80677	NA	1.18865	26.885	0.00930383	NA	6.17403	6.65158	34.6228	22.5835	NA
O43143	DHX15 DBP1 DDX15	Pre-mRNA-splicing factor ATP-dependent RNA helicase DHX15 (EC 3.6.4.13) (ATP-dependent RNA helicase #46) (DEAH box protein 15)	-0.496153	-0.284565	-0.526755	-0.476109	-0.60026	-0.251689	-0.271169	-0.57291	-0.568191	-0.272056	-0.511739	-0.456011	-0.333347	NA	-0.469415	-0.558049	-0.532612	-0.53662	-0.369828	-0.332502	-0.45283	-0.558149	-0.32209	-0.4339	-0.443246	-0.783439	-0.541252	-0.389669	2.93627	0.168833	2.80859	1.43272	4.92222	0.0969531	0.0660162	2.80804	0.0385478	0.0518979	1.81645	1.06072	0.0455475	NA	1.62834	2.95422	3.17805	4.33001	0.495941
O43148	RNMT KIAA0398	mRNA cap guanine-N7 methyltransferase (EC 2.1.1.56) (RG7MT1) (mRNA (guanine-N(7)-)-methyltransferase) (mRNA cap methyltransferase) (hCMT1) (hMet) (hcm1p)	-5.16249	-1.80429	-5.86082	-5.75555	-3.96456	NA	NA	NA	NA	NA	-1.57393	-1.39145	-0.0901491	NA	NA	-0.341598	-0.301483	NA	NA	-0.0323436	-0.174609	-1.69588	-0.779723	-0.0721736	-0.965784	-1.65462	-0.921966	-0.445651	213.738	30.2391	229.672	211.264	118.917	NA	NA	NA	NA	NA	57.8396	38.473	0.000248936	NA	NA	0.118268	0.042866	NA	NA
O43159	RRP8 KIAA0409 NML hucep-1	Ribosomal RNA-processing protein 8 (EC 2.1.1.-) (Cerebral protein 1) (Nucleomethylin)	-1.51981	-1.07741	-2.20119	-0.600703	-3.2734	-0.507267	NA	NA	NA	NA	NA	NA	NA	NA	-0.592226	-1.14623	-0.312402	-1.37424	-0.429337	NA	-2.08071	-1.18682	-1.01259	-0.738457	NA	-2.48369	-1.07276	-0.366893	21.5905	13.3506	72.2144	0.927034	45.1452	3.7024	NA	NA	NA	NA	NA	NA	NA	NA	2.30651	8.94757	0.0815882	18.5381	0.00718869
O43166	SIPA1L1 E6TP1 KIAA0440	Signal-induced proliferation-associated 1-like protein 1 (SIPA1-like protein 1) (High-risk human papilloma viruses E6 oncoproteins targeted protein 1) (E6-targeted protein 1)	-1.48753	-0.198438	NA	-1.0862	-0.418098	NA	-0.741534	-0.166347	-0.0756367	NA	-1.16654	-0.224098	-0.270078	-0.17391	-0.412156	NA	NA	NA	NA	NA	-2.04202	-0.962504	-1.71134	-1.98282	-1.34968	NA	-2.08054	-1.00162	6.58681	3.86531e-05	NA	22.3741	0.0269183	NA	0.174695	8.11676e-05	2.98447e-05	NA	29.0084	3.60613e-05	0.000125883	6.72111e-05	0.695372	NA	NA	NA	NA
O43169	CYB5B CYB5M OMB5	Cytochrome b5 type B (Cytochrome b5 outer mitochondrial membrane isoform)	NA	-1.10851	NA	-0.498215	-0.259927	NA	-0.590341	NA	NA	NA	NA	NA	NA	-2.53224	NA	NA	-0.909323	-0.834933	NA	NA	NA	-0.425927	-1.14559	NA	-2.76441	-1.74118	-1.22576	-1.75314	NA	3.66943	NA	0.0386926	0.0118017	NA	0.139205	NA	NA	NA	NA	NA	NA	48.899	NA	NA	5.80999	6.25032	NA
O43172	PRPF4 PRP4	U4/U6 small nuclear ribonucleoprotein Prp4 (PRP4 homolog) (hPrp4) (U4/U6 snRNP 60 kDa protein) (WD splicing factor Prp4)	-2.47711	-0.669684	-1.5549	-0.912717	-0.58425	-0.735044	-0.687502	-0.566404	-0.326608	-0.510926	-0.713708	-0.791977	-0.340483	-0.381365	-0.772371	-0.593499	-0.658448	-0.497018	-0.562627	-0.805053	NA	-0.475931	-0.652704	-0.401728	-1.00865	-0.62355	-0.605557	-0.936763	127.525	6.34108	49.512	5.29616	0.848977	4.99051	4.75061	0.883948	0.0398291	1.29601	6.79599	12.6434	0.0498172	0.127541	11.4803	0.602069	9.21332	0.911698	6.45083
O43175	PHGDH PGDH3	D-3-phosphoglycerate dehydrogenase (3-PGDH) (EC 1.1.1.95)	-0.323414	-0.334804	-1.38714	-1.19725	-0.389312	-0.386446	-0.411002	-0.500535	-1.00618	-0.854369	-0.249881	-0.384371	-0.794476	-1.22499	-0.612584	-0.501178	-0.390668	-0.251811	-0.456009	-0.769298	-0.547269	-0.343437	-0.289133	-0.418771	-0.391293	NA	-0.540165	-0.405251	0.0334286	0.37601	51.5886	31.7158	0.0416388	0.659153	0.704708	2.80334	17.1435	11.0896	0.191702	0.591448	7.55821	28.052	3.27303	1.66666	1.07004	0.12533	1.58468
O43237	DYNC1LI2 DNCLI2 LIC2	Cytoplasmic dynein 1 light intermediate chain 2 (Dynein light intermediate chain 2, cytosolic) (LIC-2) (LIC53/55)	-0.645022	-0.597241	-0.498333	-0.576068	-0.382812	-0.732493	-1.84381	-0.778416	-0.822096	-0.759328	-0.0964699	-0.84502	-0.935616	-1.52549	-0.601621	-0.86182	-0.537065	-0.693051	-0.701095	-0.760631	-0.82058	-0.150766	-0.234937	-0.731946	-0.859474	-0.751969	-0.735595	-0.423495	0.864295	1.7196	0.499251	1.92284	0.709448	8.9655	38.981	8.94816	7.88728	9.00913	0.0570927	6.16744	7.94207	41.6879	2.31801	9.15112	0.13351	1.59406	7.32742
O43242	PSMD3	26S proteasome non-ATPase regulatory subunit 3 (26S proteasome regulatory subunit RPN3) (26S proteasome regulatory subunit S3) (Proteasome subunit p58)	NA	-0.760607	-0.394349	-0.722386	-0.795929	-0.289496	-0.445182	-1.38379	-0.287783	-0.323333	-0.399796	-0.557155	-0.315805	-0.773107	-0.336404	-1.32962	-0.462932	-1.58123	-0.314723	-0.979416	-0.438891	-0.666527	-0.383553	-1.08442	-0.325615	-0.354628	-0.80046	-1.26062	NA	6.02024	0.472921	6.68591	4.56806	0.748535	0.310008	34.677	0.805205	0.77243	0.0115988	0.210797	0.807623	6.64087	0.561889	19.1145	0.0584177	26.9723	0.672838
O43252	PAPSS1 ATPSK1 PAPSS	Bifunctional 3'-phosphoadenosine 5'-phosphosulfate synthase 1 (PAPS synthase 1) (PAPSS 1) (Sulfurylase kinase 1) (SK 1) (SK1) [Includes: Sulfate adenylyltransferase (EC 2.7.7.4) (ATP-sulfurylase) (Sulfate adenylate transferase) (SAT); Adenylyl-sulfate kinase (EC 2.7.1.25) (3'-phosphoadenosine-5'-phosphosulfate synthase) (APS kinase) (Adenosine-5'-phosphosulfate 3'-phosphotransferase) (Adenylylsul…	NA	NA	-2.14148	NA	NA	NA	NA	NA	NA	NA	NA	NA	NA	NA	NA	NA	NA	NA	NA	NA	NA	NA	NA	NA	NA	NA	NA	NA	NA	NA	35.0179	NA	NA	NA	NA	NA	NA	NA	NA	NA	NA	NA	NA	NA	NA	NA	NA
O43264	ZW10	Centromere/kinetochore protein zw10 homolog	-0.459633	-0.606205	-1.29312	-3.19465	-0.366174	-0.179899	-0.907285	-0.553873	-1.10412	-0.516336	-0.627256	-0.621882	-0.696652	-1.33935	-1.39507	NA	-1.50269	NA	-1.47096	-1.78671	-0.718622	-0.41017	-3.47754	-0.948866	-1.19743	-0.27254	-0.607775	-0.44721	0.00078811	0.00614233	17.612	151.581	0.179169	0.00162479	15.2935	0.0050584	2.86317	0.00537537	0.0059089	0.00813513	0.0228442	4.49477	2.93455	NA	25.1274	NA	1.72206
O43290	SART1	U4/U6.U5 tri-snRNP-associated protein 1 (SNU66 homolog) (hSnu66) (Squamous cell carcinoma antigen recognized by T-cells 1) (SART-1) (hSART-1) (U4/U6.U5 tri-snRNP-associated 110 kDa protein) (allergen Hom s 1)	-1.09715	-0.54658	-1.02653	-0.540069	-0.646774	-0.637147	-0.639246	-0.600894	-0.205142	-0.300644	-0.741243	-0.747681	-0.529436	NA	-0.686866	-0.72674	-0.630874	-0.610043	-0.557032	-0.592139	-0.0903151	-0.64162	-0.571469	-0.291934	-0.61528	-0.682745	-0.592379	-0.858567	29.8218	2.421	23.149	1.8937	2.50943	0.757415	0.491638	3.23927	0.0113347	0.0228171	11.4314	12.3449	0.201899	NA	6.42354	9.13033	6.68681	5.07256	3.66137
O43293	DAPK3 ZIPK	Death-associated protein kinase 3 (DAP kinase 3) (EC 2.7.11.1) (DAP-like kinase) (Dlk) (MYPT1 kinase) (Zipper-interacting protein kinase) (ZIP-kinase)	NA	NA	NA	NA	-0.38097	-2.17044	-1.96368	-1.29881	-1.5488	-1.57077	-1.44116	-1.05377	NA	NA	NA	NA	NA	NA	NA	-0.771341	-2.11976	-1.10498	-1.73424	-1.91748	-0.516431	NA	NA	NA	NA	NA	NA	NA	0.004534	89.8257	63.3483	0.529502	22.5722	24.3926	49.1654	0.462492	NA	NA	NA	NA	NA	NA	NA
O43301	HSPA12A KIAA0417	Heat shock 70 kDa protein 12A	-0.13359	-0.356699	NA	NA	-0.457978	-0.409251	-0.549647	-0.188588	-1.27561	-1.23425	-0.116299	-0.107963	-1.7307	-1.67268	-0.541565	-0.924924	NA	NA	NA	-0.470707	-0.209981	-0.0431123	-0.52969	-0.129539	-0.0801113	NA	-0.168153	-0.080085	0.000199649	1.12433	NA	NA	0.163392	0.287647	0.0886842	0.000805193	25.6173	29.6862	0.00604972	0.00173616	78.8282	73.9917	2.2904	1.37653	NA	NA	NA
O43303	CCP110 CEP110 CP110 KIAA0419	Centriolar coiled-coil protein of 110 kDa (Centrosomal protein of 110 kDa) (CP110) (Cep110)	NA	-1.68908	NA	NA	-0.515389	-1.66479	NA	NA	-1.03025	-0.753651	-0.979387	NA	-1.3593	-2.22028	-2.15523	-1.37432	-2.21972	-2.05557	-0.22536	NA	-1.46954	-1.07566	-1.50912	-2.0494	-0.679949	-0.647545	NA	NA	NA	35.0644	NA	NA	0.0133114	34.837	NA	NA	0.326848	0.139423	8.23428	NA	12.4452	42.4699	79.8212	14.0056	92.5884	61.4213	0.02107
O43310	CTIF KIAA0427	CBP80/20-dependent translation initiation factor	NA	NA	NA	NA	NA	-4.77459	-3.0952	NA	NA	NA	-4.34685	-1.79467	-3.07545	-3.8729	NA	NA	NA	NA	NA	NA	NA	NA	-2.99603	NA	NA	NA	NA	NA	NA	NA	NA	NA	NA	212.407	92.7618	NA	NA	NA	197.977	29.8758	114.608	143.87	NA	NA	NA	NA	NA
O43314	PPIP5K2 HISPPD1 KIAA0433 VIP2	Inositol hexakisphosphate and diphosphoinositol-pentakisphosphate kinase 2 (EC 2.7.4.21) (EC 2.7.4.24) (Diphosphoinositol pentakisphosphate kinase 2) (Histidine acid phosphatase domain-containing protein 1) (InsP6 and PP-IP5 kinase 2) (VIP1 homolog 2) (hsVIP2)	-0.0713931	-0.240722	NA	-0.823538	-0.723541	-1.46066	-1.64247	-0.140207	-0.231737	-0.128689	-0.224876	-0.262212	-0.379987	-0.133935	-0.581112	NA	NA	NA	-0.504451	-0.449893	-0.388246	NA	NA	-0.198324	-0.0704863	-1.22852	-0.219572	-0.147485	0.000128629	0.00072101	NA	0.300976	0.0682659	45.1474	79.6509	0.000681134	0.000325412	0.000262575	0.000395231	0.000767637	0.0025323	0.000327019	0.2695	NA	NA	NA	1.52741
O43318	MAP3K7 TAK1	Mitogen-activated protein kinase kinase kinase 7 (EC 2.7.11.25) (Transforming growth factor-beta-activated kinase 1) (TGF-beta-activated kinase 1)	-0.403181	-0.486082	-0.873236	-0.714905	-0.0223608	-1.19734	-0.98064	-0.712453	-1.71786	-1.32225	-2.12539	-1.3117	-1.39314	-0.911542	-1.01869	-0.668357	-1.02542	-0.678686	-0.762199	-0.834892	-1.12128	-0.68421	-0.781158	-0.748581	-1.31051	NA	-0.796298	-0.765031	0.234281	0.106435	4.6263	6.90959	0.000590585	36.3283	14.0721	1.30355	56.1765	28.617	89.6461	31.4566	29.4349	10.9329	16.5358	3.09853	20.2667	7.16548	8.73959
O43324	EEF1E1 AIMP3 P18	Eukaryotic translation elongation factor 1 epsilon-1 (Aminoacyl tRNA synthetase complex-interacting multifunctional protein 3) (Elongation factor p18) (Multisynthase complex auxiliary component p18)	-0.961463	-1.75295	-0.665942	-1.29948	-1.47004	-0.85996	-1.02665	-1.58548	-1.17691	-1.02124	NA	-0.938985	-1.20739	-1.42069	-0.842865	-1.17262	-1.06346	-1.02183	-0.989168	-0.902347	-1.41193	-0.884756	-1.09297	-1.74164	-0.983215	-1.13745	-1.62627	-0.890866	2.52602	59.1047	2.38317	27.9721	22.0473	5.39888	5.89888	53.2616	20.4787	16.5831	NA	0.240133	19.1424	37.2477	3.81726	14.0641	10.2595	12.1021	6.81219
O43353	RIPK2 CARDIAK RICK RIP2 UNQ277/PRO314/PRO34092	Receptor-interacting serine/threonine-protein kinase 2 (EC 2.7.11.1) (CARD-containing interleukin-1 beta-converting enzyme-associated kinase) (CARD-containing IL-1 beta ICE-kinase) (RIP-like-interacting CLARP kinase) (Receptor-interacting protein 2) (RIP-2) (Tyrosine-protein kinase RIPK2) (EC 2.7.10.2)	-0.369845	-1.27978	-0.819955	-1.36149	-0.199296	-1.24806	-1.17418	-1.45333	-2.59894	-1.91692	-2.02858	-1.49139	-2.1055	-1.43899	-0.753348	NA	-1.34128	-0.628308	-1.3702	-1.33507	-1.16866	-1.25948	-1.25658	-0.520284	-1.72959	-0.964525	-1.44238	-0.833947	0.00292877	12.6191	0.795926	20.07	0.00383364	30.8675	20.7802	9.52435	104.569	58.0346	62.9154	43.4266	70.7666	27.3744	2.70853	NA	13.4047	2.2274	27.2594
O43379	WDR62 C19orf14	WD repeat-containing protein 62	NA	-1.72082	-1.20024	-1.46883	-0.927002	-1.40022	-1.40299	-1.3419	-1.37222	-1.30371	-1.2256	-1.08208	-1.32808	-1.41663	-1.64597	-1.56997	-1.33964	-1.29049	-1.57884	-1.56225	-1.67262	-1.41808	-1.39766	-1.22788	-1.55392	-1.81861	-1.13614	-1.19486	NA	5.0516	0.918754	33.107	0.272289	28.602	36.1448	10.7597	34.8025	36.4802	8.08266	8.88487	37.8289	36.2332	47.1206	22.3195	36.6583	11.4152	19.5323
O43390	HNRNPR HNRPR	Heterogeneous nuclear ribonucleoprotein R (hnRNP R)	-0.452388	-0.818274	-0.342631	-0.45041	-1.62717	-0.472595	-0.466758	-0.872336	-0.517142	-0.373123	-0.477143	-0.453224	-0.44971	-0.370662	-0.488022	-2.0031	-0.869886	-1.20443	-0.74282	-0.459795	-1.12764	-1.19129	-0.480211	-1.22431	NA	-1.79844	-0.854399	-0.457333	2.2073	6.74233	0.0441633	2.76922	21.8073	1.21676	0.0430756	7.66857	0.176684	0.153568	0.821569	0.639448	1.45791	0.410734	1.83417	36.4019	6.19929	18.2175	5.70155
O43395	PRPF3 HPRP3 PRP3	U4/U6 small nuclear ribonucleoprotein Prp3 (Pre-mRNA-splicing factor 3) (hPrp3) (U4/U6 snRNP 90 kDa protein)	-2.72979	-0.812877	-1.64645	-0.64633	-0.55241	-0.587237	-0.686768	-0.768517	-0.636892	-0.759196	-0.679571	-0.619552	-0.0340122	NA	-0.83215	-0.606652	-0.68349	-0.596983	-0.596575	-0.621814	-0.28878	-0.589788	-0.590607	-0.519651	-0.807297	-0.604658	-0.583396	-1.49523	149.229	12.3788	64.3486	4.78911	0.646191	3.09787	2.67959	2.27789	0.14233	1.54406	4.112	8.41733	0.000299098	NA	12.3641	3.2936	10.5332	8.01522	4.46034
O43396	TXNL1 TRP32 TXL TXNL	Thioredoxin-like protein 1 (32 kDa thioredoxin-related protein)	-0.341291	-5.11499	-1.40755	-4.49979	NA	NA	-2.59876	-0.724701	-2.31435	-3.82682	-0.739698	-3.79819	-1.93465	-3.65097	-1.57737	-4.29796	NA	-4.73197	-0.770857	-3.67562	NA	-3.69108	-0.13404	-5.21414	-2.67637	NA	-5.15638	-3.91405	0.0640228	171.279	13.346	142.255	NA	NA	41.5099	3.07096	35.4107	102.444	0.254764	98.172	28.4626	77.2058	9.82831	105.002	NA	139.452	1.88593
O43399	TPD52L2	Tumor protein D54 (hD54) (Tumor protein D52-like 2)	-1.07734	-0.995935	NA	-2.09059	-0.912566	-0.973754	-0.96208	-1.22455	-1.21255	-0.920921	-1.31696	-0.964106	-1.54674	-1.29771	-0.764806	-0.77092	-1.1996	-2.2975	-0.940732	-0.940674	-0.978583	-0.794416	-0.992666	-0.987812	-1.12715	-0.824834	-0.994719	-0.877863	6.80856	8.55819	NA	4.51189	3.20455	16.2445	20.561	16.7731	25.6838	12.8282	28.6872	9.40569	42.5407	27.8324	7.44779	7.68494	6.1915	4.16728	10.6076
O43402	EMC8 C16orf2 C16orf4 COX4AL COX4NB FAM158B NOC4	ER membrane protein complex subunit 8 (Neighbor of COX4) (Protein FAM158B)	NA	NA	NA	NA	NA	NA	NA	NA	NA	NA	NA	NA	NA	NA	NA	NA	NA	NA	NA	NA	NA	NA	NA	NA	NA	NA	NA	NA	NA	NA	NA	NA	NA	NA	NA	NA	NA	NA	NA	NA	NA	NA	NA	NA	NA	NA	NA
O43426	SYNJ1 KIAA0910	Synaptojanin-1 (EC 3.1.3.36) (Synaptic inositol 1,4,5-trisphosphate 5-phosphatase 1)	NA	-2.23775	NA	-1.54289	NA	-2.09398	-1.75165	-1.61875	-3.26861	-2.21856	-2.9998	-1.7863	-2.43063	-1.71639	-2.08117	-1.57446	-1.60132	-1.45494	-1.7627	-1.51209	-2.363	-1.62493	-1.75172	-1.72216	-2.42523	-1.86087	-1.97995	-1.80646	NA	12.8483	NA	14.7343	NA	60.8697	36.8052	15.3821	129.289	61.4386	112.045	39.5013	80.5382	35.6197	56.479	12.2965	38.8855	14.3677	28.3309
O43427	FIBP	Acidic fibroblast growth factor intracellular-binding protein (aFGF intracellular-binding protein) (FGF-1 intracellular-binding protein)	NA	NA	NA	NA	-0.517337	-1.85296	-0.87079	NA	NA	NA	NA	-0.968977	-3.31343	-5.98598	NA	NA	NA	NA	NA	NA	NA	NA	NA	NA	NA	-0.636919	NA	NA	NA	NA	NA	NA	0.0241127	24.5014	6.1906	NA	NA	NA	NA	0.905093	147.406	211.467	NA	NA	NA	NA	NA
O43432	EIF4G3	Eukaryotic translation initiation factor 4 gamma 3 (eIF-4-gamma 3) (eIF-4G 3) (eIF4G 3) (eIF-4-gamma II) (eIF4GII)	-0.709695	-0.841681	-0.494336	-1.22181	NA	-0.919231	-1.17402	-0.878569	-1.18469	-1.25536	-0.832296	-0.940672	-0.817328	-1.05305	-0.975227	-1.04141	-0.796759	-0.926365	-0.901238	-0.82653	-0.937875	-1.01348	-0.856	-1.02726	-0.988085	-0.234542	-1.00891	-0.854788	0.388026	16.9798	0.0918133	3.11179	NA	18.7204	29.2927	10.4021	30.2954	36.3	14.8537	9.35221	16.9232	23.0161	21.5653	2.31091	10.03	4.82564	10.0609
O43447	PPIH CYP20 CYPH	Peptidyl-prolyl cis-trans isomerase H (PPIase H) (EC 5.2.1.8) (Rotamase H) (Small nuclear ribonucleoprotein particle-specific cyclophilin H) (CypH) (U-snRNP-associated cyclophilin SnuCyp-20) (USA-CYP)	-3.70559	-1.20448	-1.52161	-0.328781	-1.56515	-0.468591	-1.00138	-1.317	-0.340254	-0.721588	-1.2256	-0.753298	-0.213794	-0.307874	-0.629393	-0.681094	-0.927858	-0.599753	-0.790343	-0.562751	-0.487055	-1.11308	-1.05061	-0.726357	-1.43493	-1.64137	-1.41921	-1.46678	150.753	14.5684	39.4725	0.0294036	29.9728	0.228382	12.4661	21.1781	0.094919	1.51113	13.5376	1.54025	0.112917	0.0755417	2.40042	2.19078	5.67837	2.12662	2.10202
O43463	SUV39H1 KMT1A SUV39H	Histone-lysine N-methyltransferase SUV39H1 (EC 2.1.1.43) (Histone H3-K9 methyltransferase 1) (H3-K9-HMTase 1) (Lysine N-methyltransferase 1A) (Position-effect variegation 3-9 homolog) (Suppressor of variegation 3-9 homolog 1) (Su(var)3-9 homolog 1)	NA	NA	NA	NA	-2.26596	NA	NA	NA	NA	NA	NA	NA	NA	NA	NA	NA	NA	NA	NA	NA	-0.401741	NA	NA	NA	NA	-2.05801	-0.675087	NA	NA	NA	NA	NA	34.2081	NA	NA	NA	NA	NA	NA	NA	NA	NA	NA	NA	NA	NA	NA
O43482	OIP5 MIS18B	Protein Mis18-beta (Cancer/testis antigen 86) (CT86) (Opa-interacting protein 5) (OIP-5)	-1.28554	NA	NA	-1.58501	-0.0695102	-1.86889	-2.31479	NA	-0.332446	-0.528116	-1.12059	-1.38033	-0.551927	-0.211122	-1.18536	NA	NA	-0.0831282	-0.935329	-1.03521	NA	-0.35734	NA	-1.13809	-1.89398	-0.434974	NA	-1.29673	28.0585	NA	NA	32.0552	0.0055028	51.2299	70.6945	NA	0.176466	0.528627	10.6344	49.8781	0.652711	0.015612	4.33435	NA	NA	0.000713092	6.54398
O43491	EPB41L2	Band 4.1-like protein 2 (Generally expressed protein 4.1) (4.1G)	NA	-0.864542	-0.328718	-0.710288	-0.388847	-1.38843	-1.51011	-1.05355	-1.42856	-1.61561	-1.10604	-1.16219	-1.37988	-1.28922	-1.48158	-1.00959	-1.32853	-1.05033	-1.54121	-1.46921	-1.13706	-0.59503	-0.993854	-1.039	-1.35965	-0.43233	-1.04816	-1.15197	NA	1.6536	0.0577563	1.53407	0.0375994	35.2564	56.3767	11.0011	41.7827	65.6042	11.514	8.41509	42.4825	25.1286	48.9813	10.7107	32.3921	15.5671	58.6957
O43502	RAD51C RAD51L2	DNA repair protein RAD51 homolog 3 (R51H3) (RAD51 homolog C) (RAD51-like protein 2)	-2.22695	NA	-2.26445	-1.36533	-0.443603	NA	NA	NA	NA	NA	NA	NA	NA	NA	NA	NA	NA	NA	NA	NA	-0.0487106	-0.597643	NA	NA	NA	NA	NA	NA	128.446	NA	137.146	50.4902	0.0639649	NA	NA	NA	NA	NA	NA	NA	NA	NA	NA	NA	NA	NA	NA
O43504	LAMTOR5 HBXIP XIP	Ragulator complex protein LAMTOR5 (Hepatitis B virus X-interacting protein) (HBV X-interacting protein) (HBX-interacting protein) (Late endosomal/lysosomal adaptor and MAPK and MTOR activator 5)	NA	-0.0258878	NA	NA	-0.0748682	NA	NA	NA	-2.05343	-1.98757	NA	NA	NA	NA	NA	NA	NA	NA	-1.34648	-1.69519	NA	NA	NA	NA	-0.680497	NA	NA	NA	NA	3.39834e-05	NA	NA	0.00221663	NA	NA	NA	81.3087	64.1758	NA	NA	NA	NA	NA	NA	NA	NA	14.7674
O43583	DENR DRP1 H14	Density-regulated protein (DRP) (Protein DRP1) (Smooth muscle cell-associated protein 3) (SMAP-3)	NA	NA	-1.43451	-0.669405	-0.344734	-0.690411	NA	NA	NA	-0.239838	NA	NA	NA	NA	-0.632982	-1.22294	NA	NA	NA	NA	-0.106921	-1.01448	NA	NA	NA	NA	NA	NA	NA	NA	31.4155	8.79908	0.0190773	6.73221	NA	NA	NA	0.013294	NA	NA	NA	NA	4.06286	13.7916	NA	NA	NA
O43592	XPOT	Exportin-T (Exportin(tRNA)) (tRNA exportin)	-0.494851	-0.97729	-1.37706	-1.14683	-2.27908	-0.181119	-0.470676	-0.936026	-1.2472	-0.659915	NA	-0.507465	-0.365131	-1.23646	-0.738421	-2.04677	-0.56872	-1.30526	-1.00075	-2.56101	-1.51124	-1.25663	-1.11127	-1.12883	-0.948335	-0.627981	-0.0452715	-0.161319	0.225368	8.69657	23.76	21.8305	72.967	0.038276	1.02741	7.22354	17.9579	2.28865	NA	0.675931	0.40712	15.8512	1.03411	47.423	0.854591	21.0735	11.0127
O43615	TIMM44 MIMT44 TIM44	Mitochondrial import inner membrane translocase subunit TIM44	-0.876117	-0.14121	-1.00778	-0.768233	-0.327879	-0.55479	NA	-1.15318	-0.865734	-1.37507	-0.125239	-0.106734	-0.186802	-1.38427	-0.607368	-2.43093	-0.650701	-1.70994	-2.51105	-3.21868	-0.882323	-1.7319	-0.688456	-1.73718	NA	NA	-0.140187	-0.585327	2.15909	0.00157027	7.24347	2.15831	0.0432493	0.374696	NA	19.4406	2.25539	19.4729	0.000937322	0.00108937	0.00193311	15.8807	4.2398	48.8787	0.42123	32.4225	86.8417
O43617	TRAPPC3 BET3 CDABP0066	Trafficking protein particle complex subunit 3 (BET3 homolog)	NA	NA	NA	NA	-0.160925	NA	-1.69603	NA	NA	NA	NA	NA	NA	-0.394007	NA	NA	NA	NA	NA	NA	NA	NA	NA	-1.5205	NA	NA	-1.61565	-0.997585	NA	NA	NA	NA	0.020639	NA	59.6014	NA	NA	NA	NA	NA	NA	0.0290739	NA	NA	NA	NA	NA
O43639	NCK2 GRB4	Cytoplasmic protein NCK2 (Growth factor receptor-bound protein 4) (NCK adaptor protein 2) (Nck-2) (SH2/SH3 adaptor protein NCK-beta)	NA	-0.0312235	NA	NA	-0.334702	-0.613591	-0.947109	-0.140707	-1.21274	-1.50073	-0.0601599	-0.852979	-0.788047	-1.13027	-0.183442	NA	NA	NA	-0.858401	-1.35988	-0.0916982	NA	NA	-0.0157576	NA	-0.622447	-0.0441082	-0.526203	NA	6.40643e-06	NA	NA	0.00889865	2.64852	6.92133	0.106719	16.4608	26.5325	3.36612e-06	6.4813	2.35232	12.9262	0.000981153	NA	NA	NA	5.76187
O43660	PLRG1	Pleiotropic regulator 1	-0.80963	-0.475952	-1.12935	-0.575997	-0.679549	-0.377421	-0.296026	-0.636515	-0.196642	-0.233622	-0.715803	-1.16616	-0.629231	NA	-0.489271	-0.595041	-0.590602	-0.584177	-0.516732	-0.460476	-0.492798	-0.606776	-0.411481	-0.51794	-0.424942	-0.799468	-0.607722	-0.550492	14.8968	0.520135	31.6001	3.07181	3.61738	0.0810999	0.00277274	4.97878	0.0117694	0.00810264	9.22933	29.9672	3.05708	NA	1.1128	4.35837	5.87918	4.93646	0.289916
O43663	PRC1	Protein regulator of cytokinesis 1	-1.32773	-1.36879	-1.3233	-1.27939	NA	-2.07626	-1.72333	NA	-2.13548	-1.00986	-1.88834	-1.36564	-0.267475	-1.38061	-0.957146	-0.893682	-1.31826	-0.799555	-1.26022	-1.61687	NA	-1.32527	-1.22785	-1.57964	-1.86873	-1.41219	NA	-1.2137	18.3401	25.3195	17.9536	16.1428	NA	11.8538	6.40451	NA	62.1104	7.25232	16.8042	17.5032	0.0625893	29.214	3.32854	3.34044	19.518	3.44538	17.8963
O43670	ZNF207 BUGZ	BUB3-interacting and GLEBS motif-containing protein ZNF207 (BuGZ) (hBuGZ) (Zinc finger protein 207)	-0.426501	-0.376482	-0.516591	-0.70325	-0.600688	-0.628044	-0.34549	-0.636893	-0.482812	-0.389603	-0.962957	-0.97017	-0.4025	NA	-0.31784	-0.314314	-0.41445	-0.37051	-0.607115	-0.319555	-0.553872	-0.418642	-0.390386	-0.464022	-0.602654	-0.320745	-0.368847	-1.0707	2.91363	2.57548	0.980373	0.0390951	5.2648	0.244324	1.40994	6.21238	3.52448	2.53777	15.4353	14.8551	2.61755	NA	1.16026	1.39186	2.9929	2.2537	5.24656
O43683	BUB1 BUB1L	Mitotic checkpoint serine/threonine-protein kinase BUB1 (hBUB1) (EC 2.7.11.1) (BUB1A)	-0.0782343	-0.148514	NA	NA	-1.28225	-1.19655	-1.29747	-0.794843	-3.2419	-2.25123	-1.07766	-1.28609	-1.96784	-1.57542	-0.341668	NA	NA	NA	-0.534032	-0.300136	-0.222764	NA	-0.949391	-0.139024	-1.64682	NA	-0.149407	NA	7.12005e-05	5.68869e-05	NA	NA	4.99643	27.754	11.579	2.5908	109.635	58.9405	2.55602	18.7525	15.5698	21.734	0.229869	NA	NA	NA	0.0339046
O43684	BUB3	Mitotic checkpoint protein BUB3	-0.323692	-0.299496	-0.477187	-0.0485727	-0.507237	-0.261733	-0.322391	-0.324037	-0.428957	-0.566812	-0.378507	-0.818037	-0.552244	-0.230404	-0.340997	NA	-0.295046	-0.273335	-0.432855	-0.314969	-0.316465	-0.253223	-0.116328	-0.342139	-0.271379	-0.0492675	-0.227686	-0.561976	0.171058	0.10367	1.2641	0.00144911	1.6614	0.0454127	0.0272429	0.197432	0.735956	2.41541	0.423295	8.69486	2.1627	0.014312	0.505092	NA	0.12081	0.0690973	0.770512
O43707	ACTN4	Alpha-actinin-4 (Non-muscle alpha-actinin 4)	NA	-0.691894	-1.02714	-1.18716	-0.893683	-0.860473	-0.95505	-1.02911	-0.965817	-1.0148	-0.480196	-0.62643	-1.1971	-1.8422	-0.947471	-1.01197	-0.0370729	-0.0334851	-0.963751	-0.678866	-1.04716	-0.11375	-0.669735	-0.698377	-0.660613	-0.479247	-0.71568	-0.808724	NA	3.77071	21.3145	28.3986	2.56792	11.0327	13.8298	18.1076	14.4229	24.4858	0.083792	3.95277	35.4555	51.2154	12.6829	13.2477	0.00147252	0.00209043	20.2176
O43709	WBSCR22 MERM1 HUSSY-03 PP3381	Probable 18S rRNA (guanine-N(7))-methyltransferase (EC 2.1.1.-) (Bud site selection protein 23 homolog) (Metastasis-related methyltransferase 1) (Williams-Beuren syndrome chromosomal region 22 protein)	NA	NA	NA	NA	NA	NA	NA	NA	NA	NA	NA	NA	NA	NA	NA	NA	NA	NA	NA	NA	NA	NA	NA	NA	NA	NA	NA	NA	NA	NA	NA	NA	NA	NA	NA	NA	NA	NA	NA	NA	NA	NA	NA	NA	NA	NA	NA
O43719	HTATSF1	HIV Tat-specific factor 1 (Tat-SF1)	-1.1444	-0.817645	-1.16881	-0.589601	-1.02441	-0.58912	-0.676844	-0.774687	-0.940889	-0.85504	-0.860996	-0.783511	NA	-1.41699	-0.876034	-1.2476	-0.739226	-0.807739	-0.705273	-0.641498	-0.798949	-0.781358	-1.05129	-0.96006	-0.709375	-0.890176	-1.10019	-1.26425	22.725	5.65747	27.2128	6.51952	4.56487	5.9288	6.1333	8.17562	3.54535	4.40942	5.67773	9.64571	NA	1.74928	10.974	1.77146	5.58445	3.74032	5.70598
O43747	AP1G1 ADTG CLAPG1	AP-1 complex subunit gamma-1 (Adaptor protein complex AP-1 subunit gamma-1) (Adaptor-related protein complex 1 subunit gamma-1) (Clathrin assembly protein complex 1 gamma-1 large chain) (Gamma1-adaptin) (Golgi adaptor HA1/AP1 adaptin subunit gamma-1)	-0.193938	-0.294475	-0.680323	-0.876829	-0.507024	NA	NA	-0.209674	-0.32509	-0.689861	-0.265055	-0.247641	-0.337528	-0.197375	NA	-1.39456	NA	NA	NA	NA	-0.421984	-0.750605	-0.652729	-0.304044	-0.386869	NA	-0.3084	-0.11973	1.96976e-05	0.000108881	0.118133	22.7387	0.0252651	NA	NA	7.72642e-05	0.0339139	6.21695	2.88814e-05	3.56501e-05	0.00021219	4.26557e-05	NA	18.748	NA	NA	NA
O43768	ENSA	Alpha-endosulfine (ARPP-19e)	-0.89283	-0.868832	-0.623023	NA	-0.829548	-1.27069	-1.22791	-0.839747	-1.3183	-1.22685	-1.01305	-1.01708	-1.02875	-0.959856	-0.854948	-0.876934	-0.510028	-0.490377	-1.11477	-0.971744	-1.11375	-0.539703	-0.843567	-1.03078	-1.07182	-1.02186	-1.1199	-1.36689	10.1823	6.46999	2.28218	NA	0.982001	29.6777	29.4067	3.69722	29.4287	32.6745	15.8454	16.7164	13.1181	5.36212	9.84742	4.22738	1.3156	0.184867	20.0821
O43776	NARS	Asparagine--tRNA ligase, cytoplasmic (EC 6.1.1.22) (Asparaginyl-tRNA synthetase) (AsnRS)	-0.692518	-1.30083	-0.689104	-1.20273	-1.31148	-1.10783	-1.86681	-0.671571	-0.651884	-0.736866	-0.737587	-1.1865	-2.00861	-2.08411	-0.670299	-0.643322	-0.170402	-0.558029	-0.667979	-0.598233	-0.920753	-0.599385	-0.977757	-0.753529	-1.21677	-0.696601	-0.72331	NA	2.01174	20.722	3.70658	15.7844	14.1401	18.8402	58.3518	2.65927	1.3573	4.6267	4.16957	19.4331	57.3793	61.9779	2.72752	1.57474	0.0317073	0.300305	3.4837
O43791	SPOP	Speckle-type POZ protein (HIB homolog 1) (Roadkill homolog 1)	-1.749	-3.69779	NA	-2.56747	-7.73098	-0.755724	NA	-2.34354	-2.33699	-1.78275	-2.1911	NA	-0.0432566	NA	NA	NA	-2.01742	-1.95788	-1.36962	-2.0099	-1.99851	-2.03539	-2.92687	-4.72469	-2.17335	-3.72095	-3.95193	-1.27785	30.3028	100.338	NA	60.9416	149.527	1.70448	NA	74.477	38.7068	15.0178	56.1995	NA	0.00169246	NA	NA	NA	42.1396	19.5823	8.96843
O43795	MYO1B	Unconventional myosin-Ib (MYH-1c) (Myosin I alpha) (MMI-alpha) (MMIa)	-0.593931	-0.806904	-0.411867	-0.761368	-1.92331	-0.809397	-0.766145	-1.62448	-1.53913	-1.55758	NA	-0.448292	-0.934738	-0.830634	-0.818199	-1.6211	-1.95902	-0.684143	-3.12045	-1.54742	-1.75846	-0.827205	-0.804174	-0.819556	-0.976938	-0.766622	-0.782708	-0.523119	0.160907	6.83686	0.162515	1.61651	30.6479	6.19987	9.0366	39.4679	25.1765	38.7219	NA	0.0286535	5.4733	7.40234	1.28958	18.7632	69.524	5.895	121.495
O43809	NUDT21 CFIM25 CPSF25 CPSF5	Cleavage and polyadenylation specificity factor subunit 5 (Cleavage and polyadenylation specificity factor 25 kDa subunit) (CFIm25) (CPSF 25 kDa subunit) (Nucleoside diphosphate-linked moiety X motif 21) (Nudix motif 21) (Pre-mRNA cleavage factor Im 25 kDa subunit)	-1.05121	-0.637701	-1.11769	-0.765035	-0.469812	-0.317605	-0.285774	-0.875719	-0.400038	-0.707456	-1.16787	-1.37989	-0.218337	-0.391178	-1.12272	-0.789572	-1.10223	-1.15281	-0.858138	-0.859815	NA	-1.07768	-0.560013	-0.334764	-0.935839	-0.585892	-0.675583	-1.28595	25.0368	1.81914	32.8683	1.61903	0.432861	0.0640596	0.0437437	8.53443	0.287634	4.57307	35.5578	55.354	0.0269739	0.00968506	31.5246	3.67865	23.1444	25.9859	11.1805
O43815	STRN	Striatin	NA	-1.60682	-1.31939	-2.03845	-1.36443	-2.21607	-2.10327	-1.64652	-1.31176	-1.48923	NA	-1.19059	-2.49537	-3.31581	-1.89805	-0.777415	-1.34047	-1.01384	-1.30019	-1.25702	NA	-0.973573	-2.02393	-1.24613	-1.5681	-0.724051	-1.82333	-1.44916	NA	17.2807	18.3041	60.1706	16.9367	71.7359	61.0268	8.67487	13.3303	22.8734	NA	4.74095	74.7222	112.195	33.3858	2.9441	19.4529	0.949167	15.5926
O43818	RRP9 RNU3IP2 U355K	U3 small nucleolar RNA-interacting protein 2 (RRP9 homolog) (U3 small nucleolar ribonucleoprotein-associated 55 kDa protein) (U3 snoRNP-associated 55 kDa protein) (U3-55K)	-2.25165	-0.757979	NA	-0.669122	-3.53971	-2.09611	-0.275358	-1.07899	NA	-0.175362	NA	NA	NA	-0.968726	-1.36906	-2.39942	-1.64736	-1.98975	-1.92872	NA	-3.25312	-0.995598	-1.21949	-1.97373	NA	-3.70431	-1.17342	-0.748059	43.6217	0.687473	NA	1.28264	45.1683	33.0055	0.0151656	1.54613	NA	0.0271604	NA	NA	NA	3.58231	10.9277	45.8189	10.8634	22.6091	20.4537
O43819	SCO2	Protein SCO2 homolog, mitochondrial	NA	NA	NA	NA	NA	NA	NA	NA	NA	NA	NA	NA	NA	NA	NA	NA	NA	NA	NA	NA	NA	NA	NA	NA	NA	NA	NA	NA	NA	NA	NA	NA	NA	NA	NA	NA	NA	NA	NA	NA	NA	NA	NA	NA	NA	NA	NA
O43822	C21orf2 LRRC76	Protein C21orf2 (C21orf-HUMF09G8.5) (Leucine-rich repeat-containing protein 76) (YF5/A2)	-0.0515302	-1.27686	NA	-0.468976	-0.392165	-1.41933	-1.24543	-0.137436	-1.00298	-0.817182	-0.253871	-1.07534	-1.3381	-1.85777	-1.27291	-1.3136	-0.725412	-0.550941	-0.19432	-0.239701	-1.72721	-0.828908	-0.742349	-1.39496	-0.967595	NA	-0.198478	-0.88016	0.000240568	2.36719	NA	0.255231	0.0824007	43.0925	19.4512	0.00104658	6.02669	4.95165	0.329094	6.66019	35.7081	71.949	2.45559	1.77754	4.94315	0.163719	0.00103106
O43823	AKAP8 AKAP95	A-kinase anchor protein 8 (AKAP-8) (A-kinase anchor protein 95 kDa) (AKAP 95)	-1.37817	-0.12681	-1.77493	-1.70718	-1.57694	-0.402287	-0.271	-0.316958	-0.803209	-0.917385	-0.988947	-1.13703	-1.1156	-1.18002	-1.27593	-1.3614	-1.24408	-1.66326	-1.07519	-1.18051	-0.994633	-0.870638	-0.160342	-0.159996	NA	-1.37233	NA	-1.26621	35.7945	0.0178787	55.2337	45.6774	34.5453	0.466444	0.197341	0.0750386	6.44292	7.77187	7.73664	8.68824	3.44618	12.1438	19.2193	15.4968	23.4848	50.8973	18.8798
O43826	SLC37A4 G6PT G6PT1 PRO0685 TRG19	Glucose-6-phosphate exchanger SLC37A4 (Glucose-5-phosphate transporter) (Glucose-6-phosphate translocase) (Solute carrier family 37 member 4) (Transformation-related gene 19 protein) (TRG-19)	NA	NA	NA	NA	-0.0304224	NA	NA	NA	NA	NA	NA	NA	NA	NA	NA	NA	NA	-1.80303	-1.4219	-1.53594	NA	NA	NA	NA	NA	NA	NA	NA	NA	NA	NA	NA	0.00208695	NA	NA	NA	NA	NA	NA	NA	NA	NA	NA	NA	NA	61.4275	17.1833
O43837	IDH3B	Isocitrate dehydrogenase [NAD] subunit beta, mitochondrial (EC 1.1.1.41) (Isocitric dehydrogenase subunit beta) (NAD(+)-specific ICDH subunit beta)	NA	NA	-1.65016	NA	-0.286489	NA	NA	NA	NA	NA	NA	NA	NA	NA	NA	-0.781933	NA	-1.04422	NA	NA	NA	NA	NA	-0.908411	-1.9422	NA	-0.620287	NA	NA	NA	21.3842	NA	0.0061754	NA	NA	NA	NA	NA	NA	NA	NA	NA	NA	0.618928	NA	9.29074	NA
O43847	NRDC NRD1	Nardilysin (EC 3.4.24.61) (N-arginine dibasic convertase) (NRD convertase) (NRD-C) (Nardilysin convertase)	NA	NA	NA	NA	NA	NA	NA	NA	NA	NA	NA	NA	NA	NA	NA	NA	NA	NA	NA	NA	NA	NA	NA	NA	NA	NA	NA	NA	NA	NA	NA	NA	NA	NA	NA	NA	NA	NA	NA	NA	NA	NA	NA	NA	NA	NA	NA
O43865	AHCYL1 DCAL IRBIT XPVKONA	Adenosylhomocysteinase 2 (AdoHcyase 2) (EC 3.3.1.1) (DC-expressed AHCY-like molecule) (IP(3)Rs binding protein released with IP(3)) (IRBIT) (S-adenosyl-L-homocysteine hydrolase 2) (S-adenosylhomocysteine hydrolase-like protein 1)	-3.40528	-3.99891	-0.474843	-1.14604	-0.210439	-2.1201	-2.38697	-2.0294	-3.85215	-3.76734	NA	-3.49996	-0.356153	-3.50293	-1.45125	-0.43932	-0.458274	-0.432396	-2.77647	-3.20006	-3.47671	-0.404545	-2.78392	-1.38821	-0.81933	-0.928426	NA	-1.28882	73.2172	122.253	0.131524	7.61694	0.0432151	51.5821	53.6534	39.0298	125.424	86.501	NA	71.8165	0.178782	88.1375	10.7421	0.33003	0.391416	0.102765	32.8318
O43895	XPNPEP2	Xaa-Pro aminopeptidase 2 (EC 3.4.11.9) (Aminoacylproline aminopeptidase) (Membrane-bound aminopeptidase P) (Membrane-bound APP) (Membrane-bound AmP) (mAmP) (X-Pro aminopeptidase 2)	NA	NA	NA	NA	NA	NA	NA	NA	NA	NA	NA	NA	NA	NA	NA	NA	-4.2544	NA	NA	NA	NA	NA	NA	NA	NA	NA	NA	NA	NA	NA	NA	NA	NA	NA	NA	NA	NA	NA	NA	NA	NA	NA	NA	NA	50.8168	NA	NA
O43896	KIF1C KIAA0706	Kinesin-like protein KIF1C	NA	NA	NA	NA	NA	-4.53538	-2.83877	NA	NA	NA	-6.26532	-4.87188	-6.12774	-6.59682	NA	NA	NA	NA	NA	NA	NA	-2.56911	NA	NA	NA	NA	NA	NA	NA	NA	NA	NA	NA	202.82	91.7699	NA	NA	NA	247.501	207.051	233.705	256.186	NA	NA	NA	NA	NA
O43913	ORC5 ORC5L	Origin recognition complex subunit 5	-1.00437	-0.588807	-0.961745	-0.13807	-1.8621	-1.12823	-1.22256	-0.784956	-0.673036	-0.523379	NA	-0.309185	NA	NA	-1.1828	-1.48833	-0.219483	-0.407025	-0.771548	-1.21649	NA	-1.205	-1.40327	-1.36478	-1.65235	-1.49171	-1.72838	-1.15411	5.08719	0.501645	5.23069	0.000448115	58.2437	18.4258	27.2841	2.84824	1.31094	0.65983	NA	0.0458793	NA	NA	20.6879	46.7369	0.0815015	0.00358641	4.10564
O60216	RAD21 HR21 KIAA0078 NXP1	Double-strand-break repair protein rad21 homolog (hHR21) (Nuclear matrix protein 1) (NXP-1) (SCC1 homolog)	-1.48192	-1.17281	-1.24098	-1.857	-2.12585	-1.54299	-1.15779	-1.3293	-1.5349	-1.8431	NA	-1.11213	NA	NA	-1.35711	-1.37917	-1.18955	-1.25745	-1.68152	-1.25303	-1.68893	-1.33791	-1.26649	-1.38227	-1.75782	-1.90834	-1.54769	-1.23103	24.7551	7.21439	30.383	63.2165	69.6174	24.7285	29.9913	33.0413	11.8594	11.1705	NA	1.90977	NA	NA	22.666	32.4821	26.3206	31.2317	21.7312
O60231	DHX16 DBP2 DDX16 KIAA0577	Putative pre-mRNA-splicing factor ATP-dependent RNA helicase DHX16 (EC 3.6.4.13) (ATP-dependent RNA helicase #3) (DEAH-box protein 16)	-1.36528	-0.901499	-1.88983	-0.89481	-1.13593	-0.989491	-0.91767	-1.3245	-1.06172	-1.21778	-1.02888	-0.959833	NA	NA	-0.934191	-1.48962	-0.958493	-0.963646	-1.26221	-0.928184	-1.14761	-1.2861	-1.21521	-0.96602	-1.32443	-1.52002	-1.04336	-1.20406	30.9471	10.0806	59.8975	2.48844	12.9386	4.81877	7.32559	25.691	1.4554	2.18883	11.077	12.0181	NA	NA	5.61089	36.2433	2.98426	8.68604	17.8112
O60232	SSSCA1	Sjoegren syndrome/scleroderma autoantigen 1 (Autoantigen p27)	NA	NA	NA	-2.47377	-0.25736	NA	NA	-0.352387	-1.57279	-1.41499	NA	NA	NA	NA	NA	-0.015046	NA	NA	NA	-0.893245	NA	-0.407051	NA	NA	-1.83403	NA	NA	NA	NA	NA	NA	115.226	0.00333001	NA	NA	0.206373	16.1127	19.5982	NA	NA	NA	NA	NA	0.00106766	NA	NA	NA
O60244	MED14 ARC150 CRSP2 CXorf4 DRIP150 EXLM1 RGR1 TRAP170	Mediator of RNA polymerase II transcription subunit 14 (Activator-recruited cofactor 150 kDa component) (ARC150) (Cofactor required for Sp1 transcriptional activation subunit 2) (CRSP complex subunit 2) (Mediator complex subunit 14) (RGR1 homolog) (hRGR1) (Thyroid hormone receptor-associated protein complex 170 kDa component) (Trap170) (Transcriptional coactivator CRSP150) (Vitamin D3 receptor-in…	-2.66941	-1.4704	-1.64409	-1.47093	-2.01571	-0.754063	NA	-1.70171	-0.421974	NA	-1.5729	-1.28173	NA	NA	-1.0035	-1.02032	-1.74438	-1.11152	NA	NA	NA	-1.60886	-1.65259	-1.43206	-1.62465	-3.10544	-2.54281	-1.73865	110.102	24.0152	39.2502	41.865	65.3921	1.49143	NA	24.0828	0.0443854	NA	34.7952	10.9474	NA	NA	5.37569	5.35432	32.6223	9.83796	NA
O60256	PRPSAP2	Phosphoribosyl pyrophosphate synthase-associated protein 2 (PRPP synthase-associated protein 2) (41 kDa phosphoribosypyrophosphate synthetase-associated protein) (PAP41)	NA	NA	-2.37923	NA	-0.0517374	NA	NA	NA	NA	-1.32425	NA	-0.543115	-0.712635	NA	NA	-0.465988	NA	NA	-1.14406	-1.48798	NA	NA	NA	NA	NA	NA	NA	NA	NA	NA	93.5443	NA	0.00273924	NA	NA	NA	NA	16.2813	NA	0.403102	0.838105	NA	NA	0.182046	NA	NA	10.9139
O60264	SMARCA5 SNF2H WCRF135	SWI/SNF-related matrix-associated actin-dependent regulator of chromatin subfamily A member 5 (SWI/SNF-related matrix-associated actin-dependent regulator of chromatin A5) (EC 3.6.4.-) (Sucrose nonfermenting protein 2 homolog) (hSNF2H)	-0.774843	-0.69919	-0.677976	-0.962539	-1.2835	-0.701239	-0.647662	-0.732245	-0.82487	-0.836079	-0.717318	-0.736301	-0.589847	NA	-0.641184	-0.952824	-0.666799	-0.71658	-0.758539	-0.736582	-0.663162	-0.676463	-0.657174	-0.820461	-0.786134	-1.23625	-0.90024	-0.812782	12.0831	6.89192	4.00631	3.30189	25.095	3.1394	4.33671	8.33394	0.781382	1.77656	0.329522	1.08954	0.0901201	NA	3.88946	14.8934	6.62083	8.10443	10.1754
O60271	SPAG9 HSS KIAA0516 MAPK8IP4 SYD1 HLC6	C-Jun-amino-terminal kinase-interacting protein 4 (JIP-4) (JNK-interacting protein 4) (Cancer/testis antigen 89) (CT89) (Human lung cancer oncogene 6 protein) (HLC-6) (JNK-associated leucine-zipper protein) (JLP) (Mitogen-activated protein kinase 8-interacting protein 4) (Proliferation-inducing protein 6) (Protein highly expressed in testis) (PHET) (Sperm surface protein) (Sperm-associated antige…	NA	-0.910213	-0.659036	-0.882846	-0.610259	-1.40665	-1.38288	-0.847483	-1.41448	-1.44265	-0.753007	-0.717764	-1.37652	-1.46408	-1.39422	-0.937281	-1.13572	-0.860179	-1.12652	-1.03123	-1.09094	-0.737063	-0.954748	-0.931813	-1.2725	-0.400791	-1.03942	-0.898706	NA	8.09126	1.63541	6.58879	0.0813255	45.3088	50.2963	8.11818	41.3216	53.2682	1.43412	2.63061	46.0995	39.0164	40.475	3.35456	25.4298	3.03812	22.9429
O60281	ZNF292 KIAA0530	Zinc finger protein 292	NA	NA	NA	NA	NA	NA	NA	NA	NA	NA	-1.81612	-1.79801	NA	NA	NA	-3.06508	NA	-2.02623	-3.35632	-3.78371	-5.92308	NA	NA	NA	NA	-0.399986	NA	NA	NA	NA	NA	NA	NA	NA	NA	NA	NA	NA	19.7313	21.0804	NA	NA	NA	59.2523	NA	79.3781	99.7044
O60282	KIF5C KIAA0531 NKHC2	Kinesin heavy chain isoform 5C (Kinesin heavy chain neuron-specific 2)	-0.177923	-2.67927	-0.571246	-0.429247	-0.423118	-2.13254	-2.16591	-0.181422	-1.5589	-0.810618	-0.334532	-0.399588	-0.824238	-2.05128	-1.33082	-0.630036	-1.19619	NA	-1.09897	-1.05338	-1.54683	-0.796798	-0.913226	-0.642505	-1.48338	-0.390257	-1.25733	-1.14379	0.0202482	102.675	0.79051	1.6292	0.331621	77.8478	76.5898	0.00204155	19.9416	3.35033	0.00301731	0.00911994	6.7446	57.3059	26.3924	0.263539	5.30604	NA	24.7975
O60287	URB1 C21orf108 KIAA0539 NOP254 NPA1	Nucleolar pre-ribosomal-associated protein 1 (Nucleolar protein 254 kDa) (URB1 ribosome biogenesis 1 homolog)	-4.1734	-1.85521	-2.10467	-2.21232	-3.23417	-1.34876	-1.71722	-0.869101	-0.509546	-0.442558	NA	NA	NA	NA	-1.94213	-2.88375	-2.19833	-2.54994	-1.4386	-1.80869	-2.09311	-1.71409	-1.73289	-2.00351	-0.0470321	-2.16906	-1.59078	-1.45386	152.172	22.5314	46.7402	56.7608	70.0545	27.5228	8.86017	2.6461	0.0616859	0.10066	NA	NA	NA	NA	37.9964	74.1079	64.6215	80.1467	16.9273
O60292	SIPA1L3 KIAA0545 SPAL3	Signal-induced proliferation-associated 1-like protein 3 (SIPA1-like protein 3) (SPA-1-like protein 3)	NA	NA	NA	-2.25663	-0.801786	-2.64756	-2.39596	NA	NA	NA	-3.55318	-2.33702	-1.73365	-0.735342	-1.67334	NA	-1.43301	NA	NA	NA	-0.953929	-0.0898375	NA	-0.476708	NA	NA	NA	-1.01171	NA	NA	NA	86.8642	2.70068	116.514	77.9778	NA	NA	NA	156.483	86.427	50.9456	0.131715	28.8295	NA	20.4772	NA	NA
O60293	ZFC3H1 CCDC131 KIAA0546 PSRC2	Zinc finger C3H1 domain-containing protein (Coiled-coil domain-containing protein 131) (Proline/serine-rich coiled-coil protein 2)	-3.16625	-1.32697	-2.32844	-0.838541	-0.619239	-0.665732	-1.19785	-1.28677	-0.620373	-0.615275	-1.16594	-0.852919	NA	NA	-0.930554	-1.11072	-1.33056	-0.960398	-0.573192	-0.693824	-0.594926	-1.56327	-0.757563	-0.189824	-0.854454	-0.821144	-0.418471	-0.481255	121.04	24.3247	58.3073	9.84113	2.47016	4.58932	1.06728	28.2296	1.66408	2.66839	17.0318	7.87374	NA	NA	2.11133	14.8759	30.0723	15.661	2.54103
O60306	AQR KIAA0560	Intron-binding protein aquarius (Intron-binding protein of 160 kDa) (IBP160)	-1.639	-1.56192	-1.49741	-1.29213	-2.55317	-1.69984	-1.34695	-1.07808	NA	-0.12579	-0.911644	-0.938157	-0.502255	-0.961212	-1.23792	-1.30187	-1.37099	-1.35751	-0.555033	-0.706808	-1.65416	-1.43957	-1.49936	-1.89064	-1.59246	-2.69776	-2.31489	-1.69093	23.6898	10.5107	24.2428	11.3267	55.1197	38.3285	10.4053	3.18103	NA	0.0475145	1.78043	1.43241	0.206818	0.851726	13.0916	4.84854	16.6045	19.142	1.31423
O60313	OPA1 KIAA0567	Dynamin-like 120 kDa protein, mitochondrial (EC 3.6.5.5) (Optic atrophy protein 1) [Cleaved into: Dynamin-like 120 kDa protein, form S1]	NA	NA	NA	NA	NA	NA	NA	NA	NA	NA	NA	NA	NA	-3.16496	NA	NA	NA	NA	NA	NA	NA	NA	NA	NA	NA	NA	NA	NA	NA	NA	NA	NA	NA	NA	NA	NA	NA	NA	NA	NA	NA	178.002	NA	NA	NA	NA	NA
O60315	ZEB2 KIAA0569 SIP1 ZFHX1B ZFX1B HRIHFB2411	Zinc finger E-box-binding homeobox 2 (Smad-interacting protein 1) (SMADIP1) (Zinc finger homeobox protein 1b)	-1.83115	-1.30169	-3.68818	-1.37695	-0.723352	-1.26779	-1.31796	-0.479821	-0.832125	-0.316441	-1.50399	-1.82967	-0.712426	-2.05334	-1.10921	-1.29019	-1.49986	-0.989306	-0.159913	NA	-0.702057	-1.12935	-0.908785	-0.523344	-1.74213	-1.65046	-1.41409	-1.52455	61.6364	1.77015	124.469	22.7476	0.892788	28.8815	11.2576	0.00451446	0.407179	0.000554007	27.7024	67.1648	0.0562731	5.23165	13.0051	5.99604	44.7606	9.35376	0.00523464
O60318	MCM3AP GANP KIAA0572 MAP80	Germinal-center associated nuclear protein (GANP) (80 kDa MCM3-associated protein) (MCM3 acetylating protein) (MCM3AP) (EC 2.3.1.-) (MCM3 acetyltransferase)	-1.19104	-1.50711	-0.993501	-1.05944	-1.53941	-0.360372	NA	-0.937109	-1.17024	-0.84375	-0.955011	-1.01602	-0.996405	-1.09667	-0.804971	-0.961801	-1.06433	-1.09235	-1.02434	-0.758625	-0.950834	-1.02206	-1.40033	-1.53752	-0.786896	-1.10012	-0.790946	-1.04817	36.4302	61.731	7.30601	23.8614	28.5631	0.000368918	NA	5.09184	31.5853	12.0372	19.247	8.84635	11.4105	1.3048	11.7768	5.2907	22.6918	23.3106	8.85202
O60333	KIF1B KIAA0591 KIAA1448	Kinesin-like protein KIF1B (Klp)	NA	-0.0522052	NA	-0.787943	-0.435314	-4.06256	-3.56462	NA	NA	-0.40794	-3.07095	-2.55493	-5.02278	-4.79572	NA	NA	NA	NA	-0.578983	NA	-0.240116	-1.2153	-3.24058	-1.14353	-1.04871	NA	-0.0154224	NA	NA	0.000175563	NA	0.148725	0.0285155	174.816	132.012	NA	NA	0.0827138	120.566	91.6651	187.141	200.37	NA	NA	NA	NA	1.64529
O60341	KDM1A AOF2 KDM1 KIAA0601 LSD1	Lysine-specific histone demethylase 1A (EC 1.-.-.-) (BRAF35-HDAC complex protein BHC110) (Flavin-containing amine oxidase domain-containing protein 2)	-0.951063	-0.723368	-0.674097	-0.69825	-0.780864	-0.663038	-0.647798	-0.701796	-0.580975	-0.679574	-0.787873	-0.742779	NA	-0.249166	-0.671233	-0.286124	-0.867299	-0.753993	-0.815405	-0.682286	-1.06633	-0.680468	-0.816509	-0.623749	-0.926172	-0.788551	-0.636493	-1.28735	21.4878	9.69247	9.38305	8.85176	6.54374	8.33839	6.14139	5.95303	3.25602	1.9273	13.3932	7.32251	NA	0.000713773	9.00076	0.168048	13.9556	3.70658	1.79293
O60343	TBC1D4 AS160 KIAA0603	TBC1 domain family member 4 (Akt substrate of 160 kDa) (AS160)	NA	NA	-2.16988	-2.25067	-0.373981	-0.467742	-1.0241	NA	-0.504661	-0.834889	NA	NA	-1.63096	-1.96103	-0.265929	-0.898671	-0.740154	-0.491765	-0.26377	NA	-0.022653	NA	NA	NA	NA	NA	NA	NA	NA	NA	65.5291	88.1418	0.0335589	3.15663	7.36826	NA	0.358135	0.187978	NA	NA	13.8197	61.4222	0.0834933	0.453486	8.50457	1.75902	0.0490137
O60346	PHLPP1 KIAA0606 PHLPP PLEKHE1 SCOP	PH domain leucine-rich repeat-containing protein phosphatase 1 (EC 3.1.3.16) (Pleckstrin homology domain-containing family E member 1) (PH domain-containing family E member 1) (Suprachiasmatic nucleus circadian oscillatory protein) (hSCOP)	NA	NA	NA	NA	NA	NA	NA	NA	NA	NA	NA	NA	NA	-2.36461	NA	NA	NA	NA	NA	NA	NA	NA	NA	NA	NA	NA	NA	NA	NA	NA	NA	NA	NA	NA	NA	NA	NA	NA	NA	NA	NA	38.3698	NA	NA	NA	NA	NA
O60488	ACSL4 ACS4 FACL4 LACS4	Long-chain-fatty-acid--CoA ligase 4 (EC 6.2.1.3) (Long-chain acyl-CoA synthetase 4) (LACS 4)	-0.22404	-1.72897	NA	NA	-0.484388	NA	NA	-0.315629	-1.55309	-1.22414	-0.339925	-0.39971	-0.532454	-0.265235	NA	-1.82384	NA	-2.88064	-0.281489	-1.18702	-0.45498	-2.28043	-0.883041	-0.316222	-0.134129	NA	-0.312766	-1.83144	5.31544e-05	4.40058	NA	NA	0.0749171	NA	NA	0.000624786	1.61284	0.745784	0.000302674	0.000474742	0.00334779	0.000241906	NA	1.66598	NA	52.8253	0.228601
O60493	SNX3	Sorting nexin-3 (Protein SDP3)	-0.123588	-0.247154	NA	NA	-0.42423	-0.412253	NA	-0.18158	-0.324357	-0.863769	-0.264357	-0.247823	-0.315052	-0.215257	NA	-1.2693	NA	-1.47129	-0.575146	-0.943078	-0.343572	-1.08999	NA	-0.216214	-0.0690533	NA	-0.263727	-0.0697295	0.000293643	0.00119063	NA	NA	0.018669	0.512137	NA	0.00101522	0.0240409	0.745216	0.000963955	0.00114748	0.00208601	0.000851408	NA	15.4815	NA	28.9024	0.0429726
O60502	MGEA5 HEXC KIAA0679 MEA5	Protein O-GlcNAcase (OGA) (EC 3.2.1.169) (Beta-N-acetylglucosaminidase) (EC 3.2.1.-) (Beta-N-acetylhexosaminidase) (Beta-hexosaminidase) (Meningioma-expressed antigen 5) (N-acetyl-beta-D-glucosaminidase) (N-acetyl-beta-glucosaminidase) (Nuclear cytoplasmic O-GlcNAcase and acetyltransferase) (NCOAT)	-0.83842	-0.3714	-1.21906	-1.01269	NA	-1.23645	-1.15217	-0.710932	-1.43126	-1.34049	-1.43472	-1.41451	-1.34258	-1.40079	-1.34035	-0.380267	-1.95184	-1.36417	-1.22987	-1.32822	-1.09169	-0.393771	-0.0484869	-0.829726	-1.39659	-0.460843	-1.18108	-1.11321	0.185782	0.239993	22.7895	6.53609	NA	18.6152	18.0699	1.87484	42.2315	40.8221	41.3836	37.3003	21.2314	33.1511	37.6193	0.154679	58.3496	19.4451	23.8276
O60504	SORBS3 SCAM1	Vinexin (SH3-containing adapter molecule 1) (SCAM-1) (Sorbin and SH3 domain-containing protein 3)	NA	NA	NA	NA	NA	NA	NA	NA	NA	NA	NA	NA	NA	NA	NA	NA	NA	NA	NA	NA	NA	NA	NA	NA	NA	NA	NA	NA	NA	NA	NA	NA	NA	NA	NA	NA	NA	NA	NA	NA	NA	NA	NA	NA	NA	NA	NA
O60506	SYNCRIP HNRPQ NSAP1	Heterogeneous nuclear ribonucleoprotein Q (hnRNP Q) (Glycine- and tyrosine-rich RNA-binding protein) (GRY-RBP) (NS1-associated protein 1) (Synaptotagmin-binding, cytoplasmic RNA-interacting protein)	-0.619022	-0.728432	-0.302537	-0.596966	-1.48587	-0.670086	-0.426494	-0.946934	-0.280136	-0.386832	-0.580862	-0.463836	-0.72925	-0.685878	-0.648418	-1.91266	-0.728001	-0.991005	-0.660705	-0.347273	-0.854544	-1.08553	-0.420254	-1.42104	NA	-1.70967	-0.879451	-0.408609	2.53312	6.37164	0.0305723	3.07057	18.0774	3.39785	0.193591	10.6261	0.0262402	0.0243707	2.76538	0.61712	6.659	1.66613	2.12936	40.8608	4.72355	12.1385	1.83447
O60508	CDC40 EHB3 PRP17 PRPF17	Pre-mRNA-processing factor 17 (Cell division cycle 40 homolog) (EH-binding protein 3) (Ehb3) (PRP17 homolog) (hPRP17)	-0.845118	-0.882329	-0.70943	-0.906749	-2.4483	-0.920428	-0.993658	-1.55542	-0.866355	-0.807671	-0.853034	-0.76103	-0.758993	NA	-0.780277	-1.81353	-1.81041	-1.84562	-0.785294	-0.75077	-1.63311	-1.47071	-0.815743	-2.12953	-0.740074	-2.32941	-2.12379	-1.01445	5.78738	3.39482	1.68755	0.883691	42.7364	6.21554	0.590342	18.0056	2.86203	4.14047	1.1243	1.62711	1.33036	NA	2.13534	24.2555	34.4916	35.4486	4.26453
O60524	NEMF SDCCAG1	Nuclear export mediator factor NEMF (Antigen NY-CO-1) (Serologically defined colon cancer antigen 1)	NA	NA	NA	NA	-0.259657	NA	NA	NA	NA	-1.14281	NA	NA	-1.4576	-0.00183446	NA	-0.639489	NA	NA	NA	-0.205437	NA	NA	NA	NA	NA	NA	-0.393197	NA	NA	NA	NA	NA	0.00159521	NA	NA	NA	NA	11.1335	NA	NA	1.25882	0.0279724	NA	0.0807689	NA	NA	NA
O60563	CCNT1	Cyclin-T1 (CycT1) (Cyclin-T)	-1.51634	-0.764802	-1.01627	-0.378871	-0.651641	-0.337457	-0.271038	-0.708425	-0.512381	-0.505621	-1.5397	-1.468	-0.339032	NA	-0.722422	-0.437052	-0.710673	-0.532172	-0.860699	-0.748822	-0.357677	-1.29458	-1.00075	-0.158245	-0.956042	-0.756566	-0.33885	-0.717369	55.1077	5.20152	22.9608	0.0397644	2.34237	0.0651926	0.0021678	7.5596	0.903402	0.584056	62.1901	52.7339	0.0989736	NA	4.53179	0.143853	5.75355	1.16893	12.2095
O60566	BUB1B BUBR1 MAD3L SSK1	Mitotic checkpoint serine/threonine-protein kinase BUB1 beta (EC 2.7.11.1) (MAD3/BUB1-related protein kinase) (hBUBR1) (Mitotic checkpoint kinase MAD3L) (Protein SSK1)	-0.442379	-1.00381	NA	-0.91497	-0.545735	-1.52239	-1.56153	-1.23969	-2.27588	-1.64579	-0.699154	-0.841314	-1.59786	-1.40084	-1.79047	-0.790989	-1.65525	-0.96244	-1.21477	-1.1938	-1.84545	-0.880328	-1.24398	-1.32937	-1.88801	-0.844537	-1.21431	-1.23466	0.0161371	4.58095	NA	7.34384	0.182161	42.5251	36.6074	16.4067	89.4146	52.0566	1.42387	4.51916	44.5106	21.8587	56.6866	0.939251	38.7432	6.67403	17.0706
O60573	EIF4E2 EIF4EL3	Eukaryotic translation initiation factor 4E type 2 (eIF-4E type 2) (eIF4E type 2) (Eukaryotic translation initiation factor 4E homologous protein) (Eukaryotic translation initiation factor 4E-like 3) (eIF4E-like protein 4E-LP) (mRNA cap-binding protein 4EHP) (mRNA cap-binding protein type 3)	-0.625833	-0.66477	-0.54374	-0.891665	NA	-0.79937	-0.809593	-0.610269	-1.28463	-0.86223	-1.11783	-0.885595	-0.844687	-0.620931	-0.631394	-0.236126	-1.01637	-0.748633	-0.537213	-0.572495	-0.994554	-0.874224	-0.738777	-0.715188	-0.884071	-0.608914	-0.61943	-0.849056	0.11782	3.73297	0.284771	13.4445	NA	11.6514	7.61777	0.759815	31.5674	16.27	29.9738	15.5669	17.4674	1.44812	2.41247	0.0888414	23.8658	2.53949	0.943833
O60610	DIAPH1 DIAP1	Protein diaphanous homolog 1 (Diaphanous-related formin-1) (DRF1)	NA	-0.708576	-0.654524	-0.890863	-0.762377	-1.52693	-1.55112	-0.667346	-0.735329	-0.796687	-0.748987	-0.478052	-1.59187	-2.78162	-0.528242	-0.664932	-0.592611	-0.490648	-0.772201	-1.47175	-0.829019	-0.730721	-1.51365	-1.10969	-0.735857	-0.959281	-0.748292	-0.680223	NA	3.81789	4.91306	0.810069	2.95045	45.521	55.1424	5.56855	6.03307	8.82014	4.73598	2.11334	36.3184	120.79	1.17881	4.20717	1.26578	1.64922	6.28228
O60645	EXOC3 SEC6 SEC6L1	Exocyst complex component 3 (Exocyst complex component Sec6)	-0.713746	-0.773126	-0.293775	-0.411517	-0.744986	-1.4027	-2.00887	-0.831449	-1.57086	-2.44042	-0.806184	-0.803207	-0.9897	-1.89468	NA	-0.315717	NA	NA	-1.303	-2.04077	-0.939607	-0.733895	-0.0539491	-0.916436	-1.75713	-0.376782	-1.31988	-0.934778	0.121296	0.137346	0.0405162	0.0778199	0.523713	33.2014	68.0271	0.177013	21.6967	43.1448	0.161588	0.160892	0.293516	63.4492	NA	0.0460217	NA	NA	15.5921
O60664	PLIN3 M6PRBP1 TIP47	Perilipin-3 (47 kDa mannose 6-phosphate receptor-binding protein) (47 kDa MPR-binding protein) (Cargo selection protein TIP47) (Mannose-6-phosphate receptor-binding protein 1) (Placental protein 17) (PP17)	-0.591925	-0.355532	-0.522577	-0.542283	-0.208554	-1.18748	-1.33458	-1.01751	-1.38712	-1.48491	-1.69065	-1.6597	-1.80706	-1.74736	-1.30623	-0.419169	-1.00928	NA	-1.27491	-1.18946	-1.2009	-1.01271	-1.07863	-0.748943	-1.31823	-0.512617	-1.22098	-1.08628	0.532395	0.0973236	0.742075	0.274219	0.00571105	28.3422	28.2909	7.4194	35.9999	40.5051	52.8645	53.0068	57.9994	58.5269	25.133	0.533032	8.67798	NA	22.1907
O60673	REV3L POLZ REV3	DNA polymerase zeta catalytic subunit (EC 2.7.7.7) (Protein reversionless 3-like) (REV3-like) (hREV3)	NA	-0.0634916	NA	NA	-0.301858	NA	NA	NA	NA	NA	-0.0194036	-1.38723	-0.107946	NA	NA	-2.21984	-0.0144287	NA	-0.799052	-0.599404	-0.195541	-0.908909	NA	-7.47006e-05	-1.57826	NA	-1.30306	NA	NA	0.000238385	NA	NA	0.00901056	NA	NA	NA	NA	NA	0.000117246	1.99035	0.000371605	NA	NA	30.0109	0.000438854	NA	0.125652
O60678	PRMT3 HRMT1L3	Protein arginine N-methyltransferase 3 (EC 2.1.1.-) (Heterogeneous nuclear ribonucleoprotein methyltransferase-like protein 3)	-0.146574	-1.17788	-1.25557	-0.677207	-0.343626	-0.632558	-1.30452	-1.7634	-1.15794	-0.776691	-0.158753	-0.135432	-1.73704	-2.46453	NA	NA	-0.743163	NA	NA	-0.475137	-0.208934	-0.0567864	-0.413106	-0.11825	-0.0828576	NA	-0.162408	-0.0923626	0.000183898	3.24449	30.3495	3.04264	0.0198694	0.614251	31.548	83.8736	4.40595	4.98545	0.000813383	0.00102443	71.7068	104.06	NA	NA	2.85711	NA	NA
O60684	KPNA6 IPOA7	Importin subunit alpha-7 (Karyopherin subunit alpha-6)	-1.31184	-1.8001	-1.75454	-2.11936	-3.58357	-0.581151	-0.216837	NA	-0.252174	NA	-1.76779	-1.57388	-1.38274	-1.52583	-0.0023228	-0.22015	-0.81109	-1.11841	-1.34155	-0.705036	NA	-1.36435	-2.45429	-2.95403	-1.358	-2.90962	-3.57537	-1.54804	15.1212	43.7977	43.5576	66.8659	96.8819	0.327721	0.000413019	NA	0.110621	NA	47.5025	26.9375	20.938	15.2716	0.000141577	0.0348453	3.12542	7.6826	21.639
O60701	UGDH	UDP-glucose 6-dehydrogenase (UDP-Glc dehydrogenase) (UDP-GlcDH) (UDPGDH) (EC 1.1.1.22)	NA	NA	NA	NA	NA	NA	NA	NA	NA	NA	NA	NA	NA	NA	NA	NA	NA	NA	NA	NA	NA	NA	NA	NA	NA	NA	NA	NA	NA	NA	NA	NA	NA	NA	NA	NA	NA	NA	NA	NA	NA	NA	NA	NA	NA	NA	NA
O60716	CTNND1 KIAA0384	Catenin delta-1 (Cadherin-associated Src substrate) (CAS) (p120 catenin) (p120(ctn)) (p120(cas))	-0.277838	-0.632178	-0.377575	-1.26013	-1.09631	NA	-0.634796	-0.648833	-1.61821	-0.995227	-1.06351	-0.621919	-0.700381	-1.43467	-1.04355	-0.65459	-1.10183	-0.848887	-0.941873	-1.51258	-0.707814	-0.272353	-0.332372	-0.62476	-0.357768	-0.684019	-0.611865	-0.121342	0.0629093	0.897839	0.0594224	22.5829	2.05677	NA	2.42352	3.62096	43.9349	14.0584	15.6377	1.5189	3.87331	34.7533	13.4431	3.59505	15.0631	7.82542	7.11807
O60749	SNX2 TRG9	Sorting nexin-2 (Transformation-related gene 9 protein) (TRG-9)	-0.265478	-0.83442	-0.724055	-0.762268	-0.602372	-1.1274	-1.32476	-1.21183	-1.59864	-2.13392	-0.872749	-1.00898	-1.26439	-1.55189	-1.18336	-0.785012	-0.839152	-0.687113	-1.47256	-1.38201	-1.00757	-1.13331	-0.767097	-0.790538	-1.00492	NA	-0.967725	-1.06912	0.0243542	5.26032	4.06119	3.03524	0.06107	20.6073	31.1424	22.7261	46.6113	80.9591	5.59098	14.2643	20.1449	41.5891	15.4173	5.90397	2.30687	0.529624	32.8947
O60762	DPM1	Dolichol-phosphate mannosyltransferase subunit 1 (EC 2.4.1.83) (Dolichol-phosphate mannose synthase subunit 1) (DPM synthase subunit 1) (Dolichyl-phosphate beta-D-mannosyltransferase subunit 1) (Mannose-P-dolichol synthase subunit 1) (MPD synthase subunit 1)	-0.00952221	-0.179215	NA	NA	-0.651906	NA	NA	-0.0731755	NA	NA	-0.108729	-0.120039	-0.23629	-0.0687565	NA	-0.706148	NA	-0.646256	NA	NA	-0.317457	NA	NA	-0.208161	NA	NA	-0.176696	NA	0.000147331	0.000712863	NA	NA	0.023735	NA	NA	0.000319282	NA	NA	0.000232128	0.000297758	0.000997817	0.000361319	NA	0.134091	NA	2.21154	NA
O60763	USO1 VDP	General vesicular transport factor p115 (Protein USO1 homolog) (Transcytosis-associated protein) (TAP) (Vesicle-docking protein)	NA	-0.907447	-1.02971	-0.894467	-0.979648	-0.754688	-1.18879	-0.921379	-1.42394	-1.66328	-0.98874	-0.937213	-1.23442	-1.29121	-1.16111	-0.875859	-0.810931	-0.863367	-0.892181	-0.91808	-1.18521	-0.766746	-1.84556	-0.830877	-1.92518	-0.699382	-0.980957	-0.737304	NA	5.03167	4.87869	7.69222	2.36398	5.88825	26.0397	4.07718	26.3407	52.2355	1.74387	12.1472	27.2285	23.9769	26.674	8.48548	10.5905	6.57646	9.01377
O60783	MRPS14	28S ribosomal protein S14, mitochondrial (MRP-S14) (S14mt)	NA	NA	NA	NA	NA	NA	NA	NA	NA	NA	NA	NA	NA	NA	NA	NA	NA	NA	NA	NA	NA	NA	NA	NA	NA	NA	NA	NA	NA	NA	NA	NA	NA	NA	NA	NA	NA	NA	NA	NA	NA	NA	NA	NA	NA	NA	NA
O60826	CCDC22 CXorf37 JM1	Coiled-coil domain-containing protein 22	NA	-0.594217	-0.917002	-0.572462	-0.0871884	-1.59792	-0.836749	-1.43383	-1.61452	-0.885347	-0.406246	NA	-1.01336	-1.48018	-0.813936	NA	-0.369486	-0.257146	-0.827122	-0.638777	-1.02489	-0.387877	-0.877112	-0.168546	-0.939506	-1.04611	-0.703007	-1.22398	NA	3.22057	14.9602	1.96852	0.000348609	38.9564	13.3381	35.8595	45.268	14.8444	0.501945	NA	22.0227	37.9293	6.73221	NA	0.00101935	0.0334616	7.95027
O60828	PQBP1 NPW38 JM26	Polyglutamine-binding protein 1 (PQBP-1) (38 kDa nuclear protein containing a WW domain) (Npw38) (Polyglutamine tract-binding protein 1)	-1.5336	-0.175218	-1.59556	NA	-1.8072	-1.21749	-0.482123	-0.582832	NA	-0.766444	-1.99399	-1.56567	-0.656608	-0.572834	-1.07603	-1.17329	-1.11782	-1.08513	-0.995672	-1.00827	-0.698725	-1.5676	-0.995336	NA	-1.32937	-1.60324	-1.01906	-1.63097	36.3194	0.0174863	43.9812	NA	32.7795	3.57535	0.952128	1.28794	NA	0.794375	71.5979	40.1296	1.07915	1.01877	16.7663	16.0206	14.0414	10.9733	12.7092
O60832	DKC1 NOLA4	H/ACA ribonucleoprotein complex subunit 4 (EC 5.4.99.-) (CBF5 homolog) (Dyskerin) (Nopp140-associated protein of 57 kDa) (Nucleolar protein NAP57) (Nucleolar protein family A member 4) (snoRNP protein DKC1)	-1.71135	-0.505755	-2.48477	-1.46392	-1.73591	-0.495196	-0.422678	-0.66465	-0.619354	-0.308023	-0.389772	-0.652637	-0.357154	NA	-0.590048	-1.20841	-0.652648	-0.809862	-0.664178	-0.335914	-0.922891	-0.857784	-0.588902	-0.682321	-0.553162	-1.46174	-0.705444	-0.379227	61.3844	1.23841	99.4439	46.7542	37.2484	0.905105	0.313365	3.24749	0.0811954	0.417917	0.42865	2.23533	0.617961	NA	2.81445	18.958	2.69443	8.41255	2.52825
O60841	EIF5B IF2 KIAA0741	Eukaryotic translation initiation factor 5B (eIF-5B) (EC 3.6.5.3) (Translation initiation factor IF-2)	-0.261905	-1.0088	-0.23964	-0.384062	-0.258436	-0.580643	-0.986847	-0.465957	-0.436614	-1.05288	-0.229173	-0.728557	-1.84195	-1.80502	-0.553626	-0.565695	-0.145752	-0.398733	-0.898199	-0.94264	-0.405357	-0.189355	-0.490466	-0.393551	-0.525822	NA	-0.45496	-0.451105	0.0289471	19.9765	0.00087992	0.127384	0.064246	2.542	20.7268	0.597029	0.438654	23.2086	0.00867435	6.53634	82.36	86.2165	1.5373	2.22458	0.00103195	0.0955952	11.0714
O60869	EDF1	Endothelial differentiation-related factor 1 (EDF-1) (Multiprotein-bridging factor 1) (MBF1)	-0.344234	-2.73188	-2.39967	NA	-1.10891	NA	NA	NA	-1.71064	-1.76104	NA	NA	NA	NA	NA	-1.64203	-2.21988	-2.43165	-1.73813	-2.28718	NA	NA	NA	NA	NA	NA	NA	NA	0.0312785	122.554	97.21	NA	6.5498	NA	NA	NA	23.5649	22.978	NA	NA	NA	NA	NA	18.9504	70.6739	72.6023	18.3934
O60870	KIN BTCD KIN17	DNA/RNA-binding protein KIN17 (Binding to curved DNA) (KIN, antigenic determinant of recA protein homolog)	-1.03635	-0.130041	-1.56496	-0.460017	-0.47919	NA	-0.535817	-0.0564074	-0.0185957	NA	-0.11673	-0.0968234	-0.253764	-0.0487881	-0.486558	-0.808255	NA	-0.12535	-0.744856	-0.362864	-0.714102	-1.52081	-0.49022	-0.107376	NA	NA	-0.137978	NA	14.9511	0.000453728	53.2332	5.10468	0.107912	NA	1.21423	0.000208108	0.000145108	NA	0.000284376	0.000369486	0.00264633	0.000276063	3.99831	5.54686	NA	0.00095135	5.3839
O60879	DIAPH2 DIA	Protein diaphanous homolog 2 (Diaphanous-related formin-2) (DRF2)	NA	NA	NA	-0.282901	-0.255273	-2.51079	-3.1144	NA	-0.944003	-1.45248	NA	-0.393948	-3.32931	-3.227	-0.663021	-0.456144	NA	NA	NA	NA	NA	NA	-0.916976	NA	-0.21864	NA	NA	NA	NA	NA	NA	0.00196649	0.00935994	110.334	139.866	NA	6.77761	17.2972	NA	0.189299	155.011	145.969	3.19632	0.127221	NA	NA	NA
O60884	DNAJA2 CPR3 HIRIP4	DnaJ homolog subfamily A member 2 (Cell cycle progression restoration gene 3 protein) (Dnj3) (Dj3) (HIRA-interacting protein 4) (Renal carcinoma antigen NY-REN-14)	-1.5761	-1.12191	-1.13599	-1.27917	-0.113762	-1.02209	-0.958465	-0.651477	-1.09372	-0.0180862	-1.68347	-0.060087	-1.13896	-1.68382	-1.62585	-0.677909	-1.63856	-0.992804	-1.02407	-1.2285	-1.11243	-0.323095	-0.675301	-0.731354	NA	-1.54052	-0.291589	-1.35829	33.2694	7.34965	15.7763	24.6822	0.0607081	5.46717	10.2464	1.62792	13.2284	0.00302928	43.9526	0.00580345	15.851	41.9699	44.157	0.750823	48.5135	6.7188	11.0339
O60907	TBL1X TBL1	F-box-like/WD repeat-containing protein TBL1X (SMAP55) (Transducin beta-like protein 1X) (Transducin-beta-like protein 1, X-linked)	NA	NA	NA	NA	NA	NA	-2.04808	NA	NA	NA	-3.10297	-3.0089	NA	NA	NA	NA	NA	NA	NA	NA	NA	NA	-3.3422	NA	-3.28868	-3.33071	NA	NA	NA	NA	NA	NA	NA	NA	83	NA	NA	NA	146.93	139.765	NA	NA	NA	NA	NA	NA	NA
O60925	PFDN1 PFD1	Prefoldin subunit 1	NA	NA	NA	-2.07116	-0.00622435	-1.96599	-2.44038	NA	-0.583979	-0.558982	NA	NA	NA	-2.45323	-0.655208	NA	-1.35199	NA	-2.32281	NA	NA	NA	-2.06128	-0.846925	-2.69376	-1.57306	-0.318168	-0.314843	NA	NA	NA	37.3204	0.00228127	65.0906	58.8097	NA	0.267982	1.08364	NA	NA	NA	88.076	0.0680366	NA	8.57139	NA	82.7453
O60934	NBN NBS NBS1 P95	Nibrin (Cell cycle regulatory protein p95) (Nijmegen breakage syndrome protein 1)	-1.70737	-0.725633	-0.98699	-0.715085	-0.783491	-0.501036	-0.541479	-0.89371	-0.514817	-0.573634	-0.670248	-0.668077	-0.215618	NA	-0.548445	-0.801209	-0.530655	-0.610968	-0.646725	-0.67278	-1.07932	-0.699449	-0.691126	-0.849165	-0.568704	-0.862123	-0.765696	-0.612785	71.4625	9.75448	18.5704	11.1144	8.9665	4.58284	5.37167	16.1409	0.0509259	0.204289	4.0968	9.06256	0.00270077	NA	5.86473	2.28232	6.64325	4.64955	3.8494
O60942	RNGTT CAP1A	mRNA-capping enzyme (HCAP1) (HCE) [Includes: Polynucleotide 5'-triphosphatase (EC 3.1.3.33) (mRNA 5'-triphosphatase) (TPase); mRNA guanylyltransferase (EC 2.7.7.50) (GTP--RNA guanylyltransferase) (GTase)]	-3.60431	-2.19041	-3.28619	-3.74968	-2.65134	NA	-0.644671	-1.30693	-0.851773	-0.953297	-0.820225	-0.727297	-0.410184	-0.319076	-1.97913	-2.84712	-3.02549	-2.97259	-2.68657	-2.01158	-0.650347	-3.03741	-1.15952	-0.928543	-1.36481	-2.12593	-2.14197	-1.27645	132.452	54.687	114.087	141.857	64.3413	NA	2.03427	17.8858	3.8291	2.46903	4.18648	4.30629	0.00133185	0.000546596	16.3422	71.129	115.751	102.75	21.9129
O75027	ABCB7 ABC7	ATP-binding cassette sub-family B member 7, mitochondrial (ATP-binding cassette transporter 7) (ABC transporter 7 protein)	NA	NA	NA	NA	-0.114663	NA	NA	NA	NA	NA	NA	NA	NA	NA	NA	NA	NA	-2.8354	NA	-1.75211	NA	NA	NA	NA	NA	NA	NA	NA	NA	NA	NA	NA	0.0484546	NA	NA	NA	NA	NA	NA	NA	NA	NA	NA	NA	NA	70.2749	NA
O75044	SRGAP2 ARHGAP34 FNBP2 KIAA0456 SRGAP2A	SLIT-ROBO Rho GTPase-activating protein 2 (srGAP2) (Formin-binding protein 2) (Rho GTPase-activating protein 34)	NA	-0.960621	-0.926865	-1.2407	-0.345688	-1.90673	-1.96987	-1.18237	-2.14857	-1.94847	-4.57398	-4.97348	-3.63358	-3.35443	-1.10896	-0.708081	-0.294009	-0.650619	-0.680007	-0.266576	-1.15169	-4.41967	-1.16426	-0.995132	-0.738656	-0.564973	NA	-0.471432	NA	2.31106	0.784502	13.3434	0.0437654	47.1248	49.0754	14.2273	49.7171	49.3489	159.924	178.889	111.841	103.169	13.6733	0.497579	0.242089	0.764042	3.7228
O75052	NOS1AP CAPON KIAA0464	Carboxyl-terminal PDZ ligand of neuronal nitric oxide synthase protein (C-terminal PDZ ligand of neuronal nitric oxide synthase protein) (Nitric oxide synthase 1 adaptor protein)	-0.0839818	-1.06508	NA	-0.24795	-0.363413	NA	-0.460932	-1.04195	-0.600387	-1.18956	-1.00649	-1.17495	-1.83595	-1.82854	-5.46036	-4.16246	-4.61671	-3.89065	-0.76384	-0.2908	-1.35674	NA	NA	-0.135132	-0.00353306	-1.14173	-1.01279	-1.00976	2.44176e-05	24.8812	NA	0.0601498	0.171088	NA	0.438425	9.04681	0.947784	7.54078	11.0964	33.0541	61.9131	40.6008	195.675	82.26	175.389	136.648	2.34306
O75083	WDR1	WD repeat-containing protein 1 (Actin-interacting protein 1) (AIP1) (NORI-1)	NA	NA	NA	NA	NA	NA	NA	NA	NA	NA	NA	NA	NA	NA	NA	NA	NA	NA	NA	NA	NA	NA	NA	NA	NA	NA	NA	NA	NA	NA	NA	NA	NA	NA	NA	NA	NA	NA	NA	NA	NA	NA	NA	NA	NA	NA	NA
O75113	N4BP1 KIAA0615	NEDD4-binding protein 1 (N4BP1)	-0.291417	-0.416387	-0.853138	-1.11645	-1.04457	-0.870885	-0.331861	-0.190533	-1.28139	-0.856272	-1.7733	-0.854799	-1.11849	-0.430432	-1.27996	-0.155056	-0.839231	NA	-0.869502	-0.484389	-1.2359	-0.412505	-1.39492	-0.489274	-0.387117	-0.191549	-0.239435	-0.136654	0.0501159	0.33246	11.7818	25.9198	6.85419	5.86261	0.0574871	0.151034	36.5404	8.87605	65.4461	10.1774	23.9239	0.370926	37.632	0.0192214	7.44546	NA	4.56514
O75116	ROCK2 KIAA0619	Rho-associated protein kinase 2 (EC 2.7.11.1) (Rho kinase 2) (Rho-associated, coiled-coil-containing protein kinase 2) (Rho-associated, coiled-coil-containing protein kinase II) (ROCK-II) (p164 ROCK-2)	-0.723115	-0.783675	-0.732649	-0.328679	-0.311386	-1.67142	-2.13757	-1.37271	-2.23883	-2.24858	-0.586651	-0.712885	-1.96154	-2.52697	-1.22233	-0.221502	-0.416934	NA	-1.17916	-1.19907	-1.71169	-0.130269	-0.836499	-0.924098	-1.26998	-0.464611	-0.985168	-1.28878	1.07288	2.64048	0.992782	0.430657	0.0230906	38.8897	62.3255	13.8598	60.8301	78.8048	1.28621	0.636695	51.984	91.8594	17.0299	0.243207	0.344329	NA	17.8603
O75122	CLASP2 KIAA0627	CLIP-associating protein 2 (Cytoplasmic linker-associated protein 2) (Protein Orbit homolog 2) (hOrbit2)	NA	NA	NA	NA	NA	NA	NA	NA	NA	NA	NA	NA	NA	NA	NA	NA	NA	NA	NA	NA	NA	NA	NA	NA	NA	NA	NA	NA	NA	NA	NA	NA	NA	NA	NA	NA	NA	NA	NA	NA	NA	NA	NA	NA	NA	NA	NA
O75128	COBL KIAA0633	Protein cordon-bleu	NA	NA	NA	NA	-0.241582	NA	NA	NA	NA	NA	-0.811047	-1.00808	NA	NA	NA	NA	NA	NA	NA	NA	NA	NA	NA	NA	NA	NA	NA	NA	NA	NA	NA	NA	0.000257007	NA	NA	NA	NA	NA	0.0827722	12.3195	NA	NA	NA	NA	NA	NA	NA
O75131	CPNE3 CPN3 KIAA0636	Copine-3 (Copine III)	NA	-0.831841	-1.45483	-1.70861	-0.176404	-0.872025	-1.45802	-0.631806	-2.19401	-2.07068	NA	NA	NA	-1.08419	-0.98411	-1.46525	NA	-0.7748	-1.39745	-1.06425	NA	-1.14061	-0.860187	-0.908518	NA	NA	-0.538019	-1.12602	NA	7.96371	32.3431	50.7745	0.0179073	7.60524	26.1562	2.43933	62.4559	42.7931	NA	NA	NA	12.9242	5.91372	14.3814	NA	4.14906	33.8003
O75147	OBSL1 KIAA0657	Obscurin-like protein 1	NA	-0.108382	NA	-2.23389	-0.235797	-1.39327	-2.26896	NA	-1.03787	NA	-0.0701709	-0.071533	-1.45466	-1.43408	-1.00326	-1.55686	-2.53882	-2.65429	NA	-0.352338	-0.252257	-1.97334	-1.48185	-0.602824	-0.0312234	-1.53666	-0.0731066	-0.949259	NA	6.92161e-06	NA	74.947	0.00487182	22.2052	83.6749	NA	6.29317	NA	1.50405e-06	2.15426e-06	30.7329	16.6195	6.97963	19.194	111.135	105.028	NA
O75150	RNF40 BRE1B KIAA0661	E3 ubiquitin-protein ligase BRE1B (BRE1-B) (EC 2.3.2.27) (95 kDa retinoblastoma-associated protein) (RBP95) (RING finger protein 40) (RING-type E3 ubiquitin transferase BRE1B)	-1.33105	-1.08847	-1.29601	-1.34129	-1.4161	-0.875835	-0.518854	-1.17371	-0.689298	-0.621687	-1.26914	-1.25489	-0.492099	-0.486532	-1.19016	-1.26405	-1.13661	-1.08216	-0.923572	-0.529421	NA	-1.37058	-1.23897	-0.552078	-1.27239	-1.32146	-1.08605	-1.20652	40.3941	8.4506	45.8563	29.6942	16.1048	10.7263	2.02715	5.64135	1.29937	1.79746	31.1777	36.8178	0.529824	0.0536401	25.5731	8.29655	18.0446	5.90535	8.34713
O75151	PHF2 CENP-35 KIAA0662	Lysine-specific demethylase PHF2 (EC 1.14.11.-) (GRC5) (PHD finger protein 2)	-2.22006	-0.922556	-2.20037	NA	-1.73213	-0.579136	-1.67033	NA	-0.362235	-0.494001	NA	-0.31845	NA	NA	-1.56731	-0.440309	-0.363941	NA	-1.22928	-1.27749	NA	NA	-1.01906	NA	-0.449428	-2.04454	NA	-1.03844	101.572	6.93097	96.6831	NA	26.7635	6.56119	44.7759	NA	0.0613227	0.0152491	NA	0.0584393	NA	NA	52.0004	0.579059	0.0438388	NA	17.0837
O75152	ZC3H11A KIAA0663 ZC3HDC11A	Zinc finger CCCH domain-containing protein 11A	-0.881945	-0.528113	-0.933024	-0.510969	-1.1293	-0.469316	-0.644936	-0.431012	-0.42032	-0.433368	-0.498578	-0.935186	-1.33069	NA	-0.830651	-1.09937	-0.389161	-0.416799	-0.60079	-0.422941	-0.522691	-0.660988	-0.4014	-0.568901	-0.795826	-0.952876	-0.653466	-1.25575	8.42717	2.36782	13.4719	1.64072	18.9082	1.62935	1.5997	2.81129	2.486	2.76486	2.52256	12.8638	0.820332	NA	7.60447	14.1483	2.36806	3.00267	4.33441
O75153	CLUH KIAA0664	Clustered mitochondria protein homolog	-0.390136	-0.715931	-1.83105	-2.37428	-0.366212	-1.74148	-1.8722	-1.75198	-1.80731	-1.82141	-1.46471	-0.213773	-1.20424	-2.72734	-1.12845	-0.921202	-2.73565	-1.63803	-1.81625	-1.67347	-0.540137	-0.212097	NA	-0.380789	-1.3556	-0.20069	-0.257248	-0.0811395	0.00559268	1.7585	36.7171	88.9842	0.00970825	48.6415	44.4451	42.163	53.1047	33.8131	1.82277	1.06492e-05	10.965	86.9963	9.86893	2.04134	92.7927	32.41	39.7121
O75161	NPHP4 KIAA0673	Nephrocystin-4 (Nephroretinin)	-0.357849	-0.477293	-0.136084	NA	-0.813833	-0.375936	-0.183174	-0.408485	-0.435774	-0.362167	-0.493459	-0.471515	-0.555107	-0.451315	NA	NA	NA	NA	NA	NA	-0.571074	-0.253255	NA	-0.452869	-0.29939	-0.165279	-0.49056	-0.306455	0.000228589	0.00161849	4.58102e-05	NA	0.0402773	0.0241287	0.000277605	0.00123672	0.00196597	0.00153994	0.00111516	0.00143964	0.0040208	0.00115977	NA	NA	NA	NA	NA
O75165	DNAJC13 KIAA0678 RME8	DnaJ homolog subfamily C member 13 (Required for receptor-mediated endocytosis 8) (RME-8)	-0.461409	-1.40735	-1.01214	-1.47122	-0.490128	-1.18563	-1.57824	-1.73561	-3.33565	-1.53044	-0.561231	-1.34363	-1.22067	-3.07832	-0.497134	-1.09185	-2.16815	-1.73853	-0.442534	-1.64864	-1.82212	-0.860084	NA	-2.03554	-1.95119	-1.10331	-3.22059	-0.945306	0.000710993	21.8218	3.0943	10.4343	0.347114	11.5182	34.9319	54.6476	92.4319	27.3789	0.002265	10.1971	13.7745	87.0843	1.01949	7.40069	61.9458	46.1473	1.40738
O75170	PPP6R2 KIAA0685 PP6R2 SAPS2	Serine/threonine-protein phosphatase 6 regulatory subunit 2 (SAPS domain family member 2)	-0.729483	-2.06423	-0.63414	-0.844549	-0.287191	-3.11504	-4.06429	-1.38018	-3.16748	-2.72706	-0.174917	-1.73946	-2.31487	-2.06338	-0.800521	-0.47921	-1.34317	NA	-0.52552	-2.05708	-0.816092	-0.646347	-0.78247	-0.276806	-1.81956	-0.505563	-0.660701	-0.416011	0.97561	42.5751	3.37304	4.3003	0.0870165	90.3716	124.14	17.992	101.068	71.3164	0.000692893	9.56718	43.7821	31.6635	0.553778	0.388152	10.3246	NA	1.87879
O75175	CNOT3 KIAA0691 LENG2 NOT3	CCR4-NOT transcription complex subunit 3 (CCR4-associated factor 3) (Leukocyte receptor cluster member 2)	NA	-1.58214	NA	-1.46765	-1.30272	NA	-1.34161	-1.43036	-1.96515	-1.31694	-1.98189	-1.77841	-1.18693	-1.13661	-1.39807	NA	-1.34796	NA	NA	-1.30601	-1.90605	-1.22327	-1.29069	-1.07696	-1.31943	NA	-0.636011	-1.14634	NA	42.3139	NA	19.9545	25.8425	NA	10.6406	22.0693	60.2225	27.4139	74.0267	50.1646	16.8322	9.95323	19.0293	NA	26.2316	NA	NA
O75179	ANKRD17 GTAR KIAA0697	Ankyrin repeat domain-containing protein 17 (Gene trap ankyrin repeat protein) (Serologically defined breast cancer antigen NY-BR-16)	-0.713109	-0.966752	-0.512938	-0.769664	-0.00627891	-1.07714	-0.937368	-0.899716	-1.35961	-1.09451	-1.85803	-1.36044	-1.13045	-1.05043	-1.11565	-1.26141	-0.894639	-1.19219	-0.948718	-0.816671	-0.935139	-1.0636	-1.28895	-1.09965	-0.964403	NA	-0.769332	-0.906141	0.142884	14.3283	0.165766	8.92926	0.00447549	23.468	18.8634	8.94121	41.0733	26.3673	79.6665	48.3025	23.9834	18.4364	28.4749	2.98978	15.6385	5.58516	7.98898
O75182	SIN3B KIAA0700	Paired amphipathic helix protein Sin3b (Histone deacetylase complex subunit Sin3b) (Transcriptional corepressor Sin3b)	-1.39155	-1.43259	-0.835043	-0.945905	-1.27058	-0.35563	-0.390985	-1.42385	-0.479461	-0.453076	-0.452373	-0.441916	NA	-0.231064	-0.447377	-0.280564	-0.892071	-0.736303	-0.407292	-0.498017	-0.826419	-0.822496	-0.708527	-1.12753	-1.01317	-1.43846	-1.41562	-0.415204	43.1092	53.4878	7.29949	10.9028	13.4266	0.00714809	0.412716	41.0862	1.03805	0.205317	0.742783	0.855063	NA	0.0167292	0.466529	0.232097	8.05313	3.06568	0.242194
O75190	DNAJB6 HSJ2 MRJ MSJ1	DnaJ homolog subfamily B member 6 (HHDJ1) (Heat shock protein J2) (HSJ-2) (MRJ) (MSJ-1)	-0.871161	-1.11041	-0.0629832	-1.01455	-2.15447	-0.451952	-0.799749	-0.333846	-2.20052	-1.9406	-0.419149	-0.3993	-0.473031	-0.370192	NA	NA	-1.35966	NA	-1.5769	-2.19609	-1.24666	-1.27979	-1.1555	-1.05622	-0.950483	-0.623434	-0.991763	-0.815712	7.04603	14.7521	3.58578e-05	4.18348	28.8351	0.0263134	1.72095	0.000955529	63.7452	64.4673	0.000779038	0.00104448	0.00248593	0.000803492	NA	NA	34.0945	NA	25.8577
O75223	GGCT C7orf24 CRF21	Gamma-glutamylcyclotransferase (EC 2.3.2.4) (Cytochrome c-releasing factor 21)	NA	NA	NA	NA	NA	NA	NA	NA	NA	NA	NA	NA	NA	NA	NA	NA	NA	NA	NA	NA	NA	NA	NA	NA	NA	NA	NA	NA	NA	NA	NA	NA	NA	NA	NA	NA	NA	NA	NA	NA	NA	NA	NA	NA	NA	NA	NA
O75251	NDUFS7	NADH dehydrogenase [ubiquinone] iron-sulfur protein 7, mitochondrial (EC 1.6.5.3) (EC 1.6.99.3) (Complex I-20kD) (CI-20kD) (NADH-ubiquinone oxidoreductase 20 kDa subunit) (PSST subunit)	NA	NA	NA	NA	NA	NA	NA	NA	NA	NA	NA	NA	NA	NA	NA	NA	NA	NA	NA	NA	NA	NA	NA	NA	NA	NA	NA	NA	NA	NA	NA	NA	NA	NA	NA	NA	NA	NA	NA	NA	NA	NA	NA	NA	NA	NA	NA
O75306	NDUFS2	NADH dehydrogenase [ubiquinone] iron-sulfur protein 2, mitochondrial (EC 1.6.5.3) (EC 1.6.99.3) (Complex I-49kD) (CI-49kD) (NADH-ubiquinone oxidoreductase 49 kDa subunit)	NA	NA	NA	NA	NA	NA	NA	NA	NA	NA	NA	NA	NA	NA	NA	NA	NA	NA	NA	NA	NA	NA	NA	NA	NA	NA	NA	NA	NA	NA	NA	NA	NA	NA	NA	NA	NA	NA	NA	NA	NA	NA	NA	NA	NA	NA	NA
O75330	HMMR IHABP RHAMM	Hyaluronan mediated motility receptor (Intracellular hyaluronic acid-binding protein) (Receptor for hyaluronan-mediated motility) (CD antigen CD168)	NA	-1.92639	NA	-1.43256	NA	-2.04778	-2.22249	-2.04474	-1.24819	-1.45325	NA	-1.47708	-3.16452	-2.85729	-1.48715	NA	NA	NA	NA	NA	-1.07353	-0.399039	-2.72147	-2.15574	-2.25266	NA	-2.04631	-1.8808	NA	40.0883	NA	21.8015	NA	56.1814	55.9936	70.7882	10.2949	30.6451	NA	18.1611	122.037	106.021	18.0473	NA	NA	NA	NA
O75340	PDCD6 ALG2	Programmed cell death protein 6 (Apoptosis-linked gene 2 protein) (Probable calcium-binding protein ALG-2)	-1.76818	NA	NA	NA	-0.213044	-1.32466	-0.297715	-1.22267	-1.21782	NA	NA	NA	NA	NA	-1.10862	NA	NA	-1.76811	-0.938238	-1.17867	-1.33156	NA	-1.28827	-1.82606	-0.0624777	NA	-0.946559	-1.80058	5.90609	NA	NA	NA	0.00299998	53.9353	0.00479503	7.54748	0.800014	NA	NA	NA	NA	NA	0.658277	NA	NA	3.0612	5.17922
O75347	TBCA	Tubulin-specific chaperone A (TCP1-chaperonin cofactor A) (Tubulin-folding cofactor A) (CFA)	NA	NA	NA	NA	NA	NA	NA	NA	NA	NA	NA	NA	NA	NA	NA	NA	NA	NA	NA	NA	NA	NA	NA	NA	NA	NA	NA	NA	NA	NA	NA	NA	NA	NA	NA	NA	NA	NA	NA	NA	NA	NA	NA	NA	NA	NA	NA
O75348	ATP6V1G1 ATP6G ATP6G1 ATP6J	V-type proton ATPase subunit G 1 (V-ATPase subunit G 1) (V-ATPase 13 kDa subunit 1) (Vacuolar proton pump subunit G 1) (Vacuolar proton pump subunit M16)	NA	NA	NA	-0.870111	-0.173167	-0.92866	-1.37715	NA	-0.913407	-1.29961	NA	NA	NA	-1.08984	-0.813177	-0.64889	-0.642395	NA	-1.03703	-0.74341	-1.36965	-0.491781	-0.644759	-0.888429	-1.3635	NA	-0.874545	-0.90308	NA	NA	NA	6.37805	0.0213388	9.70034	47.9236	NA	8.08108	27.2974	NA	NA	NA	14.81	8.43221	0.43645	2.49389	NA	9.24478
O75362	ZNF217 ZABC1	Zinc finger protein 217	-2.57295	-1.30921	-2.0984	-1.5179	-0.399211	NA	-0.576763	-0.330129	-0.334985	-0.53226	-1.50027	-1.57385	-0.300648	-0.226935	-0.556149	-0.882074	-1.42037	-0.757325	-0.732233	-0.606791	-0.207779	-1.58986	-0.521371	-0.217841	-0.767203	-0.623778	-0.466182	-0.965863	97.476	20.1333	77.7186	34.9713	0.157474	NA	0.0449629	0.301836	0.502129	1.06138	40.585	54.1079	0.00802706	0.00292831	1.5234	5.35466	37.8354	5.38339	3.7354
O75367	H2AFY MACROH2A1	Core histone macro-H2A.1 (Histone macroH2A1) (mH2A1) (Histone H2A.y) (H2A/y) (Medulloblastoma antigen MU-MB-50.205)	-0.677945	-1.10021	NA	-0.927978	-2.29767	-1.21979	-0.867512	-1.29202	-0.849478	-0.91595	-0.932982	-0.784977	-1.18432	-0.558118	-0.811494	-2.96445	-1.23077	-1.91625	-1.50439	-1.09316	-2.07986	-1.86878	-0.822505	-2.06751	-0.580491	-2.31344	-1.09336	-0.804175	1.0276	0.353539	NA	4.11183	28.7317	10.5995	1.95304	8.95071	1.64862	5.68756	5.72304	3.63176	8.98269	0.617135	3.58516	47.1326	9.10403	29.4068	22.1947
O75369	FLNB FLN1L FLN3 TABP TAP	Filamin-B (FLN-B) (ABP-278) (ABP-280 homolog) (Actin-binding-like protein) (Beta-filamin) (Filamin homolog 1) (Fh1) (Filamin-3) (Thyroid autoantigen) (Truncated actin-binding protein) (Truncated ABP)	-0.389893	-1.0099	NA	-0.838986	-0.58848	-0.951019	-0.988419	-1.06398	-1.48383	-1.02594	-0.431762	-0.458076	-1.69672	-1.41962	-1.05919	-0.896631	-1.04698	-0.90822	-1.0033	-0.934003	-1.03557	-0.424432	-1.04904	-1.03036	-1.08529	-1.12115	-1.05575	-0.912825	0.00368238	28.4811	NA	2.72942	0.555536	16.5279	21.3524	27.9898	47.0342	26.292	0.0120476	0.0651866	59.9644	45.1043	9.73633	4.44079	24.1626	11.8656	11.3684
O75376	NCOR1 KIAA1047	Nuclear receptor corepressor 1 (N-CoR) (N-CoR1)	-0.939307	-0.470333	-0.530268	-0.497641	-0.670198	-1.0839	-0.630401	-0.53313	-0.459023	-0.457555	-1.07002	-1.09908	-0.633397	NA	-0.593865	-0.78045	-0.693892	-0.562242	-0.612662	-1.49602	-0.757552	-1.11861	-1.30641	-0.532621	-0.721977	-0.926399	-0.767939	-0.914216	16.7891	5.42759	5.4049	4.0009	3.16611	25.0037	6.53175	4.26683	3.76599	3.35162	30.1633	28.814	3.57226	NA	5.72887	1.42804	6.36374	5.04394	3.86156
O75381	PEX14	Peroxisomal membrane protein PEX14 (PTS1 receptor-docking protein) (Peroxin-14) (Peroxisomal membrane anchor protein PEX14)	-0.366543	-1.06561	NA	-0.975031	-1.03009	-1.27842	-1.3931	-0.759697	-1.35205	-1.28975	-0.964823	-0.7091	-1.30676	-1.37032	-1.30043	-0.747283	-1.24105	-1.003	-1.26894	-1.37566	-1.50637	-0.35604	-1.02953	-1.37569	-1.22561	-0.641616	-1.2718	-1.42115	0.0127683	5.24959	NA	8.48438	1.13319	18.5952	26.5026	1.83243	36.7679	35.0428	6.7161	0.931857	28.0657	39.8922	21.7476	1.76927	26.9876	4.67265	24.3373
O75390	CS	Citrate synthase, mitochondrial (EC 2.3.3.1) (Citrate (Si)-synthase)	NA	NA	NA	NA	NA	NA	NA	NA	NA	NA	NA	NA	NA	NA	NA	NA	NA	NA	NA	NA	NA	NA	NA	NA	NA	NA	NA	NA	NA	NA	NA	NA	NA	NA	NA	NA	NA	NA	NA	NA	NA	NA	NA	NA	NA	NA	NA
O75391	SPAG7	Sperm-associated antigen 7	-2.25203	-1.03724	-2.17291	-1.43181	-1.85805	NA	NA	-1.38041	-1.02363	-0.765092	-2.18626	-2.24234	-0.649955	-1.48319	-0.964037	-0.571222	-1.55256	-1.08297	-0.931178	-1.51529	-0.212893	-1.67586	-1.23122	NA	-1.67366	-0.418437	-1.16839	NA	82.6582	9.43177	90.2052	26.0002	28.9375	NA	NA	22.7795	5.38406	2.72197	60.0609	70.2828	1.28109	30.2314	5.80969	1.0792	21.1083	0.343179	8.03205
O75396	SEC22B SEC22L1	Vesicle-trafficking protein SEC22b (ER-Golgi SNARE of 24 kDa) (ERS-24) (ERS24) (SEC22 vesicle-trafficking protein homolog B) (SEC22 vesicle-trafficking protein-like 1)	-1.23225	-1.14498	NA	-1.35577	-0.397185	-0.250281	-0.388683	-0.655772	-0.817506	-0.854486	-0.944727	-0.939826	-0.848926	-0.821288	-0.412254	-0.249801	-0.407727	NA	-0.55071	-0.638178	-1.4268	-1.14193	-0.56662	-1.09714	NA	-0.330877	-1.00917	-0.909345	28.4932	24.8387	NA	24.8438	0.243193	0.0680969	0.1034	0.682477	2.72608	5.62806	5.3477	4.03198	3.42646	1.83237	0.10332	0.338646	0.136604	NA	1.03322
O75398	DEAF1 SPN ZMYND5	Deformed epidermal autoregulatory factor 1 homolog (Nuclear DEAF-1-related transcriptional regulator) (NUDR) (Suppressin) (Zinc finger MYND domain-containing protein 5)	-0.60405	NA	NA	NA	-0.305107	NA	NA	NA	NA	NA	NA	NA	NA	NA	NA	NA	NA	NA	NA	NA	NA	NA	NA	NA	NA	-1.23653	NA	NA	0.033143	NA	NA	NA	0.00669157	NA	NA	NA	NA	NA	NA	NA	NA	NA	NA	NA	NA	NA	NA
O75400	PRPF40A FBP11 FLAF1 FNBP3 HIP10 HYPA HSPC225	Pre-mRNA-processing factor 40 homolog A (Fas ligand-associated factor 1) (Formin-binding protein 11) (Formin-binding protein 3) (Huntingtin yeast partner A) (Huntingtin-interacting protein 10) (HIP-10) (Huntingtin-interacting protein A) (Renal carcinoma antigen NY-REN-6)	-1.13172	-0.951388	-0.900286	-0.830398	-1.29803	-0.835484	-0.888229	-0.956226	-0.610119	-0.770209	-1.47886	-1.41449	-0.816557	NA	-1.02808	-1.37362	-0.881232	-1.07653	-0.901404	-0.659112	-0.745542	-1.40822	-0.893227	-0.852952	-0.737391	-1.40039	-0.878253	-0.900959	21.4242	7.97298	8.9977	4.51938	14.3536	0.569013	0.220229	6.57445	1.28204	0.991138	47.5562	44.9079	2.19325	NA	15.9959	32.559	10.7601	22.6135	7.27988
O75410	TACC1 KIAA1103	Transforming acidic coiled-coil-containing protein 1 (Gastric cancer antigen Ga55) (Taxin-1)	-0.794067	-0.966081	NA	-1.10216	NA	-1.86009	-1.69907	-1.05443	-1.77944	-1.70701	-0.759268	-0.834827	-1.85189	-1.54428	-1.42382	-1.19593	-1.06565	-0.948552	-0.771997	-0.955892	-1.60578	-0.189953	-1.72861	-0.96949	-0.960404	-0.955492	-1.02375	-1.25954	3.96802	13.6957	NA	9.32391	NA	78.2308	57.6629	7.10621	43.6939	51.8697	12.4815	6.72897	49.25	36.8367	27.1996	3.79236	19.4394	7.11671	8.92118
O75417	POLQ POLH	DNA polymerase theta (EC 2.7.7.7) (DNA polymerase eta)	NA	NA	NA	NA	NA	NA	NA	NA	NA	NA	-2.30298	NA	-3.47554	NA	NA	NA	NA	NA	NA	NA	NA	NA	NA	NA	NA	NA	NA	NA	NA	NA	NA	NA	NA	NA	NA	NA	NA	NA	38.5298	NA	126.463	NA	NA	NA	NA	NA	NA
O75419	CDC45 CDC45L CDC45L2 UNQ374/PRO710	Cell division control protein 45 homolog (PORC-PI-1)	NA	NA	NA	-1.47048	-0.221143	NA	NA	NA	NA	NA	NA	NA	NA	NA	NA	-1.52353	-0.111962	-0.720797	NA	NA	NA	-0.6737	NA	NA	NA	-1.10883	NA	NA	NA	NA	NA	51.8323	0.00787778	NA	NA	NA	NA	NA	NA	NA	NA	NA	NA	21.7153	0.0030418	5.33309	NA
O75420	GIGYF1 CDS2 PERQ1 PP3360	PERQ amino acid-rich with GYF domain-containing protein 1 (GRB10-interacting GYF protein 1)	NA	-0.046809	NA	NA	-0.371322	-1.31337	-0.785147	NA	NA	NA	-3.10892	-3.2204	-0.342461	-0.0679116	NA	NA	NA	NA	NA	NA	-0.400406	-1.91695	-0.680753	-0.0521166	NA	NA	-0.146773	NA	NA	0.000840684	NA	NA	0.0902484	47.9048	3.32122	NA	NA	NA	95.7832	159.764	0.00920101	0.00118653	NA	NA	NA	NA	NA
O75436	VPS26A VPS26	Vacuolar protein sorting-associated protein 26A (Vesicle protein sorting 26A) (hVPS26)	-0.277053	-1.36277	-0.152106	NA	-0.455425	NA	NA	-0.303634	NA	NA	-0.718074	-1.04842	-0.626498	-0.573977	NA	-1.89046	-0.5451	-2.34591	-1.05354	-1.34938	-1.59826	-1.88216	NA	-0.511321	NA	NA	-0.473616	-1.58286	0.0480811	16.6895	0.058942	NA	0.315506	NA	NA	0.0571493	NA	NA	2.28537	1.22753	0.71313	0.159031	NA	37.4792	1.4873	78.577	5.76855
O75439	PMPCB MPPB	Mitochondrial-processing peptidase subunit beta (EC 3.4.24.64) (Beta-MPP) (P-52)	NA	NA	NA	-1.77698	NA	NA	NA	NA	NA	NA	NA	NA	NA	NA	NA	-2.25009	NA	-2.12483	NA	NA	NA	-0.133917	NA	NA	NA	NA	NA	NA	NA	NA	NA	25.82	NA	NA	NA	NA	NA	NA	NA	NA	NA	NA	NA	34.9351	NA	23.2328	NA
O75449	KATNA1	Katanin p60 ATPase-containing subunit A1 (Katanin p60 subunit A1) (EC 3.6.4.3) (p60 katanin)	-0.811133	-1.24442	-0.35164	NA	-0.229932	-1.20569	-2.21087	-0.465807	-0.368736	-0.786279	-1.90279	NA	-2.43413	-3.98547	-0.791959	NA	NA	NA	-0.703134	NA	-3.12907	-0.711255	NA	-0.921898	-0.344887	NA	NA	-1.13572	0.604261	1.95969	0.278865	NA	0.0127321	22.1153	52.3994	0.254083	0.0914888	2.90106	48.4947	NA	92.622	151.18	3.98295	NA	NA	NA	2.14986
O75461	E2F6	Transcription factor E2F6 (E2F-6)	-2.51908	-1.54841	-1.70169	-1.64842	NA	-1.42962	-1.47065	-0.305487	-0.430346	NA	-1.23614	-1.40945	NA	NA	-1.17456	-0.907824	-1.42442	-1.44536	-1.03156	-0.334892	-0.982858	-1.53865	-1.39599	-1.55051	-0.297874	-1.63881	-0.84994	-1.35667	92.0207	35.9208	42.3946	48.3456	NA	24.2009	35.188	0.00526085	0.997295	NA	11.1516	18.2006	NA	NA	9.21448	4.4151	33.3973	25.5194	4.07522
O75475	PSIP1 DFS70 LEDGF PSIP2	PC4 and SFRS1-interacting protein (CLL-associated antigen KW-7) (Dense fine speckles 70 kDa protein) (DFS 70) (Lens epithelium-derived growth factor) (Transcriptional coactivator p75/p52)	-0.770125	-0.404091	-0.812506	-0.68881	-1.35985	-0.83521	-0.801961	-0.923188	-0.398279	-0.356694	NA	-0.659036	-0.6294	-0.220168	-0.783053	-1.53215	-0.805231	-0.975752	-0.738851	-0.590746	-0.770107	-0.854859	-0.790794	-0.904216	-0.343222	-2.03414	-0.721233	-0.565673	3.87261	0.160189	9.39533	1.09291	15.0116	7.45211	7.23404	9.60806	0.0632011	0.331617	NA	1.91361	1.34951	0.0883555	4.30016	19.8148	4.62818	11.9152	6.80758
O75478	TADA2A TADA2L KL04P	Transcriptional adapter 2-alpha (Transcriptional adapter 2-like) (ADA2-like protein)	-2.29589	NA	NA	-2.32165	-0.126691	NA	NA	NA	NA	NA	NA	NA	NA	NA	-1.40762	-1.40377	-2.44592	-2.31112	NA	NA	NA	NA	-1.05258	-2.12788	-1.34139	-2.37057	-2.48702	-0.211511	90.831	NA	NA	57.635	0.0045577	NA	NA	NA	NA	NA	NA	NA	NA	NA	12.6966	21.5865	93.0747	88.7354	NA
O75486	SUPT3H SPT3	Transcription initiation protein SPT3 homolog (SPT3-like protein)	-3.27358	-1.54299	-2.39614	-0.591421	-2.38442	NA	NA	-0.548807	NA	NA	NA	-0.430578	NA	NA	-0.289377	-1.12118	-1.87727	-1.75613	NA	NA	-0.845554	-1.38781	-1.79	-1.48804	-1.90309	-2.44422	-1.89502	-1.25822	139.501	50.8828	85.0123	1.1306	65.8681	NA	NA	1.06566	NA	NA	NA	0.11804	NA	NA	0.0289782	6.37226	45.3544	35.8821	NA
O75489	NDUFS3	NADH dehydrogenase [ubiquinone] iron-sulfur protein 3, mitochondrial (EC 1.6.5.3) (EC 1.6.99.3) (Complex I-30kD) (CI-30kD) (NADH-ubiquinone oxidoreductase 30 kDa subunit)	NA	NA	NA	NA	NA	NA	NA	NA	NA	NA	NA	NA	NA	NA	NA	NA	NA	NA	NA	NA	NA	NA	NA	NA	NA	NA	NA	NA	NA	NA	NA	NA	NA	NA	NA	NA	NA	NA	NA	NA	NA	NA	NA	NA	NA	NA	NA
O75494	SRSF10 FUSIP1 FUSIP2 SFRS13A TASR	Serine/arginine-rich splicing factor 10 (40 kDa SR-repressor protein) (SRrp40) (FUS-interacting serine-arginine-rich protein 1) (Splicing factor SRp38) (Splicing factor, arginine/serine-rich 13A) (TLS-associated protein with Ser-Arg repeats) (TASR) (TLS-associated protein with SR repeats) (TLS-associated serine-arginine protein) (TLS-associated SR protein)	-2.13173	-2.35565	NA	-2.10132	-2.90162	-2.12732	NA	-2.59716	-0.400073	-0.719051	-1.02875	NA	NA	NA	-2.57847	-2.695	-2.6524	-2.72678	-2.29629	-1.55551	-2.89863	-2.68994	-2.27629	-2.75774	-1.62712	-2.86624	-2.64973	-2.28475	34.3329	43.7545	NA	13.6891	41.6934	10.1073	NA	41.3975	0.0103276	0.136878	3.21279	NA	NA	NA	36.052	54.0673	35.3263	60.4369	30.1592
O75506	HSBP1 HSF1BP	Heat shock factor-binding protein 1 (Nasopharyngeal carcinoma-associated antigen 13) (NPC-A-13)	NA	NA	NA	NA	NA	NA	NA	NA	NA	NA	NA	NA	NA	NA	NA	NA	NA	NA	NA	NA	NA	NA	NA	NA	NA	NA	NA	NA	NA	NA	NA	NA	NA	NA	NA	NA	NA	NA	NA	NA	NA	NA	NA	NA	NA	NA	NA
O75521	ECI2 DRS1 HCA88 PECI	Enoyl-CoA delta isomerase 2, mitochondrial (EC 5.3.3.8) (DRS-1) (Delta(3),delta(2)-enoyl-CoA isomerase) (D3,D2-enoyl-CoA isomerase) (Diazepam-binding inhibitor-related protein 1) (DBI-related protein 1) (Dodecenoyl-CoA isomerase) (Hepatocellular carcinoma-associated antigen 88) (Peroxisomal 3,2-trans-enoyl-CoA isomerase) (pECI) (Renal carcinoma antigen NY-REN-1)	NA	NA	NA	NA	NA	NA	NA	NA	NA	NA	NA	NA	NA	NA	NA	NA	NA	NA	NA	NA	NA	NA	NA	NA	NA	NA	NA	NA	NA	NA	NA	NA	NA	NA	NA	NA	NA	NA	NA	NA	NA	NA	NA	NA	NA	NA	NA
O75525	KHDRBS3 SALP SLM2	KH domain-containing, RNA-binding, signal transduction-associated protein 3 (RNA-binding protein T-Star) (Sam68-like mammalian protein 2) (SLM-2) (Sam68-like phosphotyrosine protein)	NA	NA	NA	NA	-2.34781	NA	NA	NA	NA	NA	NA	NA	NA	NA	NA	NA	NA	NA	NA	NA	-2.13784	NA	NA	-1.39691	NA	-2.24529	-1.1954	NA	NA	NA	NA	NA	2.25916	NA	NA	NA	NA	NA	NA	NA	NA	NA	NA	NA	NA	NA	NA
O75528	TADA3 ADA3 TADA3L	Transcriptional adapter 3 (ADA3 homolog) (hADA3) (STAF54) (Transcriptional adapter 3-like) (ADA3-like protein)	-2.21933	-1.65023	-0.689635	-1.3321	-2.35596	-0.772208	-1.07821	-1.3938	-0.970236	-0.843417	NA	NA	NA	-0.811021	-0.793047	-1.02591	-0.534482	-0.962574	-0.780734	-0.671878	-1.38659	-1.67431	-1.5888	-1.5369	-1.39641	-1.88078	-1.86071	-0.799571	91.4671	37.7792	7.88338	24.7136	66.9153	6.39285	2.83264	25.8513	9.25045	8.15683	NA	NA	NA	1.23977	6.44707	6.16853	0.682424	11.6321	5.15959
O75529	TAF5L PAF65B	TAF5-like RNA polymerase II p300/CBP-associated factor-associated factor 65 kDa subunit 5L (PCAF-associated factor 65 beta) (PAF65-beta)	-3.03018	-1.6813	-2.03344	-1.26621	-2.47822	-0.979503	-0.613848	-1.52637	-0.301866	-0.0428974	-1.00038	-1.0758	-0.365025	-0.508016	-0.778761	-0.684105	-1.07672	-0.950718	-0.672796	-0.713961	-1.08338	-1.35791	-0.867611	-0.952093	-0.942931	-1.88262	-1.8834	-0.824366	115.92	39.7994	57.0813	21.4482	58.4223	0.278548	2.08745	35.3594	0.0277515	0.00251372	12.9034	14.3627	0.134818	0.0807368	3.79869	2.41468	17.7528	6.74713	1.3805
O75530	EED	Polycomb protein EED (hEED) (WD protein associating with integrin cytoplasmic tails 1) (WAIT-1)	-1.05672	-0.789636	-0.930334	-0.558603	-1.27473	-0.954213	-0.952369	-1.00357	-0.965243	-0.696333	-0.717529	-0.638097	-0.997632	-2.23274	-0.672378	-0.59588	-0.902773	-0.948167	-0.635002	-0.680382	-0.648531	-1.3923	-0.52325	-0.771668	-0.600654	-1.33683	-0.693628	NA	17.6673	3.90619	15.4485	3.75915	14.3427	19.5483	14.5709	1.99628	8.43312	4.85578	2.9372	5.64402	13.8068	76.4981	6.50449	2.02506	18.2223	11.5572	3.19274
O75533	SF3B1 SAP155	Splicing factor 3B subunit 1 (Pre-mRNA-splicing factor SF3b 155 kDa subunit) (SF3b155) (Spliceosome-associated protein 155) (SAP 155)	-0.664532	-0.709372	-0.755134	-0.520038	-0.768717	-0.56073	-0.669409	-0.615592	-0.80688	-0.58673	-0.628708	-0.721161	NA	-0.146377	-0.880664	-0.687265	-0.782037	-0.703226	-0.611023	-0.474743	-0.340792	-0.68484	-0.721263	-0.668694	-0.556257	-0.921428	-0.884859	-0.688018	10.1153	0.785299	14.1856	4.02452	8.82368	5.93734	3.08633	6.86169	0.42678	2.88268	6.82315	13.2375	NA	9.91077e-05	18.7871	3.10697	13.8703	9.31946	4.59603
O75534	CSDE1 D1S155E KIAA0885 NRU UNR	Cold shock domain-containing protein E1 (N-ras upstream gene protein) (Protein UNR)	-0.303077	-0.579258	-0.224532	-0.897347	NA	-0.713785	-0.874935	-0.695444	-1.19597	-1.32241	-0.72681	-0.690231	-0.735523	-0.762537	-0.595042	-0.255583	-0.681745	-0.804714	-0.776913	-0.723899	-0.716623	-0.789289	-0.846477	-0.586014	-0.921244	-0.246744	-0.720059	-0.609194	0.0448466	6.33817	0.0465869	3.46248	NA	12.9548	19.155	4.67	29.6251	38.9002	10.2588	9.5575	10.2635	12.8216	4.95068	0.120366	4.93383	1.5662	13.8663
O75554	WBP4 FBP21 FNBP21	WW domain-binding protein 4 (WBP-4) (Formin-binding protein 21) (WW domain-containing-binding protein 4)	-1.51938	-0.129703	-1.66858	NA	-0.787403	-0.642229	NA	-0.0668609	-0.0961967	NA	-1.26702	-2.30013	-1.05995	-0.099796	-0.464434	-1.28029	-1.0927	NA	-1.48305	-0.367896	-0.223992	-0.820633	-1.66696	-1.1865	-1.70805	-1.60791	-0.540841	-1.30754	40.1711	0.000796268	61.5205	NA	6.40472	0.729515	NA	0.000722665	0.00100853	NA	22.6893	102.151	2.28627	0.000560678	0.122752	9.45842	0.424689	NA	23.5316
O75569	PRKRA PACT RAX HSD-14 HSD14	Interferon-inducible double-stranded RNA-dependent protein kinase activator A (PKR-associated protein X) (PKR-associating protein X) (Protein activator of the interferon-induced protein kinase) (Protein kinase, interferon-inducible double-stranded RNA-dependent activator)	NA	-1.00481	-1.13325	-1.33658	-2.53043	-1.15959	-1.25161	-0.252694	-1.2462	-1.49826	NA	NA	NA	NA	-1.18953	-1.41869	-1.52829	-1.58022	-1.20036	-1.61882	NA	-1.14583	-0.576351	-1.56197	NA	-1.56753	-1.7328	-0.986284	NA	7.48629	9.97764	11.369	40.759	19.0291	9.52984	0.14388	21.6211	36.91	NA	NA	NA	NA	10.672	21.5745	55.3762	46.683	10.6665
O75575	CRCP	DNA-directed RNA polymerase III subunit RPC9 (RNA polymerase III subunit C9) (Calcitonin gene-related peptide-receptor component protein) (CGRP-RCP) (CGRP-receptor component protein) (CGRPRCP) (HsC17)	-5.69066	NA	NA	NA	NA	NA	NA	NA	NA	NA	NA	NA	NA	NA	NA	NA	NA	NA	NA	NA	NA	NA	NA	NA	NA	NA	NA	NA	211.968	NA	NA	NA	NA	NA	NA	NA	NA	NA	NA	NA	NA	NA	NA	NA	NA	NA	NA
O75582	RPS6KA5 MSK1	Ribosomal protein S6 kinase alpha-5 (S6K-alpha-5) (EC 2.7.11.1) (90 kDa ribosomal protein S6 kinase 5) (Nuclear mitogen- and stress-activated protein kinase 1) (RSK-like protein kinase) (RSKL)	-1.51874	-1.31884	-1.05617	NA	-0.154297	-0.730015	NA	-1.38492	-0.600122	-1.09289	-0.444659	-1.2551	NA	NA	-0.964039	-1.12409	NA	NA	-1.40774	-1.40757	NA	-1.29866	-1.3339	-0.214624	-1.44181	-1.4025	-1.45736	-0.992325	46.6746	47.0402	9.07408	NA	0.0017533	3.90922	NA	26.7151	0.493198	7.76249	2.0599	6.46327	NA	NA	11.0477	7.13292	NA	NA	30.3661
O75586	MED6 ARC33	Mediator of RNA polymerase II transcription subunit 6 (Activator-recruited cofactor 33 kDa component) (ARC33) (Mediator complex subunit 6) (hMed6) (Renal carcinoma antigen NY-REN-28)	-1.97487	NA	NA	NA	-0.24884	NA	NA	NA	NA	-0.578233	-0.915685	NA	-0.116749	NA	NA	NA	NA	NA	NA	NA	-0.135942	NA	-1.43456	NA	-1.74039	-0.987656	-1.7604	-1.51675	108.467	NA	NA	NA	0.0127357	NA	NA	NA	NA	2.99335	9.20961	NA	7.18503e-05	NA	NA	NA	NA	NA	NA
O75592	MYCBP2 KIAA0916 PAM	E3 ubiquitin-protein ligase MYCBP2 (EC 2.3.2.27) (Myc-binding protein 2) (Pam/highwire/rpm-1 protein) (Protein associated with Myc) (RING-type E3 ubiquitin transferase MYCBP2)	-0.785855	-3.57767	NA	-3.0729	-1.15471	-1.17958	-2.08615	-1.76154	-1.0178	-0.995909	NA	NA	-1.37232	-1.9073	-0.9871	-0.228122	-4.07676	-1.08771	NA	NA	-1.76468	-1.15202	-3.31441	-4.54226	-2.33122	-0.69311	-1.96421	-0.483148	4.20043	117.083	NA	90.1236	14.2927	15.3366	43.2137	47.7383	7.19698	5.42482	NA	NA	17.979	38.5852	8.01849	0.0915533	141.536	4.9677	NA
O75600	GCAT KBL	2-amino-3-ketobutyrate coenzyme A ligase, mitochondrial (AKB ligase) (EC 2.3.1.29) (Aminoacetone synthase) (Glycine acetyltransferase)	NA	NA	NA	NA	NA	NA	NA	NA	NA	NA	NA	NA	NA	NA	NA	NA	NA	NA	NA	NA	NA	NA	NA	NA	NA	NA	NA	NA	NA	NA	NA	NA	NA	NA	NA	NA	NA	NA	NA	NA	NA	NA	NA	NA	NA	NA	NA
O75607	NPM3	Nucleoplasmin-3	-2.92045	-1.74332	-2.35919	-1.75518	NA	-1.41987	-2.52079	-0.603118	-1.57694	-1.42431	NA	NA	-0.708174	-0.0905962	-2.35157	-1.85756	-2.40523	-2.44606	-0.529318	-0.810407	-1.49916	-0.264914	-2.31457	NA	-0.410296	NA	NA	NA	94.563	18.3729	49.0418	24.7528	NA	6.24326	22.3514	0.670971	9.30358	9.39709	NA	NA	2.05385	0.000313244	52.7305	16.9071	69.617	72.3402	0.145049
O75616	ERAL1 HERA	GTPase Era, mitochondrial (H-ERA) (hERA) (Conserved ERA-like GTPase) (CEGA) (ERA-W) (ERA-like protein 1)	NA	NA	NA	NA	NA	NA	NA	NA	NA	NA	NA	NA	NA	NA	NA	NA	NA	NA	NA	NA	NA	NA	NA	NA	NA	NA	NA	NA	NA	NA	NA	NA	NA	NA	NA	NA	NA	NA	NA	NA	NA	NA	NA	NA	NA	NA	NA
O75643	SNRNP200 ASCC3L1 HELIC2 KIAA0788	U5 small nuclear ribonucleoprotein 200 kDa helicase (EC 3.6.4.13) (Activating signal cointegrator 1 complex subunit 3-like 1) (BRR2 homolog) (U5 snRNP-specific 200 kDa protein) (U5-200KD)	-0.794785	-0.346248	-0.889364	-0.432086	-0.348942	-0.337638	-0.331458	-0.444953	NA	-0.0970458	-0.398863	-0.326906	-0.0874097	-0.140911	-0.305081	-0.375586	-0.429119	-0.406109	-0.363063	-0.386215	-0.560602	-0.495827	-0.464067	-0.361055	-0.451281	-0.755521	-0.504689	-0.376681	10.6007	0.0816044	15.5608	0.927997	0.295255	0.140999	0.284503	0.964201	NA	0.000494375	0.0302201	0.0591166	0.000497389	0.000610131	0.0480283	1.1163	2.05316	0.858598	0.743043
O75663	TIPRL	TIP41-like protein (Putative MAPK-activating protein PM10) (Type 2A-interacting protein) (TIP)	-0.592303	-0.559201	-0.468238	-0.473354	NA	-0.819651	-0.986673	-0.759374	-0.721688	-0.770514	-0.672251	-0.719061	-0.80042	-0.773918	-0.816836	-0.888915	-0.552392	-0.525588	-0.745962	-0.710833	-0.795769	-0.555226	-0.728745	-0.564676	-0.795372	-0.584607	-0.742229	-0.758892	1.81498	1.89309	1.09638	0.44322	NA	10.3153	22.4633	4.39926	3.85515	8.32013	3.09098	5.52289	8.16203	12.2769	14.7023	0.230043	1.97874	0.284407	8.87854
O75665	OFD1 CXorf5	Oral-facial-digital syndrome 1 protein (Protein 71-7A)	-0.76527	-1.61127	NA	-0.945148	-0.825929	-0.944175	-1.05591	-0.95669	-0.995373	-0.856855	-0.934513	-1.01985	-0.966119	-1.12206	-1.75355	-1.1073	-1.47265	-1.81973	-0.807181	-0.722907	-1.23783	-1.0952	-1.08103	-2.26298	-0.974734	-0.970815	-1.17951	-1.08924	0.15498	46.4763	NA	5.86853	3.6177	10.1731	15.3802	2.78253	3.17101	5.10308	11.3766	14.0925	5.04112	14.0774	50.1894	11.5402	29.5867	58.0365	3.92267
O75674	TOM1L1 SRCASM	TOM1-like protein 1 (Src-activating and signaling molecule protein) (Target of Myb-like protein 1)	NA	NA	NA	NA	NA	NA	NA	NA	NA	NA	NA	NA	NA	NA	NA	NA	NA	NA	NA	NA	NA	NA	NA	NA	NA	NA	NA	NA	NA	NA	NA	NA	NA	NA	NA	NA	NA	NA	NA	NA	NA	NA	NA	NA	NA	NA	NA
O75683	SURF6 SURF-6	Surfeit locus protein 6	-2.28686	-2.28074	-0.926348	-0.0734369	-2.70292	-0.971639	-1.24938	-1.12674	-1.4093	-0.990612	NA	NA	NA	NA	-1.06901	-2.14589	NA	-1.30514	-1.15414	-0.971021	-1.92815	-1.12037	-0.909088	-1.85437	-0.958431	-1.51455	-1.49476	-1.08613	60.927	66.7666	3.999	0.00135416	60.436	7.78744	28.0016	4.28721	32.9628	2.38055	NA	NA	NA	NA	10.5669	49.1045	NA	21.1079	16.9428
O75691	UTP20 DRIM	Small subunit processome component 20 homolog (Down-regulated in metastasis protein) (Novel nucleolar protein 73) (NNP73) (Protein Key-1A6)	-1.15364	-0.376199	-2.84469	-1.50973	-3.44198	-0.303565	-1.32442	-0.308526	-0.394344	-0.248786	-0.430748	-0.39956	-0.479977	-0.382104	-0.460334	-1.66215	-0.480013	-1.37361	-1.44603	-1.43853	-1.81021	-1.43105	NA	-0.928897	-0.416191	-3.16567	-0.811982	-0.331601	15.8335	0.00646414	112.254	23.208	46.519	0.000314312	4.03915	0.00912569	0.0160145	0.00188217	0.0120991	0.00996951	0.0338615	0.0221314	0.270598	18.0852	0.935538	18.8424	18.4179
O75694	NUP155 KIAA0791	Nuclear pore complex protein Nup155 (155 kDa nucleoporin) (Nucleoporin Nup155)	-0.812342	-1.21707	-2.51974	-2.79107	-0.924662	-0.194967	NA	-0.546411	-1.10399	-0.803049	-0.776827	-0.851609	-0.831076	-0.831994	-0.704235	-0.709739	-0.599054	-0.671641	-0.617217	-0.754884	-0.904719	-0.862809	-0.806857	-1.14814	-0.653807	-0.567701	-0.792805	-0.323875	12.2981	33.5411	114.048	129.289	7.45165	0.00116204	NA	2.98409	24.7507	8.07724	8.2943	16.8681	14.9745	9.91902	0.192171	0.75839	2.00078	3.42279	4.41828
O75717	WDHD1 AND1	WD repeat and HMG-box DNA-binding protein 1 (Acidic nucleoplasmic DNA-binding protein 1) (And-1)	-2.569	-1.15787	-1.69016	-0.941303	-1.3333	-0.675315	-0.496739	-0.939033	-0.648597	-0.770609	-1.16947	-1.27179	-0.850619	NA	-0.914882	-0.523168	-0.795368	-0.813411	-1.22989	-1.26642	-0.613033	-1.03092	-1.27262	-0.616633	-1.46225	-1.14468	-1.00425	-1.00393	125.621	12.5472	58.0451	13.9287	8.46391	0.383998	1.0867	14.1403	1.76297	3.47486	10.6725	31.7471	0.191871	NA	15.1389	0.830571	2.823	3.40604	30.5435
O75792	RNASEH2A RNASEHI RNHIA	Ribonuclease H2 subunit A (RNase H2 subunit A) (EC 3.1.26.4) (Aicardi-Goutieres syndrome 4 protein) (AGS4) (RNase H(35)) (Ribonuclease HI large subunit) (RNase HI large subunit) (Ribonuclease HI subunit A)	-1.79952	NA	-2.27913	NA	-0.209338	-0.424622	NA	-0.965803	-0.968667	-0.401901	NA	NA	-0.0301032	NA	NA	NA	NA	NA	-1.01336	-0.38113	-0.0724483	-0.803938	-0.990936	NA	NA	-0.546687	NA	-1.46934	90.3344	NA	120.275	NA	0.00810938	2.65695	NA	9.7656	9.2962	0.974237	NA	NA	6.49363e-06	NA	NA	NA	NA	NA	14.909
O75794	CDC123 C10orf7 D123	Cell division cycle protein 123 homolog (Protein D123) (HT-1080) (PZ32)	NA	NA	NA	-0.797273	-0.202697	-1.01256	-1.86397	-0.549785	-0.222598	-1.59709	NA	NA	NA	NA	-0.410473	-0.364551	-1.03884	-1.21788	-0.980607	-0.724121	NA	-0.806565	-0.724214	NA	NA	-0.821531	NA	-2.03866	NA	NA	NA	4.52725	0.0177342	6.67536	91.4957	1.0288	0.0457547	58.0154	NA	NA	NA	NA	0.867844	0.392709	12.0793	42.3379	31.0393
O75817	POP7 RPP20	Ribonuclease P protein subunit p20 (RNaseP protein p20) (EC 3.1.26.5) (Ribonucleases P/MRP protein subunit POP7 homolog) (hPOP7)	NA	NA	NA	NA	NA	NA	NA	NA	NA	NA	NA	NA	NA	NA	NA	NA	NA	NA	NA	NA	NA	NA	NA	NA	NA	NA	NA	NA	NA	NA	NA	NA	NA	NA	NA	NA	NA	NA	NA	NA	NA	NA	NA	NA	NA	NA	NA
O75818	RPP40 RNASEP1	Ribonuclease P protein subunit p40 (RNaseP protein p40) (EC 3.1.26.5) (RNase P subunit 1)	-2.32024	-1.06365	-1.00057	-1.17861	-0.183711	NA	NA	-1.57821	-0.832544	-1.53114	NA	-1.72225	-0.206106	NA	-2.14931	-1.09292	-1.47036	-1.40448	-1.58848	-1.57312	NA	-1.53735	-1.54756	NA	-1.63727	-1.54397	-0.684388	-1.5167	85.5992	6.33081	9.69871	4.06908	0.00264636	NA	NA	32.9005	2.02568	10.6453	NA	57.7757	0.0657656	NA	62.9102	12.4609	25.4697	34.9987	31.8767
O75821	EIF3G EIF3S4	Eukaryotic translation initiation factor 3 subunit G (eIF3g) (Eukaryotic translation initiation factor 3 RNA-binding subunit) (eIF-3 RNA-binding subunit) (Eukaryotic translation initiation factor 3 subunit 4) (eIF-3-delta) (eIF3 p42) (eIF3 p44)	NA	-0.73301	-0.837816	-0.688573	-0.810177	-0.740726	-0.91616	-0.796045	-0.658389	-0.726819	-0.687631	-0.736384	-0.785151	-2.37395	-0.64265	-0.708923	-1.09828	-0.593044	-0.676815	-0.740222	-0.706051	-0.762724	-0.595822	-0.833361	-0.702111	-0.774932	-0.756163	-0.766593	NA	10.4319	3.44725	7.11216	4.7416	13.918	19.0899	2.80272	8.94443	12.4064	4.58959	3.77038	11.9252	119.056	4.82065	7.66262	1.61548	2.84186	6.05869
O75822	EIF3J EIF3S1 PRO0391	Eukaryotic translation initiation factor 3 subunit J (eIF3j) (Eukaryotic translation initiation factor 3 subunit 1) (eIF-3-alpha) (eIF3 p35)	NA	-1.277	NA	NA	-0.329279	-1.58371	-1.81279	NA	-1.40695	-1.44854	NA	NA	-1.65998	-1.99675	-1.51553	-0.417991	-0.929363	-0.850865	-1.37118	-1.32084	-0.807007	-0.683934	-0.851667	NA	-0.765435	NA	-0.767497	-1.17923	NA	13.938	NA	NA	0.0136701	38.1279	63.8884	NA	23.2669	43.345	NA	NA	58.3065	36.5389	40.5401	0.574314	6.79384	2.11367	16.6937
O75832	PSMD10	26S proteasome non-ATPase regulatory subunit 10 (26S proteasome regulatory subunit p28) (Gankyrin) (p28(GANK))	NA	NA	-0.760419	NA	-0.298251	-0.713412	-0.863067	NA	-1.14422	-1.27527	NA	NA	-0.104913	-1.05497	NA	-0.86929	NA	NA	NA	NA	-0.140521	NA	NA	NA	-1.2263	-1.38057	NA	NA	NA	NA	0.066054	NA	0.00711271	23.0474	6.43543	NA	2.01725	3.05626	NA	NA	0.00142757	2.58773	NA	0.164531	NA	NA	NA
O75844	ZMPSTE24 FACE1 STE24	CAAX prenyl protease 1 homolog (EC 3.4.24.84) (Farnesylated proteins-converting enzyme 1) (FACE-1) (Prenyl protein-specific endoprotease 1) (Zinc metalloproteinase Ste24 homolog)	NA	NA	NA	NA	NA	NA	NA	NA	NA	NA	NA	NA	NA	NA	NA	NA	NA	NA	NA	NA	NA	NA	NA	NA	NA	NA	NA	NA	NA	NA	NA	NA	NA	NA	NA	NA	NA	NA	NA	NA	NA	NA	NA	NA	NA	NA	NA
O75864	PPP1R37 KIAA1986 LRRC68	Protein phosphatase 1 regulatory subunit 37 (Leucine-rich repeat-containing protein 68)	NA	NA	NA	NA	NA	NA	NA	NA	NA	NA	NA	NA	NA	NA	NA	NA	NA	NA	NA	NA	NA	NA	NA	NA	NA	NA	NA	NA	NA	NA	NA	NA	NA	NA	NA	NA	NA	NA	NA	NA	NA	NA	NA	NA	NA	NA	NA
O75874	IDH1 PICD	Isocitrate dehydrogenase [NADP] cytoplasmic (IDH) (EC 1.1.1.42) (Cytosolic NADP-isocitrate dehydrogenase) (IDP) (NADP(+)-specific ICDH) (Oxalosuccinate decarboxylase)	NA	-0.459606	NA	-0.833383	-0.164047	-0.935395	-0.815104	-0.391272	-1.1997	-0.795563	NA	NA	-1.55085	-0.998724	-0.837121	NA	-0.771716	-1.02189	-0.967891	-1.01333	NA	-0.132749	-0.720873	NA	-0.753808	-0.618283	-0.622745	NA	NA	0.226613	NA	7.14253	0.0218445	16.5739	2.77636	0.405971	12.562	4.55758	NA	NA	16.1453	23.9117	5.50363	NA	7.86662	4.94243	13.1343
O75886	STAM2 HBP	Signal transducing adapter molecule 2 (STAM-2) (Hrs-binding protein)	NA	-0.946615	NA	-0.667175	-0.314309	-1.47369	-2.17941	-0.354768	-2.31821	-2.68102	-0.020383	-0.920129	-0.984325	-2.07508	-0.603287	-0.515167	-0.761554	-0.233282	-0.661665	-1.40746	-0.990553	-0.639216	-0.486316	-1.33833	-2.18299	-0.728537	-0.879834	-1.17074	NA	5.70036	NA	0.394482	0.0569691	22.3553	57.4478	0.123509	83.2544	100.443	0.00016413	4.51037	11.3395	66.4562	0.996477	0.419573	4.12747	0.00512574	0.576338
O75925	PIAS1 DDXBP1	E3 SUMO-protein ligase PIAS1 (EC 6.3.2.-) (DEAD/H box-binding protein 1) (Gu-binding protein) (GBP) (Protein inhibitor of activated STAT protein 1) (RNA helicase II-binding protein)	NA	NA	NA	NA	NA	NA	NA	NA	NA	NA	NA	NA	NA	NA	NA	NA	NA	NA	NA	NA	NA	NA	NA	NA	NA	NA	NA	NA	NA	NA	NA	NA	NA	NA	NA	NA	NA	NA	NA	NA	NA	NA	NA	NA	NA	NA	NA
O75934	BCAS2 DAM1	Pre-mRNA-splicing factor SPF27 (Breast carcinoma-amplified sequence 2) (DNA amplified in mammary carcinoma 1 protein) (Spliceosome-associated protein SPF 27)	-0.766424	-0.40064	-0.999752	-0.447788	-0.636198	-0.424847	-0.218679	-0.560819	-0.184213	NA	-0.497627	-0.628459	-0.396853	-0.220927	-0.508288	-0.557304	-0.528828	-0.429819	-0.345784	-0.349257	-0.395397	-0.581062	-0.435499	-0.384679	-0.33892	-1.06621	-0.560876	-0.469375	10.2175	0.358426	19.2874	0.91136	3.59273	0.612305	0.0159853	3.15193	0.00596451	NA	1.50866	6.06848	0.261274	0.0135724	2.55753	2.69696	2.60779	0.910023	0.0986681
O75937	DNAJC8 SPF31 HSPC315 HSPC331	DnaJ homolog subfamily C member 8 (Splicing protein spf31)	-1.38131	-0.365958	-1.27059	-0.369228	-0.577986	-0.333028	-0.808743	-1.04206	-0.470388	-0.302423	-1.42468	-1.29302	-0.432293	-0.164321	-1.12266	NA	-0.234911	-0.268184	-1.21157	-1.0786	-0.331418	-1.09874	-1.09978	-0.330308	-1.01822	-1.1684	-0.963053	-1.23073	38.6593	0.447658	31.8203	0.299093	1.23068	0.315338	2.32692	6.14774	0.655743	0.186353	42.2535	35.0385	0.11919	0.101234	17.4026	NA	0.226086	0.227482	25.7894
O75940	SMNDC1 SMNR SPF30	Survival of motor neuron-related-splicing factor 30 (30 kDa splicing factor SMNrp) (SMN-related protein) (Survival motor neuron domain-containing protein 1)	-1.20607	-0.705377	-1.16745	-0.485863	-1.77838	-0.500919	-1.05471	-1.24712	-2.82254	-0.678957	-0.219758	-0.150184	NA	-0.725205	-1.00727	-0.513562	-1.17462	-0.657178	-0.529585	-0.560289	-0.541325	-0.710528	-0.486402	-0.687922	-0.731647	-1.27576	-0.570334	-0.492462	19.2159	7.11435	27.7177	6.79655	40.4203	6.40416	14.9189	36.7877	6.0724	4.98336	0.0672788	0.0124571	NA	8.88107	4.48699	1.88294	4.81528	4.88062	5.03821
O75947	ATP5H My032	ATP synthase subunit d, mitochondrial (ATPase subunit d)	-1.12739	-1.08038	-0.736082	-0.949968	-0.207146	-0.479934	-0.345777	-1.22235	-1.00968	-0.635507	-0.0309227	NA	-0.0452322	-2.22525	-0.335191	-1.05105	-0.910552	-0.425864	-0.214845	-0.853547	-1.49649	-0.822453	NA	-0.775174	NA	-0.79711	NA	NA	17.8205	12.0501	1.75495	10.2871	0.0173784	3.43301	0.0138366	25.7941	9.86412	3.10698	9.28222e-05	NA	0.000115497	60.6889	0.519493	13.4548	13.7052	2.15795	0.0358287
O75955	FLOT1	Flotillin-1	NA	-0.315782	NA	NA	-0.0982757	NA	NA	-1.64712	NA	NA	NA	NA	NA	NA	NA	-0.379371	NA	-1.76091	NA	NA	NA	NA	NA	-1.47122	NA	NA	NA	NA	NA	0.128493	NA	NA	0.0250505	NA	NA	62.8172	NA	NA	NA	NA	NA	NA	NA	0.169743	NA	45.31	NA
O75962	TRIO	Triple functional domain protein (EC 2.7.11.1) (PTPRF-interacting protein)	NA	-0.654141	-0.879443	-0.783721	-0.22371	-1.88269	-1.59867	-1.47851	-1.71731	-1.52761	NA	-0.118948	-1.75141	-1.70809	-1.64051	-0.720104	-0.872465	-0.631419	-0.401232	-0.364009	-0.700321	-1.29787	-1.10457	-1.01862	-1.18897	NA	-0.702341	NA	NA	0.687439	3.33151	8.38097	0.0192078	64.2487	30.6205	17.8546	37.6902	21.8506	NA	0.0177219	34.8271	50.1129	33.5437	4.26494	13.6182	1.01153	0.0619245
O75970	MPDZ MUPP1	Multiple PDZ domain protein (Multi-PDZ domain protein 1)	NA	-3.86003	NA	NA	-0.193827	-1.32787	-0.800531	-1.2494	-4.24521	-3.55187	NA	NA	-0.879321	-1.02637	-2.29316	-3.54468	NA	-3.48096	-2.10824	-3.20501	NA	NA	-1.3964	NA	-2.46663	NA	NA	-1.79021	NA	139.579	NA	NA	5.28972e-05	17.3125	7.67763	0.936291	109.356	81.0313	NA	NA	1.60817	1.58824	32.0713	54.4293	NA	105.73	28.2342
O76003	GLRX3 PICOT TXNL2 HUSSY-22	Glutaredoxin-3 (PKC-interacting cousin of thioredoxin) (PICOT) (PKC-theta-interacting protein) (PKCq-interacting protein) (Thioredoxin-like protein 2)	-0.302035	-0.824115	-1.14194	-0.955227	-0.0696908	-0.677264	-0.919313	-0.290721	-1.20104	-1.11999	NA	-0.856894	-1.07753	-1.06132	-0.67579	-0.738448	-0.793603	-0.961966	-0.924687	-1.20251	-1.09194	-0.849477	-0.803313	-0.743181	-1.03299	-0.711554	-0.485073	-0.71734	0.0290113	5.39833	25.8411	12.6942	0.0012528	2.72426	17.3702	0.053159	26.5243	23.8932	NA	8.56704	15.1726	16.9263	3.44081	3.15348	8.12909	0.714156	13.977
O76021	RSL1D1 CATX11 CSIG PBK1 L12	Ribosomal L1 domain-containing protein 1 (CATX-11) (Cellular senescence-inhibited gene protein) (Protein PBK1)	-0.946504	-0.570854	-0.442497	-0.625658	-1.91832	-0.862541	-0.376174	-0.815053	-1.18094	-0.406756	-0.618438	-0.410886	-0.632432	-0.395861	-0.545176	-1.0874	-0.728274	-0.823042	-0.880636	-0.646855	-1.44543	-1.04802	-0.450992	-1.13161	NA	-1.75346	-0.888111	-0.58567	10.3894	3.66262	1.6509	0.683542	24.4449	8.02292	0.886262	5.68429	0.51293	1.30557	2.71379	1.70449	2.49103	0.680775	2.24395	15.2076	4.12819	5.251	10.6423
O76031	CLPX	ATP-dependent Clp protease ATP-binding subunit clpX-like, mitochondrial	NA	-1.66176	NA	NA	-3.28766	NA	NA	NA	NA	NA	NA	NA	NA	NA	NA	NA	NA	NA	NA	NA	NA	NA	NA	NA	NA	NA	NA	NA	NA	43.6037	NA	NA	4.97214	NA	NA	NA	NA	NA	NA	NA	NA	NA	NA	NA	NA	NA	NA
O76041	NEBL LNEBL	Nebulette (Actin-binding Z-disk protein)	NA	NA	NA	NA	NA	NA	NA	NA	NA	NA	NA	NA	NA	NA	NA	NA	NA	NA	NA	NA	NA	NA	NA	NA	NA	NA	NA	NA	NA	NA	NA	NA	NA	NA	NA	NA	NA	NA	NA	NA	NA	NA	NA	NA	NA	NA	NA
O76064	RNF8 KIAA0646	E3 ubiquitin-protein ligase RNF8 (hRNF8) (EC 6.3.2.-) (RING finger protein 8)	-1.34315	-0.0929329	-1.36275	-0.703693	-0.304582	NA	NA	NA	NA	NA	-1.57864	-1.10981	-0.146577	NA	NA	NA	-1.78902	NA	-1.53986	NA	-3.56041	-0.623348	-0.650637	-0.0989976	-1.89622	-2.7707	-0.10014	NA	26.187	2.07629e-05	18.6849	0.0437344	0.00361177	NA	NA	NA	NA	NA	53.3676	13.2292	4.9167e-05	NA	NA	NA	77.1484	NA	38.9163
O76080	ZFAND5 ZA20D2 ZNF216	AN1-type zinc finger protein 5 (Zinc finger A20 domain-containing protein 2) (Zinc finger protein 216)	NA	NA	NA	NA	NA	NA	NA	NA	NA	NA	NA	NA	NA	NA	NA	NA	NA	NA	NA	NA	NA	NA	NA	NA	NA	NA	NA	NA	NA	NA	NA	NA	NA	NA	NA	NA	NA	NA	NA	NA	NA	NA	NA	NA	NA	NA	NA
O76094	SRP72	Signal recognition particle subunit SRP72 (SRP72) (Signal recognition particle 72 kDa protein)	-0.895723	-1.27254	-0.356741	-0.649472	-0.61538	-0.816144	-1.02613	-0.839582	-0.0147645	NA	-0.461063	-0.344192	-0.860443	-1.99044	-0.471081	-1.38058	-0.397418	-0.520897	-0.459829	-0.852653	-1.00972	-0.493639	-0.361961	-0.953833	-0.670758	-0.123771	-0.666642	-0.148043	9.88229	24.3203	0.26686	1.99892	0.548006	6.80018	17.5758	9.72696	0.0248603	NA	0.725469	0.222909	10.5242	51.7675	0.780496	26.97	0.300782	1.05925	0.784925
O94761	RECQL4 RECQ4	ATP-dependent DNA helicase Q4 (EC 3.6.4.12) (DNA helicase, RecQ-like type 4) (RecQ4) (RTS) (RecQ protein-like 4)	NA	NA	NA	NA	NA	NA	NA	NA	NA	NA	NA	NA	-1.93446	NA	NA	NA	NA	NA	NA	NA	NA	NA	NA	NA	NA	NA	NA	NA	NA	NA	NA	NA	NA	NA	NA	NA	NA	NA	NA	NA	86.5212	NA	NA	NA	NA	NA	NA
O94762	RECQL5 RECQ5	ATP-dependent DNA helicase Q5 (EC 3.6.4.12) (DNA helicase, RecQ-like type 5) (RecQ5) (RecQ protein-like 5)	-3.7607	-0.754487	-2.28781	-0.340721	-0.326119	-0.424507	-0.518204	-0.810626	NA	-0.952113	-1.22314	-1.37318	-0.0347378	NA	NA	-0.586769	-0.979686	-0.767076	-0.842605	-0.78927	-1.03462	-0.98851	-1.27796	NA	-0.957349	-1.01336	-0.551475	-1.07102	163.667	4.20074	51.8171	0.238465	0.0535437	0.795434	1.84813	13.5367	NA	1.79007	30.4545	32.3378	6.48887e-06	NA	NA	1.64805	7.95309	5.00476	8.03686
O94763	URI1 C19orf2 NNX3 PPP1R19 RMP URI	Unconventional prefoldin RPB5 interactor 1 (Protein NNX3) (Protein phosphatase 1 regulatory subunit 19) (RNA polymerase II subunit 5-mediating protein) (RPB5-mediating protein)	-0.409832	-0.69674	-0.588778	-0.944769	-0.21455	-1.41681	-1.77999	-1.01221	-1.25252	-1.12876	-0.511522	-0.407608	-1.16827	-2.05109	-1.04612	-0.251195	-0.878637	NA	-0.980328	-0.695669	-1.14547	-0.564572	-1.00233	-0.99464	-1.06735	-1.04862	-0.631022	-0.599069	0.248143	2.25511	0.0989304	10.571	0.00352154	45.3772	65.9691	12.4809	26.794	25.8448	0.208174	0.089299	11.9032	75.4631	18.0619	0.0642641	11.2985	NA	7.40855
O94776	MTA2 MTA1L1 PID	Metastasis-associated protein MTA2 (Metastasis-associated 1-like 1) (MTA1-L1 protein) (p53 target protein in deacetylase complex)	-1.85347	-0.93813	-2.02581	-1.30582	-1.51624	-0.659605	-0.613812	-0.767977	-0.720531	-0.448586	-1.02554	-0.660525	NA	-0.0793591	-0.628518	-0.891057	-0.660199	-0.808299	-0.652898	-0.704638	-0.605367	-0.664799	-0.780816	-0.690151	-0.943139	-0.972511	-0.974754	-0.976027	82.4196	16.3323	97.3082	34.7711	26.5462	5.58199	9.7441	11.1133	0.0988206	0.169339	4.69588	9.24868	NA	0.000153299	6.2616	2.95621	7.69487	4.18074	6.35673
O94782	USP1	Ubiquitin carboxyl-terminal hydrolase 1 (EC 3.4.19.12) (Deubiquitinating enzyme 1) (hUBP) (Ubiquitin thioesterase 1) (Ubiquitin-specific-processing protease 1)	-2.33366	NA	-2.62192	-2.85643	NA	NA	NA	NA	NA	NA	NA	NA	NA	NA	NA	NA	NA	NA	NA	NA	NA	NA	NA	NA	NA	NA	NA	NA	106.694	NA	132.418	100.579	NA	NA	NA	NA	NA	NA	NA	NA	NA	NA	NA	NA	NA	NA	NA
O94788	ALDH1A2 RALDH2	Retinal dehydrogenase 2 (RALDH 2) (RalDH2) (EC 1.2.1.36) (Aldehyde dehydrogenase family 1 member A2) (Retinaldehyde-specific dehydrogenase type 2) (RALDH(II))	-0.583671	-0.456647	-0.629903	-0.579597	NA	-1.58845	-1.50959	-1.0625	-1.72149	-1.60438	-0.395514	-0.934251	-1.82329	-1.81982	-1.4467	-0.395226	-1.49778	-0.869947	-1.32049	-1.22764	-1.0646	-0.569812	-0.763507	-1.04257	-1.30201	-0.370213	-1.02914	-0.988945	1.16509	0.663052	0.288161	0.10507	NA	54.8768	43.6224	10.5173	62.8594	45.2397	0.645665	6.34461	65.8349	62.2199	28.4581	0.417639	41.7809	2.93095	25.1209
O94811	TPPP TPPP1	Tubulin polymerization-promoting protein (TPPP) (25 kDa brain-specific protein) (TPPP/p25) (p24) (p25-alpha)	NA	NA	NA	NA	NA	NA	NA	NA	NA	NA	NA	NA	NA	NA	NA	NA	NA	NA	NA	NA	NA	NA	NA	NA	NA	NA	NA	NA	NA	NA	NA	NA	NA	NA	NA	NA	NA	NA	NA	NA	NA	NA	NA	NA	NA	NA	NA
O94822	LTN1 C21orf10 C21orf98 KIAA0714 RNF160 ZNF294 HSPC087	E3 ubiquitin-protein ligase listerin (EC 2.3.2.27) (RING finger protein 160) (RING-type E3 ubiquitin transferase listerin) (Zinc finger protein 294)	NA	-0.516716	-2.11855	-1.86496	-0.227278	-0.512779	-0.833661	-0.973481	-0.930961	-1.44949	-0.0455231	-0.0170034	-1.9464	-1.36476	-1.11487	-1.13732	NA	NA	-0.787387	-1.12392	-0.120665	-0.917008	-0.919753	NA	-0.580982	-0.497932	-0.0241069	NA	NA	1.19465	89.5705	69.2297	0.00687335	1.22639	4.37199	6.93328	7.9603	26.6437	5.6906e-06	6.12217e-06	42.5103	22.5336	9.06951	13.0225	NA	NA	5.15648
O94829	IPO13 KIAA0724 RANBP13	Importin-13 (Imp13) (Karyopherin-13) (Kap13) (Ran-binding protein 13) (RanBP13)	NA	NA	NA	NA	NA	NA	NA	NA	NA	NA	NA	NA	NA	NA	NA	NA	NA	NA	NA	NA	NA	NA	NA	NA	NA	NA	NA	-14.2945	NA	NA	NA	NA	NA	NA	NA	NA	NA	NA	NA	NA	NA	NA	NA	NA	NA	NA	NA
O94830	DDHD2 KIAA0725 SAMWD1	Phospholipase DDHD2 (EC 3.1.1.-) (DDHD domain-containing protein 2) (KIAA0725p) (SAM, WWE and DDHD domain-containing protein 1)	NA	NA	-0.877391	-0.312601	-0.254703	-1.14792	-0.793411	-1.33081	-1.43662	-1.6931	-0.502585	-0.683343	-0.974185	-1.2291	-1.83903	-1.0429	-2.69939	-1.02798	-1.22096	-1.16105	-0.669994	NA	-0.449147	NA	-1.79666	NA	NA	-0.567927	NA	NA	6.42583	0.0844566	0.0133572	35.7039	3.98038	32.6512	39.3973	43.8885	1.91123	0.776883	8.93108	14.9771	66.1902	5.83927	119.66	8.64288	8.5616
O94832	MYO1D KIAA0727	Unconventional myosin-Id	-1.20447	-1.6059	-0.980565	-1.4629	-4.50317	-0.497013	-0.327205	-2.6637	-0.438396	NA	-0.0429963	NA	-0.121008	-0.847996	-0.278859	-3.53416	-0.345731	-1.35231	-1.48475	-1.00822	-4.37212	-2.73175	-1.53073	-2.79495	-1.10203	-3.01904	-2.16393	-2.06095	3.00138	24.9041	4.04142	9.80536	80.4118	1.03887	0.058533	33.2131	0.188772	NA	5.9141e-05	NA	0.000138608	3.24024	0.131215	108.575	0.237956	11.25	19.9013
O94842	TOX4 C14orf92 KIAA0737	TOX high mobility group box family member 4 (Epidermal Langerhans cell protein LCP1)	-0.537461	-0.48942	-0.492747	-0.494144	-0.644835	-0.412966	-0.476964	-0.759297	-0.542988	-0.474134	-0.45716	-0.599994	-0.625561	-0.413415	-0.478429	-0.583846	-0.467129	-0.473786	-0.546705	-0.513773	NA	-0.727788	-0.519777	-0.528703	-0.519087	-0.679449	-0.776173	-0.612126	2.54346	3.97304	4.56142	2.81025	0.499486	0.490135	1.82011	11.3884	1.16527	2.09871	2.49179	7.5492	0.0343889	0.0675426	3.29255	1.48378	3.62313	2.86313	1.78852
O94864	SUPT7L KIAA0764	STAGA complex 65 subunit gamma (Adenocarcinoma antigen ART1) (SPTF-associated factor 65 gamma) (STAF65gamma) (Suppressor of Ty 7-like)	-4.0284	-1.44286	-2.24063	-1.84604	-1.67578	-0.907975	-0.941759	-0.772188	-0.415461	-0.457724	-0.872118	-1.42777	NA	NA	-1.26643	NA	-1.16857	-0.755569	-1.15811	-1.05411	-0.443959	-1.86028	-1.07752	NA	-1.81752	-1.95859	-1.73203	-1.75263	155.444	19.4317	64.2829	62.5773	32.4623	2.83715	2.1718	3.64726	0.106104	0.00907101	3.38697	16.3572	NA	NA	6.26355	NA	11.3488	1.76466	20.7557
O94874	UFL1 KIAA0776 NLBP RCAD	E3 UFM1-protein ligase 1 (EC 6.3.2.-) (Novel LZAP-binding protein) (Regulator of C53/LZAP and DDRGK1)	-0.233667	-0.334947	NA	NA	-0.299186	-0.965502	-1.72049	-0.265268	-0.182067	NA	-0.335319	-0.317708	-0.421464	-0.279312	NA	NA	NA	NA	NA	NA	-0.4361	NA	-0.541185	-0.352282	-0.110208	NA	-0.363062	-0.293979	0.0033132	0.00695916	NA	NA	0.0991575	24.1977	86.9098	0.00555337	0.00719181	NA	0.00706148	0.00658657	0.0190471	0.00884605	NA	NA	NA	NA	NA
O94880	PHF14 KIAA0783	PHD finger protein 14	NA	NA	NA	NA	-2.63525	-0.973313	-1.00648	-1.65727	-0.607232	NA	NA	NA	NA	-0.971588	-0.899661	-3.22233	-1.17382	-2.1632	-0.738732	-0.129731	-2.28579	-1.93154	-0.602473	-1.13987	NA	-3.36238	-1.30682	-0.601856	NA	NA	NA	NA	14.6476	4.41585	3.93101	13.9105	0.733847	NA	NA	NA	NA	1.66538	4.52829	58.7772	7.4082	40.9905	2.09341
O94885	SASH1 KIAA0790 PEPE1	SAM and SH3 domain-containing protein 1 (Proline-glutamate repeat-containing protein)	NA	NA	NA	NA	NA	-1.91843	-2.91566	NA	NA	NA	NA	NA	NA	NA	NA	NA	NA	NA	NA	NA	NA	NA	NA	NA	NA	NA	NA	NA	NA	NA	NA	NA	NA	68.2561	173.867	NA	NA	NA	NA	NA	NA	NA	NA	NA	NA	NA	NA
O94888	UBXN7 KIAA0794 UBXD7	UBX domain-containing protein 7	-2.10502	-0.252075	-2.14307	-1.41788	-0.0782673	-0.98159	NA	NA	-0.88063	-0.618205	-2.17528	-2.19674	NA	-0.294251	-2.13129	-1.03519	-1.3831	-0.821194	-2.04554	-1.69771	-0.384828	-1.56735	-0.854843	NA	-1.48632	-1.82411	NA	NA	81.045	0.00125912	74.4218	28.7233	0.0015911	5.47245	NA	NA	3.69831	0.0711906	78.2124	84.5735	NA	0.143128	70.7415	6.79207	20.6182	2.56435	40.8325
O94901	SUN1 KIAA0810 UNC84A	SUN domain-containing protein 1 (Protein unc-84 homolog A) (Sad1/unc-84 protein-like 1)	-0.821947	-0.0681987	NA	-1.73207	-3.60033	NA	NA	-0.873794	NA	NA	-0.0719415	-0.0262788	-0.154334	NA	-0.624653	-3.66677	-0.932273	-1.74005	NA	NA	-3.27031	-1.07497	NA	-3.2321	NA	-1.8734	-1.56805	NA	0.719336	0.00250796	NA	65.2975	95.0331	NA	NA	5.14707	NA	NA	0.000843958	0.000987127	0.00424004	NA	2.016	72.9793	5.20805	18.4546	NA
O94905	ERLIN2 C8orf2 SPFH2 UNQ2441/PRO5003/PRO9924	Erlin-2 (Endoplasmic reticulum lipid raft-associated protein 2) (Stomatin-prohibitin-flotillin-HflC/K domain-containing protein 2) (SPFH domain-containing protein 2)	NA	-2.06304	NA	NA	-0.379906	NA	NA	-0.583593	NA	NA	NA	NA	NA	NA	NA	-3.21031	NA	-2.79515	-0.688535	-2.718	NA	NA	-0.476592	-2.63648	NA	-2.03192	-1.94307	NA	NA	1.70845	NA	NA	0.0172503	NA	NA	0.348947	NA	NA	NA	NA	NA	NA	NA	116.84	NA	91.0559	3.35381
O94906	PRPF6 C20orf14	Pre-mRNA-processing factor 6 (Androgen receptor N-terminal domain-transactivating protein 1) (ANT-1) (PRP6 homolog) (U5 snRNP-associated 102 kDa protein) (U5-102 kDa protein)	-1.66055	-0.700175	-1.43983	-0.719584	-1.10142	-0.668121	-0.681818	-0.738921	-0.44415	-0.728766	-0.708837	-0.787422	NA	-0.335635	-0.723428	-0.73964	-0.754296	-0.706077	-0.667114	-0.740098	-0.651331	-0.667685	-0.706629	-0.712096	-0.650172	-0.913363	-0.876062	-0.713343	60.3843	8.04653	44.2158	4.08401	21.8123	4.41427	5.38335	4.45686	0.0457846	0.491926	0.942458	2.61865	NA	0.0474626	2.72545	8.58535	3.01044	7.66374	4.43052
O94913	PCF11 KIAA0824	Pre-mRNA cleavage complex 2 protein Pcf11 (Pre-mRNA cleavage complex II protein Pcf11)	-1.75937	-1.25466	-1.68116	-1.04569	-0.983598	-1.17139	-0.805577	-1.1478	-1.08342	-1.23445	-1.78389	-1.67028	-0.67428	NA	-1.61538	-1.28401	-1.61665	-1.63269	-1.07197	-1.06722	-0.891651	-1.73446	-1.28647	-0.462583	-1.33855	-1.16177	-1.33617	-1.89599	44.3333	10.9359	48.7737	11.3797	2.43335	6.1585	2.45779	6.68429	8.32855	20.3753	41.7854	60.2328	0.129032	NA	43.5031	11.3716	42.4196	50.8654	13.5949
O94915	FRYL AF4P12 KIAA0826	Protein furry homolog-like (ALL1-fused gene from chromosome 4p12 protein)	NA	NA	NA	NA	NA	NA	NA	NA	NA	NA	NA	NA	NA	NA	NA	NA	-2.83963	NA	NA	NA	NA	NA	NA	NA	NA	NA	NA	NA	NA	NA	NA	NA	NA	NA	NA	NA	NA	NA	NA	NA	NA	NA	NA	NA	117.202	NA	NA
O94916	NFAT5 KIAA0827 TONEBP	Nuclear factor of activated T-cells 5 (NF-AT5) (T-cell transcription factor NFAT5) (Tonicity-responsive enhancer-binding protein) (TonE-binding protein) (TonEBP)	-0.193512	NA	NA	NA	-5.00363	-0.893617	-1.77223	-1.38161	-2.3585	-1.47488	NA	NA	NA	NA	-0.168518	-0.00500646	NA	NA	-0.907622	-1.00058	-2.31789	-0.702023	-2.29552	-3.2723	-1.28046	-2.09935	-2.33117	-1.96162	0.0220666	NA	NA	NA	152.15	11.3809	32.9926	15.6669	72.5728	17.8816	NA	NA	NA	NA	0.0041687	0.0021372	NA	NA	4.25672
O94927	HAUS5 KIAA0841	HAUS augmin-like complex subunit 5	-1.1579	-1.03229	NA	-1.05251	-1.2302	-1.61754	-1.41568	-1.10684	-1.51771	-1.23691	-1.02666	-1.17346	-1.29672	-1.22605	-1.32471	-0.719382	-1.26912	-0.891371	-0.818242	-0.875444	-1.38433	-1.02328	-1.2849	-1.28354	-1.24648	-1.24217	-1.24099	-1.31366	0.522356	11.6422	NA	6.1514	2.82692	56.0234	45.12	11.8346	42.4739	22.0171	8.73699	4.90257	24.582	24.4336	16.2149	0.518099	33.8547	6.13924	8.37414
O94953	KDM4B JHDM3B JMJD2B KIAA0876	Lysine-specific demethylase 4B (EC 1.14.11.-) (JmjC domain-containing histone demethylation protein 3B) (Jumonji domain-containing protein 2B)	-3.57695	-1.22131	-3.1017	NA	-0.269004	NA	NA	-4.45949	NA	-1.09563	-1.32906	-1.66622	-0.0755787	NA	-1.03399	NA	NA	NA	-0.834854	-1.003	-0.0653661	-0.848051	NA	NA	NA	NA	-0.180149	-0.177864	153.164	4.3476	140.307	NA	0.00368664	NA	NA	191.606	NA	0.684133	27.4464	45.2399	9.78986e-05	NA	0.681738	NA	NA	NA	8.65228
O94964	SOGA1 C20orf117 KIAA0889 SOGA	Protein SOGA1 (SOGA family member 1) (Suppressor of glucose by autophagy) (Suppressor of glucose, autophagy-associated protein 1) [Cleaved into: N-terminal form; C-terminal 80 kDa form (80-kDa SOGA fragment)]	-0.253975	-0.385519	NA	-0.104434	-0.8136	-1.73218	-2.44962	-0.304113	-1.65142	-0.130888	-0.405118	-0.374901	-0.542872	-2.68576	-0.510778	NA	NA	NA	NA	-0.338732	-0.542364	-0.271423	-0.500827	-0.597826	-0.16298	NA	-0.473238	-6.46119e-05	0.0113199	0.0281181	NA	0.044711	0.162534	40.2536	85.9138	0.0212067	0.980712	0.0221603	0.0357382	0.0295455	0.0823075	57.122	0.102745	NA	NA	NA	NA
O94966	USP19 KIAA0891 ZMYND9	Ubiquitin carboxyl-terminal hydrolase 19 (EC 3.4.19.12) (Deubiquitinating enzyme 19) (Ubiquitin thioesterase 19) (Ubiquitin-specific-processing protease 19) (Zinc finger MYND domain-containing protein 9)	NA	NA	-1.42161	NA	-0.0921711	NA	NA	NA	NA	NA	NA	NA	-0.922859	NA	NA	NA	NA	NA	NA	NA	NA	NA	NA	NA	NA	NA	NA	NA	NA	NA	17.6654	NA	0.00131686	NA	NA	NA	NA	NA	NA	NA	0.234574	NA	NA	NA	NA	NA	NA
O94967	WDR47 KIAA0893	WD repeat-containing protein 47 (Neuronal enriched MAP-interacting protein) (Nemitin)	-0.36143	-0.388646	-0.025756	-1.10387	-0.502957	-0.936665	-0.16544	-0.362631	-0.681505	-1.05156	-4.14399	-1.17045	-1.03308	-1.12899	-2.95173	-0.411034	-4.41302	-2.96155	-0.416543	NA	-0.504688	-0.368985	-0.201621	-0.308998	-0.257727	-0.281772	-0.29084	-0.303599	0.201866	0.0391123	0.000310679	14.839	0.751483	18.8933	0.0587932	0.0423941	2.56028	9.11242	44.0651	20.9152	8.59809	1.5448	37.2682	0.672227	52.005	104.685	1.60427
O94973	AP2A2 ADTAB CLAPA2 HIP9 HYPJ KIAA0899	AP-2 complex subunit alpha-2 (100 kDa coated vesicle protein C) (Adaptor protein complex AP-2 subunit alpha-2) (Adaptor-related protein complex 2 subunit alpha-2) (Alpha-adaptin C) (Alpha2-adaptin) (Clathrin assembly protein complex 2 alpha-C large chain) (Huntingtin yeast partner J) (Huntingtin-interacting protein 9) (HIP-9) (Huntingtin-interacting protein J) (Plasma membrane adaptor HA2/AP2 ada…	NA	NA	NA	NA	-0.0179476	-1.29637	NA	NA	NA	NA	NA	NA	NA	-2.09164	NA	NA	NA	NA	NA	NA	NA	NA	NA	NA	NA	NA	NA	NA	NA	NA	NA	NA	6.95719e-06	38.577	NA	NA	NA	NA	NA	NA	NA	44.7034	NA	NA	NA	NA	NA
O94979	SEC31A KIAA0905 SEC31L1 HSPC275 HSPC334	Protein transport protein Sec31A (ABP125) (ABP130) (SEC31-like protein 1) (SEC31-related protein A) (Web1-like protein)	NA	NA	NA	-0.950069	-0.192469	NA	NA	NA	-0.728093	-1.26677	NA	-2.04829	-1.32241	NA	-1.05916	-0.558664	NA	-1.30438	NA	NA	NA	NA	NA	NA	-0.872139	NA	-0.709212	-1.29159	NA	NA	NA	6.16179	0.00918326	NA	NA	NA	0.625629	17.6765	NA	108.377	4.87335	NA	7.76378	0.237657	NA	31.5655	NA
O94986	CEP152 KIAA0912	Centrosomal protein of 152 kDa (Cep152)	NA	NA	NA	NA	NA	NA	NA	NA	NA	NA	NA	NA	NA	NA	NA	NA	NA	NA	NA	NA	NA	NA	NA	NA	NA	NA	NA	NA	NA	NA	NA	NA	NA	NA	NA	NA	NA	NA	NA	NA	NA	NA	NA	NA	NA	NA	NA
O94992	HEXIM1 CLP1 EDG1 HIS1 MAQ1	Protein HEXIM1 (Cardiac lineage protein 1) (Estrogen down-regulated gene 1 protein) (Hexamethylene bis-acetamide-inducible protein 1) (Menage a quatre protein 1)	-1.85498	-1.00123	-0.670563	-0.323348	-0.807449	-0.437015	-0.134718	-0.947192	-0.285256	-0.203784	-2.12408	-1.41246	-0.362435	-0.0708906	-0.375144	-0.171155	-0.428119	-0.0247397	-0.567234	-0.346662	-0.598547	-2.83445	-0.973162	NA	-0.903911	-0.733077	-0.4924	-0.442048	59.6681	16.8562	2.77178	0.0459634	5.3684	0.313736	0.0236277	12.8263	0.109697	0.0264009	90.2517	39.8829	0.226744	0.00564504	0.190117	0.066331	0.233218	0.00451583	1.95385
O95059	RPP14	Ribonuclease P protein subunit p14 (EC 3.1.26.5)	NA	NA	NA	NA	-0.502787	NA	NA	NA	NA	NA	NA	NA	-0.0116836	NA	-0.529755	NA	NA	-0.122517	NA	NA	-0.0237467	-0.73334	NA	NA	-0.507801	NA	NA	NA	NA	NA	NA	NA	0.00409764	NA	NA	NA	NA	NA	NA	NA	0.000113097	NA	3.71718	NA	NA	0.00116368	NA
O95067	CCNB2	G2/mitotic-specific cyclin-B2	NA	NA	NA	NA	NA	NA	NA	NA	NA	NA	NA	NA	NA	NA	NA	NA	NA	NA	NA	NA	NA	NA	NA	NA	NA	NA	NA	NA	NA	NA	NA	NA	NA	NA	NA	NA	NA	NA	NA	NA	NA	NA	NA	NA	NA	NA	NA
O95071	UBR5 EDD EDD1 HYD KIAA0896	E3 ubiquitin-protein ligase UBR5 (EC 2.3.2.26) (E3 ubiquitin-protein ligase, HECT domain-containing 1) (HECT-type E3 ubiquitin transferase UBR5) (Hyperplastic discs protein homolog) (hHYD) (Progestin-induced protein)	-1.57733	-1.4521	-3.23074	-3.56546	-1.74594	-0.876072	-0.823863	-1.43974	-1.05457	-1.04169	-1.07577	-1.31214	-0.163186	NA	-0.920931	-1.27034	-1.45557	-1.2685	-0.998986	-0.894702	-1.1584	-1.4238	-1.31465	-1.278	-1.39124	-2.0909	-1.51749	-1.33925	23.8167	20.6797	137.392	153.971	25.8291	3.92535	4.24368	40.235	2.73766	1.77311	0.877937	15.138	0.0452199	NA	6.57696	6.95431	34.618	20.7293	3.09
O95104	SCAF4 KIAA1172 SFRS15	Splicing factor, arginine/serine-rich 15 (CTD-binding SR-like protein RA4) (SR-related and CTD-associated factor 4)	-1.63812	-0.87948	-1.51638	-1.03595	-1.10643	-0.934704	NA	-0.806765	-0.958857	-0.880486	-2.0693	-1.79885	-0.885046	-1.40065	-1.67474	-0.86089	-1.32609	-1.19224	-0.81806	-0.810202	-0.709725	-1.67688	-0.815074	-2.50444	-0.810811	-0.889527	-0.855104	-1.58442	44.0192	7.51501	39.119	2.57856	10.2975	2.61245	NA	4.18864	8.50376	4.80629	82.1918	62.1465	6.19635	2.59462	34.9389	6.62496	18.9001	13.3268	4.80515
O95149	SNUPN RNUT1 SPN1	Snurportin-1 (RNA U transporter 1)	NA	NA	NA	NA	NA	NA	NA	NA	NA	NA	NA	NA	NA	NA	NA	NA	NA	NA	NA	NA	-6.47345	NA	-1.59803	NA	NA	NA	NA	NA	NA	NA	NA	NA	NA	NA	NA	NA	NA	NA	NA	NA	NA	NA	NA	NA	NA	NA	NA
O95163	IKBKAP ELP1 IKAP	Elongator complex protein 1 (ELP1) (IkappaB kinase complex-associated protein) (IKK complex-associated protein) (p150)	-0.420857	-0.810329	-0.485804	-0.618116	-0.529368	-0.852099	-0.85679	-0.536262	-0.827525	-0.618694	-0.540041	NA	-0.86439	-1.23233	-0.723296	-0.45534	-0.730844	-0.542634	-0.592077	-0.513052	-0.699772	-0.166572	-0.471635	-0.6526	-0.770359	-0.448062	-0.686566	-0.508243	0.468014	10.3295	1.55899	5.18433	0.681331	19.2294	18.0782	1.27975	10.4153	4.34363	0.0572313	NA	16.9551	37.6154	9.94238	0.665907	8.88122	0.206211	5.17753
O95197	RTN3 ASYIP NSPL2	Reticulon-3 (Homolog of ASY protein) (HAP) (Neuroendocrine-specific protein-like 2) (NSP-like protein 2) (Neuroendocrine-specific protein-like II) (NSP-like protein II) (NSPLII)	NA	NA	NA	NA	-0.215935	-1.23462	-0.501021	-0.52104	-3.82874	-2.8296	-0.545678	-0.848807	-3.06144	-2.14895	-1.88946	-0.953606	-0.958861	-1.2597	-2.03855	-1.6724	-1.10056	-0.823773	-0.845207	NA	NA	-0.728179	-0.845595	-1.11162	NA	NA	NA	NA	0.0231519	21.8457	0.542534	0.0864862	150.195	94.8219	0.463396	4.66854	119.099	55.0167	48.0461	7.33147	2.68738	21.2318	66.2041
O95202	LETM1	LETM1 and EF-hand domain-containing protein 1, mitochondrial (Leucine zipper-EF-hand-containing transmembrane protein 1)	NA	NA	NA	NA	NA	NA	NA	NA	NA	NA	NA	NA	NA	NA	NA	NA	NA	NA	NA	NA	NA	NA	NA	NA	NA	NA	NA	NA	NA	NA	NA	NA	NA	NA	NA	NA	NA	NA	NA	NA	NA	NA	NA	NA	NA	NA	NA
O95210	STBD1 GENX-3414	Starch-binding domain-containing protein 1 (Genethonin-1) (Glycophagy cargo receptor STBD1)	NA	NA	NA	NA	NA	NA	NA	NA	-1.95287	-0.297663	NA	NA	NA	NA	NA	NA	NA	NA	NA	NA	NA	NA	NA	NA	NA	NA	NA	NA	NA	NA	NA	NA	NA	NA	NA	NA	40.5379	0.0397102	NA	NA	NA	NA	NA	NA	NA	NA	NA
O95218	ZRANB2 ZIS ZNF265	Zinc finger Ran-binding domain-containing protein 2 (Zinc finger protein 265) (Zinc finger, splicing)	-1.78335	-1.34513	-1.07204	-1.95294	-1.30831	-0.763287	-1.10332	-0.208778	-1.13687	-0.925179	-0.0936711	-0.509584	NA	NA	-1.06634	-0.718203	-0.856765	-0.711568	-1.04103	-0.83982	-0.430601	-1.06331	-1.11611	-1.10327	-1.24684	-1.35818	-1.98013	-2.33097	60.8225	34.149	14.2556	4.07883	22.8262	6.37885	22.2682	0.00182847	3.58782	5.80161	0.0250922	0.433744	NA	NA	13.3402	5.38836	9.2487	9.02211	11.1831
O95219	SNX4	Sorting nexin-4	NA	-0.473688	NA	NA	-0.314927	-1.95425	-2.29151	-1.89536	-1.53503	-2.75748	NA	NA	-0.938956	-2.51343	-0.440823	NA	NA	NA	-1.32275	-2.80742	-0.959312	NA	-0.893628	NA	-3.8747	NA	-1.1173	-1.46991	NA	1.07651	NA	NA	0.00535422	56.0849	59.6493	71.5992	26.7804	114.892	NA	NA	3.09726	80.3006	0.0423609	NA	NA	NA	14.5143
O95232	LUC7L3 CREAP1 CROP O48	Luc7-like protein 3 (Cisplatin resistance-associated-overexpressed protein) (Luc7A) (Okadaic acid-inducible phosphoprotein OA48-18) (cAMP regulatory element-associated protein 1) (CRE-associated protein 1) (CREAP-1)	-1.18675	-1.05003	-0.470054	-0.525309	-1.23422	-0.263954	-0.321907	-0.799336	-0.303298	-0.479772	-0.445355	-0.578234	-0.487465	-0.517071	-0.551215	-1.09731	-0.671774	-0.836506	-0.278524	NA	-0.769732	-1.11874	-0.275055	-0.635981	-0.557149	-0.769285	-0.683196	-0.860264	37.89	27.7406	0.711234	1.2432	18.5279	0.0894242	0.0734992	6.64822	0.244291	0.601006	0.829579	2.06035	1.02978	0.13811	1.49437	13.6363	3.76067	10.3396	0.214653
O95235	KIF20A MKLP2 RAB6KIFL	Kinesin-like protein KIF20A (GG10_2) (Mitotic kinesin-like protein 2) (MKlp2) (Rab6-interacting kinesin-like protein) (Rabkinesin-6)	NA	-0.0857831	-0.396989	-0.519741	-0.41908	-2.6269	-2.1139	-2.06171	-0.491914	-0.315853	-2.55989	-1.03764	-1.19704	-1.15932	-0.138879	-0.580283	-0.222673	-0.231937	-0.317967	-0.126192	-0.160977	NA	-0.82214	-0.69403	-0.522405	-0.388827	-0.0803334	-1.85795	NA	0.000686986	0.715498	1.31076	0.0893725	102.934	61.1019	69.3278	0.316295	0.267458	116.431	9.96205	22.5313	8.06819	0.0936757	1.53832	0.156925	0.0367095	0.36838
O95239	KIF4A KIF4	Chromosome-associated kinesin KIF4A (Chromokinesin-A)	-0.722529	-0.709382	-0.657635	-0.586148	-0.459265	-0.607544	-0.604612	-0.733472	-0.66907	-0.662202	-0.721112	-0.849624	-0.799335	-0.411062	-0.698383	-0.669429	-0.666298	-0.640359	-0.688834	-0.707797	NA	-0.66503	-0.680884	-0.416477	-0.711684	-0.700657	-0.711587	-0.949728	11.0771	1.08238	3.34883	1.31782	0.388314	3.8999	3.2376	11.867	1.23959	5.07932	5.65635	18.5687	0.134656	0.14258	10.5421	2.33531	2.20357	1.76527	11.5044
O95248	SBF1 MTMR5	Myotubularin-related protein 5 (SET-binding factor 1) (Sbf1)	NA	-1.38561	NA	-0.00595302	-0.228837	-1.99315	-2.07879	-1.34874	NA	-0.672082	NA	NA	-1.7221	-2.32901	-0.933724	-0.759216	-1.80458	-1.37839	NA	NA	-0.764057	NA	NA	NA	NA	NA	NA	NA	NA	3.11621	NA	0.00130809	0.0102947	66.2992	70.9223	24.0773	NA	3.80606	NA	NA	50.3233	109.599	4.9941	4.85519	70.6063	35.5374	NA
O95251	KAT7 HBO1 HBOa MYST2	Histone acetyltransferase KAT7 (EC 2.3.1.48) (Histone acetyltransferase binding to ORC1) (Lysine acetyltransferase 7) (MOZ, YBF2/SAS3, SAS2 and TIP60 protein 2) (MYST-2)	-1.68436	-0.56424	-1.62378	-0.786828	-2.37228	-0.996977	-0.781522	-0.837616	-0.563667	-1.51831	-0.884047	-0.889722	-0.266766	NA	-0.907456	-1.22618	-0.812331	-0.734608	-0.772259	-1.06188	-1.98398	-1.11922	-1.02348	-1.00851	-0.995014	-1.68548	-0.965812	-1.30277	53.1726	0.62763	41.6091	10.8183	33.8349	4.75605	4.47895	11.0116	0.869205	3.1939	13.5865	12.9221	0.00137683	NA	8.20016	15.9146	8.89048	9.19046	10.3248
O95260	ATE1	Arginyl-tRNA--protein transferase 1 (Arginyltransferase 1) (R-transferase 1) (EC 2.3.2.8) (Arginine-tRNA--protein transferase 1)	NA	NA	-1.56967	NA	-0.276941	NA	NA	NA	NA	-0.477903	-0.0260073	NA	-0.0466947	NA	-0.483164	-0.457715	NA	NA	-0.0662859	NA	-0.060308	NA	NA	NA	NA	NA	NA	NA	NA	NA	80.5165	NA	0.00506534	NA	NA	NA	NA	0.0971523	9.73919e-05	NA	0.000110026	NA	2.92816	0.0348237	NA	NA	0.000826659
O95292	VAPB UNQ484/PRO983	Vesicle-associated membrane protein-associated protein B/C (VAMP-B/VAMP-C) (VAMP-associated protein B/C) (VAP-B/VAP-C)	-0.607214	-0.537774	-1.32253	-1.28902	NA	-1.23151	-1.33972	-0.656834	-1.16174	-1.4179	-1.17245	-1.29995	-1.46432	-1.60883	-0.831542	-0.15766	-0.924681	-0.779711	-1.26356	-1.31925	-0.829914	-0.812647	-0.803082	-0.823436	-1.3672	-0.882022	-0.197545	-0.639473	2.69137	2.03129	24.6191	28.6162	NA	26.0208	38.3196	0.394282	13.1975	39.3245	15.1901	20.1935	36.6736	37.7275	7.32061	0.0498876	6.49161	6.37694	24.7878
O95295	SNAPIN BLOC1S7 SNAP25BP SNAPAP	SNARE-associated protein Snapin (Biogenesis of lysosome-related organelles complex 1 subunit 7) (BLOC-1 subunit 7) (Synaptosomal-associated protein 25-binding protein) (SNAP-associated protein)	NA	NA	-1.34203	-1.43016	-0.506671	NA	-0.458461	NA	NA	NA	-0.397836	-0.849805	-1.07466	NA	-0.284286	NA	-0.9111	NA	-0.539105	NA	-0.0455727	-0.514944	NA	NA	NA	NA	NA	NA	NA	NA	45.8912	58.9478	0.0604776	NA	0.0194357	NA	NA	NA	0.0848757	1.25472	3.60377	NA	0.00943741	NA	19.3801	NA	0.0337321
O95299	NDUFA10	NADH dehydrogenase [ubiquinone] 1 alpha subcomplex subunit 10, mitochondrial (Complex I-42kD) (CI-42kD) (NADH-ubiquinone oxidoreductase 42 kDa subunit)	NA	NA	NA	NA	-0.262409	NA	NA	NA	NA	NA	NA	NA	NA	-0.301983	NA	-0.938753	NA	NA	NA	-1.99306	NA	NA	NA	NA	NA	NA	NA	-1.25268	NA	NA	NA	NA	0.00466092	NA	NA	NA	NA	NA	NA	NA	NA	0.107747	NA	7.29923	NA	NA	NA
O95319	CELF2 BRUNOL3 CUGBP2 ETR3 NAPOR	CUGBP Elav-like family member 2 (CELF-2) (Bruno-like protein 3) (CUG triplet repeat RNA-binding protein 2) (CUG-BP2) (CUG-BP- and ETR-3-like factor 2) (ELAV-type RNA-binding protein 3) (ETR-3) (Neuroblastoma apoptosis-related RNA-binding protein) (hNAPOR) (RNA-binding protein BRUNOL-3)	NA	NA	NA	NA	NA	NA	NA	NA	NA	NA	-2.60947	-2.07788	NA	NA	-2.26822	NA	-3.60727	-2.27347	NA	NA	NA	NA	NA	NA	NA	NA	NA	NA	NA	NA	NA	NA	NA	NA	NA	NA	NA	NA	120.39	72.2971	NA	NA	110.004	NA	173.833	54.3063	NA
O95347	SMC2 CAPE SMC2L1 PRO0324	Structural maintenance of chromosomes protein 2 (SMC protein 2) (SMC-2) (Chromosome-associated protein E) (hCAP-E) (XCAP-E homolog)	-1.77024	-0.949014	-0.949142	-0.909134	-0.549084	-0.409085	-0.941255	-0.637877	-0.487348	-0.722589	NA	-0.769467	-0.710157	-0.727657	-0.415668	-0.49532	-0.393172	-0.678977	-0.483776	-0.620736	-0.544831	-0.456123	-0.586097	-0.9928	-0.826417	-0.839032	-1.16302	-0.50195	79.9887	16.7361	15.1647	15.925	4.08425	3.55249	16.7743	2.68157	3.73138	7.45084	NA	0.0866509	0.486849	8.79361	1.60478	2.55153	3.69623	7.04102	2.54602
O95359	TACC2	Transforming acidic coiled-coil-containing protein 2 (Anti-Zuai-1) (AZU-1)	NA	NA	NA	NA	-0.428458	-2.68534	-2.40828	NA	-1.70695	-1.20745	NA	NA	-1.44386	-1.0013	-0.816911	NA	NA	NA	NA	NA	-0.70931	NA	-2.37653	-1.54828	-2.0378	NA	-1.83954	-1.02082	NA	NA	NA	NA	0.0134194	139.409	102.418	NA	31.4127	12.2708	NA	NA	15.2908	0.302091	3.74795	NA	NA	NA	NA
O95365	ZBTB7A FBI1 LRF ZBTB7 ZNF857A	Zinc finger and BTB domain-containing protein 7A (Factor binding IST protein 1) (FBI-1) (Factor that binds to inducer of short transcripts protein 1) (HIV-1 1st-binding protein 1) (Leukemia/lymphoma-related factor) (POZ and Krueppel erythroid myeloid ontogenic factor) (POK erythroid myeloid ontogenic factor) (Pokemon) (TTF-I-interacting peptide 21) (TIP21) (Zinc finger protein 857A)	NA	NA	NA	NA	NA	NA	NA	NA	NA	NA	NA	NA	NA	NA	NA	NA	NA	NA	NA	NA	NA	NA	NA	NA	NA	NA	NA	NA	NA	NA	NA	NA	NA	NA	NA	NA	NA	NA	NA	NA	NA	NA	NA	NA	NA	NA	NA
O95372	LYPLA2 APT2	Acyl-protein thioesterase 2 (APT-2) (EC 3.1.2.-) (Lysophospholipase II) (LPL-II) (LysoPLA II)	-1.41021	-1.40226	-1.65136	-1.47901	NA	-1.28	-1.93676	-1.44562	-1.3683	-1.79644	-1.38612	-1.35505	-1.20281	-1.44585	-1.37046	-1.89006	-1.68213	-1.26904	-1.29144	-1.26012	-1.49948	-1.74108	-1.41638	-1.0642	-1.87825	-1.56055	-1.49141	-1.34492	17.3483	5.97908	15.3761	14.9624	NA	16.3176	42.7476	15.8434	21.1683	35.712	20.166	18.3733	1.14846	14.131	17.5267	1.68663	10.3802	2.95521	19.0193
O95373	IPO7 RANBP7	Importin-7 (Imp7) (Ran-binding protein 7) (RanBP7)	-0.626144	-1.09449	-0.760092	-1.34009	-0.512663	-0.426755	-0.871326	-0.279349	-0.3059	-0.431597	NA	-0.338296	-0.331552	-0.822261	-0.443557	-0.298055	-0.416133	-0.374894	-2.44519	-0.735192	-0.827715	-0.462758	-2.45213	-1.87068	-0.667932	-0.416663	-0.321522	-0.286532	4.84039	18.9676	7.46175	32.6008	2.29863	1.88453	10.9381	1.0322	1.1312	1.95797	NA	0.331933	0.70904	8.52489	0.066466	0.849324	0.253234	0.655799	100.222
O95391	SLU7	Pre-mRNA-splicing factor SLU7 (hSlu7)	-1.05829	-1.14822	-1.39237	-1.52488	-1.19025	-1.10498	-0.854442	-1.21926	-1.25214	-1.03984	-1.21489	-1.40648	-1.59321	NA	-1.40514	-1.27538	-0.87692	-0.873474	-1.01848	-0.913914	-2.22888	-0.945536	-0.946464	-1.97431	-1.36975	-1.32813	-0.967804	-1.21298	18.8553	7.99794	36.3444	7.07602	8.90933	23.1116	14.888	12.3098	6.05127	11.4752	25.5666	34.5914	2.50504	NA	38.0848	7.70643	15.8937	15.8399	10.7325
O95394	PGM3 AGM1	Phosphoacetylglucosamine mutase (PAGM) (EC 5.4.2.3) (Acetylglucosamine phosphomutase) (N-acetylglucosamine-phosphate mutase) (Phosphoglucomutase-3) (PGM 3)	-0.566487	-0.337587	-0.211547	NA	-0.933706	NA	NA	-0.601991	-0.274122	-0.127124	-0.302854	-0.654778	-0.763432	-0.583021	NA	-0.383167	-1.29838	-0.0799337	NA	NA	-0.495746	-0.461058	-0.00395992	-0.774005	-0.140779	-0.114625	-0.670075	-0.433579	0.0165569	0.0253601	0.00113825	NA	0.71413	NA	NA	0.0278456	0.00219776	0.00126001	0.00615165	0.0334104	0.0672528	0.0244083	NA	1.11616	2.22324	0.0238552	NA
O95400	CD2BP2 KIAA1178	CD2 antigen cytoplasmic tail-binding protein 2 (CD2 cytoplasmic domain-binding protein 2) (CD2 tail-binding protein 2) (U5 snRNP 52K protein) (U5-52K)	-1.79479	-1.00662	-1.72838	-0.868875	-0.990648	-0.842078	-0.720909	-1.72495	-0.781182	-0.694892	-0.850994	-1.06175	-0.601648	-1.11094	-0.730287	-0.363654	-0.938788	-0.774543	-0.848015	-0.841768	-0.843859	-0.967869	-0.787045	NA	-0.822844	-0.872982	-0.631194	-0.796575	58.8155	16.1856	57.666	10.3746	1.22724	1.7555	3.02592	40.4729	2.15716	5.18794	7.03628	18.9293	0.0343583	1.61419	3.89669	1.10365	13.5908	4.36515	12.2796
O95405	ZFYVE9 MADHIP SARA SMADIP	Zinc finger FYVE domain-containing protein 9 (Mothers against decapentaplegic homolog-interacting protein) (Madh-interacting protein) (Novel serine protease) (NSP) (Receptor activation anchor) (hSARA) (Smad anchor for receptor activation)	NA	NA	NA	NA	-0.161182	NA	NA	NA	-1.55946	-1.25025	NA	NA	NA	NA	NA	NA	NA	NA	NA	NA	NA	NA	NA	NA	NA	NA	NA	NA	NA	NA	NA	NA	0.0011002	NA	NA	NA	26.2296	15.1792	NA	NA	NA	NA	NA	NA	NA	NA	NA
O95425	SVIL	Supervillin (Archvillin) (p205/p250)	-0.801877	-1.13092	-0.445585	-0.869457	-1.06365	-0.984974	-1.01546	-1.20019	-1.07309	-1.13951	-1.82239	-1.61974	-1.82237	-1.1193	-1.48735	-0.923759	-0.861814	-0.83241	-0.803336	-1.18379	-1.30985	-0.862624	-1.15881	-1.1674	-1.22127	NA	-0.900897	-1.22688	8.68858	11.4274	0.0389558	5.53302	11.2972	10.96	11.661	6.90497	16.3585	29.4826	51.9066	54.3477	59.135	20.7536	43.2464	9.33072	6.59522	3.59439	5.03778
O95433	AHSA1 C14orf3 HSPC322	Activator of 90 kDa heat shock protein ATPase homolog 1 (AHA1) (p38)	-0.479383	-0.593227	NA	-0.549245	-0.576889	-0.511338	-0.473285	-0.5391	-0.496063	-0.429856	-0.298833	-0.466597	-0.545866	-0.620903	-0.55009	-0.461093	-0.511909	-0.527258	-0.518072	-0.772169	-0.728829	-0.501089	-0.507109	-0.824166	-0.585902	-0.0292488	-0.572313	-0.565174	0.238761	4.62775	NA	0.49151	0.683321	4.21792	1.75097	4.51786	1.31683	1.33373	0.0175143	0.123535	3.91163	6.25351	0.70373	1.34586	0.847058	4.01466	3.04467
O95453	PARN DAN	Poly(A)-specific ribonuclease PARN (EC 3.1.13.4) (Deadenylating nuclease) (Deadenylation nuclease) (Polyadenylate-specific ribonuclease)	-2.28814	NA	-2.65749	-1.38673	-3.04248	-0.344842	-0.323691	NA	-0.592926	-0.323147	-1.34862	-1.84352	-0.0481498	NA	-1.04404	-0.686559	-0.96787	-1.01388	-1.69091	-2.03962	-3.16079	-2.17262	NA	NA	NA	-1.77442	NA	NA	84.705	NA	98.6787	27.8841	52.8275	0.887379	0.0441121	NA	1.53296	0.483219	18.1597	63.9988	6.8793e-05	NA	4.9296	1.3158	8.88135	6.3166	19.6774
O95456	PSMG1 C21LRP DSCR2 PAC1	Proteasome assembly chaperone 1 (PAC-1) (Chromosome 21 leucine-rich protein) (C21-LRP) (Down syndrome critical region protein 2)	-1.28397	-1.16122	-2.17513	-1.41251	-0.333584	-0.544335	NA	-1.31183	-1.03024	-0.496963	-0.812601	-0.949196	-1.14727	-1.31545	-0.522389	-0.954082	-0.587211	-0.910166	-0.874278	-1.3264	-0.610715	-1.12842	-0.822172	-0.663063	-1.06157	-0.145963	-0.778105	-0.416502	35.9159	27.6465	90.3338	39.5116	0.791781	0.933545	NA	24.5301	8.86975	1.061	4.86947	4.0438	15.4318	25.2685	0.457524	9.53853	1.46914	5.44298	3.3867
O95478	NSA2 TINP1 HUSSY-29	Ribosome biogenesis protein NSA2 homolog (Hairy cell leukemia protein 1) (TGF-beta-inducible nuclear protein 1)	-1.61514	NA	-1.00279	NA	-2.23738	-1.33352	NA	-1.68865	-0.306161	NA	NA	-0.771413	-1.95215	-0.502637	-0.967033	-2.36864	-0.54533	-0.191628	-0.928492	-1.43621	-1.29866	-1.26119	NA	-1.54532	NA	-2.4577	-1.52371	-1.55549	39.198	NA	6.23886	NA	28.4828	14.2793	NA	55.8598	0.00960555	NA	NA	2.42574	60.3897	0.0790226	6.6792	62.8083	0.122554	0.104286	3.21891
O95486	SEC24A	Protein transport protein Sec24A (SEC24-related protein A)	NA	NA	-1.22224	-0.600275	-0.151172	NA	NA	NA	-2.21831	-1.68802	-1.25477	-0.986567	-0.730315	NA	-0.260517	-1.12931	NA	-0.986717	NA	-1.30405	-3.27695	-1.20256	NA	NA	NA	NA	NA	-0.651237	NA	NA	27.8286	2.0832	0.0139935	NA	NA	NA	57.2333	27.6082	19.3404	6.80601	1.88638	NA	0.109605	10.0109	NA	6.17389	NA
O95487	SEC24B	Protein transport protein Sec24B (SEC24-related protein B)	NA	-1.2306	NA	-1.25615	-0.382935	-1.26741	-1.18313	-0.688897	-2.14166	-1.72756	-2.14554	-2.28131	-1.76352	-1.33746	-1.74485	-1.32491	-1.62913	-1.48195	-1.32358	-1.48688	-1.86348	-1.22345	-1.21011	NA	-1.6356	NA	NA	-1.09527	NA	26.3912	NA	19.8474	0.00175558	20.1888	23.4861	0.617713	64.7397	44.3333	82.6077	90.6582	47.7557	12.6046	40.5565	11.409	45.3966	33.5693	19.4352
O95551	TDP2 EAP2 TTRAP AD-022	Tyrosyl-DNA phosphodiesterase 2 (Tyr-DNA phosphodiesterase 2) (hTDP2) (EC 3.1.4.-) (5'-tyrosyl-DNA phosphodiesterase) (5'-Tyr-DNA phosphodiesterase) (ETS1-associated protein 2) (ETS1-associated protein II) (EAPII) (TRAF and TNF receptor-associated protein) (Tyrosyl-RNA phosphodiesterase) (VPg unlinkase)	NA	NA	NA	NA	NA	NA	NA	NA	NA	NA	NA	NA	NA	NA	NA	NA	NA	NA	NA	NA	NA	NA	NA	NA	NA	NA	NA	NA	NA	NA	NA	NA	NA	NA	NA	NA	NA	NA	NA	NA	NA	NA	NA	NA	NA	NA	NA
O95573	ACSL3 ACS3 FACL3 LACS3	Long-chain-fatty-acid--CoA ligase 3 (EC 6.2.1.3) (Long-chain acyl-CoA synthetase 3) (LACS 3)	NA	-1.72256	-0.733959	NA	-0.222341	-0.94336	NA	NA	-2.90878	-1.31535	NA	NA	NA	-1.43691	NA	-1.169	NA	-0.994392	-3.2658	-2.06621	NA	NA	-1.52932	NA	-0.805421	NA	NA	NA	NA	16.0917	4.92707	NA	0.0122722	5.25879	NA	NA	92.6351	11.0789	NA	NA	NA	21.3073	NA	10.0501	NA	7.96498	157.308
O95600	KLF8 BKLF3 ZNF741	Krueppel-like factor 8 (Basic krueppel-like factor 3) (Zinc finger protein 741)	NA	NA	NA	NA	NA	NA	NA	NA	NA	NA	NA	NA	NA	NA	NA	NA	NA	NA	NA	NA	NA	NA	NA	NA	NA	NA	NA	NA	NA	NA	NA	NA	NA	NA	NA	NA	NA	NA	NA	NA	NA	NA	NA	NA	NA	NA	NA
O95602	POLR1A	DNA-directed RNA polymerase I subunit RPA1 (RNA polymerase I subunit A1) (EC 2.7.7.6) (A190) (DNA-directed RNA polymerase I largest subunit) (DNA-directed RNA polymerase I subunit A) (RNA polymerase I 194 kDa subunit) (RPA194)	-5.80749	-2.12327	-4.02548	-1.57752	-1.1735	NA	NA	NA	NA	NA	NA	NA	-0.0396834	NA	-0.762248	-1.01387	-0.647928	-0.989984	-0.124179	-0.209484	-0.755311	-1.16734	-0.0272973	NA	NA	-1.89306	-1.19333	-0.724696	225.267	32.2667	153.479	30.8831	6.63235	NA	NA	NA	NA	NA	NA	NA	6.29536e-06	NA	7.84829	7.85749	6.25723	14.5966	0.0659018
O95613	PCNT KIAA0402 PCNT2	Pericentrin (Kendrin) (Pericentrin-B)	NA	-1.66427	NA	-1.39343	-1.4629	-1.15504	-1.41927	-1.32505	-1.14021	-1.35338	NA	-0.795823	-1.27258	-0.898903	-1.4933	-1.92834	-1.29199	-1.39352	NA	-0.754265	-1.7285	-1.20961	-1.01769	-2.67442	NA	-1.41682	-2.43941	-1.27476	NA	39.9917	NA	8.23689	16.3506	23.7065	14.624	14.6479	14.5688	10.3123	NA	0.12404	17.1019	5.20281	19.7567	34.3295	18.4836	6.96942	NA
O95619	YEATS4 GAS41	YEATS domain-containing protein 4 (Glioma-amplified sequence 41) (Gas41) (NuMA-binding protein 1) (NuBI-1) (NuBI1)	-1.29074	-1.12434	-1.06877	-0.673564	-1.87086	-0.641348	-0.72816	-1.12662	-0.690047	-0.419395	-1.0826	-0.758693	-0.601139	-0.249195	-0.578305	-0.417702	-0.607245	NA	-0.631214	-0.628298	-0.720766	-0.516819	-0.928317	-0.754391	-1.48696	-1.37375	-1.26345	-1.19288	31.2526	14.7596	15.4504	4.41896	43.6278	4.58771	3.54219	15.9111	0.496104	0.0579345	14.3666	4.89388	0.792548	0.0652723	0.846672	0.133633	1.96663	NA	2.5665
O95628	CNOT4 NOT4	CCR4-NOT transcription complex subunit 4 (EC 2.3.2.27) (CCR4-associated factor 4) (E3 ubiquitin-protein ligase CNOT4) (Potential transcriptional repressor NOT4Hp) (RING-type E3 ubiquitin transferase CNOT4)	NA	NA	NA	NA	-0.397208	NA	NA	NA	-1.81863	-0.891399	-2.13694	NA	NA	NA	NA	NA	NA	NA	NA	NA	NA	NA	NA	NA	NA	NA	NA	NA	NA	NA	NA	NA	0.00404453	NA	NA	NA	29.8156	8.152	109.248	NA	NA	NA	NA	NA	NA	NA	NA
O95630	STAMBP AMSH	STAM-binding protein (EC 3.4.19.-) (Associated molecule with the SH3 domain of STAM) (Endosome-associated ubiquitin isopeptidase)	NA	NA	NA	NA	-0.0199941	-1.33014	-1.35995	-1.27629	-1.9319	-1.76221	-0.872834	-1.87827	-1.13621	-1.93143	-1.45359	NA	NA	NA	-1.87511	-1.83879	NA	NA	-1.14366	NA	NA	-0.335194	NA	-1.50289	NA	NA	NA	NA	0.000304314	33.2415	21.9613	23.2626	33.8572	32.8729	1.42183	83.1701	13.7232	88.8832	15.5204	NA	NA	NA	58.7598
O95639	CPSF4 CPSF30 NAR NEB1	Cleavage and polyadenylation specificity factor subunit 4 (Cleavage and polyadenylation specificity factor 30 kDa subunit) (CPSF 30 kDa subunit) (NS1 effector domain-binding protein 1) (Neb-1) (No arches homolog)	-1.12192	-0.517175	-0.884878	-0.601106	-0.158037	-0.224882	-0.252203	-0.515341	-0.332174	-0.299119	-0.938703	-0.958408	-0.140853	-0.30846	-1.22131	-0.923081	-1.17712	-1.02661	-0.353303	-0.6124	-0.194494	-0.890897	NA	-0.182356	-0.325985	-0.358833	-0.411185	-1.10535	22.9605	0.979489	7.61288	1.4372	0.075578	0.0671079	0.0644256	0.981205	0.260116	0.0860816	7.31286	12.6017	0.0307373	0.0116451	33.5571	7.1117	28.2667	14.5885	0.260087
O95644	NFATC1 NFAT2 NFATC	Nuclear factor of activated T-cells, cytoplasmic 1 (NF-ATc1) (NFATc1) (NFAT transcription complex cytosolic component) (NF-ATc) (NFATc)	NA	NA	NA	NA	-0.489048	-1.48071	-0.873245	NA	NA	NA	NA	-0.674404	-0.135611	NA	NA	NA	NA	NA	NA	NA	-2.39459	NA	NA	NA	NA	NA	NA	NA	NA	NA	NA	NA	0.00738734	21.6186	7.56724	NA	NA	NA	NA	0.543254	0.00156141	NA	NA	NA	NA	NA	NA
O95674	CDS2	Phosphatidate cytidylyltransferase 2 (EC 2.7.7.41) (CDP-DAG synthase 2) (CDP-DG synthase 2) (CDP-diacylglycerol synthase 2) (CDS 2) (CDP-diglyceride pyrophosphorylase 2) (CDP-diglyceride synthase 2) (CTP:phosphatidate cytidylyltransferase 2)	-0.54529	-1.03167	NA	NA	-0.288313	NA	NA	NA	NA	NA	NA	NA	NA	-0.0235782	NA	-1.01443	NA	-1.7052	NA	-1.27227	NA	NA	NA	NA	NA	NA	NA	-1.21676	2.98184	1.54031	NA	NA	0.0144002	NA	NA	NA	NA	NA	NA	NA	NA	2.79491e-06	NA	0.312932	NA	45.4511	NA
O95677	EYA4	Eyes absent homolog 4 (EC 3.1.3.48)	NA	NA	NA	NA	NA	NA	NA	NA	NA	NA	NA	NA	NA	NA	NA	NA	NA	NA	NA	NA	NA	NA	NA	NA	NA	NA	NA	NA	NA	NA	NA	NA	NA	NA	NA	NA	NA	NA	NA	NA	NA	NA	NA	NA	NA	NA	NA
O95684	FGFR1OP FOP	FGFR1 oncogene partner	-1.18572	-0.834589	-0.030342	-1.03473	NA	-1.32578	-1.47216	-1.21963	-0.855958	-1.16175	-0.941163	-1.10911	-1.66402	-1.62896	-0.835528	-0.817014	-1.07474	-0.537593	-0.789262	-0.979949	-1.75725	-0.779038	-1.34939	-1.84824	-0.88445	-0.714693	-0.88843	-0.964306	1.29386	13.6519	3.95902e-05	5.55683	NA	34.8331	42.8721	10.0062	8.80437	24.5274	12.8762	13.1146	51.4437	41.9734	11.1002	1.16681	9.45029	1.40047	15.1389
O95696	BRD1 BRL BRPF2	Bromodomain-containing protein 1 (BR140-like protein) (Bromodomain and PHD finger-containing protein 2)	NA	NA	NA	NA	-4.03054	NA	NA	NA	NA	NA	NA	NA	NA	NA	NA	NA	NA	NA	NA	NA	NA	NA	NA	NA	NA	-2.95772	NA	NA	NA	NA	NA	NA	68.3865	NA	NA	NA	NA	NA	NA	NA	NA	NA	NA	NA	NA	NA	NA
O95707	POP4 RPP29	Ribonuclease P protein subunit p29 (hPOP4) (EC 3.1.26.5)	-1.88782	-1.11221	NA	NA	-0.343535	NA	-0.848611	NA	NA	NA	NA	-2.12389	NA	NA	-0.372159	NA	-1.44754	-0.0673154	-0.496835	NA	NA	-1.03571	-1.26676	NA	-0.861883	-0.51688	NA	-0.0754264	53.4863	16.8805	NA	NA	0.0297701	NA	11.9255	NA	NA	NA	NA	91.6366	NA	NA	0.014976	NA	36.5839	0.00286837	1.61612
O95714	HERC2	E3 ubiquitin-protein ligase HERC2 (EC 2.3.2.26) (HECT domain and RCC1-like domain-containing protein 2) (HECT-type E3 ubiquitin transferase HERC2)	-0.909522	-0.316778	-0.0936206	NA	-1.27323	-0.466315	-0.721157	-1.43082	-0.325919	-1.05782	-0.306686	-0.282401	-0.467647	-1.21017	-0.556512	NA	NA	NA	-0.623275	NA	-1.98084	-1.02024	-0.896735	-1.51041	-1.31667	-1.29005	-1.0005	-1.39583	0.706279	0.00254458	0.000276236	NA	4.85251	0.12205	1.45549	49.4009	0.00119764	2.67453	0.00205804	0.00266838	0.0107958	3.9359	0.94292	NA	NA	NA	0.673361
O95721	SNAP29	Synaptosomal-associated protein 29 (SNAP-29) (Soluble 29 kDa NSF attachment protein) (Vesicle-membrane fusion protein SNAP-29)	-0.695714	-0.718473	-0.293358	-0.886447	NA	-1.46091	-1.40549	-0.74415	-1.94095	-1.91237	-1.46928	-1.45462	-1.68924	-1.57412	-1.45543	-0.852593	-0.836622	-0.719283	-1.48882	-1.25806	-1.58751	-0.827596	-1.28795	-0.808978	-1.43747	-0.83548	-0.878732	-1.42706	2.1046	2.91561	0.00126494	5.77047	NA	53.1195	38.7299	5.46085	80.3388	72.0797	44.5953	29.4157	60.4202	51.8089	29.8661	2.87307	8.06316	4.21123	28.6134
O95747	OXSR1 KIAA1101 OSR1	Serine/threonine-protein kinase OSR1 (EC 2.7.11.1) (Oxidative stress-responsive 1 protein)	-0.350626	-0.426452	-0.105746	-1.70659	-0.416634	-0.320063	-0.622159	-0.801257	-1.27331	-0.891807	-0.462238	-1.16606	-2.59551	-0.431754	-0.31483	-1.17204	-1.42602	-0.381824	-1.23424	-1.71357	-1.19339	-1.35321	NA	-0.290706	-0.390558	-0.253909	-0.466321	-0.259271	0.000238022	0.00206247	4.47287e-05	27.2914	0.218632	0.000223411	0.380905	1.86704	16.0833	7.9523	0.00125571	25.0401	117.665	0.00209972	0.149044	9.95751	5.62154	1.61256	14.7109
O95757	HSPA4L APG1 OSP94	Heat shock 70 kDa protein 4L (Heat shock 70-related protein APG-1) (Osmotic stress protein 94)	-0.587695	-0.578218	-0.321459	-0.319328	-0.508322	-0.570585	-0.620672	-0.727183	-0.706039	-0.634731	-0.281225	-0.540532	-0.308483	-0.527608	-0.649805	-0.327346	-0.313688	-0.221751	-0.483191	-0.481523	-1.12086	NA	-0.500996	-0.324229	-0.509142	-0.571725	-0.355488	-0.242918	2.3187	1.25043	0.356267	0.0807354	0.986358	2.78676	2.71979	5.92337	5.68233	3.19995	0.318232	0.138195	0.295309	2.10282	3.97445	0.667947	0.286904	0.0861063	1.17134
O95758	PTBP3 ROD1	Polypyrimidine tract-binding protein 3 (Regulator of differentiation 1) (Rod1)	NA	NA	NA	NA	-1.41122	NA	NA	NA	NA	NA	NA	NA	NA	NA	NA	-2.05034	NA	-1.7161	NA	NA	-1.00319	NA	NA	-2.0197	NA	-2.20948	-0.43625	NA	NA	NA	NA	NA	3.62158	NA	NA	NA	NA	NA	NA	NA	NA	NA	NA	29.3879	NA	17.7138	NA
O95759	TBC1D8 VRP	TBC1 domain family member 8 (AD 3) (Vascular Rab-GAP/TBC-containing protein)	NA	-0.831751	NA	NA	-0.187196	NA	NA	-1.57812	NA	-0.892054	NA	NA	-1.63653	-1.65127	-0.0297479	-0.949275	-1.86824	-1.67797	NA	NA	-0.74371	NA	-2.37796	-1.60413	-2.26905	-0.183494	-2.33409	NA	NA	2.48835	NA	NA	0.00570028	NA	NA	24.9582	NA	4.89233	NA	NA	32.1393	22.9461	0.000182141	6.46965	31.4538	37.1592	NA
O95777	LSM8	U6 snRNA-associated Sm-like protein LSm8	-3.56918	-1.78171	-2.28031	-1.56922	-2.04883	-1.58413	-1.40653	-1.40379	-1.81051	-1.28977	NA	-1.03568	NA	-0.38404	-1.63605	-1.01294	-0.694751	-0.177154	-1.55913	-2.01557	-0.42675	-1.65495	-1.72089	-1.73854	-1.81182	-2.33092	-1.6916	-1.23772	131.218	40.1931	72.2025	15.9586	51.3781	16.1724	17.8532	21.9757	10.8389	9.66026	NA	2.25876	NA	0.0656745	19.0468	6.88249	0.694175	0.0750609	12.7875
O95782	AP2A1 ADTAA CLAPA1	AP-2 complex subunit alpha-1 (100 kDa coated vesicle protein A) (Adaptor protein complex AP-2 subunit alpha-1) (Adaptor-related protein complex 2 subunit alpha-1) (Alpha-adaptin A) (Alpha1-adaptin) (Clathrin assembly protein complex 2 alpha-A large chain) (Plasma membrane adaptor HA2/AP2 adaptin alpha A subunit)	NA	-0.208131	-0.0780215	-0.736161	-1.09258	-1.17806	-1.01375	-0.242651	-1.918	-1.0972	-1.08087	-1.051	-1.11814	-2.02329	-0.863884	-0.24549	-0.891311	-0.788795	-0.989722	-0.936298	-1.19983	-0.289867	-1.008	-0.951322	-1.02008	-0.943378	-1.12714	-1.01778	NA	0.0337411	0.00147789	1.0301	2.54675	26.7435	13.4069	0.325113	61.0505	21.2856	19.4397	4.53177	16.2044	70.3554	2.9249	0.130194	7.42015	3.37078	8.98018
O95785	WIZ ZNF803	Protein Wiz (Widely-interspaced zinc finger-containing protein) (Zinc finger protein 803)	-1.10199	-0.681487	-0.905622	-0.636752	-0.833855	-0.854576	-0.92943	-1.01151	-0.586478	-0.607329	-0.627505	-0.915567	-0.292017	-0.244769	-0.842493	-0.863506	-0.867703	-0.939617	-0.888003	-1.11243	NA	-1.00796	-0.838647	-0.736433	-0.762655	-0.934705	-0.700026	-0.855982	31.2866	4.23905	19.188	4.32713	3.11175	15.1842	18.8722	1.00955	1.29056	2.15607	3.95755	15.221	0.0279972	0.0294828	8.012	7.28584	14.478	11.4688	16.1216
O95789	ZMYM6 Buster2 KIAA1353 ZNF258	Zinc finger MYM-type protein 6 (Transposon-derived Buster2 transposase-like protein) (Zinc finger protein 258)	-3.09604	-0.92986	NA	-1.20609	-1.2001	NA	NA	NA	-1.56497	-1.65133	-1.84062	NA	NA	NA	-1.30295	NA	-3.59201	NA	-3.01908	-0.905897	-1.12523	NA	NA	NA	NA	NA	NA	NA	126.3	0.863067	NA	0.43053	2.74051	NA	NA	NA	1.30039	1.24854	13.5103	NA	NA	NA	0.993425	NA	54.7391	NA	121.319
O95793	STAU1 STAU	Double-stranded RNA-binding protein Staufen homolog 1	-0.275597	-0.414189	-0.264429	-0.31125	-0.574554	-0.245711	NA	-0.185644	-0.25983	-0.227514	-0.272603	-0.46276	-0.411843	-0.266602	-3.8951	-2.11137	-0.952638	-0.548233	-0.274488	-0.25673	-0.514689	-0.418225	-0.21284	-0.445294	-0.274527	-0.616868	-0.23682	-0.248159	0.0354599	0.600318	0.00626531	0.0389809	2.87317	0.0836909	NA	0.00871941	0.0724521	0.0224895	0.129624	0.96734	0.541734	0.0625463	186.354	74.979	15.0652	2.07291	0.0253382
O95801	TTC4 My044	Tetratricopeptide repeat protein 4 (TPR repeat protein 4)	NA	NA	NA	NA	-0.146433	NA	NA	-0.268669	-1.39461	-1.13003	NA	NA	NA	NA	NA	NA	NA	NA	-0.994908	-1.32991	NA	NA	NA	NA	NA	NA	NA	-0.66577	NA	NA	NA	NA	0.00658382	NA	NA	0.0142976	19.5118	12.0548	NA	NA	NA	NA	NA	NA	NA	NA	9.13982
O95819	MAP4K4 HGK KIAA0687 NIK	Mitogen-activated protein kinase kinase kinase kinase 4 (EC 2.7.11.1) (HPK/GCK-like kinase HGK) (MAPK/ERK kinase kinase kinase 4) (MEK kinase kinase 4) (MEKKK 4) (Nck-interacting kinase)	-1.20972	-1.25571	-1.26187	-1.23658	-0.534589	-1.27656	-0.637307	-0.919155	-1.15033	-1.55043	-0.741677	-0.696131	-1.33784	-2.29121	-1.13934	-0.941933	-1.93529	NA	-1.15867	-1.03196	-1.4143	-1.08409	-1.16007	-1.56463	-1.51775	-1.53698	-0.735393	-1.42859	1.02136	1.0082	0.710826	3.1228	2.98251	30.5885	4.28887	5.20553	21.3648	55.1283	4.93002	4.78481	10.435	2.29289	14.514	0.240257	1.35539	NA	14.5288
O95831	AIFM1 AIF PDCD8	Apoptosis-inducing factor 1, mitochondrial (EC 1.1.1.-) (Programmed cell death protein 8)	-0.609406	-0.54504	-0.375093	-1.63217	-1.16006	NA	-0.204725	-0.584683	-0.500031	-0.422863	-0.629437	-1.80902	-0.581557	-1.01165	-0.0137177	-1.87459	-1.34318	-1.57164	-2.03947	-2.31218	-0.603278	-1.93469	-0.160731	-0.632185	-0.337634	-0.352533	-0.606582	-0.638441	0.0123413	0.00398567	0.00148727	1.09031	0.613615	NA	0.000312119	0.00961377	0.00750183	0.00685068	0.00672784	1.8313	0.00551278	1.51104	0.00303351	0.917936	0.629556	39.1349	60.0542
O95835	LATS1 WARTS	Serine/threonine-protein kinase LATS1 (EC 2.7.11.1) (Large tumor suppressor homolog 1) (WARTS protein kinase) (h-warts)	NA	-0.152995	NA	NA	-0.460351	-0.96512	-0.867831	-0.239132	-2.0733	-1.54378	-0.138318	-0.824852	-2.2018	-1.44456	NA	NA	NA	NA	-0.422824	NA	-0.410532	NA	NA	-0.110928	NA	NA	-0.134831	NA	NA	0.0130461	NA	NA	0.145625	25.1912	3.73728	0.0250297	50.4756	23.6807	0.00992709	0.246032	47.2834	22.146	NA	NA	NA	NA	0.201582
O95861	BPNT1	3'(2'),5'-bisphosphate nucleotidase 1 (EC 3.1.3.7) (Bisphosphate 3'-nucleotidase 1) (PAP-inositol 1,4-phosphatase) (PIP)	NA	NA	-1.45361	-0.887075	-0.238589	-0.0633055	-1.01946	-0.594625	NA	-0.83237	-0.783131	-1.83796	-1.75358	-2.28223	-1.05953	NA	-0.461779	-0.583466	-0.739715	-0.957577	-0.901703	-1.27832	-0.910346	NA	-1.52126	NA	-0.588223	-1.35355	NA	NA	24.9937	3.18507	0.0145103	0.00618833	9.95377	1.14778	NA	4.80531	4.2503	60.012	33.9578	89.6493	9.94806	NA	0.672964	1.29658	2.02617
O95864	FADS2	Fatty acid desaturase 2 (EC 1.14.19.3) (Acyl-CoA 6-desaturase) (Delta(6) fatty acid desaturase) (D6D) (Delta(6) desaturase) (Delta-6 desaturase)	NA	NA	NA	NA	NA	NA	NA	NA	NA	NA	NA	NA	NA	NA	NA	NA	NA	-3.28773	NA	-0.858327	NA	NA	NA	NA	NA	NA	NA	NA	NA	NA	NA	NA	NA	NA	NA	NA	NA	NA	NA	NA	NA	NA	NA	NA	NA	77.6039	NA
O95905	ECD	Protein ecdysoneless homolog (Human suppressor of GCR two) (hSGT1)	NA	-1.11628	-1.25454	-1.41329	NA	-1.46385	-1.55131	-1.46901	-1.2823	-1.60649	-1.292	-1.13202	-2.20647	-3.17792	-1.28373	-1.1576	-1.54332	-1.13081	-1.90946	-1.52825	-1.14968	-1.10616	-1.35253	-1.00452	-1.65549	-0.550698	-1.31073	-1.34852	NA	5.54032	2.79278	23.9949	NA	33.184	44.8851	8.97316	22.2279	41.1093	23.9555	10.2603	62.1787	121.582	26.9068	6.63098	38.705	10.4467	52.1023
O95926	SYF2 CBPIN GCIPIP	Pre-mRNA-splicing factor SYF2 (CCNDBP1-interactor) (p29)	-0.532862	-0.55779	-0.281645	-0.315317	-3.35293	-0.728433	-0.234829	-0.554792	-1.69952	-0.484786	-0.572473	-0.578929	-0.602673	-0.775794	NA	-1.13493	-1.32017	-0.289432	-1.63109	-0.20686	-0.667917	-0.430805	-1.47856	-1.93402	-1.76552	-1.94819	-3.46223	-1.3837	0.0278068	0.0243227	0.013719	0.000648965	132.639	4.97065	0.000300012	0.0380236	2.88716	0.00341934	0.0238711	0.0346109	0.0437377	0.447509	NA	1.54686	20.6612	0.199321	1.80894
O95983	MBD3	Methyl-CpG-binding domain protein 3 (Methyl-CpG-binding protein MBD3)	-2.20498	-0.997047	-2.22635	-1.81386	-1.37975	-0.358732	-0.391068	-1.07966	-0.430243	-0.285672	-0.830651	-1.00134	-0.585346	NA	-0.938407	-0.405759	-0.882309	-0.697453	-0.728608	-0.815432	-0.139028	-0.937257	-0.923254	-0.377862	-0.91952	-1.0259	-0.956215	-0.814912	86.8446	12.7233	85.2017	61.6482	21.9475	0.299486	0.516601	21.2038	0.0558518	0.0935626	5.6607	16.5172	0.102239	NA	8.3724	0.748987	6.8224	2.0059	3.02177
O95985	TOP3B TOP3B1	DNA topoisomerase 3-beta-1 (EC 5.99.1.2) (DNA topoisomerase III beta-1)	NA	NA	-0.572574	-0.42469	-0.191371	-1.45078	-0.570538	-0.692579	-0.9355	-0.734739	-2.88711	-3.00606	-1.19415	NA	-1.7729	-1.48168	-0.446103	-0.000727581	-1.06675	-0.318514	-0.0653554	-1.61548	-1.32854	NA	-0.326346	NA	NA	-0.552536	NA	NA	0.102768	0.0903429	0.0125075	16.3915	1.15634	0.227498	5.74787	0.891601	133.219	114.277	6.09987	NA	60.1912	38.4424	0.00441432	0.000373207	8.80881
O95989	NUDT3 DIPP DIPP1	Diphosphoinositol polyphosphate phosphohydrolase 1 (DIPP-1) (EC 3.6.1.52) (Diadenosine 5',5'''-P1,P6-hexaphosphate hydrolase 1) (EC 3.6.1.-) (Nucleoside diphosphate-linked moiety X motif 3) (Nudix motif 3)	NA	NA	NA	NA	NA	NA	NA	NA	NA	NA	NA	NA	NA	NA	NA	NA	NA	NA	NA	NA	NA	NA	NA	NA	NA	NA	NA	NA	NA	NA	NA	NA	NA	NA	NA	NA	NA	NA	NA	NA	NA	NA	NA	NA	NA	NA	NA
O96005	CLPTM1	Cleft lip and palate transmembrane protein 1	NA	NA	NA	NA	-0.288118	NA	NA	NA	-0.723374	-0.933522	NA	-0.599653	-1.9658	-0.935693	-0.183842	NA	NA	-0.690573	-0.54	NA	-1.53827	-0.828345	-0.890417	NA	-1.16366	NA	NA	NA	NA	NA	NA	NA	0.0380428	NA	NA	NA	0.446458	0.567927	NA	0.400976	90.9781	7.49783	0.0376533	NA	NA	3.55081	0.092967
O96007	MOCS2 MCBPE MOCO1	Molybdopterin synthase catalytic subunit (EC 2.8.1.12) (MOCO1-B) (Molybdenum cofactor synthesis protein 2 large subunit) (Molybdenum cofactor synthesis protein 2B) (MOCS2B) (Molybdopterin-synthase large subunit) (MPT synthase large subunit)	NA	NA	NA	NA	-0.00496121	-2.53533	-1.79866	NA	-2.78817	-2.61916	NA	NA	NA	-1.70408	NA	NA	NA	NA	-2.17575	-2.12047	NA	NA	NA	NA	NA	-1.68134	NA	NA	NA	NA	NA	NA	0.000179772	72.0471	58.3572	NA	103.279	90.6789	NA	NA	NA	25.6071	NA	NA	NA	NA	42.9843
O96008	TOMM40 C19orf1 PEREC1 TOM40	Mitochondrial import receptor subunit TOM40 homolog (Protein Haymaker) (Translocase of outer membrane 40 kDa subunit homolog) (p38.5)	NA	-1.76144	NA	-1.09648	-1.90557	NA	NA	-0.842547	-0.492799	-0.376586	-1.20059	-1.41178	-1.98724	-1.41531	NA	-2.32413	-0.135363	-2.43077	-0.216495	-0.881099	-1.05515	-1.34228	-1.15642	-1.74494	NA	NA	-0.548826	-1.21177	NA	51.6364	NA	10.6655	38.1316	NA	NA	5.63044	0.571461	0.144614	5.07674	27.0949	59.477	13.8782	NA	47.8994	0.0408263	67.7488	0.0262083
O96013	PAK4 KIAA1142	Serine/threonine-protein kinase PAK 4 (EC 2.7.11.1) (p21-activated kinase 4) (PAK-4)	NA	-1.40167	-1.06404	-1.14262	-2.20415	-1.11797	-1.19059	-1.13598	-1.31002	-1.18308	-1.1674	-1.21954	-1.42598	-1.2491	-1.26219	-1.19745	-1.01116	-1.1728	-1.10256	-1.06223	-1.17348	-1.15445	-1.16112	-0.623208	-1.12652	NA	-0.807075	-0.980453	NA	7.06458	17.9518	28.9121	2.8592	28.9142	26.2813	25.31	14.999	27.7745	35.9608	30.5942	34.3329	16.3053	11.6865	9.10185	9.80832	15.4501	15.5057
O96019	ACTL6A BAF53 BAF53A INO80K	Actin-like protein 6A (53 kDa BRG1-associated factor A) (Actin-related protein Baf53a) (ArpNbeta) (BRG1-associated factor 53A) (BAF53A) (INO80 complex subunit K)	-0.921484	-0.918524	-0.80106	-0.759379	-0.873021	-0.234767	-0.209543	-0.847379	-0.332105	-0.272005	-0.734104	-0.624393	NA	-0.199025	-0.542907	-0.314469	-0.643991	-0.632989	-0.505433	-0.52223	-0.271903	-0.703011	-0.671505	-0.763451	-0.914012	-0.976445	-0.870601	-0.640073	28.2107	23.2993	14.1173	11.933	7.72385	0.00144318	0.000738799	14.561	0.0514334	0.00852856	7.87961	4.42951	NA	0.00226804	0.511608	0.187226	4.47649	1.43033	0.556061
O96028	WHSC1 KIAA1090 MMSET NSD2 TRX5	Histone-lysine N-methyltransferase NSD2 (EC 2.1.1.43) (Multiple myeloma SET domain-containing protein) (MMSET) (Nuclear SET domain-containing protein 2) (NSD2) (Protein trithorax-5) (Wolf-Hirschhorn syndrome candidate 1 protein) (WHSC1)	NA	NA	NA	NA	NA	NA	NA	NA	NA	NA	NA	NA	NA	NA	NA	-1.5666	NA	NA	NA	NA	NA	NA	NA	NA	NA	-1.95984	-0.547039	NA	NA	NA	NA	NA	NA	NA	NA	NA	NA	NA	NA	NA	NA	NA	NA	24.4982	NA	NA	NA
P00338	LDHA PIG19	L-lactate dehydrogenase A chain (LDH-A) (EC 1.1.1.27) (Cell proliferation-inducing gene 19 protein) (LDH muscle subunit) (LDH-M) (Renal carcinoma antigen NY-REN-59)	-0.389741	-0.496779	-0.432632	-0.701385	-0.176745	-0.377549	-0.388951	NA	-0.686904	-0.441394	-0.470685	-0.432136	-1.04621	-0.459898	-0.476215	-1.11213	-0.987353	-1.02224	-0.831584	-1.57702	-0.674228	-0.643429	-0.42222	-1.27811	-0.631109	-0.601767	-0.429059	-0.490855	0.0268716	0.954827	0.801981	4.14749	0.0106197	1.10763	0.976382	NA	4.85979	0.622525	1.83072	0.261183	14.4265	1.47979	0.192075	14.819	18.2212	12.1524	8.25222
P00367	GLUD1 GLUD	Glutamate dehydrogenase 1, mitochondrial (GDH 1) (EC 1.4.1.3)	-1.52761	-1.96466	-1.79024	-1.64242	-2.003	-0.10251	NA	-1.78245	-1.65387	-1.6319	-1.42671	-1.24636	-1.63604	-1.81881	-1.30037	-1.57377	-1.31658	-1.69603	-1.6987	-1.87182	-1.94315	-1.42388	-1.51056	-1.97416	-0.75658	-1.30102	-2.11608	-1.62001	15.588	33.2936	23.8539	32.5762	31.7023	0.0874697	NA	19.0365	17.6984	8.49433	6.58101	19.9064	23.7423	9.65537	0.413068	21.8704	14.1533	39.8601	28.394
P00374	DHFR	Dihydrofolate reductase (EC 1.5.1.3)	-0.0464959	-1.62339	-1.44829	-2.14772	-0.68544	NA	-1.06997	-0.100834	-1.58983	NA	-0.805055	-1.37416	-1.05203	-0.0903204	NA	-1.61506	-1.96619	-2.90499	-0.689115	-2.24308	-0.312925	-0.771074	-0.788254	-2.19227	-1.80671	-1.13599	-0.130813	-2.04654	5.91708e-05	20.1031	1.09423	56.7288	0.0226192	NA	0.369244	0.00044941	1.507	NA	0.150605	1.32568	6.02599	0.000196281	NA	2.27638	40.6587	60.2974	0.646707
P00387	CYB5R3 DIA1	NADH-cytochrome b5 reductase 3 (B5R) (Cytochrome b5 reductase) (EC 1.6.2.2) (Diaphorase-1) [Cleaved into: NADH-cytochrome b5 reductase 3 membrane-bound form; NADH-cytochrome b5 reductase 3 soluble form]	NA	NA	NA	NA	NA	NA	NA	-0.430044	NA	NA	NA	NA	NA	-1.10582	NA	-2.33537	NA	-1.3477	NA	NA	NA	-0.844076	NA	NA	NA	NA	NA	NA	NA	NA	NA	NA	NA	NA	NA	0.103693	NA	NA	NA	NA	NA	0.351966	NA	27.1223	NA	11.7821	NA
P00390	GSR GLUR GRD1	Glutathione reductase, mitochondrial (GR) (GRase) (EC 1.8.1.7)	NA	NA	NA	-2.33191	NA	NA	NA	-2.52388	NA	NA	NA	-1.3797	-2.46978	NA	NA	NA	NA	NA	NA	NA	NA	NA	NA	NA	NA	-0.561389	-0.521591	NA	NA	NA	NA	92.5241	NA	NA	NA	87.0459	NA	NA	NA	21.6945	120.37	NA	NA	NA	NA	NA	NA
P00403	MT-CO2 COII COXII MTCO2	Cytochrome c oxidase subunit 2 (Cytochrome c oxidase polypeptide II)	NA	-3.09199	NA	NA	-0.426784	NA	NA	NA	NA	NA	NA	NA	-0.382149	NA	NA	-2.49135	NA	-3.16735	NA	-2.28728	NA	-0.543248	NA	NA	NA	NA	NA	NA	NA	112.262	NA	NA	0.112572	NA	NA	NA	NA	NA	NA	NA	0.0153929	NA	NA	29.8484	NA	69.0962	NA
P00441	SOD1	Superoxide dismutase [Cu-Zn] (EC 1.15.1.1) (Superoxide dismutase 1) (hSod1)	NA	NA	NA	NA	NA	NA	NA	NA	NA	NA	NA	NA	NA	NA	-2.6174	-2.0357	NA	-2.36656	NA	NA	NA	NA	NA	NA	NA	NA	NA	NA	NA	NA	NA	NA	NA	NA	NA	NA	NA	NA	NA	NA	NA	NA	35.9577	29.0635	NA	31.2312	NA
P00491	PNP NP	Purine nucleoside phosphorylase (PNP) (EC 2.4.2.1) (Inosine phosphorylase) (Inosine-guanosine phosphorylase)	NA	-0.70051	-0.75018	-0.504509	-0.186493	-1.17784	-1.27103	NA	-1.21221	-1.33518	-1.03418	-1.2647	-1.62333	-2.34565	-0.54565	-0.671545	-0.635899	-0.582494	-0.795092	-1.09281	NA	-0.793352	NA	-0.850605	-0.537418	-0.749581	-0.909573	-0.372646	NA	1.78527	8.84339	2.84908	0.00949671	23.7128	34.4794	NA	23.4256	33.6304	18.1666	31.8833	31.6884	87.7887	0.731146	5.22907	6.98386	3.64191	7.72893
P00492	HPRT1 HPRT	Hypoxanthine-guanine phosphoribosyltransferase (HGPRT) (HGPRTase) (EC 2.4.2.8)	-1.22495	-1.79169	-3.49461	-3.05068	-1.16553	NA	-0.654716	-1.28056	-1.94251	-1.70385	-0.443125	-1.41264	-1.73276	-1.9323	-0.917467	NA	-1.39606	-1.23191	-1.26824	-1.76904	-1.1305	-1.79	-1.26441	-1.30255	-2.06944	-1.74578	-0.871154	NA	10.5602	27.5549	140.651	86.6706	5.25189	NA	0.666961	13.8173	53.7136	38.2126	0.591683	26.8287	26.1313	31.6495	1.00361	NA	17.8961	15.0694	13.2646
P00505	GOT2	Aspartate aminotransferase, mitochondrial (mAspAT) (EC 2.6.1.1) (EC 2.6.1.7) (Fatty acid-binding protein) (FABP-1) (Glutamate oxaloacetate transaminase 2) (Kynurenine aminotransferase 4) (Kynurenine aminotransferase IV) (Kynurenine--oxoglutarate transaminase 4) (Kynurenine--oxoglutarate transaminase IV) (Plasma membrane-associated fatty acid-binding protein) (FABPpm) (Transaminase A)	NA	NA	NA	NA	NA	NA	NA	NA	NA	NA	NA	NA	NA	NA	NA	NA	NA	NA	NA	NA	NA	NA	NA	NA	NA	NA	NA	NA	NA	NA	NA	NA	NA	NA	NA	NA	NA	NA	NA	NA	NA	NA	NA	NA	NA	NA	NA
P00558	PGK1 PGKA MIG10 OK/SW-cl.110	Phosphoglycerate kinase 1 (EC 2.7.2.3) (Cell migration-inducing gene 10 protein) (Primer recognition protein 2) (PRP 2)	NA	NA	NA	NA	NA	NA	NA	NA	NA	NA	NA	NA	NA	NA	NA	NA	NA	NA	NA	NA	NA	NA	NA	NA	NA	NA	NA	NA	NA	NA	NA	NA	NA	NA	NA	NA	NA	NA	NA	NA	NA	NA	NA	NA	NA	NA	NA
P00966	ASS1 ASS	Argininosuccinate synthase (EC 6.3.4.5) (Citrulline--aspartate ligase)	NA	-1.61461	NA	-0.691139	-0.296768	NA	-0.541775	NA	-1.38728	-1.42353	NA	-0.877703	-1.38212	NA	-1.54423	-2.64879	NA	-2.39747	-1.59593	-3.50737	-1.38436	-2.16414	-1.39109	NA	NA	NA	-1.12185	-1.58148	NA	32.2048	NA	8.04156	0.0135907	NA	2.09941	NA	10.6035	28.7643	NA	1.82326	1.02065	NA	30.6261	80.8908	NA	40.4376	29.8723
P01116	KRAS KRAS2 RASK2	GTPase KRas (K-Ras 2) (Ki-Ras) (c-K-ras) (c-Ki-ras) [Cleaved into: GTPase KRas, N-terminally processed]	NA	-1.23275	NA	NA	-0.383623	NA	-1.10357	NA	NA	NA	NA	NA	-0.0254904	NA	NA	NA	NA	-0.844016	NA	NA	-0.0575604	-1.40706	NA	NA	-0.867385	NA	NA	NA	NA	0.984812	NA	NA	0.00491325	NA	10.914	NA	NA	NA	NA	NA	0.00127179	NA	NA	NA	NA	0.180568	NA
P02545	LMNA LMN1	Prelamin-A/C [Cleaved into: Lamin-A/C (70 kDa lamin) (Renal carcinoma antigen NY-REN-32)]	-1.24413	-1.21738	-1.10827	-1.5962	-3.5285	-0.972685	-0.323959	-1.23108	-0.869178	-0.471907	-0.774032	NA	-0.971696	-0.9659	-0.797828	-2.42306	-0.872211	-1.74312	-0.916311	-0.864084	-2.67422	-1.09252	-0.986143	-2.63129	-0.605306	-2.4021	-1.92859	-1.16321	5.38746	13.8886	12.7704	24.9884	82.1138	3.38859	0.145198	14.218	7.24552	0.287349	1.31802	NA	7.48323	4.5513	0.976492	33.8721	5.81723	21.35	7.10473
P02786	TFRC	Transferrin receptor protein 1 (TR) (TfR) (TfR1) (Trfr) (T9) (p90) (CD antigen CD71) [Cleaved into: Transferrin receptor protein 1, serum form (sTfR)]	NA	NA	NA	NA	-0.385437	NA	NA	NA	NA	NA	NA	NA	NA	NA	NA	-1.41036	NA	-0.948878	NA	NA	NA	NA	NA	NA	NA	NA	NA	NA	NA	NA	NA	NA	0.0191496	NA	NA	NA	NA	NA	NA	NA	NA	NA	NA	15.8206	NA	8.87675	NA
P03886	MT-ND1 MTND1 NADH1 ND1	NADH-ubiquinone oxidoreductase chain 1 (EC 1.6.5.3) (NADH dehydrogenase subunit 1)	NA	NA	NA	NA	-0.494619	NA	NA	NA	NA	NA	NA	-0.00310309	-0.134094	NA	NA	NA	NA	NA	-0.639411	-1.86442	-0.112749	NA	NA	NA	NA	NA	NA	NA	NA	NA	NA	NA	0.0106601	NA	NA	NA	NA	NA	NA	0.000603152	0.00153816	NA	NA	NA	NA	NA	4.41406
P04049	RAF1 RAF	RAF proto-oncogene serine/threonine-protein kinase (EC 2.7.11.1) (Proto-oncogene c-RAF) (cRaf) (Raf-1)	NA	NA	-0.563978	-0.88602	-0.211746	-0.928309	-1.20533	NA	-2.04857	-1.39099	NA	-0.302032	NA	-0.456398	-0.980276	-0.655408	-1.13415	-0.869761	-0.392162	-0.488373	-0.84766	NA	-0.963483	NA	-0.975459	-0.130677	-1.22531	-1.27456	NA	NA	0.774448	3.3508	0.0231893	11.7316	35.4018	NA	43.7826	37.0594	NA	0.144292	NA	1.2184	11.2171	3.06674	26.967	5.25374	0.405221
P04075	ALDOA ALDA	Fructose-bisphosphate aldolase A (EC 4.1.2.13) (Lung cancer antigen NY-LU-1) (Muscle-type aldolase)	NA	NA	-2.63609	-1.59925	-0.903368	-1.02413	-1.14921	-0.428086	-1.15264	-1.08492	-1.20457	-1.05441	-1.43697	-1.2764	-1.12842	-1.07608	-0.990831	-1.1582	-1.10088	-0.814464	-0.762851	-0.0342902	-0.953829	-1.18625	-1.17411	NA	-1.2728	NA	NA	NA	80.3574	35.5534	8.81395	15.7995	12.1071	0.170963	17.4844	25.2412	21.8119	12.1561	32.4717	16.6772	8.25086	6.42474	7.00486	2.93665	14.6455
P04080	CSTB CST6 STFB	Cystatin-B (CPI-B) (Liver thiol proteinase inhibitor) (Stefin-B)	-0.566375	-1.46638	-1.93188	-2.37359	-1.14025	NA	-1.67805	-1.86217	-1.87086	-1.71278	NA	-1.35268	-2.5346	-1.42947	NA	NA	-1.35107	-1.41762	-0.902684	-1.62751	-2.26723	-1.84143	-1.62318	-0.370553	-1.47155	-0.27011	-0.886963	-1.59453	0.104373	29.5078	43.7369	61.0889	4.87416	NA	4.14478	48.9676	37.8592	31.0348	NA	15.3956	87.9706	18.2453	NA	NA	10.53	12.3637	5.50237
P04150	NR3C1 GRL	Glucocorticoid receptor (GR) (Nuclear receptor subfamily 3 group C member 1)	-0.662877	-0.625193	-0.259473	-0.430859	-0.234398	-0.878645	-0.828266	-0.629402	-1.99339	-1.40172	-1.47275	-1.40737	-1.32561	-1.01516	-1.23806	-0.193343	-0.858178	-0.218282	-0.868014	-0.768239	-0.866791	-0.804232	-0.201502	NA	-0.957367	-0.786706	-0.879859	-0.91195	0.696719	1.21818	0.0994469	0.272772	0.0108527	13.1799	8.93704	0.957205	76.202	34.7784	44.751	40.709	26.7906	12.0477	26.015	0.0703024	8.12584	0.0614716	6.78916
P04181	OAT	Ornithine aminotransferase, mitochondrial (EC 2.6.1.13) (Ornithine delta-aminotransferase) (Ornithine--oxo-acid aminotransferase) [Cleaved into: Ornithine aminotransferase, hepatic form; Ornithine aminotransferase, renal form]	NA	-1.1808	-0.0996356	-1.71762	-0.272376	NA	NA	-1.69626	-0.83841	NA	-0.243567	-0.506997	-1.79874	-1.00874	NA	-1.37848	NA	-1.44481	-0.964543	-1.85159	-0.276713	-0.538805	-0.820899	-1.20009	-0.916281	NA	-0.604068	-0.74261	NA	21.4686	0.0392195	48.2747	0.00421935	NA	NA	37.4868	1.3966	NA	0.0279495	0.275893	64.0382	13.2558	NA	15.5478	NA	8.95616	8.22321
P04183	TK1	Thymidine kinase, cytosolic (EC 2.7.1.21)	NA	NA	-3.06844	NA	-0.218671	-0.435755	NA	NA	-0.00645815	-1.05911	NA	NA	NA	NA	NA	NA	NA	NA	-0.31361	NA	NA	NA	NA	NA	NA	NA	NA	NA	NA	NA	160.287	NA	0.00127793	0.00256144	NA	NA	0.000112121	9.55596	NA	NA	NA	NA	NA	NA	NA	NA	0.00132575
P04350	TUBB4A TUBB4 TUBB5	Tubulin beta-4A chain (Tubulin 5 beta) (Tubulin beta-4 chain)	NA	NA	NA	-0.758555	NA	NA	NA	NA	-0.473165	NA	NA	NA	NA	NA	NA	NA	NA	NA	NA	-1.96788	NA	NA	NA	-2.64713	NA	NA	-0.422487	NA	NA	NA	NA	0.238888	NA	NA	NA	NA	0.153569	NA	NA	NA	NA	NA	NA	NA	NA	NA	NA
P04406	GAPDH GAPD CDABP0047 OK/SW-cl.12	Glyceraldehyde-3-phosphate dehydrogenase (GAPDH) (EC 1.2.1.12) (Peptidyl-cysteine S-nitrosylase GAPDH) (EC 2.6.99.-)	-0.716857	-1.11402	-1.53288	-1.08512	-1.17004	-1.08934	-1.08565	-1.91656	-0.401282	NA	-0.682037	-0.439108	-1.15635	-1.06704	-0.687148	-1.5853	-0.476824	-1.11628	-0.543805	-0.969147	-0.942658	-1.18744	-0.754377	-1.37879	-1.0842	-0.720228	-1.17428	-1.19078	1.71028	13.9872	25.8151	15.5868	6.1169	10.0407	18.145	59.356	0.158239	NA	0.606922	0.808009	22.6124	7.65276	0.128666	17.9917	0.700355	12.6493	0.583306
P04637	TP53 P53	Cellular tumor antigen p53 (Antigen NY-CO-13) (Phosphoprotein p53) (Tumor suppressor p53)	-0.619434	-1.43836	-0.23756	-1.40081	-2.10766	-0.951083	-1.27829	-1.43244	-0.621464	-0.657924	-0.630233	-0.688916	-0.70168	-0.57332	-0.568799	-1.74405	-0.472448	-0.530287	-0.510577	-0.575767	-1.95547	-1.42281	-1.31673	-1.7451	NA	-1.43283	-1.33416	-0.826004	2.41528	23.2609	0.0129729	40.5213	38.6364	8.69163	27.5329	23.846	2.98579	4.29518	2.02299	1.43281	0.552518	1.14343	0.0997607	25.9496	1.96981	2.05834	1.69635
P04792	HSPB1 HSP27 HSP28	Heat shock protein beta-1 (HspB1) (28 kDa heat shock protein) (Estrogen-regulated 24 kDa protein) (Heat shock 27 kDa protein) (HSP 27) (Stress-responsive protein 27) (SRP27)	NA	NA	NA	NA	NA	NA	NA	NA	NA	NA	NA	NA	NA	NA	NA	NA	NA	NA	NA	NA	NA	NA	NA	NA	NA	NA	NA	NA	NA	NA	NA	NA	NA	NA	NA	NA	NA	NA	NA	NA	NA	NA	NA	NA	NA	NA	NA
P04818	TYMS TS OK/SW-cl.29	Thymidylate synthase (TS) (TSase) (EC 2.1.1.45)	NA	NA	NA	-1.36512	-0.202137	NA	NA	NA	NA	NA	NA	NA	NA	NA	NA	-2.03599	-1.00498	-3.02228	NA	NA	NA	NA	NA	NA	NA	NA	NA	NA	NA	NA	NA	36.9275	0.000388199	NA	NA	NA	NA	NA	NA	NA	NA	NA	NA	32.7724	26.2878	92.1459	NA
P04843	RPN1	Dolichyl-diphosphooligosaccharide--protein glycosyltransferase subunit 1 (EC 2.4.99.18) (Dolichyl-diphosphooligosaccharide--protein glycosyltransferase 67 kDa subunit) (Ribophorin I) (RPN-I) (Ribophorin-1)	-0.634083	-0.922411	-0.729338	-1.01783	-0.793972	-0.434601	-0.872103	-0.681908	-0.434985	-0.640097	-0.463422	-0.648067	-0.465646	-0.732368	NA	-0.801243	-0.43909	-1.193	-0.691951	-1.34276	-0.576991	-0.701226	-0.725571	-1.22363	-0.686845	-0.601697	-0.428016	-0.764193	3.19445	13.7107	7.11203	23.0173	5.31743	0.488034	13.4406	3.61742	0.85201	4.70185	0.0299001	0.571541	0.827646	7.91034	NA	7.2261	0.00262027	17.4835	6.84272
P04844	RPN2	Dolichyl-diphosphooligosaccharide--protein glycosyltransferase subunit 2 (EC 2.4.99.18) (Dolichyl-diphosphooligosaccharide--protein glycosyltransferase 63 kDa subunit) (RIBIIR) (Ribophorin II) (RPN-II) (Ribophorin-2)	-1.86834	-3.25472	-1.35558	-2.04036	-2.67016	NA	NA	-2.92294	-1.59648	-1.75213	NA	-1.72363	-2.684	-1.86666	-1.48112	-3.67289	-1.90682	-3.74797	-1.57281	-2.77151	-1.75053	-2.37286	-1.40234	-3.20961	NA	-1.74787	-0.130771	-1.44563	22.7658	86.4142	10.1256	43.0752	46.0085	NA	NA	84.2124	14.709	12.0484	NA	37.4274	73.2432	23.9654	10.1478	89.8529	25.327	93.6888	22.8774
P04899	GNAI2 GNAI2B	Guanine nucleotide-binding protein G(i) subunit alpha-2 (Adenylate cyclase-inhibiting G alpha protein)	-0.982011	-0.166807	NA	NA	-1.28998	-0.798297	-0.652084	NA	NA	-1.12744	NA	NA	-0.166846	-2.46621	NA	NA	NA	-0.521111	NA	-0.830785	NA	-1.21757	NA	-0.828327	-2.62822	-0.609232	NA	-1.88021	2.90692	0.020477	NA	NA	4.17207	13.8806	0.299697	NA	NA	7.52089	NA	NA	0.0341568	78.3736	NA	NA	NA	0.0198401	NA
P05023	ATP1A1	Sodium/potassium-transporting ATPase subunit alpha-1 (Na(+)/K(+) ATPase alpha-1 subunit) (EC 3.6.3.9) (Sodium pump subunit alpha-1)	-0.786297	-0.927204	-0.658527	-0.606124	-0.819472	-0.215958	-0.626287	-0.628857	-0.672841	-0.615158	-0.13371	-0.264094	-0.870106	-0.648074	-0.557896	-1.19738	NA	-1.1521	-1.08706	-1.52465	-0.693556	-0.70586	-0.859652	-0.932214	-0.90525	-0.611275	-0.565616	-0.871224	3.38196	13.5803	5.61819	0.337019	3.0356	0.0126192	3.54841	7.60846	2.45421	5.25217	0.00182972	0.00271747	11.1292	4.35618	0.17899	16.8314	NA	19.4387	19.7007
P05089	ARG1	Arginase-1 (EC 3.5.3.1) (Liver-type arginase) (Type I arginase)	NA	NA	NA	NA	NA	NA	NA	NA	NA	NA	NA	NA	NA	NA	NA	NA	NA	NA	NA	NA	NA	NA	NA	NA	NA	NA	NA	NA	NA	NA	NA	NA	NA	NA	NA	NA	NA	NA	NA	NA	NA	NA	NA	NA	NA	NA	NA
P05091	ALDH2 ALDM	Aldehyde dehydrogenase, mitochondrial (EC 1.2.1.3) (ALDH class 2) (ALDH-E2) (ALDHI)	NA	NA	NA	NA	NA	NA	NA	NA	NA	NA	NA	NA	NA	NA	NA	NA	NA	NA	NA	NA	NA	NA	NA	NA	NA	NA	NA	NA	NA	NA	NA	NA	NA	NA	NA	NA	NA	NA	NA	NA	NA	NA	NA	NA	NA	NA	NA
P05114	HMGN1 HMG14	Non-histone chromosomal protein HMG-14 (High mobility group nucleosome-binding domain-containing protein 1)	-1.30815	-0.974419	NA	NA	-3.12449	-1.64062	-0.889154	-1.13931	-1.46844	NA	-1.29981	-1.44368	-1.51657	-0.987149	-1.30046	-3.81524	-1.52392	-2.30096	-1.44025	-0.471427	-2.51116	-1.61322	-0.529585	-2.94121	NA	-3.53613	-1.69621	-1.39704	6.78479	3.90166	NA	NA	24.2027	12.2356	1.6735	0.994942	1.36289	NA	5.30393	1.56219	5.33984	3.73653	8.04153	51.6547	7.41571	26.648	6.2428
P05141	SLC25A5 ANT2	ADP/ATP translocase 2 (ADP,ATP carrier protein 2) (ADP,ATP carrier protein, fibroblast isoform) (Adenine nucleotide translocator 2) (ANT 2) (Solute carrier family 25 member 5) [Cleaved into: ADP/ATP translocase 2, N-terminally processed]	-0.257823	-0.809858	-0.272008	-0.794949	-0.897731	-0.281451	-0.414352	-0.917318	-0.418243	-0.24609	-0.460284	-0.601025	-0.852231	-0.660749	NA	-0.83189	-0.708496	-1.45565	-0.777877	-1.32459	-0.886713	-0.764984	-0.707806	-1.41825	-0.463327	-0.45819	-0.381897	-1.37185	0.0128419	7.56656	0.0350433	6.02519	4.5322	0.0614736	0.489716	15.6155	0.269192	0.121738	0.487652	1.52868	8.90568	2.0316	NA	8.47246	4.23144	40.2041	3.28739
P05165	PCCA	Propionyl-CoA carboxylase alpha chain, mitochondrial (PCCase subunit alpha) (EC 6.4.1.3) (Propanoyl-CoA:carbon dioxide ligase subunit alpha)	-0.256432	-0.851915	-0.255029	-0.443458	-1.50234	-0.213488	-0.215296	-0.62142	-0.440876	-0.30074	-0.320543	-0.282723	-0.854071	-0.489063	-0.0312459	-0.281312	-0.430224	-0.530016	NA	-0.335712	-0.49353	-0.242638	-0.404076	-0.697026	-0.430252	-0.456813	-0.54514	-0.227664	0.0156213	15.5242	0.0556754	1.28777	39.5694	0.00169023	0.0104897	5.04579	0.836084	0.00279936	0.00454507	0.000459759	15.2008	1.26207	5.07713e-05	0.233312	0.624753	2.60949	NA
P05166	PCCB	Propionyl-CoA carboxylase beta chain, mitochondrial (PCCase subunit beta) (EC 6.4.1.3) (Propanoyl-CoA:carbon dioxide ligase subunit beta)	-0.576618	-1.19982	-0.213142	-0.725577	-1.55486	-0.174489	-0.244433	-0.884761	-0.569567	-0.16365	-0.229489	-0.18854	-0.841713	-0.899773	-0.324916	-0.634347	-0.658644	-0.794913	NA	-0.254376	-0.831179	-0.504581	-0.60889	-1.07925	-0.653338	-0.664264	-0.928928	-0.15267	1.48993	41.6067	0.0235542	6.7751	48.3213	0.0077985	0.0181568	20.4239	0.733223	0.00163308	0.00396436	0.000829657	16.4751	21.4984	0.000987077	1.84496	3.4357	7.57923	NA
P05198	EIF2S1 EIF2A	Eukaryotic translation initiation factor 2 subunit 1 (Eukaryotic translation initiation factor 2 subunit alpha) (eIF-2-alpha) (eIF-2A) (eIF-2alpha)	-1.26277	-1.3193	-1.16912	-0.923312	-0.376822	-1.09777	-1.12485	-1.25125	-0.994211	-1.37554	-1.35537	-1.32393	-2.13731	-1.29208	-1.38984	-2.5268	-1.24533	-2.16412	-1.30729	-1.3315	-0.809558	-1.17468	-1.2723	-1.11888	-0.0602779	NA	-0.703187	-0.322869	23.5281	18.7699	8.78324	2.37366	0.0137052	13.6865	5.87029	24.2875	2.09139	17.6073	16.9752	16.8296	36.5864	28.1767	10.1702	59.9824	9.52631	46.3451	10.7175
P05204	HMGN2 HMG17	Non-histone chromosomal protein HMG-17 (High mobility group nucleosome-binding domain-containing protein 2)	-1.00402	-0.948844	-0.92043	-0.487499	-4.35923	-0.0641132	-0.773532	-0.924397	-1.10566	-0.884975	-0.997424	-1.01366	-1.06032	-1.50189	NA	-0.367254	-0.31562	-0.14969	-0.27271	-0.214554	-1.05788	-1.03317	-0.108757	-1.05743	-0.943107	-3.41062	-2.15336	-1.15409	0.304824	0.253958	0.248426	0.0622696	50.4824	0.00613323	0.154815	0.237222	0.390173	0.210112	0.298566	0.3135	0.359539	0.656175	NA	0.0401589	0.0305399	0.0115585	0.0365168
P05386	RPLP1 RRP1	60S acidic ribosomal protein P1	NA	NA	NA	NA	NA	NA	NA	NA	NA	NA	NA	NA	NA	NA	NA	NA	NA	NA	NA	NA	NA	NA	NA	NA	NA	-4.55633	NA	NA	NA	NA	NA	NA	NA	NA	NA	NA	NA	NA	NA	NA	NA	NA	NA	NA	NA	NA	NA
P05387	RPLP2 D11S2243E RPP2	60S acidic ribosomal protein P2 (Renal carcinoma antigen NY-REN-44)	-0.493238	-0.768047	-0.639695	-0.542396	-0.617489	NA	-0.280488	-0.662745	-0.167052	-0.171437	-0.29758	-0.217728	-0.545262	-0.665412	-0.50986	-0.60211	-0.643593	-0.630166	-0.284663	-0.536666	-0.339283	-0.312417	-0.224597	-0.444862	-0.20976	-0.195313	-0.54736	-0.357143	1.43227	11.6957	4.19266	2.25093	0.0581785	NA	0.0840407	5.25729	0.0092997	0.0258753	0.0882636	0.00651374	1.94786	4.78414	1.22913	2.15866	6.74673	4.40877	0.182864
P05388	RPLP0	60S acidic ribosomal protein P0 (60S ribosomal protein L10E)	-0.726662	-0.921701	-0.867684	-0.751064	-0.476283	-0.173964	-0.39873	-0.852732	-0.40813	-0.248798	-0.381612	-0.242794	-0.394452	-0.41822	-0.468661	-0.413052	-0.462882	-0.431471	-0.301914	-0.393755	-0.186144	-0.415435	-0.362694	-0.795617	NA	-0.683792	-0.813877	-0.226238	6.6862	18.4823	13.0959	8.186	1.66137	0.00337213	0.359406	12.9777	0.0965535	0.0175702	0.10704	0.00928382	0.161773	0.619009	1.20374	1.02562	1.38485	0.675466	0.125562
P05412	JUN	Transcription factor AP-1 (Activator protein 1) (AP1) (Proto-oncogene c-Jun) (V-jun avian sarcoma virus 17 oncogene homolog) (p39)	NA	NA	-2.01408	NA	-0.217145	-1.28128	NA	NA	NA	NA	-0.857071	NA	NA	NA	-3.5255	-1.93844	NA	NA	-0.316017	NA	NA	NA	NA	NA	NA	-1.01164	-0.650813	-1.5276	NA	NA	66.6827	NA	0.011382	23.5596	NA	NA	NA	NA	1.57087	NA	NA	NA	108.708	33.4965	NA	NA	0.00344109
P05423	POLR3D BN51 BN51T	DNA-directed RNA polymerase III subunit RPC4 (RNA polymerase III subunit C4) (DNA-directed RNA polymerase III subunit D) (Protein BN51) (RNA polymerase III 47 kDa subunit) (RPC53 homolog)	-5.49143	-1.43201	-1.34427	NA	-1.67671	NA	NA	NA	NA	NA	-0.370871	NA	-0.269167	-1.09112	NA	NA	NA	NA	NA	NA	-0.394101	NA	-2.28478	NA	NA	-1.60195	NA	NA	232.732	15.2381	14.4686	NA	2.99299	NA	NA	NA	NA	NA	0.0414951	NA	0.0372253	2.45019	NA	NA	NA	NA	NA
P05455	SSB	Lupus La protein (La autoantigen) (La ribonucleoprotein) (Sjoegren syndrome type B antigen) (SS-B)	-2.63042	-1.00519	-1.52804	-0.953127	-0.493603	-0.165257	-0.600943	-0.454396	-0.119242	-0.437987	-0.507693	-1.04861	-0.50586	-0.47018	-0.660991	-0.433286	-0.476285	-0.504431	-0.669852	-0.65838	NA	-0.65147	-0.455003	-0.223694	-0.473766	-0.477836	-0.546953	-0.688162	131.143	16.7442	44.9876	14.9757	0.470542	0.0104	0.178843	1.51471	0.0112664	0.383871	2.08832	20.1488	2.17021	0.89216	4.86841	0.429098	0.753316	1.34369	4.44912
P05549	TFAP2A AP2TF TFAP2	Transcription factor AP-2-alpha (AP2-alpha) (AP-2 transcription factor) (Activating enhancer-binding protein 2-alpha) (Activator protein 2) (AP-2)	NA	NA	NA	NA	-2.42333	NA	NA	NA	NA	NA	NA	NA	NA	NA	NA	-1.73646	NA	NA	NA	NA	-1.63548	NA	NA	-0.940128	NA	-1.52086	-0.523747	NA	NA	NA	NA	NA	6.53202	NA	NA	NA	NA	NA	NA	NA	NA	NA	NA	24.2344	NA	NA	NA
P05783	KRT18 CYK18 PIG46	Keratin, type I cytoskeletal 18 (Cell proliferation-inducing gene 46 protein) (Cytokeratin-18) (CK-18) (Keratin-18) (K18)	-0.587004	-1.10533	NA	-0.508463	-0.946219	-0.800911	-0.737238	-0.795349	-0.779924	-0.760377	-0.92262	-0.56473	-0.83061	-1.0238	-0.73812	-1.19409	-0.753461	-0.777873	-0.718581	-0.686969	-0.820964	-0.802341	-0.672785	-0.876892	-0.831457	-0.648198	-0.844119	-0.787643	0.413763	24.7175	NA	1.06265	12.2396	15.9641	17.2428	16.7044	17.7466	8.5429	0.150279	0.732524	16.6318	23.5919	7.92229	27.744	7.27469	7.03607	2.26629
P05976	MYL1	Myosin light chain 1/3, skeletal muscle isoform (MLC1/MLC3) (MLC1F/MLC3F) (Myosin light chain alkali 1/2) (Myosin light chain A1/A2)	NA	NA	NA	NA	NA	NA	NA	-2.90519	NA	NA	NA	NA	NA	NA	NA	-1.98676	NA	-0.061542	-0.0933386	NA	-3.28779	-2.14236	NA	NA	NA	-3.70326	NA	NA	NA	NA	NA	NA	NA	NA	NA	45.0719	NA	NA	NA	NA	NA	NA	NA	21.0724	NA	0.0175104	0.0212383
P06400	RB1	Retinoblastoma-associated protein (p105-Rb) (pRb) (Rb) (pp110)	-1.17977	NA	-0.557776	-0.563053	NA	-1.27632	-0.221202	NA	NA	NA	-1.69976	NA	NA	NA	-1.84809	NA	-1.14048	NA	NA	NA	NA	-1.74	NA	NA	-1.94804	NA	NA	-1.82688	15.6538	NA	0.0147263	0.00368415	NA	31.2865	0.000659531	NA	NA	NA	76.475	NA	NA	NA	71.0715	NA	10.0585	NA	NA
P06454	PTMA TMSA	Prothymosin alpha [Cleaved into: Prothymosin alpha, N-terminally processed; Thymosin alpha-1]	-1.72405	-1.21295	NA	NA	-1.32107	NA	-0.486385	-0.207459	-0.554138	-0.414993	-0.29957	-0.288831	-0.263952	-0.164437	-0.61731	-0.738009	NA	NA	-1.24082	-0.681609	-1.61127	-0.906461	-0.468892	-1.25544	-0.467888	-0.567119	-1.49853	-0.995909	87.4732	20.3071	NA	NA	15.1242	NA	0.195423	0.000396709	0.818176	0.207914	0.00042856	0.000418087	0.018449	0.0528777	0.231449	2.18921	NA	NA	2.91458
P06493	CDK1 CDC2 CDC28A CDKN1 P34CDC2	Cyclin-dependent kinase 1 (CDK1) (EC 2.7.11.22) (EC 2.7.11.23) (Cell division control protein 2 homolog) (Cell division protein kinase 1) (p34 protein kinase)	-0.0873105	-0.700246	-0.0452869	-0.302557	-0.0900403	-0.288317	-0.61465	-0.558976	-0.637992	-0.503966	-0.392819	-0.288353	-0.400118	-0.52039	-0.34104	-0.30405	-0.232889	-0.317064	-1.01308	-1.38336	-2.10323	-0.201163	-0.970329	-0.0916943	-1.00446	-0.203157	NA	-0.380881	0.0104263	4.20521	0.00326227	0.116774	0.00745441	0.0923178	2.80787	1.32316	2.68083	1.07456	0.308279	0.0495395	0.335253	1.26666	0.0598697	0.210197	0.0734391	0.170493	10.0267
P06576	ATP5B ATPMB ATPSB	ATP synthase subunit beta, mitochondrial (EC 3.6.3.14)	-0.536583	-2.18359	-0.0167126	-0.761973	-0.900376	NA	-0.49064	-1.9853	-0.647189	-0.676672	-0.624362	-1.44681	-1.89656	-0.777366	-0.681107	-3.16856	-0.740678	-3.23088	-0.717311	-2.21758	-0.694585	-1.82823	-1.45798	-2.62214	-0.00917237	-0.968389	-0.653868	-1.46736	0.115186	35.5958	0.000445171	6.59454	6.46875	NA	0.0523368	37.9849	2.13721	1.97411	0.790685	19.959	57.9707	6.10098	0.61768	75.5745	6.7252	72.5981	6.46045
P06709	birA bioR dhbB b3973 JW3941	Bifunctional ligase/repressor BirA (Biotin operon repressor) (Biotin--[acetyl-CoA-carboxylase] ligase) (EC 6.3.4.15) (Biotin--protein ligase) (Biotin-[acetyl-CoA carboxylase] synthetase)	-0.778104	-0.750131	-0.767393	-0.739861	NA	-0.953783	-0.872123	-0.741389	-0.974664	-0.975151	-0.729262	-0.81906	-0.912987	-1.05637	-0.817703	-0.627642	-0.634827	-0.77791	-1.02458	-1.0417	-1.81003	-0.801309	-0.792232	-0.602252	-1.15715	-0.854897	-0.800091	-0.871676	10.2124	1.67204	8.66179	7.97153	NA	4.61738	13.5935	2.28549	22.4941	26.7925	4.49185	7.50736	3.28151	10.1871	6.32835	1.92977	4.42962	6.94901	12.9422
P06730	EIF4E EIF4EL1 EIF4F	Eukaryotic translation initiation factor 4E (eIF-4E) (eIF4E) (eIF-4F 25 kDa subunit) (mRNA cap-binding protein)	-0.535382	-0.823629	-0.779451	-0.806805	NA	-0.928005	-0.786422	-0.881815	-0.830457	-0.888013	-1.57042	-1.04582	-0.830251	-0.817815	-0.790922	-0.859288	-0.832957	-0.621716	-0.81954	-0.79763	-0.810631	-0.858609	-0.841153	-0.906665	-0.856742	-0.579279	-0.482866	-0.78099	2.07915	4.51078	0.772399	12.4317	NA	14.056	8.33635	10.8857	9.27023	4.99756	40.2653	24.5668	11.9178	11.0035	7.04756	0.526429	7.19434	2.69941	5.74357
P06733	ENO1 ENO1L1 MBPB1 MPB1	Alpha-enolase (EC 4.2.1.11) (2-phospho-D-glycerate hydro-lyase) (C-myc promoter-binding protein) (Enolase 1) (MBP-1) (MPB-1) (Non-neural enolase) (NNE) (Phosphopyruvate hydratase) (Plasminogen-binding protein)	-0.1181	-0.675086	-0.300083	-0.476887	-0.124484	NA	-0.087355	-0.73686	-0.372835	-0.392137	-0.386598	-0.353204	-0.492387	-0.0998698	-0.169286	-1.76338	-0.390983	-1.7097	-0.523344	-1.1262	-0.398454	-0.638611	-0.361194	-0.694357	-0.519681	-0.177961	-0.345794	-0.325189	0.00903211	3.88513	0.0501422	0.750683	0.0522476	NA	0.0165159	6.52789	0.259098	0.275375	0.318131	0.277221	0.962589	0.0177073	0.0113515	29.6581	0.114113	23.791	1.47785
P06737	PYGL	Glycogen phosphorylase, liver form (EC 2.4.1.1)	-0.063708	-0.172518	NA	NA	-0.334907	-0.238202	-0.768571	-1.69298	-0.883833	-0.789726	-0.126425	-0.150157	-0.166258	-0.0744512	-0.232921	-2.08487	-0.365211	-1.86919	-1.4531	-2.44901	-0.215764	-0.710535	-1.04542	-1.04844	-1.48903	NA	-0.114402	NA	2.20127e-05	0.000575762	NA	NA	0.0245513	0.123913	8.89671	48.0884	1.28508	1.44539	0.000205719	0.000216087	0.000519818	4.8298e-05	0.029795	42.6375	0.213585	35.5405	21.0301
P06744	GPI	Glucose-6-phosphate isomerase (GPI) (EC 5.3.1.9) (Autocrine motility factor) (AMF) (Neuroleukin) (NLK) (Phosphoglucose isomerase) (PGI) (Phosphohexose isomerase) (PHI) (Sperm antigen 36) (SA-36)	NA	NA	NA	NA	NA	NA	NA	NA	NA	NA	NA	NA	NA	NA	NA	-1.89597	NA	NA	NA	NA	NA	NA	NA	NA	NA	NA	NA	NA	NA	NA	NA	NA	NA	NA	NA	NA	NA	NA	NA	NA	NA	NA	NA	22.7759	NA	NA	NA
P06748	NPM1 NPM	Nucleophosmin (NPM) (Nucleolar phosphoprotein B23) (Nucleolar protein NO38) (Numatrin)	-1.17348	-0.795886	-1.07635	-0.75502	-0.531582	-0.608674	-0.605887	-0.414746	NA	-0.261679	-0.22262	-0.366049	-0.204061	-0.273303	-0.662449	-0.994983	-0.403761	-0.688869	-0.933091	-0.862343	-0.356852	-0.670953	-0.366659	-0.271502	-0.577578	-0.727061	-0.407367	-0.552937	45.3477	13.1758	30.4598	7.32847	1.55866	2.69847	4.47147	0.595526	NA	0.122753	0.00585787	0.661878	0.0232827	0.0638292	6.99627	14.7191	0.705449	6.42298	20.3902
P06753	TPM3	Tropomyosin alpha-3 chain (Gamma-tropomyosin) (Tropomyosin-3) (Tropomyosin-5) (hTM5)	-1.29735	-1.20256	-1.74922	-1.5874	-2.56293	-1.62719	-1.23376	-1.20013	-1.17059	-1.24215	NA	NA	-1.29404	-1.13097	-1.81008	-2.27101	-1.30923	-1.28486	-1.12807	-1.13151	-2.6407	-1.36975	-1.15499	-1.39425	-1.51639	-1.23292	-1.2466	-1.64075	14.4707	20.7074	50.9465	37.588	51.4313	6.62065	15.6256	15.1794	20.2408	25.2324	NA	NA	9.98687	19.9023	11.2914	57.4121	0.976592	10.408	17.722
P07195	LDHB	L-lactate dehydrogenase B chain (LDH-B) (EC 1.1.1.27) (LDH heart subunit) (LDH-H) (Renal carcinoma antigen NY-REN-46)	-0.339812	-0.175196	-1.01056	-0.361314	NA	-0.770113	-0.374157	-0.351256	-0.801186	-0.405607	-0.518272	-0.490374	-0.936095	-0.721631	-0.415608	-0.452284	-1.18405	-0.728441	-0.560946	-0.660715	-0.401008	-0.405356	-0.361957	-0.62593	-0.392161	-0.866905	-0.469365	-0.205676	0.0549983	0.0369137	18.5058	0.241321	NA	6.35221	0.335599	0.300484	10.0989	1.14057	2.15392	1.19773	15.5457	4.98733	0.147106	1.31231	33.6049	6.6295	2.52758
P07196	NEFL NF68 NFL	Neurofilament light polypeptide (NF-L) (68 kDa neurofilament protein) (Neurofilament triplet L protein)	NA	NA	NA	NA	NA	NA	NA	NA	NA	NA	NA	NA	NA	NA	NA	NA	NA	NA	NA	NA	NA	NA	NA	NA	NA	NA	NA	NA	NA	NA	NA	NA	NA	NA	NA	NA	NA	NA	NA	NA	NA	NA	NA	NA	NA	NA	NA
P07199	CENPB	Major centromere autoantigen B (Centromere protein B) (CENP-B)	NA	NA	NA	NA	NA	NA	NA	NA	NA	NA	NA	NA	NA	NA	NA	NA	NA	NA	NA	NA	NA	NA	NA	NA	NA	NA	NA	NA	NA	NA	NA	NA	NA	NA	NA	NA	NA	NA	NA	NA	NA	NA	NA	NA	NA	NA	NA
P07237	P4HB ERBA2L PDI PDIA1 PO4DB	Protein disulfide-isomerase (PDI) (EC 5.3.4.1) (Cellular thyroid hormone-binding protein) (Prolyl 4-hydroxylase subunit beta) (p55)	-0.184972	-0.098445	-1.1233	-1.63029	-1.35915	NA	-0.462831	-0.276592	-0.175015	-0.33979	-0.136275	-0.168421	-0.179918	-1.76145	-0.432377	-1.06227	-0.427067	-1.77815	-0.503817	-0.511295	-0.231986	-1.20297	-0.596452	-2.65555	-0.526833	NA	-0.945856	-0.590327	0.00612861	0.000734538	10.8935	54.18	36.6097	NA	0.272009	0.100707	0.265469	1.2374	0.00164804	0.00313287	0.00443778	33.8108	0.70491	10.1569	2.98044	47.7539	0.10044
P07305	H1F0 H1FV	Histone H1.0 (Histone H1') (Histone H1(0)) [Cleaved into: Histone H1.0, N-terminally processed]	-1.6309	-0.617361	-0.656801	-0.54774	-3.44732	-1.04281	-0.968388	-2.08373	-1.37501	-0.955555	-1.06513	-0.487363	-0.61432	-0.696631	-0.333129	-2.52583	-0.570727	-0.197588	-1.31247	NA	-2.34061	-2.82197	-0.34519	-3.69076	-0.998386	-3.81071	-2.28902	-1.63511	3.77227	2.14713	0.118768	0.0884541	38.0005	7.58996	5.49159	6.9151	2.68634	0.263079	0.36842	0.48288	0.504636	0.478245	0.0233376	3.78581	0.0977691	0.0149651	0.453003
P07355	ANXA2 ANX2 ANX2L4 CAL1H LPC2D	Annexin A2 (Annexin II) (Annexin-2) (Calpactin I heavy chain) (Calpactin-1 heavy chain) (Chromobindin-8) (Lipocortin II) (Placental anticoagulant protein IV) (PAP-IV) (Protein I) (p36)	-0.31318	-1.12616	-0.321431	-1.4124	-0.106578	-1.08992	-1.53419	-1.13973	-1.26991	-1.2239	-1.23941	-1.00347	-1.15842	-1.49551	-1.01836	-0.954153	-1.29612	-1.11794	-1.00813	-0.981577	-1.22783	-1.33974	-1.07421	-0.958539	-1.57908	NA	-1.46001	-1.17112	0.146735	6.40775	0.0811216	3.87652	0.221921	15.072	34.6415	14.0776	20.6574	20.6652	4.35268	9.72775	14.8574	29.5313	7.7024	6.69992	1.78598	5.80483	7.56575
P07384	CAPN1 CANPL1 PIG30	Calpain-1 catalytic subunit (EC 3.4.22.52) (Calcium-activated neutral proteinase 1) (CANP 1) (Calpain mu-type) (Calpain-1 large subunit) (Cell proliferation-inducing gene 30 protein) (Micromolar-calpain) (muCANP)	NA	NA	-0.674755	NA	-0.307093	NA	NA	NA	-0.626688	-0.851556	NA	NA	-0.0297454	-0.762063	NA	-0.797243	NA	-1.02269	-0.682143	-1.78467	-0.0727495	NA	-1.89659	NA	NA	-7.10809	NA	-1.14461	NA	NA	0.760996	NA	0.0153238	NA	NA	NA	0.0680908	0.112868	NA	NA	0.00073571	2.88115	NA	0.432369	NA	3.41921	3.76356
P07437	TUBB TUBB5 OK/SW-cl.56	Tubulin beta chain (Tubulin beta-5 chain)	-0.378198	-0.73007	-0.393181	-1.21045	NA	-0.516979	-0.715811	-1.03462	-0.446226	-0.471058	-0.26156	-0.115814	-0.486112	-1.31895	-0.399593	-0.382071	-0.373915	-0.375538	-0.380531	-0.598209	-0.481626	-0.217602	-0.443551	-1.0634	-1.01573	-0.407301	-1.12281	-0.336017	0.497265	4.95273	0.987127	28.4907	NA	0.548507	4.40401	16.846	0.685004	0.264923	0.0574517	0.034729	0.513644	30.3544	0.307034	1.32172	0.742913	0.66531	1.04465
P07737	PFN1	Profilin-1 (Epididymis tissue protein Li 184a) (Profilin I)	-0.174134	NA	NA	NA	-1.63497	-1.41099	-1.04049	-1.05649	-1.71864	NA	-1.60316	-0.237023	-1.47838	-1.48672	-1.47292	-2.24058	-0.187325	-1.61404	-1.74013	-0.190045	-1.6472	-0.386748	-1.41875	-1.48743	-1.77691	-1.72115	-1.52018	-0.572657	0.0375272	NA	NA	NA	39.27	28.226	12.1335	5.80397	40.9226	NA	26.0976	0.0547953	25.6629	27.9805	3.78908	7.51019	0.178054	3.68359	26.4029
P07814	EPRS GLNS PARS QARS QPRS PIG32	Bifunctional glutamate/proline--tRNA ligase (Bifunctional aminoacyl-tRNA synthetase) (Cell proliferation-inducing gene 32 protein) (Glutamatyl-prolyl-tRNA synthetase) [Includes: Glutamate--tRNA ligase (EC 6.1.1.17) (Glutamyl-tRNA synthetase) (GluRS); Proline--tRNA ligase (EC 6.1.1.15) (Prolyl-tRNA synthetase)]	NA	-1.02985	-0.766841	-0.948073	-0.526825	-0.745064	-0.742906	-1.19094	-0.944643	-0.774662	-0.414515	-0.353794	-1.07573	-0.82793	-0.818346	-0.825822	-0.806993	-0.758093	-0.730427	-0.713019	-0.852926	-0.468627	-0.389715	-1.09036	-0.630989	-0.522988	-1.00542	-0.546508	NA	28.0167	7.09591	20.6403	0.663928	5.03705	11.2175	37.326	16.0609	9.28069	0.000278504	0.00859816	32.7466	15.8242	4.82681	6.77241	11.7468	9.79049	3.49805
P07900	HSP90AA1 HSP90A HSPC1 HSPCA	Heat shock protein HSP 90-alpha (Heat shock 86 kDa) (HSP 86) (HSP86) (Lipopolysaccharide-associated protein 2) (LAP-2) (LPS-associated protein 2) (Renal carcinoma antigen NY-REN-38)	-0.0499585	-0.541656	-0.212545	-0.457216	-0.333242	-0.229731	-0.527282	-0.234363	-0.205691	-0.185652	-0.1606	-0.163114	-0.217401	-0.220012	-0.226506	-1.03663	-0.192777	-0.818013	-0.129028	-0.487873	-0.200927	-0.304423	-0.497492	-0.91143	NA	-0.151961	-0.170506	-0.28789	0.000146389	0.855332	0.039065	0.353117	0.317751	0.00963288	1.05551	0.0487791	0.0169715	0.0251627	0.000784928	0.000483922	0.0375258	0.0153155	0.0251601	10.8088	0.0179424	5.6724	0.000460285
P07910	HNRNPC HNRPC	Heterogeneous nuclear ribonucleoproteins C1/C2 (hnRNP C1/C2)	-0.527375	-0.624244	NA	-0.755211	-1.95713	-1.17463	-0.547951	-1.22465	-0.581299	-0.605176	-0.677655	-0.440831	-0.99876	-0.312697	-0.615189	-2.66254	-1.19968	-1.57258	-1.22527	-0.663343	-1.70399	-1.5585	-0.539064	-1.69323	-0.502467	-2.33044	-0.997954	-0.532069	0.577945	0.887845	NA	5.81156	27.2197	10.831	1.19879	9.50219	1.06438	2.63156	3.57034	0.10867	6.77761	0.196402	2.31161	51.0061	9.34695	27.9091	17.5995
P07947	YES1 YES	Tyrosine-protein kinase Yes (EC 2.7.10.2) (Proto-oncogene c-Yes) (p61-Yes)	NA	NA	NA	NA	NA	NA	NA	NA	NA	NA	NA	NA	NA	NA	NA	NA	NA	NA	NA	NA	NA	NA	NA	NA	NA	NA	NA	NA	NA	NA	NA	NA	NA	NA	NA	NA	NA	NA	NA	NA	NA	NA	NA	NA	NA	NA	NA
P07948	LYN JTK8	Tyrosine-protein kinase Lyn (EC 2.7.10.2) (Lck/Yes-related novel protein tyrosine kinase) (V-yes-1 Yamaguchi sarcoma viral related oncogene homolog) (p53Lyn) (p56Lyn)	NA	NA	NA	NA	NA	NA	NA	NA	NA	NA	NA	NA	NA	NA	NA	NA	NA	NA	NA	NA	NA	NA	NA	NA	NA	NA	NA	NA	NA	NA	NA	NA	NA	NA	NA	NA	NA	NA	NA	NA	NA	NA	NA	NA	NA	NA	NA
P07954	FH	Fumarate hydratase, mitochondrial (Fumarase) (EC 4.2.1.2)	NA	NA	NA	NA	NA	NA	NA	NA	NA	NA	NA	NA	NA	NA	NA	NA	NA	NA	NA	NA	NA	NA	NA	NA	NA	NA	NA	NA	NA	NA	NA	NA	NA	NA	NA	NA	NA	NA	NA	NA	NA	NA	NA	NA	NA	NA	NA
P07992	ERCC1	DNA excision repair protein ERCC-1	-2.52714	NA	NA	NA	NA	NA	NA	NA	NA	NA	NA	NA	NA	NA	NA	NA	NA	NA	NA	NA	NA	NA	NA	NA	NA	NA	NA	NA	99.7385	NA	NA	NA	NA	NA	NA	NA	NA	NA	NA	NA	NA	NA	NA	NA	NA	NA	NA
P08047	SP1 TSFP1	Transcription factor Sp1	NA	NA	NA	NA	NA	NA	NA	NA	NA	NA	NA	NA	NA	NA	NA	NA	NA	NA	NA	NA	NA	NA	NA	NA	NA	NA	NA	NA	NA	NA	NA	NA	NA	NA	NA	NA	NA	NA	NA	NA	NA	NA	NA	NA	NA	NA	NA
P08133	ANXA6 ANX6	Annexin A6 (67 kDa calelectrin) (Annexin VI) (Annexin-6) (Calphobindin-II) (CPB-II) (Chromobindin-20) (Lipocortin VI) (Protein III) (p68) (p70)	NA	NA	NA	NA	-0.204687	NA	NA	NA	NA	NA	NA	NA	NA	NA	NA	NA	NA	-0.972965	NA	NA	NA	-0.791821	NA	NA	NA	NA	NA	NA	NA	NA	NA	NA	0.0199588	NA	NA	NA	NA	NA	NA	NA	NA	NA	NA	NA	NA	8.67731	NA
P08195	SLC3A2 MDU1	4F2 cell-surface antigen heavy chain (4F2hc) (4F2 heavy chain antigen) (Lymphocyte activation antigen 4F2 large subunit) (Solute carrier family 3 member 2) (CD antigen CD98)	NA	NA	NA	NA	-0.253998	NA	NA	NA	NA	NA	NA	NA	-1.35904	NA	NA	-1.11738	NA	NA	NA	NA	NA	-0.161735	NA	NA	NA	NA	NA	NA	NA	NA	NA	NA	0.00699547	NA	NA	NA	NA	NA	NA	NA	0.749758	NA	NA	11.3305	NA	NA	NA
P08237	PFKM PFKX	ATP-dependent 6-phosphofructokinase, muscle type (ATP-PFK) (PFK-M) (EC 2.7.1.11) (6-phosphofructokinase type A) (Phosphofructo-1-kinase isozyme A) (PFK-A) (Phosphohexokinase)	-0.825568	-1.68138	-1.10799	-0.779208	-0.423796	-0.940695	-1.0099	-1.41883	-1.0749	-0.866936	NA	-0.290825	-1.14548	-1.15625	-0.785982	-1.02679	-1.26541	-2.11473	-1.24634	-1.5294	-0.915984	-1.27086	-1.00946	-0.981679	-1.14465	-0.758992	-0.278355	-0.885667	2.89307	37.2118	0.414844	4.94189	0.383567	11.5721	12.8602	32.5662	16.9853	6.91167	NA	0.0754019	13.8868	15.3496	4.72291	11.5674	29.6579	33.3124	25.2479
P08238	HSP90AB1 HSP90B HSPC2 HSPCB	Heat shock protein HSP 90-beta (HSP 90) (Heat shock 84 kDa) (HSP 84) (HSP84)	NA	-0.343416	-0.181705	-0.312793	-0.244601	-0.341337	-0.323084	-0.409576	-0.219863	-0.343398	-0.175348	-0.315995	-0.461762	-0.326529	-0.400844	-1.22739	-0.346413	-1.15427	-0.424571	-0.886628	-0.243018	-0.338982	-0.223473	-0.305534	-0.238413	-0.358824	-0.277364	-0.348504	NA	0.671884	0.0223917	0.16376	0.0554768	0.285254	0.327817	1.18861	0.0670251	0.666349	0.0211357	0.343586	1.64429	0.131583	1.12042	16.09	0.62118	16.1626	1.26966
P08240	SRPRA SRPR	Signal recognition particle receptor subunit alpha (SR-alpha) (Docking protein alpha) (DP-alpha)	NA	-0.803995	-1.34433	-1.89209	-0.342838	-1.0973	-1.81758	-1.21294	-1.33802	-1.3191	-1.15975	-1.3531	-0.996012	-1.26941	-0.179916	-1.1618	-0.251621	-0.178489	-1.39048	-1.97319	-0.194596	-1.25781	-1.11547	-2.29378	-1.27243	NA	-0.821257	-1.05176	NA	4.91311	18.8155	45.5638	0.0334477	11.3856	56.1599	23.4293	36.2345	30.2729	4.64066	4.51538	7.06568	19.551	0.0348217	5.42657	0.0293221	0.00922992	31.9219
P08243	ASNS TS11	Asparagine synthetase [glutamine-hydrolyzing] (EC 6.3.5.4) (Cell cycle control protein TS11) (Glutamine-dependent asparagine synthetase)	-0.478326	-0.877127	-0.744848	-0.87582	NA	-0.727783	-0.685388	-0.732256	-0.756076	-1.06145	-0.917697	-0.842532	-0.849826	-0.759573	-2.07267	-1.38487	-0.716121	-0.711006	-0.700536	-0.729366	-0.994139	-0.948368	-0.68893	-0.836177	-1.12433	-0.884499	-0.876918	-0.251704	0.0339886	3.23761	3.55051	7.96657	NA	7.71314	11.2342	9.17304	12.5164	18.3473	6.16425	3.77195	8.41572	10.7016	82.9185	16.8233	11.4215	6.71765	8.82137
P08476	INHBA	Inhibin beta A chain (Activin beta-A chain) (Erythroid differentiation protein) (EDF)	NA	NA	NA	NA	NA	NA	NA	NA	NA	NA	NA	NA	NA	NA	NA	NA	NA	NA	NA	NA	NA	NA	NA	NA	NA	NA	NA	NA	NA	NA	NA	NA	NA	NA	NA	NA	NA	NA	NA	NA	NA	NA	NA	NA	NA	NA	NA
P08559	PDHA1 PHE1A	Pyruvate dehydrogenase E1 component subunit alpha, somatic form, mitochondrial (EC 1.2.4.1) (PDHE1-A type I)	NA	NA	NA	NA	NA	NA	NA	NA	-0.873702	NA	NA	NA	NA	NA	NA	-2.04318	NA	-2.44667	NA	-0.0129732	NA	-0.096276	NA	NA	NA	NA	NA	NA	NA	NA	NA	NA	NA	NA	NA	NA	0.499621	NA	NA	NA	NA	NA	NA	20.7114	NA	28.9165	NA
P08579	SNRPB2	U2 small nuclear ribonucleoprotein B'' (U2 snRNP B'')	-1.15167	-0.760925	-1.18294	-0.428826	-0.600453	-1.17361	-0.426349	-0.796519	-0.84872	-0.646024	-0.861259	-1.61076	-0.429741	NA	-0.485719	-0.565932	-0.510682	-0.482409	-0.766273	-0.702651	-0.548583	-1.21594	-0.485434	-0.461726	-0.472422	-0.665598	-0.536461	-0.960093	19.2056	5.51067	24.5955	1.31302	2.55695	0.473226	1.54471	7.03425	0.797249	3.17734	9.08792	50.7665	1.02067	NA	1.86893	0.688565	0.867935	1.30729	5.83008
P08621	SNRNP70 RNPU1Z RPU1 SNRP70 U1AP1	U1 small nuclear ribonucleoprotein 70 kDa (U1 snRNP 70 kDa) (U1-70K) (snRNP70)	-0.572402	-0.510776	-0.794258	-0.316487	-1.31174	-0.216619	-0.244668	-0.292563	NA	-0.210168	-0.324299	-0.449139	-0.258811	-0.548669	-0.212557	-0.760094	-0.568726	-0.594545	-0.553549	-0.22099	-0.828988	-0.35407	-0.300763	-0.552479	-0.737492	-0.64398	-0.622488	-0.745409	1.95069	1.26431	13.1117	0.425488	26.6264	0.0722652	0.164036	0.321169	NA	0.0919371	0.0748868	0.0618269	0.238181	0.0176402	0.0871682	6.10555	1.54434	2.44562	1.86692
P08651	NFIC NFI	Nuclear factor 1 C-type (NF1-C) (Nuclear factor 1/C) (CCAAT-box-binding transcription factor) (CTF) (Nuclear factor I/C) (NF-I/C) (NFI-C) (TGGCA-binding protein)	-2.09759	-0.298778	NA	NA	NA	NA	NA	NA	NA	NA	-2.09872	-0.596098	NA	NA	-1.40656	-0.603209	-1.75764	-1.59334	NA	NA	-0.791369	-1.82304	NA	NA	-0.742755	-0.805722	NA	-2.51132	81.591	0.00101409	NA	NA	NA	NA	NA	NA	NA	NA	74.6225	0.288079	NA	NA	11.8234	0.670671	46.3294	30.2213	NA
P08670	VIM	Vimentin	NA	-0.859883	-0.0458904	-0.683663	-0.861767	-0.594244	-0.564848	-0.825688	-0.685417	-0.564619	-0.474781	-0.279777	-0.722717	-0.655849	-0.550628	-1.20268	-0.640727	-0.799489	-0.676974	-0.810209	-0.980553	-0.660055	-0.578739	-0.713508	-0.627401	-0.703958	-0.77601	-1.36165	NA	17.3941	3.84083e-05	0.951101	7.38992	3.8057	6.12513	18.553	3.85074	3.77676	0.0209143	0.000233841	13.4266	1.89183	1.81766	26.0981	5.64708	15.3697	7.39378
P08708	RPS17 RPS17L	40S ribosomal protein S17	-0.381793	-0.500066	-0.257958	-0.626019	-0.623205	-0.466393	-0.0835969	-0.538002	NA	-0.0362295	-0.505684	-0.342823	-0.516128	-1.34568	-0.15057	-0.689264	-0.377014	-0.516764	-0.593895	-0.691113	-0.537174	-0.864093	-0.477653	-0.65532	-0.817938	-0.619903	-0.326356	-0.669469	0.149123	1.33087	0.0397576	4.03886	1.16935	0.97343	0.0134167	0.965538	NA	0.000361303	1.90335	0.124139	1.14904	25.339	0.0149032	5.26777	0.146304	1.15534	0.495519
P08754	GNAI3	Guanine nucleotide-binding protein G(k) subunit alpha (G(i) alpha-3)	NA	-0.788148	NA	-0.410594	-2.23887	-1.49501	-1.83333	NA	NA	NA	NA	NA	NA	-2.08438	NA	NA	NA	-0.261107	NA	NA	-1.64951	-1.39615	-1.93653	-1.88711	-2.80759	-1.7116	-0.399049	-3.12004	NA	0.849598	NA	0.11533	49.3563	19.0369	51.0811	NA	NA	NA	NA	NA	NA	62.9621	NA	NA	NA	0.0539825	NA
P08865	RPSA LAMBR LAMR1	40S ribosomal protein SA (37 kDa laminin receptor precursor) (37LRP) (37/67 kDa laminin receptor) (LRP/LR) (67 kDa laminin receptor) (67LR) (Colon carcinoma laminin-binding protein) (Laminin receptor 1) (LamR) (Laminin-binding protein precursor p40) (LBP/p40) (Multidrug resistance-associated protein MGr1-Ag) (NEM/1CHD4)	-0.308155	-0.65734	-0.397781	-0.509573	-0.852031	-0.263007	-0.561301	-0.61878	-0.644536	-0.455096	-0.510511	NA	-0.634695	-1.05426	-0.496906	-1.01853	-0.453422	-0.622486	-0.528063	-0.580603	-0.638114	-0.582893	-1.55157	-0.71262	-1.39202	-0.467025	-0.556392	-0.625013	0.0293617	5.2195	0.245543	2.42778	12.2753	0.00923549	5.3369	7.2549	3.07103	1.13616	1.84203	NA	6.04372	16.8935	0.00668959	10.2796	0.117178	3.90136	1.14904
P09001	MRPL3 MRL3 RPML3	39S ribosomal protein L3, mitochondrial (L3mt) (MRP-L3)	NA	-1.16313	NA	-1.36542	-0.199848	NA	NA	-1.94551	NA	NA	NA	NA	NA	-0.520836	NA	-1.44377	NA	-2.00017	NA	NA	NA	-0.758152	NA	NA	NA	NA	NA	NA	NA	12.634	NA	19.5192	0.00300585	NA	NA	83.2172	NA	NA	NA	NA	NA	0.0668	NA	19.617	NA	48.8527	NA
P09012	SNRPA	U1 small nuclear ribonucleoprotein A (U1 snRNP A) (U1-A) (U1A)	-0.7443	-0.345848	-1.10054	-0.409892	-1.30496	-0.107117	-0.252376	-0.494619	NA	-0.219173	-0.501761	-0.459645	-0.487455	-0.426752	-0.347175	-0.607817	-0.449559	-0.431852	-0.430891	-0.105594	-1.24757	-0.467687	-0.416582	-0.447231	-0.286105	-0.518673	-0.680987	-1.09152	6.56156	0.132099	23.0687	0.882276	27.2323	0.0134921	0.0237136	0.947274	NA	0.0216332	1.63986	0.97239	0.745929	0.306007	0.0816976	3.18609	0.373156	0.456532	0.634911
P09132	SRP19	Signal recognition particle 19 kDa protein (SRP19)	NA	NA	NA	NA	NA	NA	NA	NA	NA	NA	NA	NA	NA	NA	NA	NA	NA	NA	NA	NA	NA	NA	NA	NA	NA	NA	NA	NA	NA	NA	NA	NA	NA	NA	NA	NA	NA	NA	NA	NA	NA	NA	NA	NA	NA	NA	NA
P09234	SNRPC	U1 small nuclear ribonucleoprotein C (U1 snRNP C) (U1-C) (U1C)	NA	NA	NA	NA	NA	NA	NA	NA	NA	NA	NA	NA	NA	NA	NA	NA	NA	NA	NA	NA	NA	NA	NA	NA	NA	NA	NA	NA	NA	NA	NA	NA	NA	NA	NA	NA	NA	NA	NA	NA	NA	NA	NA	NA	NA	NA	NA
P09429	HMGB1 HMG1	High mobility group protein B1 (High mobility group protein 1) (HMG-1)	-0.877316	-0.789993	-0.781192	NA	-1.00343	-0.659989	-0.83718	-1.58885	-0.204273	-0.701906	-0.926258	-0.893988	-0.922062	-0.161283	-0.743256	-1.04128	-0.433804	-0.941061	-0.804409	-0.788077	-0.895715	-0.916897	-0.778803	-0.801246	-0.646388	-0.842123	-0.750854	-0.874967	9.47457	4.55049	11.2088	NA	9.4204	0.480323	6.02186	32.9286	0.12153	1.70502	4.53374	13.8335	1.69484	0.026878	1.38197	16.8778	0.173809	13.5892	8.15046
P09493	TPM1 C15orf13 TMSA	Tropomyosin alpha-1 chain (Alpha-tropomyosin) (Tropomyosin-1)	NA	NA	NA	NA	-4.25238	NA	NA	-2.07349	NA	NA	NA	NA	NA	NA	NA	-2.05413	NA	NA	NA	NA	-3.30623	-1.48335	NA	NA	NA	NA	NA	NA	NA	NA	NA	NA	94.6638	NA	NA	27.0087	NA	NA	NA	NA	NA	NA	NA	64.2864	NA	NA	NA
P09496	CLTA	Clathrin light chain A (Lca)	NA	NA	NA	NA	NA	NA	NA	NA	NA	NA	NA	NA	NA	NA	NA	NA	NA	NA	NA	NA	NA	NA	NA	NA	NA	NA	NA	NA	NA	NA	NA	NA	NA	NA	NA	NA	NA	NA	NA	NA	NA	NA	NA	NA	NA	NA	NA
P09543	CNP	2',3'-cyclic-nucleotide 3'-phosphodiesterase (CNP) (CNPase) (EC 3.1.4.37)	-0.590423	-1.05304	-0.725729	-1.38264	-1.12946	-0.293449	-0.693956	-0.547837	-0.595926	-0.701114	-0.4589	-0.476679	-1.21439	-0.948419	-0.760617	-0.725689	-0.524775	-0.709481	-0.58193	-1.358	-0.505759	-0.352019	-0.398267	-0.592784	-0.595085	NA	-0.489625	-1.05048	3.27761	13.7318	5.57761	34.4494	13.8885	0.027596	4.25901	1.15515	3.26239	0.582828	1.28945	1.09349	16.8385	10.246	0.296452	4.24775	0.628097	5.50803	0.964486
P09622	DLD GCSL LAD PHE3	Dihydrolipoyl dehydrogenase, mitochondrial (EC 1.8.1.4) (Dihydrolipoamide dehydrogenase) (Glycine cleavage system L protein)	-1.18096	-2.28821	-1.68366	-1.58341	-2.12024	NA	-0.311676	-1.22606	-0.861211	-0.775539	-0.805455	-0.954887	-1.05252	-1.08525	-0.770727	-1.71773	-0.724451	-1.7327	-1.40728	-1.77695	-1.43086	-1.03561	-1.03395	-1.83783	-0.649511	-1.00777	-0.968574	-1.19436	14.5682	78.2025	42.0823	36.5331	48.0961	NA	0.0687767	19.2769	4.02089	1.32697	0.322653	1.656	7.67543	9.61115	0.692771	35.9417	1.55704	34.2681	22.2149
P09651	HNRNPA1 HNRPA1	Heterogeneous nuclear ribonucleoprotein A1 (hnRNP A1) (Helix-destabilizing protein) (Single-strand RNA-binding protein) (hnRNP core protein A1) [Cleaved into: Heterogeneous nuclear ribonucleoprotein A1, N-terminally processed]	-1.03922	-1.00604	-0.757001	-0.989971	-1.88099	-1.17922	-1.29865	-1.197	-0.902837	-0.922132	-1.01509	-0.877087	-0.868499	NA	-0.811847	-1.67903	-1.06355	-1.35603	-1.11119	-0.747335	-1.62504	-1.20846	-1.11985	-1.57776	-1.21457	-2.27732	-1.2027	-0.936201	7.30962	8.55966	0.474374	2.26802	25.0515	9.41631	1.36173	11.2182	2.38738	6.01529	10.302	3.08919	4.71422	NA	3.90183	26.6225	6.31892	20.2442	11.4963
P09661	SNRPA1	U2 small nuclear ribonucleoprotein A' (U2 snRNP A')	-0.652902	-0.444952	-0.649734	-0.46534	-0.48393	-0.551459	-0.342355	-0.661035	NA	-0.32441	-0.452015	-0.618922	-0.0842118	-0.406497	-0.400337	-0.554727	-0.441631	-0.65672	-0.651637	-0.635122	-0.428512	-0.83102	-0.434196	-0.575329	-0.594596	-0.629486	-0.676982	-0.673567	6.85215	0.752202	10.4465	1.18662	2.78735	0.00757375	0.0942919	4.99281	NA	0.261747	0.0969436	7.74879	5.62373e-05	0.195212	1.26186	2.51602	2.02595	5.16066	9.56631
P09874	PARP1 ADPRT PPOL	Poly [ADP-ribose] polymerase 1 (PARP-1) (EC 2.4.2.30) (ADP-ribosyltransferase diphtheria toxin-like 1) (ARTD1) (NAD(+) ADP-ribosyltransferase 1) (ADPRT 1) (Poly[ADP-ribose] synthase 1)	-0.476034	-0.511645	-0.51895	-0.26331	-0.554983	-0.347088	-0.313354	-0.434146	-0.352753	-0.284873	-0.507936	-0.465577	-0.48555	NA	-0.276208	-0.521127	-0.250852	-0.651298	-0.597	-0.680497	-0.314755	-0.526333	-0.506102	-0.437597	-0.29007	-0.698377	-0.311947	-0.51094	0.656473	1.14927	3.36125	0.00558937	3.31093	0.389061	0.074253	0.371689	0.00438383	0.125708	0.849188	0.992534	2.49705	NA	0.028034	2.28405	0.0128165	5.67225	4.61173
P09884	POLA1 POLA	DNA polymerase alpha catalytic subunit (EC 2.7.7.7) (DNA polymerase alpha catalytic subunit p180)	-1.01632	-0.640387	-0.670377	-0.708074	-1.31883	-0.559599	-0.755069	-0.869037	-0.724736	-0.605662	-0.681908	-0.749033	-0.43252	-0.583645	-0.882521	-0.674926	-0.533856	-0.682917	-0.78969	-0.684683	NA	-0.883545	-1.41321	-0.720902	-1.01571	-0.771475	-0.796141	-0.795041	23.2087	4.68346	6.83145	2.68906	19.7083	4.19932	4.35888	13.3926	1.0232	1.10428	4.99658	11.921	0.0217717	0.383245	15.7033	2.32248	4.60347	1.96458	8.11414
P09936	UCHL1	Ubiquitin carboxyl-terminal hydrolase isozyme L1 (UCH-L1) (EC 3.4.19.12) (EC 6.-.-.-) (Neuron cytoplasmic protein 9.5) (PGP 9.5) (PGP9.5) (Ubiquitin thioesterase L1)	-1.21827	-1.25269	-2.42111	-1.39303	-1.33592	-1.62001	-1.55147	-1.18012	-1.51469	-1.12993	-0.235709	-0.628434	-1.03987	-0.978006	-1.20337	-1.35574	-1.10082	-1.09375	-1.17446	-1.12945	-1.2293	-0.746779	NA	-1.10735	NA	-1.13003	-0.560287	-1.29786	17.4829	23.6899	103.107	28.8816	38.6839	4.12129	6.0564	12.8482	36.8603	11.0207	5.48806e-05	1.20245	18.1727	12.4693	9.73605	13.1039	17.2014	9.5747	10.2307
P09960	LTA4H LTA4	Leukotriene A-4 hydrolase (LTA-4 hydrolase) (EC 3.3.2.6) (Leukotriene A(4) hydrolase)	NA	-1.10236	NA	-1.61805	-0.211651	NA	NA	-1.36735	NA	NA	NA	NA	NA	NA	NA	-3.25472	NA	-3.1126	NA	-2.83864	NA	-1.01831	NA	NA	NA	NA	NA	NA	NA	0.73517	NA	33.064	0.00174193	NA	NA	22.6074	NA	NA	NA	NA	NA	NA	NA	41.9878	NA	42.1815	NA
P0C2W1	FBXO45 FBX45	F-box/SPRY domain-containing protein 1 (F-box only protein 45) (hFbxo45)	NA	-0.0559741	NA	NA	-0.516142	NA	NA	NA	NA	NA	-0.0234567	NA	-0.1016	NA	NA	NA	-0.903472	NA	NA	NA	-0.192269	NA	NA	-1.72589	NA	NA	-0.0334618	NA	NA	0.00022459	NA	NA	0.00617838	NA	NA	NA	NA	NA	7.78591e-05	NA	0.000215382	NA	NA	NA	11.0185	NA	NA
P0C7T5	ATXN1L BOAT BOAT1	Ataxin-1-like (Brother of ataxin-1) (Brother of ATXN1)	-2.00954	-1.26387	NA	NA	-1.29248	NA	NA	-0.95562	-0.174166	NA	-2.30952	-1.14384	-0.374595	-0.248248	NA	NA	NA	-0.78348	NA	NA	-0.458634	-0.0858977	-0.46637	-0.362186	-0.946841	-1.73939	-0.379247	-0.250584	107.446	5.34284	NA	NA	7.03876	NA	NA	5.01972	0.000353276	NA	136.374	1.70106	0.000627934	0.000222481	NA	NA	NA	0.0897944	NA
P0CAP2	POLR2M GRINL1A	DNA-directed RNA polymerase II subunit GRINL1A (DNA-directed RNA polymerase II subunit M) (Glutamate receptor-like protein 1A)	-0.073971	-0.293494	NA	NA	-0.416043	NA	NA	-0.171766	-1.13752	-0.305181	-0.284775	-0.274141	-0.347491	-0.184872	-1.47501	NA	NA	NA	-1.36416	-0.495644	-2.28053	NA	-0.412302	-0.231753	NA	NA	-0.282976	-0.0580252	0.000218064	0.000743035	NA	NA	0.0523653	NA	NA	0.000423587	0.548922	0.0266936	0.000785768	0.000675276	0.00122439	0.000490189	1.09154	NA	NA	NA	22.24
P0DJD0	RGPD1 RANBP2L6 RGP1	RANBP2-like and GRIP domain-containing protein 1 (Ran-binding protein 2-like 6) (RanBP2-like 6) (RanBP2L6)	NA	-2.04747	NA	NA	NA	NA	NA	NA	NA	NA	NA	NA	NA	NA	NA	NA	NA	NA	NA	NA	-4.79967	NA	NA	-4.00385	NA	NA	NA	NA	NA	32.2158	NA	NA	NA	NA	NA	NA	NA	NA	NA	NA	NA	NA	NA	NA	NA	NA	NA
P0DMB2	C8orf88	Uncharacterized protein C8orf88	NA	NA	NA	NA	NA	NA	NA	NA	NA	NA	NA	NA	NA	NA	NA	NA	NA	NA	NA	NA	NA	NA	NA	NA	NA	NA	NA	NA	NA	NA	NA	NA	NA	NA	NA	NA	NA	NA	NA	NA	NA	NA	NA	NA	NA	NA	NA
P0DMV9	HSPA1B	Heat shock 70 kDa protein 1B (Heat shock 70 kDa protein 2) (HSP70-2) (HSP70.2)	-0.250892	-0.208396	-0.188386	-0.217991	NA	-0.443758	-0.202893	-0.216203	-0.164851	-0.188442	-1.07362	-0.23368	-0.226594	-0.18139	-0.393433	-0.231194	-0.408018	-0.41776	-0.459742	-0.223172	-0.352456	-0.225258	-0.228205	-0.143969	-0.214984	-0.151975	-0.173856	-0.400941	0.122675	0.0778838	0.0257742	0.131052	NA	0.556235	0.0855161	0.169297	0.0342025	0.0673667	19.3509	0.132135	0.065323	0.0493613	0.487273	0.207252	0.386469	0.524269	0.83911
P10070	GLI2 THP	Zinc finger protein GLI2 (GLI family zinc finger protein 2) (Tax helper protein)	NA	NA	NA	NA	NA	NA	NA	NA	NA	NA	NA	NA	NA	NA	NA	NA	NA	NA	NA	NA	NA	NA	NA	NA	NA	NA	NA	NA	NA	NA	NA	NA	NA	NA	NA	NA	NA	NA	NA	NA	NA	NA	NA	NA	NA	NA	NA
P10071	GLI3	Transcriptional activator GLI3 (GLI3 form of 190 kDa) (GLI3-190) (GLI3 full length protein) (GLI3FL) [Cleaved into: Transcriptional repressor GLI3R (GLI3 C-terminally truncated form) (GLI3 form of 83 kDa) (GLI3-83)]	-0.356129	-0.415725	-0.0219436	-0.0557656	-0.786917	-0.531988	-0.285323	-0.355391	-0.310407	-0.314727	-1.87777	-0.668821	-0.351682	-0.394752	-0.378387	-0.827588	NA	-0.612092	NA	NA	-0.303575	-0.4948	-0.135715	-0.42104	-0.399876	-0.147038	-0.483151	-0.314917	0.00393531	0.0112231	5.11583e-05	0.000633726	0.89097	8.56057	0.0664788	0.00599846	0.0184756	0.00273098	76.7943	1.88773	0.0726862	0.0278104	0.474306	0.84889	NA	0.417101	NA
P10155	TROVE2 RO60 SSA2	60 kDa SS-A/Ro ribonucleoprotein (60 kDa Ro protein) (60 kDa ribonucleoprotein Ro) (RoRNP) (Ro 60 kDa autoantigen) (Sjoegren syndrome antigen A2) (Sjoegren syndrome type A antigen) (SS-A) (TROVE domain family member 2)	-2.69343	-0.892455	-2.63593	-0.876666	-0.185038	NA	-0.355404	-0.508969	-1.45038	-0.37346	NA	-0.702598	NA	NA	-0.790236	-0.630273	-1.09767	-0.471132	-0.833509	-1.48833	-0.582592	-0.189524	-1.02228	NA	-0.944279	NA	-0.479558	-0.242067	123.247	11.0886	106.232	8.62444	0.0164006	NA	0.298076	0.564924	16.4931	0.131381	NA	2.6252	NA	NA	2.40339	1.33916	8.37313	3.17302	4.71986
P10244	MYBL2 BMYB	Myb-related protein B (B-Myb) (Myb-like protein 2)	-1.87714	-0.045081	-2.21858	-1.06307	-2.3349	-2.2615	-1.60066	-0.491709	-0.963754	-0.874891	-2.64161	-1.98817	-0.849918	NA	-1.28311	-0.542374	-1.4226	-0.719432	-0.872772	-0.857966	-0.818752	-1.38435	-1.31274	-0.815748	-1.57902	-1.52682	-1.16819	-1.50199	54.0614	0.00389936	79.4582	11.4147	3.90621	80.6539	39.1866	0.581855	3.92233	5.79274	108.004	61.1525	5.30896	NA	15.0397	2.05471	27.1452	5.03395	6.61082
P10398	ARAF ARAF1 PKS PKS2	Serine/threonine-protein kinase A-Raf (EC 2.7.11.1) (Proto-oncogene A-Raf) (Proto-oncogene A-Raf-1) (Proto-oncogene Pks)	NA	NA	NA	NA	-0.254261	NA	NA	NA	-0.546161	-0.117945	NA	NA	NA	NA	NA	NA	NA	NA	-0.779028	-1.08286	NA	NA	NA	NA	NA	NA	NA	-1.87238	NA	NA	NA	NA	0.00854562	NA	NA	NA	0.025064	0.00064915	NA	NA	NA	NA	NA	NA	NA	NA	6.92104
P10412	HIST1H1E H1F4	Histone H1.4 (Histone H1b) (Histone H1s-4)	NA	NA	NA	NA	-3.07077	-2.03264	NA	NA	NA	NA	NA	NA	NA	NA	NA	NA	NA	NA	NA	NA	NA	NA	NA	NA	NA	-3.88935	-1.1931	-0.608353	NA	NA	NA	NA	39.1632	20.8354	NA	NA	NA	NA	NA	NA	NA	NA	NA	NA	NA	NA	NA
P10515	DLAT DLTA	Dihydrolipoyllysine-residue acetyltransferase component of pyruvate dehydrogenase complex, mitochondrial (EC 2.3.1.12) (70 kDa mitochondrial autoantigen of primary biliary cirrhosis) (PBC) (Dihydrolipoamide acetyltransferase component of pyruvate dehydrogenase complex) (M2 antigen complex 70 kDa subunit) (Pyruvate dehydrogenase complex component E2) (PDC-E2) (PDCE2)	NA	-1.84221	-1.98507	-0.0778548	-2.33015	NA	NA	-2.12396	NA	NA	NA	NA	NA	-0.292054	NA	NA	NA	NA	NA	NA	NA	-1.57231	NA	NA	NA	NA	NA	NA	NA	85.3342	73.8993	0.0376202	44.9465	NA	NA	104.285	NA	NA	NA	NA	NA	0.0230419	NA	NA	NA	NA	NA
P10599	TXN TRDX TRX TRX1	Thioredoxin (Trx) (ATL-derived factor) (ADF) (Surface-associated sulphydryl protein) (SASP)	-0.838953	-1.13286	-0.939965	-0.85063	-0.950256	-1.1333	-0.906461	-0.884315	-0.87298	-0.943669	NA	-1.57921	-0.961032	-0.894172	-3.41177	-1.86467	-1.20389	-0.734037	-0.732107	-0.867265	-1.03043	-0.86828	-0.801215	-0.865381	-1.59987	-1.294	-1.14831	-0.898357	9.51229	24.7557	17.5595	10.2919	10.2432	5.90036	13.2435	7.84127	13.824	17.892	NA	6.77218	9.7234	12.9998	6.71503	3.07218	9.85435	7.8686	9.37821
P10636	MAPT MAPTL MTBT1 TAU	Microtubule-associated protein tau (Neurofibrillary tangle protein) (Paired helical filament-tau) (PHF-tau)	-0.508229	-0.682144	-0.616052	-0.909187	-0.160376	-1.35363	-1.14894	-0.783437	-1.83327	-1.78001	-1.02286	-1.51755	-2.21606	-1.83718	-1.01409	-0.607146	-0.37931	NA	-1.20775	-1.1537	-0.732052	-0.813663	-0.797392	-0.721057	-1.39004	NA	-0.534182	-0.862291	2.57743	6.57198	5.59245	4.73683	0.00284943	28.9949	26.5085	8.23376	63.7965	47.7472	14.1117	49.403	86.1602	48.375	14.009	4.16021	0.0243304	NA	20.784
P10644	PRKAR1A PKR1 PRKAR1 TSE1	cAMP-dependent protein kinase type I-alpha regulatory subunit (Tissue-specific extinguisher 1) (TSE1) [Cleaved into: cAMP-dependent protein kinase type I-alpha regulatory subunit, N-terminally processed]	NA	NA	NA	NA	NA	NA	NA	NA	NA	NA	NA	NA	NA	NA	NA	NA	NA	NA	NA	NA	NA	NA	NA	NA	NA	NA	NA	NA	NA	NA	NA	NA	NA	NA	NA	NA	NA	NA	NA	NA	NA	NA	NA	NA	NA	NA	NA
P10809	HSPD1 HSP60	60 kDa heat shock protein, mitochondrial (60 kDa chaperonin) (Chaperonin 60) (CPN60) (Heat shock protein 60) (HSP-60) (Hsp60) (HuCHA60) (Mitochondrial matrix protein P1) (P60 lymphocyte protein)	-0.328627	-0.513654	-0.278631	-0.479301	-0.315993	-0.3241	-0.30513	-0.310784	-0.295859	-0.25586	NA	-0.0473647	-0.343367	-0.502388	-0.292925	-0.334564	-0.238253	-0.378225	-0.278075	-0.634342	-0.372229	-0.274453	-0.306389	-0.52038	-0.497803	-0.308122	-0.381593	-0.343865	0.140896	3.13278	0.0799895	1.66753	0.191722	0.0548481	0.137475	0.227235	0.11132	0.0430188	NA	1.15573e-05	0.196062	2.41406	0.00080847	0.545552	0.00494025	0.872528	0.0281598
P11021	HSPA5 GRP78	78 kDa glucose-regulated protein (GRP-78) (Endoplasmic reticulum lumenal Ca(2+)-binding protein grp78) (Heat shock 70 kDa protein 5) (Immunoglobulin heavy chain-binding protein) (BiP)	-0.495633	-0.509601	-0.181059	-0.481723	-0.292083	-0.34689	-0.343296	-0.514156	-0.554081	-0.384797	-0.485737	-0.215208	-0.492821	-0.583572	-0.406479	NA	-0.527591	-0.227161	-0.509591	-0.472229	-0.524178	-0.355183	-0.46029	-0.58535	-0.524973	-0.367303	-0.501743	-0.699304	0.75731	2.83895	0.0283194	1.94185	0.333594	0.227995	0.301732	1.69898	1.42237	0.447573	1.16429	0.0411983	1.75276	4.23751	0.0349071	NA	1.05276	0.0582918	1.18036
P11142	HSPA8 HSC70 HSP73 HSPA10	Heat shock cognate 71 kDa protein (Heat shock 70 kDa protein 8) (Lipopolysaccharide-associated protein 1) (LAP-1) (LPS-associated protein 1)	-0.365757	-0.338317	-0.277483	-0.15335	-0.481347	-0.442505	-0.29536	-0.336828	-0.525818	-0.389659	-0.501481	-0.285431	-0.437057	-0.522605	-0.473869	NA	-0.509979	-0.187838	-0.488146	-0.488407	-0.206677	-0.253819	-0.328505	-0.242776	-0.492593	-0.184794	-0.197428	-0.467096	0.326988	0.418011	0.128242	0.0585541	0.0695496	1.25102	0.221557	0.208353	1.56256	0.466066	0.982805	0.227688	0.961376	3.08791	1.03408	NA	0.974672	0.0855181	1.95963
P11166	SLC2A1 GLUT1	Solute carrier family 2, facilitated glucose transporter member 1 (Glucose transporter type 1, erythrocyte/brain) (GLUT-1) (HepG2 glucose transporter)	NA	-0.25431	NA	-1.38846	-0.114085	NA	NA	NA	-0.359023	NA	NA	NA	NA	NA	NA	-1.23033	NA	-2.45198	-1.27572	-2.50057	NA	-0.733966	-0.837251	NA	NA	NA	-0.116353	-2.07358	NA	0.0693491	NA	25.1721	0.000441847	NA	NA	NA	0.107247	NA	NA	NA	NA	NA	NA	10.7769	NA	102.295	12.8363
P11171	EPB41 E41P	Protein 4.1 (P4.1) (4.1R) (Band 4.1) (EPB4.1)	NA	-0.840959	-0.249476	-0.824306	-0.563135	-1.30151	-1.48311	-0.800401	-1.2667	-1.54162	-0.752517	-0.83804	-1.46114	-1.23479	-1.28719	-0.840451	-1.03567	-0.940517	-1.2011	-1.07307	-0.932807	-0.668038	-0.933433	-0.871256	-1.01249	-0.561998	-1.00487	-1.10513	NA	4.08969	0.000339901	2.6592	0.190525	38.6707	59.162	8.57212	30.2822	61.3572	6.64286	9.94122	48.3001	29.281	36.4356	2.57164	17.505	8.68237	27.2724
P11172	UMPS OK/SW-cl.21	Uridine 5'-monophosphate synthase (UMP synthase) [Includes: Orotate phosphoribosyltransferase (OPRT) (OPRTase) (EC 2.4.2.10); Orotidine 5'-phosphate decarboxylase (ODC) (EC 4.1.1.23) (OMPdecase)]	NA	NA	-2.26108	-1.21545	-0.192467	NA	NA	NA	NA	NA	NA	NA	NA	NA	NA	NA	NA	NA	NA	NA	NA	NA	NA	NA	NA	NA	NA	NA	NA	NA	134.753	25.7427	0.000359855	NA	NA	NA	NA	NA	NA	NA	NA	NA	NA	NA	NA	NA	NA
P11177	PDHB PHE1B	Pyruvate dehydrogenase E1 component subunit beta, mitochondrial (PDHE1-B) (EC 1.2.4.1)	NA	NA	NA	-0.139716	-0.253657	NA	NA	NA	NA	NA	NA	NA	NA	-0.930076	NA	-2.89486	NA	-2.29194	NA	-1.04278	NA	-0.920214	NA	NA	NA	NA	NA	NA	NA	NA	NA	0.000413979	0.00370583	NA	NA	NA	NA	NA	NA	NA	NA	0.238233	NA	38.224	NA	22.6721	NA
P11182	DBT BCATE2	Lipoamide acyltransferase component of branched-chain alpha-keto acid dehydrogenase complex, mitochondrial (EC 2.3.1.168) (52 kDa mitochondrial autoantigen of primary biliary cirrhosis) (Branched chain 2-oxo-acid dehydrogenase complex component E2) (BCOADC-E2) (Branched-chain alpha-keto acid dehydrogenase complex component E2) (BCKAD-E2) (BCKADE2) (Dihydrolipoamide acetyltransferase component of …	-2.65804	-4.47323	-2.40637	-3.26089	-2.88649	NA	NA	-3.66473	-2.72074	-2.85351	-2.69279	-2.61858	-3.81829	-3.19884	-2.88933	-3.16149	-3.11281	-3.04458	-1.93531	-2.25563	-3.04698	-3.22146	-1.98299	-2.73829	NA	-3.22993	-2.80272	NA	42.8197	122.66	29.325	58.9565	35.2523	NA	NA	98.5415	17.8535	11.6348	49.2092	39.031	90.2721	68.0593	12.0276	55.4808	63.3228	72.9972	5.83907
P11216	PYGB	Glycogen phosphorylase, brain form (EC 2.4.1.1)	NA	-1.12862	-0.257585	-0.256712	-0.225498	NA	NA	NA	-0.696085	NA	NA	NA	NA	NA	-0.618337	-1.71983	-1.0109	-2.28465	-0.928771	-1.58799	-0.0400435	-0.979663	-0.369072	NA	-0.582783	NA	NA	NA	NA	15.485	0.117825	0.0146893	0.0216913	NA	NA	NA	1.30325	NA	NA	NA	NA	NA	2.68341	33.175	9.4463	86.7951	6.11275
P11387	TOP1	DNA topoisomerase 1 (EC 5.99.1.2) (DNA topoisomerase I)	-1.69355	-1.66617	-1.19115	-1.09963	-1.8421	-0.913593	-1.04744	-1.4166	-1.08155	-1.10991	-1.06963	-1.14537	-1.14225	-1.08005	-0.989868	-1.65019	-1.04338	-1.18821	-1.15523	-1.19696	-1.73124	-1.21288	-0.920207	-1.23587	NA	-1.62954	-1.04425	-0.713975	36.9455	32.6496	13.88	11.1283	14.6524	2.27197	0.331468	17.6185	1.62441	3.79778	8.69717	11.2832	9.65814	5.47223	3.70649	27.0937	6.17267	11.9464	11.0156
P11388	TOP2A TOP2	DNA topoisomerase 2-alpha (EC 5.99.1.3) (DNA topoisomerase II, alpha isozyme)	-0.907889	-0.668812	-0.21457	-0.887669	-2.12638	-1.70137	-1.15691	-1.15928	-0.56672	-1.04826	-0.765673	-0.467447	-0.817183	-0.43789	-0.707231	-2.31915	-1.24868	-1.69884	-1.76425	-0.994415	-2.11727	-1.79568	-1.52739	-2.12292	NA	-2.40632	-1.90067	-0.83522	2.55084	0.738704	0.00389596	4.62825	24.1139	20.386	7.83789	6.76851	0.835403	8.91831	1.5203	0.1516	3.61704	0.281057	2.92703	41.0192	9.29303	24.9175	28.3845
P11413	G6PD	Glucose-6-phosphate 1-dehydrogenase (G6PD) (EC 1.1.1.49)	NA	NA	NA	-0.0580533	-0.0945838	-0.653198	-2.19209	NA	-1.77895	-1.79891	NA	-0.99012	NA	-1.31456	NA	NA	NA	NA	-1.54303	-1.81218	NA	NA	-0.999932	NA	-1.38404	NA	NA	NA	NA	NA	NA	0.00993428	0.00323843	2.61273	39.0699	NA	82.3818	58.7293	NA	9.45226	NA	23.2808	NA	NA	NA	NA	21.8538
P11441	UBL4A DXS254E GDX UBL4	Ubiquitin-like protein 4A (Ubiquitin-like protein GDX)	NA	NA	NA	NA	-0.218613	NA	NA	NA	NA	NA	NA	NA	NA	NA	NA	NA	NA	NA	NA	NA	NA	NA	-1.33612	NA	NA	-1.21268	-0.409613	NA	NA	NA	NA	NA	0.0229601	NA	NA	NA	NA	NA	NA	NA	NA	NA	NA	NA	NA	NA	NA
P11474	ESRRA ERR1 ESRL1 NR3B1	Steroid hormone receptor ERR1 (Estrogen receptor-like 1) (Estrogen-related receptor alpha) (ERR-alpha) (Nuclear receptor subfamily 3 group B member 1)	NA	NA	NA	NA	NA	-7.15058	-3.04075	NA	NA	NA	NA	NA	NA	NA	NA	NA	NA	NA	NA	NA	NA	NA	NA	NA	NA	NA	NA	NA	NA	NA	NA	NA	NA	256.275	125.01	NA	NA	NA	NA	NA	NA	NA	NA	NA	NA	NA	NA
P11498	PC	Pyruvate carboxylase, mitochondrial (EC 6.4.1.1) (Pyruvic carboxylase) (PCB)	-0.412079	-1.07507	-0.480019	-0.628915	-1.34515	-0.0320417	-0.14786	-0.817389	-0.185686	-0.0268225	-0.285193	NA	-0.510806	-0.459277	-0.282626	-0.473593	-0.590843	-0.872503	-0.0351206	-0.142437	-0.33987	-0.465541	-0.326364	-0.595392	-0.444209	-0.456353	-1.00276	-0.253264	0.0942274	21.6924	0.707861	2.46059	25.2721	0.00138985	0.000933766	10.1274	0.00685521	1.94838e-05	0.0284078	NA	1.28579	0.407275	0.0254128	1.97529	2.24302	11.1017	0.000258728
P11586	MTHFD1 MTHFC MTHFD	C-1-tetrahydrofolate synthase, cytoplasmic (C1-THF synthase) [Cleaved into: C-1-tetrahydrofolate synthase, cytoplasmic, N-terminally processed] [Includes: Methylenetetrahydrofolate dehydrogenase (EC 1.5.1.5); Methenyltetrahydrofolate cyclohydrolase (EC 3.5.4.9); Formyltetrahydrofolate synthetase (EC 6.3.4.3)]	-0.426765	-1.19498	-1.21419	-1.18925	-1.08602	-0.34828	-0.531108	-1.02778	-1.0466	-0.964766	NA	-0.408369	-0.871632	-1.05414	-0.232654	-1.0381	-0.571758	-1.1787	-0.981295	-1.64925	-0.333983	-0.829294	-0.363574	-1.00114	-0.862893	-0.357114	-0.318197	-0.852826	0.583401	26.3864	36.8222	28.2835	6.077	0.15729	1.32562	16.9126	22.2276	13.1192	NA	0.00109373	9.92483	17.3255	0.0420068	13.3242	1.47484	20.5414	11.0517
P11717	IGF2R MPRI	Cation-independent mannose-6-phosphate receptor (CI Man-6-P receptor) (CI-MPR) (M6PR) (300 kDa mannose 6-phosphate receptor) (MPR 300) (Insulin-like growth factor 2 receptor) (Insulin-like growth factor II receptor) (IGF-II receptor) (M6P/IGF2 receptor) (M6P/IGF2R) (CD antigen CD222)	NA	NA	NA	NA	-0.163679	NA	NA	NA	-0.594893	-1.38013	NA	NA	NA	NA	NA	NA	NA	NA	-1.21864	-0.961944	NA	NA	-0.131916	NA	NA	NA	NA	NA	NA	NA	NA	NA	0.00461667	NA	NA	NA	0.35411	16.6335	NA	NA	NA	NA	NA	NA	NA	NA	13.7597
P11802	CDK4	Cyclin-dependent kinase 4 (EC 2.7.11.22) (Cell division protein kinase 4) (PSK-J3)	-1.45172	-1.28494	-1.78148	-1.7952	NA	-1.31269	-1.10736	-0.543489	-1.47508	-0.923238	-0.654783	-1.37642	-0.976864	-1.10585	NA	-0.148898	-1.25264	-0.0693473	-1.46092	-1.35397	NA	-0.338348	NA	-0.387414	-2.21271	-1.24325	NA	NA	33.6784	20.91	46.5843	47.9715	NA	31.9466	4.79486	0.107678	16.4136	7.20674	0.316559	14.9404	8.04629	4.4051	NA	0.0323757	15.5813	0.0226022	27.0659
P11908	PRPS2	Ribose-phosphate pyrophosphokinase 2 (EC 2.7.6.1) (PPRibP) (Phosphoribosyl pyrophosphate synthase II) (PRS-II)	NA	NA	NA	NA	-0.027586	NA	NA	NA	NA	NA	NA	NA	NA	NA	NA	NA	NA	-2.06162	NA	-1.47554	NA	NA	NA	NA	NA	NA	NA	NA	NA	NA	NA	NA	4.81107e-05	NA	NA	NA	NA	NA	NA	NA	NA	NA	NA	NA	NA	67.9622	NA
P11940	PABPC1 PAB1 PABP1 PABPC2	Polyadenylate-binding protein 1 (PABP-1) (Poly(A)-binding protein 1)	-0.201507	-0.483859	NA	-0.416477	-0.428535	-0.392599	-0.384291	-0.475377	-0.448958	-0.44026	-0.652099	-0.872557	-0.385838	-0.413988	-0.522789	-0.386966	-0.580525	-0.607885	-0.254096	-0.212027	-0.456899	-0.472769	-0.344052	-0.531227	-0.228159	-0.433611	-0.472693	-0.394502	0.00344114	2.9981	NA	0.555639	0.0812465	0.838737	0.131191	0.176133	0.534722	1.42785	8.48278	15.9946	0.572314	0.794403	3.45279	0.368704	5.39364	5.91542	0.00882732
P12004	PCNA	Proliferating cell nuclear antigen (PCNA) (Cyclin)	-1.05582	-1.41282	NA	-1.08108	-1.73515	-0.924295	-0.851436	-1.09002	-1.14593	-1.03155	-0.629335	-0.415653	-1.03001	-0.706921	-0.981489	-1.37696	-1.24896	-1.28201	-1.36242	-2.01523	-1.47418	-1.07801	-1.1239	-1.43453	-0.836142	-1.09992	-1.23011	-1.01971	16.9383	27.984	NA	11.2128	56.7322	3.1142	4.66183	15.2989	7.91061	9.82607	3.56743	0.423441	3.56526	0.694706	0.290412	17.7892	4.73817	27.6883	32.1761
P12081	HARS HRS	Histidine--tRNA ligase, cytoplasmic (EC 6.1.1.21) (Histidyl-tRNA synthetase) (HisRS)	NA	-1.62369	-1.24388	-1.37992	-1.18461	-1.0993	-1.8297	-1.83562	-0.872134	-1.67906	-1.45974	-1.51878	-1.83376	-1.44516	-0.273047	-0.468952	-0.955221	-0.588185	-1.23482	-0.990471	-1.00715	NA	NA	-1.20749	-0.705231	-0.593257	NA	-0.637339	NA	36.8808	27.3798	25.8752	10.1725	16.5181	65.1974	64.5591	3.97231	46.5271	41.6533	46.1398	76.5365	26.1798	0.0415646	0.307906	8.94875	1.11004	17.2445
P12235	SLC25A4 ANT1	ADP/ATP translocase 1 (ADP,ATP carrier protein 1) (ADP,ATP carrier protein, heart/skeletal muscle isoform T1) (Adenine nucleotide translocator 1) (ANT 1) (Solute carrier family 25 member 4)	NA	-0.138515	NA	NA	-0.574741	NA	NA	-0.031838	NA	NA	-0.0662135	-0.0807505	-0.186843	-0.0208653	NA	-0.624027	-0.39898	-0.67017	NA	NA	-0.276666	NA	-0.0833453	-0.166045	NA	NA	-0.131309	-0.948512	NA	0.00064526	NA	NA	0.0594434	NA	NA	0.000292191	NA	NA	0.000219469	0.000283811	0.000809793	0.000307207	NA	4.10713	0.148841	2.25304	NA
P12236	SLC25A6 ANT3 CDABP0051	ADP/ATP translocase 3 (ADP,ATP carrier protein 3) (ADP,ATP carrier protein, isoform T2) (ANT 2) (Adenine nucleotide translocator 3) (ANT 3) (Solute carrier family 25 member 6) [Cleaved into: ADP/ATP translocase 3, N-terminally processed]	NA	-1.9428	NA	-1.95247	-1.5368	NA	NA	-3.04469	-1.4054	-0.835006	NA	NA	NA	-0.6164	NA	-1.90081	-1.51219	-1.89178	-1.43899	-1.74139	-2.09112	-2.04567	-1.50558	-2.18506	-1.75085	-0.769372	-0.447036	-2.49909	NA	67.2885	NA	51.3691	20.7565	NA	NA	115.348	14.548	1.96303	NA	NA	NA	0.0605408	NA	27.1431	16.1797	44.2671	25.0995
P12268	IMPDH2 IMPD2	Inosine-5'-monophosphate dehydrogenase 2 (IMP dehydrogenase 2) (IMPD 2) (IMPDH 2) (EC 1.1.1.205) (IMPDH-II)	NA	-0.664363	-1.36014	-1.26235	-0.946782	-0.396633	-0.502482	-0.64138	-0.552522	-0.558864	-0.296063	-0.356632	-0.604188	-0.369369	-0.253688	-0.385984	-0.635296	-0.482727	-0.328057	-0.387779	-0.485975	-0.386208	-0.26754	-0.675433	-0.621785	-0.425359	-0.547528	-0.406438	NA	5.29281	44.5146	25.3811	12.4319	0.591331	2.24318	5.64084	4.91665	4.59864	0.135418	0.351075	5.71286	0.434577	0.0243293	0.0809782	4.00074	1.81036	0.414301
P12270	TPR	Nucleoprotein TPR (Megator) (NPC-associated intranuclear protein) (Translocated promoter region protein)	-0.567178	-1.19531	-0.622303	-0.898565	-0.777743	-0.609549	-0.652608	-1.223	-0.564582	-0.65147	NA	-0.0384994	-0.287382	-0.0807415	-0.527526	-0.642596	-0.531109	-0.54011	-0.263903	-0.274711	-0.467192	-0.607076	-0.63809	-1.04517	-0.491147	-1.10828	-1.11171	-0.648601	5.47184	33.5545	2.04233	18.1043	5.65761	6.54597	8.56745	35.7674	5.28939	0.470921	NA	0.000180516	0.00997403	0.000162129	1.73312	1.35825	2.83011	2.21462	0.00242338
P12277	CKB CKBB	Creatine kinase B-type (EC 2.7.3.2) (B-CK) (Creatine kinase B chain)	NA	-0.0616846	-0.807187	-0.795273	-1.38479	-0.718299	-0.756131	-0.583896	-1.80967	-0.618548	-0.59782	-0.0987238	-0.606811	-0.976342	-0.782419	-1.41992	-0.817196	-0.878099	-0.607177	-0.547005	-1.50912	-0.847252	-0.721123	-0.798575	-0.581718	-0.855629	-0.924356	-0.656005	NA	0.000455783	5.73079	4.8075	22.9626	11.7728	12.8958	1.51582	52.2962	0.0578342	3.71109	0.000297115	0.757544	22.3014	6.89846	14.2299	14.1319	7.40157	1.05376
P12694	BCKDHA	2-oxoisovalerate dehydrogenase subunit alpha, mitochondrial (EC 1.2.4.4) (Branched-chain alpha-keto acid dehydrogenase E1 component alpha chain) (BCKDE1A) (BCKDH E1-alpha)	NA	NA	NA	NA	NA	NA	NA	NA	NA	NA	NA	NA	NA	NA	NA	NA	NA	NA	NA	NA	NA	NA	NA	NA	NA	NA	NA	NA	NA	NA	NA	NA	NA	NA	NA	NA	NA	NA	NA	NA	NA	NA	NA	NA	NA	NA	NA
P12755	SKI	Ski oncogene (Proto-oncogene c-Ski)	-2.58222	-1.03293	-1.65299	-1.6017	-0.40762	-2.16763	-2.31301	-0.119663	-1.23105	-1.42817	-0.193006	-0.216547	-1.46393	-3.25324	NA	NA	-0.885166	NA	-0.686582	-0.835675	-1.14879	-1.72244	-1.476	-0.181757	-1.67882	-1.12077	-0.216579	-1.56245	92.3527	4.95776	56.3064	42.8483	0.0358136	75.7674	79.9636	0.00029609	4.60253	31.141	0.000201401	0.000364858	6.85196	78.8518	NA	NA	3.76467	NA	5.59158
P12757	SKIL SNO	Ski-like protein (Ski-related oncogene) (Ski-related protein)	NA	NA	NA	NA	NA	-2.57518	NA	NA	NA	NA	NA	NA	NA	NA	NA	NA	NA	NA	NA	NA	NA	NA	NA	NA	NA	NA	NA	NA	NA	NA	NA	NA	NA	23.3754	NA	NA	NA	NA	NA	NA	NA	NA	NA	NA	NA	NA	NA
P12814	ACTN1	Alpha-actinin-1 (Alpha-actinin cytoskeletal isoform) (F-actin cross-linking protein) (Non-muscle alpha-actinin-1)	NA	NA	NA	NA	NA	NA	NA	NA	NA	NA	NA	NA	NA	NA	NA	NA	NA	NA	NA	NA	NA	NA	NA	NA	NA	NA	NA	NA	NA	NA	NA	NA	NA	NA	NA	NA	NA	NA	NA	NA	NA	NA	NA	NA	NA	NA	NA
P12956	XRCC6 G22P1	X-ray repair cross-complementing protein 6 (EC 3.6.4.-) (EC 4.2.99.-) (5'-deoxyribose-5-phosphate lyase Ku70) (5'-dRP lyase Ku70) (70 kDa subunit of Ku antigen) (ATP-dependent DNA helicase 2 subunit 1) (ATP-dependent DNA helicase II 70 kDa subunit) (CTC box-binding factor 75 kDa subunit) (CTC75) (CTCBF) (DNA repair protein XRCC6) (Lupus Ku autoantigen protein p70) (Ku70) (Thyroid-lupus autoantige…	-0.425871	-0.619487	-1.35887	-0.591648	-1.44285	-0.291055	-0.126473	-0.77812	NA	-0.159502	-0.246797	-0.418011	-0.294498	-0.399747	-0.315277	-1.05014	-0.396812	-0.684896	-0.244831	-0.259194	-0.60157	-0.781655	-0.603755	-0.728644	-0.237943	-1.53132	-0.638386	-0.679774	0.343337	2.23022	41.9979	1.68792	24.463	0.0951313	0.00306313	7.52813	NA	0.0015454	0.0520041	0.503017	0.02247	0.07338	0.0456701	16.5546	0.355811	4.19827	0.0927404
P13010	XRCC5 G22P2	X-ray repair cross-complementing protein 5 (EC 3.6.4.-) (86 kDa subunit of Ku antigen) (ATP-dependent DNA helicase 2 subunit 2) (ATP-dependent DNA helicase II 80 kDa subunit) (CTC box-binding factor 85 kDa subunit) (CTC85) (CTCBF) (DNA repair protein XRCC5) (Ku80) (Ku86) (Lupus Ku autoantigen protein p86) (Nuclear factor IV) (Thyroid-lupus autoantigen) (TLAA) (X-ray repair complementing defective…	-0.737837	-0.81764	-0.798996	-0.815157	-1.3003	-0.396702	NA	-0.794854	-0.139596	-0.214113	-0.556827	-0.749812	-0.620943	-0.702467	-0.380513	-1.38147	-0.601623	-1.18024	-0.265397	-0.551484	-0.854226	-1.07086	-0.742591	-0.861541	-0.154002	-1.49643	-0.821853	-0.795879	4.53448	8.06531	11.5996	3.84642	18.5667	0.129162	NA	9.89891	0.00747061	0.0206669	0.835498	3.56138	1.13507	3.84718	0.236822	28.0044	1.28376	17.8761	0.0433705
P13051	UNG DGU UNG1 UNG15	Uracil-DNA glycosylase (UDG) (EC 3.2.2.27)	-2.6656	-0.00593633	-2.77256	NA	-0.261488	NA	-0.659746	NA	-1.25051	NA	-2.55238	-3.62065	-0.917435	NA	-1.28535	-1.13278	-1.70958	-0.335117	-1.20233	-0.602283	-0.14876	NA	-0.423059	NA	-1.5055	NA	NA	-3.59302	89.6168	0.000340348	133.561	NA	0.0183971	NA	3.18105	NA	1.69506	NA	110.504	153.085	2.73487	NA	14.5753	14.8622	54.1486	0.0293965	9.39624
P13056	NR2C1 TR2	Nuclear receptor subfamily 2 group C member 1 (Orphan nuclear receptor TR2) (Testicular receptor 2)	-1.91014	NA	-1.64483	-1.52492	NA	-0.788057	-0.982908	-1.30515	-1.35203	-1.15373	-2.67876	-2.12993	-0.635657	NA	-1.26677	NA	-1.66375	-1.12533	-1.21515	-1.12467	-0.281494	-1.69695	-1.76994	-0.890907	-0.566416	-1.41586	-0.236074	-1.09349	62.1308	NA	44.7827	26.9275	NA	6.06653	7.73835	11.2535	5.52156	5.27925	103.729	75.2334	1.05003	NA	20.2396	NA	45.3597	15.4434	20.7642
P13073	COX4I1 COX4	Cytochrome c oxidase subunit 4 isoform 1, mitochondrial (Cytochrome c oxidase polypeptide IV) (Cytochrome c oxidase subunit IV isoform 1) (COX IV-1)	NA	NA	NA	NA	NA	NA	NA	NA	NA	NA	NA	NA	NA	NA	NA	NA	NA	NA	NA	NA	NA	NA	NA	NA	NA	NA	NA	NA	NA	NA	NA	NA	NA	NA	NA	NA	NA	NA	NA	NA	NA	NA	NA	NA	NA	NA	NA
P13489	RNH1 PRI RNH	Ribonuclease inhibitor (Placental ribonuclease inhibitor) (Placental RNase inhibitor) (Ribonuclease/angiogenin inhibitor 1) (RAI)	-1.16998	-1.29837	-1.81389	-1.38705	-0.370089	-0.760362	-0.81314	-1.45105	-0.799793	-0.78081	-0.300906	-0.283577	-1.41314	-0.249804	NA	-1.08503	NA	-0.354516	NA	NA	-2.06915	-0.0903556	NA	-0.249101	-0.109021	NA	-0.293767	-0.107913	20.0031	1.8306	6.39399	7.28453	0.0212649	1.18371	4.98689	22.82	0.961434	0.614843	0.00107652	0.00126576	7.52739	0.000868427	NA	3.09933	NA	0.0524214	NA
P13639	EEF2 EF2	Elongation factor 2 (EF-2)	-0.106581	-0.390102	-2.0639	-1.57108	NA	-0.764645	-0.816756	-0.663209	-0.852094	-0.880103	-0.383076	-0.360402	-1.02374	-1.7818	-0.4748	-0.812854	-0.332631	-0.86949	-0.833934	-0.727363	-0.412432	-0.464198	-0.480714	-0.509072	-0.732326	-0.182786	-0.392134	-2.24424	0.00217684	0.361249	95.3266	51.41	NA	5.01021	8.94509	2.73591	12.1604	12.0735	0.387423	0.455345	14.9854	42.8117	1.14093	3.85833	0.0150095	6.43037	12.6784
P13667	PDIA4 ERP70 ERP72	Protein disulfide-isomerase A4 (EC 5.3.4.1) (Endoplasmic reticulum resident protein 70) (ER protein 70) (ERp70) (Endoplasmic reticulum resident protein 72) (ER protein 72) (ERp-72) (ERp72)	NA	NA	NA	-2.04642	NA	NA	NA	NA	NA	NA	NA	NA	NA	NA	NA	-2.9157	NA	-3.26246	NA	NA	NA	-0.175753	NA	-2.95906	NA	NA	NA	NA	NA	NA	NA	85.8257	NA	NA	NA	NA	NA	NA	NA	NA	NA	NA	NA	31.339	NA	78.0781	NA
P13674	P4HA1 P4HA	Prolyl 4-hydroxylase subunit alpha-1 (4-PH alpha-1) (EC 1.14.11.2) (Procollagen-proline,2-oxoglutarate-4-dioxygenase subunit alpha-1)	NA	NA	NA	NA	NA	NA	NA	NA	NA	NA	NA	NA	NA	NA	NA	NA	NA	NA	NA	NA	NA	NA	NA	-3.17009	NA	NA	NA	NA	NA	NA	NA	NA	NA	NA	NA	NA	NA	NA	NA	NA	NA	NA	NA	NA	NA	NA	NA
P13693	TPT1	Translationally-controlled tumor protein (TCTP) (Fortilin) (Histamine-releasing factor) (HRF) (p23)	NA	NA	NA	NA	NA	NA	NA	NA	NA	NA	NA	NA	NA	NA	NA	-3.14517	NA	NA	NA	NA	NA	NA	NA	NA	NA	NA	NA	NA	NA	NA	NA	NA	NA	NA	NA	NA	NA	NA	NA	NA	NA	NA	NA	118.632	NA	NA	NA
P13796	LCP1 PLS2	Plastin-2 (L-plastin) (LC64P) (Lymphocyte cytosolic protein 1) (LCP-1)	-0.344672	NA	-2.07338	-1.50548	-0.455529	-1.95661	-2.09218	-1.19829	-2.08689	-2.38265	NA	-2.10721	-2.30905	-2.86167	-1.23016	-0.438253	NA	NA	-1.9768	-1.82718	-0.76769	-1.27938	-1.06477	-0.867822	-2.24678	-0.789612	-0.642198	-1.62882	0.156681	NA	55.1703	27.0446	0.058153	37.4816	51.743	11.8446	47.1156	58.1298	NA	53.324	79.1029	112.253	10.979	0.234788	NA	NA	53.2161
P13797	PLS3	Plastin-3 (T-plastin)	-0.162648	-1.23792	-0.916064	-0.855696	NA	-0.833897	-0.832967	-0.800876	-0.973423	-0.96455	-0.705254	-0.771598	-1.4076	-1.72118	-1.01962	-0.922164	-1.00893	-0.851111	-0.868424	-0.928031	-0.962392	-1.16982	-0.919347	-0.842236	-0.949636	-0.376741	-0.804786	-0.744302	0.000862564	6.4278	12.4027	10.1391	NA	7.28632	12.3194	6.20772	19.0161	20.5743	10.6816	7.96561	36.2037	53.7409	19.192	10.9671	5.87208	9.04449	15.4271
P13804	ETFA	Electron transfer flavoprotein subunit alpha, mitochondrial (Alpha-ETF)	-0.266349	-0.372923	-0.713949	-2.01575	-0.370147	NA	NA	-0.367974	-0.418914	-0.179946	-0.383069	-0.767174	-1.43336	-1.2527	-0.782796	-2.66798	-1.25577	-2.31704	-0.39817	NA	-0.52659	-1.03888	NA	-1.38423	-0.177696	NA	-0.691881	-0.198476	6.06357e-05	0.000420664	1.15399	45.0597	0.104056	NA	NA	0.00080126	0.142761	6.92482e-05	0.000323524	0.631102	43.0232	12.9818	4.2396	48.1976	35.9434	54.5253	0.137693
P13861	PRKAR2A PKR2 PRKAR2	cAMP-dependent protein kinase type II-alpha regulatory subunit	NA	-0.758621	-1.18124	-0.571572	-0.197995	-1.2979	-1.46425	-1.18289	-1.83057	-1.27759	NA	NA	-1.23104	-3.35382	-0.884356	-0.156968	NA	NA	-0.64869	-0.926425	-1.27652	-0.173523	-1.05382	-1.27057	-0.243881	-1.12983	-1.06949	NA	NA	3.47741	10.1462	1.49591	0.0196086	23.3823	30.7877	12.5989	34.8024	35.1781	NA	NA	13.1826	131.035	6.68534	0.0659844	NA	NA	2.29673
P13984	GTF2F2 RAP30	General transcription factor IIF subunit 2 (EC 3.6.4.12) (ATP-dependent helicase GTF2F2) (General transcription factor IIF 30 kDa subunit) (Transcription initiation factor IIF subunit beta) (TFIIF-beta) (Transcription initiation factor RAP30)	-2.63796	-1.05012	-2.37335	-0.967739	-1.33112	-1.03901	-0.935419	-1.05396	-0.930383	-1.12293	-1.18014	-0.950164	NA	-0.2759	-1.00425	-1.10999	-1.06027	-1.10938	-1.34251	-1.04912	-0.198897	-1.19034	-0.961451	-0.226137	-0.900406	-0.936784	-1.32537	-0.99007	123.6	14.795	99.713	21.3629	3.76718	6.60495	16.0961	20.0162	0.924531	4.97572	11.3784	16.823	NA	0.0236558	23.0729	3.85011	12.4967	8.90211	32.9338
P13995	MTHFD2 NMDMC	Bifunctional methylenetetrahydrofolate dehydrogenase/cyclohydrolase, mitochondrial [Includes: NAD-dependent methylenetetrahydrofolate dehydrogenase (EC 1.5.1.15); Methenyltetrahydrofolate cyclohydrolase (EC 3.5.4.9)]	NA	NA	NA	NA	NA	NA	NA	NA	NA	NA	NA	NA	NA	NA	NA	NA	NA	NA	NA	NA	NA	NA	NA	NA	NA	NA	NA	NA	NA	NA	NA	NA	NA	NA	NA	NA	NA	NA	NA	NA	NA	NA	NA	NA	NA	NA	NA
P14373	TRIM27 RFP RNF76	Zinc finger protein RFP (EC 6.3.2.-) (RING finger protein 76) (Ret finger protein) (Tripartite motif-containing protein 27)	-0.828125	-1.72381	-0.702341	-2.75442	-3.79296	NA	-0.56925	-1.20781	-2.93643	-1.48609	-0.180449	-0.131631	-0.491257	-0.138786	-0.753414	-0.906977	-0.961739	-0.497693	-2.90313	-1.92541	-2.0859	-0.971906	-1.0254	-3.55496	-3.17096	-2.40239	-2.97484	-0.284752	3.83873	42.849	6.00567	79.3513	109.614	NA	0.302829	18.4334	65.3869	18.4782	0.000483569	0.000685671	0.0141339	0.000443261	3.40758	4.20358	5.6433	3.27893	77.4204
P14618	PKM OIP3 PK2 PK3 PKM2	Pyruvate kinase PKM (EC 2.7.1.40) (Cytosolic thyroid hormone-binding protein) (CTHBP) (Opa-interacting protein 3) (OIP-3) (Pyruvate kinase 2/3) (Pyruvate kinase muscle isozyme) (Thyroid hormone-binding protein 1) (THBP1) (Tumor M2-PK) (p58)	-0.300258	-0.958178	-0.409151	-0.576714	NA	-0.339293	-0.531016	-0.681364	-0.562777	-0.508376	-0.519984	-0.488613	-0.840457	-0.502445	-0.514789	-1.31166	-0.512451	-1.27514	-0.603817	-1.19567	-0.517719	-0.495314	-0.570773	-0.56004	-0.532007	-0.30724	-0.421005	-0.60972	0.0587603	10.1154	0.285972	1.32321	NA	0.305901	1.97145	5.66519	1.62629	1.99093	0.605518	1.28871	8.70341	2.17882	0.295752	16.5644	0.758582	15.4339	3.71272
P14625	HSP90B1 GRP94 TRA1	Endoplasmin (94 kDa glucose-regulated protein) (GRP-94) (Heat shock protein 90 kDa beta member 1) (Tumor rejection antigen 1) (gp96 homolog)	-0.767399	-0.989921	-0.646157	-1.18113	-1.11147	-0.469525	-0.629302	-0.724213	-0.654943	-0.926538	NA	-0.739165	-0.512227	-0.933619	-0.351146	-1.27981	-0.562834	-1.27544	-0.633222	-1.22325	-0.76736	-1.22571	-0.494535	-2.73119	-1.13361	-0.677998	-0.740634	-1.00026	4.97055	19.7707	4.23277	37.0057	15.3836	0.016251	4.85904	6.99009	6.27229	15.4397	NA	0.655461	1.00685	16.6947	0.00115813	21.1413	0.68164	23.5398	3.05915
P14635	CCNB1 CCNB	G2/mitotic-specific cyclin-B1	-0.831572	-0.828153	-1.95446	-1.46873	-0.14661	-0.68915	-1.00232	-1.05504	-0.735606	-0.813581	-1.72246	-1.57875	-2.10652	-2.10332	-0.693056	-0.813358	-1.03473	NA	-0.911631	-0.621772	-0.720454	-0.873687	-0.734754	NA	-0.981968	-0.527249	NA	NA	5.77704	6.51301	78.0014	35.5554	0.0158693	9.99809	16.3627	21.0232	3.33414	4.06155	59.4066	43.7104	67.3495	76.1409	11.1809	9.15005	2.12094	NA	2.57606
P14649	MYL6B MLC1SA	Myosin light chain 6B (Myosin light chain 1 slow-twitch muscle A isoform) (MLC1sa) (Smooth muscle and nonmuscle myosin light chain alkali 6B)	NA	NA	NA	NA	-2.62919	NA	NA	NA	NA	NA	NA	NA	NA	NA	NA	NA	NA	NA	NA	NA	NA	NA	NA	NA	NA	NA	NA	NA	NA	NA	NA	NA	40.2815	NA	NA	NA	NA	NA	NA	NA	NA	NA	NA	NA	NA	NA	NA
P14854	COX6B1 COX6B	Cytochrome c oxidase subunit 6B1 (Cytochrome c oxidase subunit VIb isoform 1) (COX VIb-1)	NA	NA	NA	NA	NA	NA	NA	NA	NA	NA	NA	NA	NA	NA	NA	NA	NA	NA	NA	NA	NA	NA	NA	NA	NA	NA	NA	NA	NA	NA	NA	NA	NA	NA	NA	NA	NA	NA	NA	NA	NA	NA	NA	NA	NA	NA	NA
P14859	POU2F1 OCT1 OTF1	POU domain, class 2, transcription factor 1 (NF-A1) (Octamer-binding protein 1) (Oct-1) (Octamer-binding transcription factor 1) (OTF-1)	-1.01333	-0.0742534	-0.695824	-0.541628	-0.415159	NA	NA	NA	NA	-0.9722	NA	NA	-3.32203	-5.04888	-1.09299	-0.326077	NA	-1.4628	NA	-1.3177	-0.215778	-1.2599	NA	NA	NA	-0.427583	NA	-2.04394	1.86687	0.000237223	1.18043	1.55644	0.0190664	NA	NA	NA	NA	0.280503	NA	NA	154.667	207.82	7.16183	0.253186	NA	57.5425	NA
P14866	HNRNPL HNRPL P/OKcl.14	Heterogeneous nuclear ribonucleoprotein L (hnRNP L)	-0.538697	-0.433941	-0.666236	-0.670763	-1.19997	-0.681025	-0.424619	-0.707813	-0.398483	-0.41653	-0.683479	-0.646887	-0.724157	-0.395021	-0.640394	-1.2019	-0.637778	-1.00857	-0.622578	-0.402469	-0.954808	-1.03145	-0.549795	-1.08859	NA	-1.48179	-0.75442	-0.593584	1.21138	0.792527	8.87989	3.39109	11.9168	3.39529	0.122438	5.79039	0.0114073	0.276411	5.22088	5.68558	3.65338	0.664368	2.55914	19.7586	3.45241	13.2868	3.8002
P14868	DARS PIG40	Aspartate--tRNA ligase, cytoplasmic (EC 6.1.1.12) (Aspartyl-tRNA synthetase) (AspRS) (Cell proliferation-inducing gene 40 protein)	NA	-0.974691	-0.722226	-0.816249	-0.875927	-0.640605	-0.885255	-1.29523	-0.994449	-0.869433	-0.470095	-0.492095	-1.05711	-0.862942	-0.602371	-0.829095	-0.858473	-0.990917	-0.726331	-0.866245	-1.0095	-0.828327	-0.60445	-1.10688	-0.636789	-0.657425	-1.01873	-0.798607	NA	24.2439	7.04708	14.281	5.17971	4.00449	11.5357	42.7073	26.6852	17.3875	0.0935902	0.548779	24.722	13.6002	1.40145	11.6672	13.3459	16.64	5.7648
P14923	JUP CTNNG DP3	Junction plakoglobin (Catenin gamma) (Desmoplakin III) (Desmoplakin-3)	NA	-0.744057	-1.11706	-0.69114	-1.0199	-0.726316	-0.892757	-0.830633	-1.1231	-0.816384	-0.798978	-0.583657	-1.7114	-1.5113	-0.873748	-1.40029	-0.735116	-0.745176	-0.732091	-0.74199	-1.62398	-0.614197	-0.711957	-0.866015	-0.62648	-0.652658	-0.785307	-0.613662	NA	4.05634	0.386583	2.66061	9.96758	1.7085	1.39964	5.70131	18.9713	9.3965	0.677634	0.698665	61.3388	26.1942	12.1992	25.4059	4.90472	7.14139	5.18966
P15104	GLUL GLNS	Glutamine synthetase (GS) (EC 6.3.1.2) (Glutamate decarboxylase) (EC 4.1.1.15) (Glutamate--ammonia ligase)	NA	NA	-1.81246	NA	-0.172376	NA	NA	NA	-1.25489	NA	NA	NA	NA	NA	NA	NA	NA	NA	NA	NA	NA	NA	NA	NA	NA	NA	NA	NA	NA	NA	69.8177	NA	0.00131614	NA	NA	NA	17.7256	NA	NA	NA	NA	NA	NA	NA	NA	NA	NA
P15170	GSPT1 ERF3A	Eukaryotic peptide chain release factor GTP-binding subunit ERF3A (Eukaryotic peptide chain release factor subunit 3a) (eRF3a) (G1 to S phase transition protein 1 homolog)	NA	-0.824611	-1.27196	-0.936033	-0.249185	NA	-0.921082	-1.20603	-1.19593	-1.57766	-0.512382	-1.23026	-1.33844	-1.22938	-0.88235	-0.945088	-0.132989	-0.919453	-0.971733	-1.08539	-1.33814	-1.0607	-0.510087	NA	-1.37235	-0.736976	-0.748318	-1.14629	NA	2.99977	41.3443	12.8115	0.00564335	NA	13.9329	20.0845	18.4702	46.0421	1.40807	25.0134	29.7721	25.2087	2.44004	5.35947	0.00183414	7.40728	13.426
P15311	EZR VIL2	Ezrin (Cytovillin) (Villin-2) (p81)	-0.812498	-0.611626	-1.55905	-0.681744	NA	-1.26987	-1.55992	-1.05531	-0.983584	-1.24674	-1.0122	-1.35755	-1.86534	-1.71214	-1.24682	-0.6503	-1.03421	-0.555178	-1.15727	-1.00632	-0.617532	-0.682045	-1.08856	-0.755591	-1.45385	-0.899819	-0.702794	-0.907854	3.25304	4.46584	0.883128	6.49315	NA	24.1294	49.5972	11.745	11.9898	17.9566	11.0974	32.2819	67.7485	57.4284	26.5064	3.47619	8.54757	3.71409	18.5979
P15336	ATF2 CREB2 CREBP1	Cyclic AMP-dependent transcription factor ATF-2 (cAMP-dependent transcription factor ATF-2) (EC 2.3.1.48) (Activating transcription factor 2) (Cyclic AMP-responsive element-binding protein 2) (CREB-2) (cAMP-responsive element-binding protein 2) (HB16) (Histone acetyltransferase ATF2) (cAMP response element-binding protein CRE-BP1)	NA	NA	NA	NA	-0.259826	NA	NA	NA	NA	NA	-0.961505	NA	NA	NA	NA	NA	NA	NA	NA	NA	NA	NA	NA	NA	NA	NA	NA	NA	NA	NA	NA	NA	0.00015953	NA	NA	NA	NA	NA	11.6706	NA	NA	NA	NA	NA	NA	NA	NA
P15531	NME1 NDPKA NM23	Nucleoside diphosphate kinase A (NDK A) (NDP kinase A) (EC 2.7.4.6) (Granzyme A-activated DNase) (GAAD) (Metastasis inhibition factor nm23) (NM23-H1) (Tumor metastatic process-associated protein)	-0.329944	-0.394187	-1.74302	-1.13042	-0.276812	-0.241957	-0.729564	-0.460886	-0.92908	-0.897027	-0.795137	-0.900704	-1.15124	-0.878347	-0.392599	-0.863352	-0.536062	-0.416151	-0.727963	-0.715523	-0.753235	-0.387467	-0.285445	-0.308197	-0.800088	NA	-0.304302	-0.407164	0.189387	0.299508	60.362	19.7488	0.0566678	0.193784	2.46109	0.625807	9.49366	11.3795	4.6034	14.0916	20.2489	7.97306	0.332459	5.84975	1.24817	0.52012	3.91278
P15822	HIVEP1 ZNF40	Zinc finger protein 40 (Cirhin interaction protein) (CIRIP) (Gate keeper of apoptosis-activating protein) (GAAP) (Human immunodeficiency virus type I enhancer-binding protein 1) (HIV-EP1) (Major histocompatibility complex-binding protein 1) (MBP-1) (Positive regulatory domain II-binding factor 1) (PRDII-BF1)	-1.0552	-1.20593	-0.581754	-0.653705	-1.05388	-1.22119	-1.6823	-1.39983	-0.190441	-0.697192	-2.14153	-1.21563	-0.945753	-1.17591	-0.85569	-0.781321	-1.10254	-1.22076	-0.752559	NA	-1.33284	-1.05589	-1.69764	-1.09784	-0.874773	-1.95231	-0.94042	-0.667175	7.50305	15.8007	2.03627	2.39862	4.66457	18.3078	28.8331	27.9188	0.0150821	1.30381	55.9363	14.6589	4.29045	12.7269	3.66946	8.44767	15.7445	19.0803	4.26414
P15880	RPS2 RPS4	40S ribosomal protein S2 (40S ribosomal protein S4) (Protein LLRep3)	NA	-0.421296	-0.354599	-0.485471	-0.348203	-0.355947	-0.575685	-0.420211	-0.276403	-0.289831	-0.237762	-0.180752	-0.556901	-1.12509	-0.10614	-0.439038	-0.290688	-0.593162	-0.272651	-0.78424	-0.491447	-0.26506	-0.482234	-0.50976	-0.768408	-0.158617	-0.182948	-1.17657	NA	0.479068	0.114922	0.973803	0.211733	0.115101	2.71946	0.505582	0.0493973	0.0519904	0.00577425	0.000681954	2.40675	25.2412	7.23393e-05	1.18427	0.0246264	3.25033	0.0320421
P15923	TCF3 BHLHB21 E2A ITF1	Transcription factor E2-alpha (Class B basic helix-loop-helix protein 21) (bHLHb21) (Immunoglobulin enhancer-binding factor E12/E47) (Immunoglobulin transcription factor 1) (Kappa-E2-binding factor) (Transcription factor 3) (TCF-3) (Transcription factor ITF-1)	NA	NA	-2.50639	NA	-0.162772	NA	NA	NA	-0.292826	NA	-2.56793	-1.42519	-1.2434	NA	-1.41326	NA	-0.164163	NA	-0.456259	NA	NA	-0.969541	-0.845219	NA	-1.59257	-1.51344	NA	-1.16494	NA	NA	100.268	NA	0.00129585	NA	NA	NA	0.135176	NA	123.234	25.2148	19.2802	NA	26.931	NA	0.0157333	NA	0.88238
P15924	DSP	Desmoplakin (DP) (250/210 kDa paraneoplastic pemphigus antigen)	-0.610529	-1.02216	NA	-0.902583	-1.63048	-0.869893	-1.0065	-1.40739	-0.951205	-1.00188	-0.66763	-0.323322	-0.589677	-1.10075	-0.689759	-2.01105	-0.879439	-0.968475	-0.524541	-0.554494	-2.33999	-0.961899	-0.895939	-1.80431	-0.926871	-1.05135	-1.15732	-0.623443	0.105971	8.56969	NA	10.8737	31.9831	12.9452	19.261	33.1555	7.51368	5.47609	1.59784	0.0790575	1.49399	6.07369	0.455378	49.7868	8.66284	13.1072	0.805103
P15927	RPA2 REPA2 RPA32 RPA34	Replication protein A 32 kDa subunit (RP-A p32) (Replication factor A protein 2) (RF-A protein 2) (Replication protein A 34 kDa subunit) (RP-A p34)	-1.46119	-0.602058	-0.972128	-0.37614	-1.07675	-0.296599	-0.534265	-0.904968	-0.675433	-0.334524	-1.9312	-1.45177	-0.596245	-0.488502	-0.647478	-0.428017	-0.783594	-0.570423	-1.45748	-1.12709	-0.594168	-0.658331	-1.4912	NA	-0.896957	-1.16985	-0.92021	-0.959021	33.266	2.82838	17.2123	0.0144156	10.2944	0.00647487	1.58584	12.1204	1.4653	0.0735591	69.251	40.4388	2.51769	0.466103	1.08544	0.861844	5.7181	2.32824	40.6093
P16152	CBR1 CBR CRN SDR21C1	Carbonyl reductase [NADPH] 1 (EC 1.1.1.184) (15-hydroxyprostaglandin dehydrogenase [NADP(+)]) (EC 1.1.1.197) (NADPH-dependent carbonyl reductase 1) (Prostaglandin 9-ketoreductase) (Prostaglandin-E(2) 9-reductase) (EC 1.1.1.189) (Short chain dehydrogenase/reductase family 21C member 1)	NA	-2.66567	NA	NA	-0.146817	NA	NA	-1.37749	-0.0796433	NA	NA	NA	NA	NA	NA	-0.759618	NA	-1.67666	NA	NA	NA	-0.38805	NA	-1.19014	NA	NA	NA	-0.0853948	NA	64.6749	NA	NA	0.0100783	NA	NA	14.6602	0.0653107	NA	NA	NA	NA	NA	NA	1.61678	NA	16.4362	NA
P16220	CREB1	Cyclic AMP-responsive element-binding protein 1 (CREB-1) (cAMP-responsive element-binding protein 1)	NA	NA	NA	-2.43221	-3.45758	-1.1094	NA	NA	NA	NA	-0.0180619	-0.0677661	NA	NA	-0.0146819	NA	-1.45761	NA	NA	NA	NA	NA	NA	NA	NA	-0.866071	-2.29075	NA	NA	NA	NA	115.168	110.393	21.5049	NA	NA	NA	NA	0.0122514	0.0237829	NA	NA	0.00029062	NA	46.3114	NA	NA
P16333	NCK1 NCK	Cytoplasmic protein NCK1 (NCK adaptor protein 1) (Nck-1) (SH2/SH3 adaptor protein NCK-alpha)	-0.348624	-0.723543	-0.309376	-1.07311	-0.0947735	-1.79562	-1.74255	-1.31192	-1.83748	-1.94062	-1.53926	-1.51325	-1.6333	-1.82298	-1.36204	-0.332468	-1.26281	-0.201351	-1.58329	-1.32263	-1.41099	-1.27445	-1.33596	-1.15736	-1.4826	NA	-1.2526	-1.27667	0.154632	0.952069	0.063957	6.63188	0.000498306	55.3894	60.9443	16.8882	51.7379	72.7807	21.347	24.3764	42.8922	61.0143	21.4172	0.178051	18.0619	0.00832852	38.5998
P16383	GCFC2 C2orf3 GCF TCF9	GC-rich sequence DNA-binding factor 2 (GC-rich sequence DNA-binding factor) (Transcription factor 9) (TCF-9)	-1.1574	-0.285748	-1.89023	-1.37726	-0.20005	-1.9894	-0.269598	-1.30175	-0.454341	NA	NA	NA	NA	NA	-1.40386	-0.0722358	-1.20892	-0.740929	-0.88858	-1.22919	NA	-1.35222	NA	NA	NA	-1.15097	NA	NA	24.1191	0.101722	65.456	14.2735	0.00484952	71.506	0.0678533	0.577779	0.948228	NA	NA	NA	NA	NA	17.0696	0.00659082	21.8413	9.66583	8.23334
P16403	HIST1H1C H1F2	Histone H1.2 (Histone H1c) (Histone H1d) (Histone H1s-1)	NA	NA	NA	NA	-5.84797	-3.34894	NA	-0.404219	NA	NA	-0.605502	NA	NA	NA	NA	-5.13251	NA	NA	NA	NA	NA	NA	NA	-0.0662722	NA	-6.66739	-4.09063	-0.0793065	NA	NA	NA	NA	77.8239	26.1049	NA	0.16829	NA	NA	0.206428	NA	NA	NA	NA	44.5795	NA	NA	NA
P16615	ATP2A2 ATP2B	Sarcoplasmic/endoplasmic reticulum calcium ATPase 2 (SERCA2) (SR Ca(2+)-ATPase 2) (EC 3.6.3.8) (Calcium pump 2) (Calcium-transporting ATPase sarcoplasmic reticulum type, slow twitch skeletal muscle isoform) (Endoplasmic reticulum class 1/2 Ca(2+) ATPase)	-0.575381	-1.03038	-0.686398	-0.462903	-0.566476	-0.494947	-0.575572	-0.563817	-0.484294	-0.490318	-0.883125	-0.496504	-0.509689	-0.586333	-0.394405	-0.791677	-0.432782	-1.47197	-0.781294	-1.40512	-0.558594	-0.536803	-0.496026	-0.53644	-0.513924	-0.42845	NA	-0.471987	5.06948	14.6822	0.419119	1.74491	1.9063	1.01286	1.0427	3.56574	1.29913	1.16209	0.207763	0.474134	2.3827	0.856669	0.471884	7.12232	1.44298	31.6113	8.54068
P16949	STMN1 C1orf215 LAP18 OP18	Stathmin (Leukemia-associated phosphoprotein p18) (Metablastin) (Oncoprotein 18) (Op18) (Phosphoprotein p19) (pp19) (Prosolin) (Protein Pr22) (pp17)	-1.01949	-1.43847	-0.55336	-0.530854	NA	-1.30483	-1.14934	-0.733662	-1.33113	-1.31803	-0.930823	-0.883428	-0.90315	-1.41868	-0.835745	-0.484433	-0.62745	-0.688379	-0.671667	-0.769675	-0.911936	-0.714283	-1.28548	-1.07123	-1.25218	-0.445674	-0.971465	-0.564416	13.5625	20.4865	1.42507	1.51294	NA	32.2187	17.9947	2.76698	24.8492	35.3149	13.2834	6.97065	7.06145	25.2217	2.47479	0.866331	0.854092	0.612511	2.71835
P16989	YBX3 CSDA DBPA	Y-box-binding protein 3 (Cold shock domain-containing protein A) (DNA-binding protein A) (Single-strand DNA-binding protein NF-GMB)	-0.725508	-0.918073	-0.805409	-0.554063	-0.808955	-0.570328	-0.815812	-0.680979	-0.440461	-0.46596	-0.672731	-0.722293	-1.02786	-0.595015	-0.751068	-1.36721	-0.692915	-0.782112	-0.455775	-0.277581	-0.734036	-0.77631	-0.349734	-0.75481	NA	-0.738411	-0.818301	-0.521446	14.2755	24.8485	6.47196	2.66166	11.5434	1.17799	0.0418799	8.48204	1.0689	0.0597282	12.8238	11.7546	29.1629	2.75113	6.64555	19.7418	6.98054	14.9122	0.572627
P17028	ZNF24 KOX17 ZNF191 ZSCAN3	Zinc finger protein 24 (Retinoic acid suppression protein A) (RSG-A) (Zinc finger and SCAN domain-containing protein 3) (Zinc finger protein 191) (Zinc finger protein KOX17)	NA	NA	NA	NA	NA	NA	NA	NA	NA	NA	NA	NA	NA	NA	NA	NA	NA	NA	NA	NA	NA	NA	NA	NA	NA	NA	NA	NA	NA	NA	NA	NA	NA	NA	NA	NA	NA	NA	NA	NA	NA	NA	NA	NA	NA	NA	NA
P17066	HSPA6 HSP70B'	Heat shock 70 kDa protein 6 (Heat shock 70 kDa protein B')	NA	NA	NA	NA	NA	NA	NA	NA	NA	NA	NA	NA	NA	NA	NA	NA	NA	NA	NA	NA	NA	NA	NA	NA	NA	NA	NA	NA	NA	NA	NA	NA	NA	NA	NA	NA	NA	NA	NA	NA	NA	NA	NA	NA	NA	NA	NA
P17096	HMGA1 HMGIY	High mobility group protein HMG-I/HMG-Y (HMG-I(Y)) (High mobility group AT-hook protein 1) (High mobility group protein A1) (High mobility group protein R)	-1.4079	-1.61307	NA	-1.2961	-2.81633	-1.46383	-1.81608	-1.3364	-1.465	-1.24592	-1.68303	-1.36623	-1.6672	-1.43703	-1.23159	-3.0534	-1.40264	-2.156	-1.73103	-1.45346	-2.58589	-2.14503	-1.50673	-2.72044	-3.12472	-2.78206	-1.70947	-1.577	10.6825	13.874	NA	6.10192	31.0054	15.1271	4.88459	7.39435	5.04495	11.4982	17.4249	14.9343	19.6504	1.71556	8.31074	46.6502	5.49595	30.8493	17.683
P17480	UBTF UBF UBF1	Nucleolar transcription factor 1 (Autoantigen NOR-90) (Upstream-binding factor 1) (UBF-1)	-1.23003	-1.01232	-1.13736	-0.75516	-1.75564	-1.1273	-0.90511	-1.09232	-0.42199	-0.808146	-0.482705	-0.862044	NA	-0.454673	-1.13021	-1.35287	-0.851663	-1.14428	-1.21132	-1.09346	-1.34977	-1.27299	-0.900527	-0.9356	-0.715167	-2.04581	-1.08328	-1.10406	26.6476	3.2555	22.5575	3.63467	17.8606	15.8996	5.33202	12.5747	0.389682	3.89495	0.575843	0.167345	NA	0.273467	13.0715	25.5653	5.0165	12.0375	15.9946
P17509	HOXB6 HOX2B	Homeobox protein Hox-B6 (Homeobox protein Hox-2.2) (Homeobox protein Hox-2B) (Homeobox protein Hu-2)	NA	NA	NA	NA	NA	-1.59186	NA	NA	NA	NA	NA	NA	NA	NA	NA	NA	NA	NA	NA	NA	NA	NA	NA	NA	NA	NA	NA	NA	NA	NA	NA	NA	NA	55.8878	NA	NA	NA	NA	NA	NA	NA	NA	NA	NA	NA	NA	NA
P17544	ATF7 ATFA	Cyclic AMP-dependent transcription factor ATF-7 (cAMP-dependent transcription factor ATF-7) (Activating transcription factor 7) (Transcription factor ATF-A)	-0.0149583	NA	-0.963902	NA	-0.065826	-1.21131	NA	NA	NA	NA	-2.10171	NA	NA	NA	NA	NA	NA	NA	NA	NA	NA	NA	NA	NA	NA	NA	NA	NA	0.0152484	NA	0.253539	NA	7.05646e-06	43.4427	NA	NA	NA	NA	84.0653	NA	NA	NA	NA	NA	NA	NA	NA
P17612	PRKACA PKACA	cAMP-dependent protein kinase catalytic subunit alpha (PKA C-alpha) (EC 2.7.11.11)	NA	NA	NA	NA	NA	NA	NA	NA	NA	NA	NA	NA	NA	NA	NA	-0.113828	NA	-1.54404	NA	-0.064795	NA	NA	NA	NA	NA	NA	NA	NA	NA	NA	NA	NA	NA	NA	NA	NA	NA	NA	NA	NA	NA	NA	NA	0.0323543	NA	17.6783	NA
P17655	CAPN2 CANPL2	Calpain-2 catalytic subunit (EC 3.4.22.53) (Calcium-activated neutral proteinase 2) (CANP 2) (Calpain M-type) (Calpain large polypeptide L2) (Calpain-2 large subunit) (Millimolar-calpain) (M-calpain)	NA	NA	NA	-3.76242	NA	NA	NA	NA	NA	NA	NA	NA	NA	-3.86651	NA	NA	NA	NA	-2.85483	-0.477996	NA	NA	-2.64615	NA	NA	NA	NA	NA	NA	NA	NA	139.384	NA	NA	NA	NA	NA	NA	NA	NA	NA	107.741	NA	NA	NA	NA	33.0726
P17661	DES	Desmin	NA	NA	NA	NA	NA	NA	NA	NA	NA	NA	NA	NA	NA	NA	NA	NA	NA	NA	NA	NA	NA	NA	NA	NA	NA	NA	NA	NA	NA	NA	NA	NA	NA	NA	NA	NA	NA	NA	NA	NA	NA	NA	NA	NA	NA	NA	NA
P17706	PTPN2 PTPT	Tyrosine-protein phosphatase non-receptor type 2 (EC 3.1.3.48) (T-cell protein-tyrosine phosphatase) (TCPTP)	-2.39752	-0.295808	-3.604	NA	-0.743194	NA	NA	-0.177992	-0.142922	-0.00530825	-0.244426	-0.266851	-0.354927	-0.152939	NA	NA	NA	NA	NA	-0.65292	-0.427473	-1.53479	NA	-0.234211	NA	NA	-0.273092	-0.0589704	68.4973	0.000329452	206.882	NA	0.0256389	NA	NA	0.000218543	0.000182032	0.000120966	0.000123775	0.000245131	0.000662305	0.000116303	NA	NA	NA	NA	NA
P17812	CTPS1 CTPS	CTP synthase 1 (EC 6.3.4.2) (CTP synthetase 1) (UTP--ammonia ligase 1)	-0.783742	-0.872868	-0.963776	-0.959014	NA	-0.837595	-1.44413	-1.00593	-0.855447	-1.49714	-0.797803	-0.87939	-0.842387	-1.4463	-1.21605	-0.888767	-2.02254	-0.899226	-1.09443	-1.20545	-1.02829	-0.864234	-1.01121	-0.894582	-1.45258	-0.737636	-0.909609	-0.918277	0.151254	2.3917	4.64722	15.3425	NA	11.4211	43.8114	8.82109	9.37048	41.4146	0.959907	11.2175	9.79832	46.0921	27.0748	6.13426	74.0309	13.8361	20.6803
P17844	DDX5 G17P1 HELR HLR1	Probable ATP-dependent RNA helicase DDX5 (EC 3.6.4.13) (DEAD box protein 5) (RNA helicase p68)	-0.466062	-0.335321	-0.559889	-0.328271	-0.749912	NA	-0.0708053	-1.86598	-0.243088	-0.223699	-0.132196	-0.144392	-0.226641	-0.219959	-0.45795	-0.772113	-0.677815	-0.919744	-0.347926	-0.573062	-0.235857	-0.245275	-0.142285	-0.476115	-0.244687	-0.14133	-0.201618	-0.23923	0.24141	0.0507433	0.879692	0.0318897	6.16682	NA	4.15344e-05	84.4356	0.0110059	0.00504554	0.000192037	0.000672495	0.00449551	0.00273114	0.309144	6.57845	3.86321	14.5192	0.0657768
P17858	PFKL	ATP-dependent 6-phosphofructokinase, liver type (ATP-PFK) (PFK-L) (EC 2.7.1.11) (6-phosphofructokinase type B) (Phosphofructo-1-kinase isozyme B) (PFK-B) (Phosphohexokinase)	-1.09777	-1.38032	NA	-1.49842	NA	-1.01804	-0.953702	-0.966752	-0.918525	-0.94851	-0.952189	-1.04609	-1.40545	-1.36295	-1.24847	-0.908545	-0.973011	-1.31726	-1.27929	-1.78223	NA	-0.940436	-1.15285	-0.937688	-1.07949	-0.945445	-0.785178	-1.38721	7.06227	26.6254	NA	5.34373	NA	8.41531	10.0967	16.8222	10.4299	8.23736	22.0999	19.8433	33.6277	27.2243	4.28943	8.07828	15.6566	28.216	23.4261
P17948	FLT1 FLT FRT VEGFR1	Vascular endothelial growth factor receptor 1 (VEGFR-1) (EC 2.7.10.1) (Fms-like tyrosine kinase 1) (FLT-1) (Tyrosine-protein kinase FRT) (Tyrosine-protein kinase receptor FLT) (FLT) (Vascular permeability factor receptor)	NA	NA	NA	NA	-0.168742	NA	NA	NA	NA	NA	NA	NA	NA	NA	NA	NA	NA	NA	NA	NA	NA	NA	NA	NA	-1.66059	NA	NA	NA	NA	NA	NA	NA	0.00412499	NA	NA	NA	NA	NA	NA	NA	NA	NA	NA	NA	NA	NA	NA
P17980	PSMC3 TBP1	26S protease regulatory subunit 6A (26S proteasome AAA-ATPase subunit RPT5) (Proteasome 26S subunit ATPase 3) (Proteasome subunit P50) (Tat-binding protein 1) (TBP-1)	-0.544077	-1.07806	-0.48201	-0.894645	-0.644363	-0.404485	-0.502335	-0.395967	-0.359658	-0.648704	NA	-0.347147	-0.426946	-0.824087	-0.373028	-0.903223	-0.42709	-1.13981	-0.422758	-0.382662	-0.620443	-0.400577	-0.400214	-1.54105	-0.484676	-0.435581	-1.62498	-0.639888	0.0091533	19.7016	5.18808	13.1429	6.66667	1.38775	1.74868	3.97981	2.54841	1.05105	NA	0.00675884	0.152024	9.57933	2.38789	10.9477	3.36791	24.6023	0.0603099
P17987	TCP1 CCT1 CCTA	T-complex protein 1 subunit alpha (TCP-1-alpha) (CCT-alpha)	-0.250091	-0.463847	-0.490293	-0.77173	-0.23887	-0.573302	-0.879344	-0.958437	-0.539106	-0.570525	NA	-0.201282	-0.441562	-0.823682	-1.5568	-0.472459	-1.5466	-1.16328	-0.373154	-0.372484	-0.311899	-0.211282	-0.420472	-0.525617	-0.586859	-0.298239	-0.884993	-0.478986	2.60155e-05	0.954342	0.124427	11.4751	0.0554332	3.70326	17.1987	18.3607	1.72081	3.71591	NA	0.00384883	0.478445	9.79092	62.9213	1.52036	64.0283	28.2887	0.127131
P18031	PTPN1 PTP1B	Tyrosine-protein phosphatase non-receptor type 1 (EC 3.1.3.48) (Protein-tyrosine phosphatase 1B) (PTP-1B)	NA	-0.91303	-0.924868	-1.23453	-0.203813	-1.63861	-1.86782	-0.702804	-1.206	-1.27222	NA	-0.322778	-2.04404	-1.99958	-0.901101	-0.557667	NA	NA	-1.64511	-1.73256	-0.995798	-0.807866	-1.26606	-1.25534	-1.19144	-0.663001	-0.431137	-0.809548	NA	7.78792	8.04731	18.11	0.00599565	46.0429	73.2371	1.18223	11.4172	22.4811	NA	0.0999149	65.6131	62.1924	5.79771	0.336023	NA	NA	45.4445
P18077	RPL35A GIG33	60S ribosomal protein L35a (Cell growth-inhibiting gene 33 protein)	-0.813883	-1.17863	-0.703764	-0.675676	-1.12577	-0.139462	-0.287341	-0.681911	-0.149016	-0.233004	-0.784468	-0.647773	-0.659696	-0.150388	-0.652105	-0.743461	-0.770146	-1.11394	-0.620586	-0.598308	-1.13332	-0.737885	-0.525	-1.03376	NA	-0.784728	-0.667539	-0.584027	10.4519	32.7915	3.36099	5.13866	18.6655	0.0120079	0.0275563	5.96745	0.0244163	0.00436386	5.82697	0.96805	4.44664	0.0118591	2.07676	7.04925	11.2807	23.9026	1.47062
P18085	ARF4 ARF2	ADP-ribosylation factor 4	-1.02325	-1.33707	-0.818157	-0.951889	-1.75323	-0.73898	-1.5376	-1.30229	-1.01146	-0.953803	-1.3407	-1.03048	-1.57911	-1.15135	-0.481455	-1.64082	NA	-1.33199	-1.60415	-2.95971	-1.78287	-0.888365	-1.15842	-1.4155	-1.33229	-1.58209	-0.708435	-1.40189	5.0384	19.9144	4.21329	12.5811	41.2155	0.738835	4.16569	21.9122	4.60882	8.54212	21.0812	7.79951	33.977	15.4579	0.0318293	21.1135	NA	16.1772	41.9132
P18124	RPL7	60S ribosomal protein L7	-0.886457	-0.495802	-0.709583	-0.377382	-0.775808	-0.347004	-0.287002	-0.293588	-0.301239	-0.391566	-0.356226	NA	-0.346187	-0.342591	-0.453727	-0.390726	-0.333213	-0.36036	-0.367887	-0.323862	-0.302385	-0.298801	-0.399771	-0.775416	-0.330254	-0.77738	-0.90297	-0.409976	15.2185	2.35976	7.86691	1.14435	7.89749	0.415171	0.0540871	0.0364103	0.0187762	0.00143868	0.00543256	NA	0.585056	0.675957	1.91238	0.785953	0.724148	0.885359	0.28995
P18206	VCL	Vinculin (Metavinculin) (MV)	NA	-0.720663	NA	-5.15482	-0.208395	-1.30463	-1.75837	-0.857878	-2.21097	-2.67109	NA	-1.67503	-2.42797	-2.90418	-1.84601	-1.19761	-1.3091	-1.23646	-2.51409	-2.81071	-0.863026	-2.03963	-1.25001	-0.573642	-2.06423	NA	NA	-1.59806	NA	0.820486	NA	165.397	0.0131579	24.5859	48.9038	0.388687	41.064	87.7444	NA	21.8401	80.0416	104.317	30.6478	3.34331	21.9687	18.1214	25.018
P18583	SON C21orf50 DBP5 KIAA1019 NREBP HSPC310 HSPC312	Protein SON (Bax antagonist selected in saccharomyces 1) (BASS1) (Negative regulatory element-binding protein) (NRE-binding protein) (Protein DBP-5) (SON3)	-0.671878	-0.56811	-0.381329	-0.375081	-1.51276	-0.706331	-0.392781	-0.915876	-0.355605	-0.420105	-0.981104	-0.69776	-0.388023	NA	-0.795188	-2.07494	-1.15967	-1.18587	-0.642301	-0.435357	-1.1542	-1.43653	-0.549664	-1.19619	-0.465564	-1.95335	-1.19121	-0.727152	1.74772	0.911142	0.135963	0.43621	20.2409	2.8419	0.298923	6.34159	0.220533	0.185605	10.479	2.42401	0.466633	NA	4.97175	34.2605	17.9828	14.2407	2.11365
P18615	NELFE RD RDBP	Negative elongation factor E (NELF-E) (RNA-binding protein RD)	-2.00552	-0.635158	-0.719418	-0.270809	-0.387054	-0.327584	-0.307055	-0.841875	-0.315045	-0.321222	-0.993676	-1.00299	NA	-0.0669501	-0.784853	-0.290165	-0.267799	-0.299514	-0.773214	-0.790855	-0.417786	-0.63198	-0.798007	-0.135818	-0.647208	-0.696536	-0.437235	-0.833756	104.936	2.19951	5.91684	0.092158	0.582793	0.00235897	0.0709646	14.3397	0.0542354	0.0730963	22.7523	23.1872	NA	0.000397343	9.63132	0.156106	0.0932824	0.119447	7.94426
P18621	RPL17	60S ribosomal protein L17 (60S ribosomal protein L23) (PD-1)	-0.594866	-0.822046	-0.539557	-1.9079	-0.807589	-0.498403	-0.576062	-0.750465	-0.410813	-0.42884	-0.144961	-0.441743	-0.742311	-0.68404	-0.146809	-0.481886	NA	-0.551119	-0.311458	-0.431025	-0.546368	-0.489497	-0.379532	-1.12004	-0.611613	-0.566414	-0.522815	-0.733204	1.07769	16.173	2.99183	74.089	10.8167	0.577207	5.90942	9.87823	0.0412378	0.0646476	6.17768e-05	0.0331766	8.5843	6.97478	6.77547e-05	2.06886	NA	1.33477	0.00153895
P18669	PGAM1 PGAMA CDABP0006	Phosphoglycerate mutase 1 (EC 5.4.2.11) (EC 5.4.2.4) (BPG-dependent PGAM 1) (Phosphoglycerate mutase isozyme B) (PGAM-B)	-0.212479	-0.455469	-0.413921	-0.353402	NA	-1.13778	-1.13479	-1.12538	-1.10205	-1.14619	-1.01521	-1.12102	-1.08696	-1.09083	-0.983881	-0.396577	-0.426518	-0.200811	-1.17823	-0.996697	-0.745034	-0.683164	-0.985763	-0.194653	-1.11848	-0.432578	-0.535607	-1.07823	0.0125183	0.297119	0.616305	0.131817	NA	39.885	32.7993	27.4724	22.3967	28.4325	11.4658	13.5017	18.4031	19.699	8.94247	0.407514	0.488972	0.0103323	30.9971
P18754	RCC1 CHC1	Regulator of chromosome condensation (Cell cycle regulatory protein) (Chromosome condensation protein 1)	-0.23134	-0.919301	NA	-1.14942	-1.61835	-0.971515	-1.14498	-0.835819	-1.18952	-0.777644	-0.793989	-0.543	-0.792724	-0.639462	-0.16347	-1.09232	-0.574468	-0.826959	-1.62187	-2.19377	-2.2895	-1.19739	-0.884748	-1.93314	-0.570425	-1.12251	-1.00179	-0.577115	0.0354527	8.52316	NA	23.8652	22.6778	10.656	20.3904	5.20664	23.021	2.75702	4.53232	0.255169	2.83993	0.23189	0.00250292	11.0982	0.634788	3.68295	46.7317
P18858	LIG1	DNA ligase 1 (EC 6.5.1.1) (DNA ligase I) (Polydeoxyribonucleotide synthase [ATP] 1)	-2.87018	-1.82345	-3.25125	-0.0591713	-0.174822	NA	NA	NA	NA	NA	-2.24551	-2.46951	-0.704008	NA	-1.16748	-1.62074	NA	-0.233193	-0.93008	-0.911775	NA	-1.31996	-1.80294	NA	-2.03294	-1.35619	-1.13737	NA	93.3246	63.2765	137.546	0.0192502	0.014453	NA	NA	NA	NA	NA	73.4546	99.948	0.912387	NA	7.3697	29.3013	NA	0.0265822	5.94042
P18859	ATP5J ATP5A ATPM	ATP synthase-coupling factor 6, mitochondrial (ATPase subunit F6)	NA	NA	NA	NA	NA	NA	NA	NA	NA	NA	NA	NA	NA	NA	NA	NA	NA	NA	NA	NA	NA	NA	NA	NA	NA	NA	NA	NA	NA	NA	NA	NA	NA	NA	NA	NA	NA	NA	NA	NA	NA	NA	NA	NA	NA	NA	NA
P18887	XRCC1	DNA repair protein XRCC1 (X-ray repair cross-complementing protein 1)	-2.26378	-1.24347	-1.46241	-0.92496	-2.26171	-1.40949	-1.51512	-1.66278	-1.21799	-1.27609	-1.19091	-1.17198	NA	-0.298155	-1.10697	-1.18373	-1.15548	-1.00052	-1.35542	-1.29925	-0.847079	-1.09787	-1.58087	-1.20993	-1.50589	-1.43996	-1.51505	-2.76822	71.3465	13.034	25.9048	0.562695	51.6089	9.86893	9.35448	29.3425	4.93814	7.58372	17.7925	16.9374	NA	0.11946	9.7027	1.14108	2.34969	1.89448	19.603
P19105	MYL12A MLCB MRLC3 RLC	Myosin regulatory light chain 12A (Epididymis secretory protein Li 24) (HEL-S-24) (MLC-2B) (Myosin RLC) (Myosin regulatory light chain 2, nonsarcomeric) (Myosin regulatory light chain MRLC3)	-0.660368	-0.65005	-0.448372	-0.533131	-0.999956	-0.614471	-0.830909	-0.725273	-0.577605	-0.546261	-0.439434	NA	-0.818777	-1.36734	-0.701267	-0.612179	-0.34022	-0.389422	-0.484314	-0.539594	-0.642557	-0.487747	-0.815663	-0.588345	-0.895726	-0.561372	-0.712274	-0.579546	1.52891	4.18337	0.335996	1.81804	22.1442	5.33641	11.8701	8.54941	1.24712	2.32604	0.37617	NA	0.165855	32.2876	6.9136	4.33638	0.0170478	0.0426841	1.6541
P19174	PLCG1 PLC1	1-phosphatidylinositol 4,5-bisphosphate phosphodiesterase gamma-1 (EC 3.1.4.11) (PLC-148) (Phosphoinositide phospholipase C-gamma-1) (Phospholipase C-II) (PLC-II) (Phospholipase C-gamma-1) (PLC-gamma-1)	NA	NA	-1.11968	-0.88823	-0.361673	NA	NA	NA	NA	NA	NA	NA	-0.439964	NA	NA	-1.26955	NA	-0.898346	NA	NA	NA	-0.679524	NA	NA	NA	NA	NA	NA	NA	NA	11.3111	13.9325	0.0397447	NA	NA	NA	NA	NA	NA	NA	0.18606	NA	NA	2.02037	NA	7.56587	NA
P19338	NCL	Nucleolin (Protein C23)	-1.37189	-1.26684	-0.448956	-0.496683	-0.434476	-0.222274	-0.246131	-0.55321	-0.16339	-0.0532207	-0.201788	-0.182976	NA	-0.183202	-0.450355	-0.823443	-0.462937	-0.699448	-0.29761	-0.362642	-0.45217	-0.550221	-0.366559	-0.496608	-0.171034	-0.51757	-0.574474	-0.217813	59.6863	39.2105	0.729041	0.831495	0.207245	0.00288175	0.0226826	2.71549	0.00142908	0.000345861	0.00746892	0.00420177	NA	0.00410203	0.293697	7.61024	0.717003	5.56257	0.0278992
P19367	HK1	Hexokinase-1 (EC 2.7.1.1) (Brain form hexokinase) (Hexokinase type I) (HK I)	NA	-0.221432	NA	NA	NA	NA	NA	NA	NA	NA	NA	NA	-0.143172	-1.7832	NA	-2.53283	NA	-2.16355	NA	-1.48356	NA	-0.167481	NA	NA	NA	NA	NA	NA	NA	0.00613673	NA	NA	NA	NA	NA	NA	NA	NA	NA	NA	0.0122177	51.3109	NA	38.3785	NA	27.4342	NA
P19387	POLR2C A-152E5.7	DNA-directed RNA polymerase II subunit RPB3 (RNA polymerase II subunit 3) (RNA polymerase II subunit B3) (DNA-directed RNA polymerase II 33 kDa polypeptide) (RPB33) (DNA-directed RNA polymerase II subunit C) (RPB31)	-0.734833	-0.398928	-0.425789	-0.662213	-1.55467	-0.322294	-0.296439	-0.345514	-0.200868	NA	-0.370467	-0.27746	-0.80013	-0.510788	-0.301782	-0.991243	-0.742465	-0.704439	-0.22282	-0.18765	-0.856388	-0.440524	-0.395799	-0.856533	-0.230264	-0.999696	-0.895253	-0.422817	2.87865	0.456009	0.650703	2.27215	25.4964	0.280356	0.0606292	0.432694	0.104594	NA	0.353015	0.117743	5.90121	1.16989	0.348674	10.0495	4.20723	3.09539	0.11953
P19388	POLR2E	DNA-directed RNA polymerases I, II, and III subunit RPABC1 (RNA polymerases I, II, and III subunit ABC1) (DNA-directed RNA polymerase II 23 kDa polypeptide) (DNA-directed RNA polymerase II subunit E) (RPB5 homolog) (XAP4)	-2.29749	-0.661124	-0.409706	-0.312542	-1.35835	-0.287935	-0.633983	-0.462762	-0.30004	-0.4155	-0.434746	NA	-0.288579	-1.01831	-0.514178	-0.886819	-0.625422	-0.434819	-0.326796	-0.372563	-0.977121	-0.469494	-0.453735	-0.810841	-0.357495	-0.904014	-0.346261	-0.667972	90.0801	4.24656	0.777781	0.556666	19.0676	0.17553	3.12771	1.37639	0.148836	0.0860807	0.144059	NA	0.249597	17.0266	1.91072	8.15611	3.25022	1.2335	0.21795
P19404	NDUFV2	NADH dehydrogenase [ubiquinone] flavoprotein 2, mitochondrial (EC 1.6.5.3) (EC 1.6.99.3) (NADH-ubiquinone oxidoreductase 24 kDa subunit)	NA	NA	NA	NA	NA	NA	NA	NA	NA	NA	NA	NA	NA	NA	NA	NA	NA	NA	NA	NA	NA	NA	NA	NA	NA	NA	NA	NA	NA	NA	NA	NA	NA	NA	NA	NA	NA	NA	NA	NA	NA	NA	NA	NA	NA	NA	NA
P19447	ERCC3 XPB XPBC	TFIIH basal transcription factor complex helicase XPB subunit (EC 3.6.4.12) (Basic transcription factor 2 89 kDa subunit) (BTF2 p89) (DNA excision repair protein ERCC-3) (DNA repair protein complementing XP-B cells) (TFIIH basal transcription factor complex 89 kDa subunit) (TFIIH 89 kDa subunit) (TFIIH p89) (Xeroderma pigmentosum group B-complementing protein)	NA	NA	NA	NA	-0.266068	NA	NA	NA	NA	NA	NA	NA	NA	NA	NA	-0.00279882	NA	NA	NA	-0.960173	NA	NA	NA	NA	NA	NA	NA	NA	NA	NA	NA	NA	0.00333091	NA	NA	NA	NA	NA	NA	NA	NA	NA	NA	0.00771521	NA	NA	NA
P19525	EIF2AK2 PKR PRKR	Interferon-induced, double-stranded RNA-activated protein kinase (EC 2.7.11.1) (Eukaryotic translation initiation factor 2-alpha kinase 2) (eIF-2A protein kinase 2) (Interferon-inducible RNA-dependent protein kinase) (P1/eIF-2A protein kinase) (Protein kinase RNA-activated) (PKR) (Protein kinase R) (Tyrosine-protein kinase EIF2AK2) (EC 2.7.10.2) (p68 kinase)	-0.795016	-1.55551	-0.682208	-0.529296	-3.00194	-0.557827	NA	-0.686578	-0.737305	-0.671818	-0.589142	-0.626537	-0.765146	-0.620082	-0.551542	-1.62338	-0.487427	-1.65381	-0.585524	-1.17925	-1.71042	-1.73917	-0.485881	-1.60343	-1.12133	-2.54236	-1.21887	-0.5484	8.42529	20.2723	4.36169	1.72003	40.3122	2.38044	NA	5.12577	1.52439	1.69333	0.277559	1.2255	6.77106	2.43075	0.745688	32.1973	1.69613	34.6718	4.20121
P19532	TFE3 BHLHE33	Transcription factor E3 (Class E basic helix-loop-helix protein 33) (bHLHe33)	NA	NA	NA	NA	NA	NA	NA	NA	NA	NA	NA	NA	NA	NA	NA	NA	NA	NA	NA	NA	NA	NA	NA	NA	NA	NA	NA	NA	NA	NA	NA	NA	NA	NA	NA	NA	NA	NA	NA	NA	NA	NA	NA	NA	NA	NA	NA
P19623	SRM SPS1 SRML1	Spermidine synthase (SPDSY) (EC 2.5.1.16) (Putrescine aminopropyltransferase)	-1.04668	-2.03523	-0.492565	-0.89522	-0.946221	NA	-0.591227	-1.24826	-0.769897	-0.839099	-1.02688	-1.0819	-1.01478	-0.193776	-0.464467	-2.49935	-0.795672	-2.43644	-0.821006	-1.2422	-1.28071	-1.66706	-0.889402	-1.12138	-0.963507	-0.916606	-0.820565	-1.26503	6.4678	47.7448	0.131247	10.7479	6.73909	NA	0.689572	22.9692	0.391826	2.12623	15.1654	11.2507	12.2286	0.00571783	0.0660832	63.4764	2.89917	49.8274	4.03693
P19634	SLC9A1 APNH1 NHE1	Sodium/hydrogen exchanger 1 (APNH) (Na(+)/H(+) antiporter, amiloride-sensitive) (Na(+)/H(+) exchanger 1) (NHE-1) (Solute carrier family 9 member 1)	NA	NA	NA	NA	NA	NA	NA	NA	NA	NA	-5.13367	-3.54276	NA	NA	NA	NA	NA	NA	NA	NA	NA	NA	NA	NA	NA	NA	NA	NA	NA	NA	NA	NA	NA	NA	NA	NA	NA	NA	245.764	189.256	NA	NA	NA	NA	NA	NA	NA
P19784	CSNK2A2 CK2A2	Casein kinase II subunit alpha' (CK II alpha') (EC 2.7.11.1)	-1.32361	-0.72521	-1.20538	-0.79682	-0.0749356	-0.253922	-0.729484	-0.791669	-0.052723	-0.745388	-0.869553	-0.833903	-0.0508363	-0.285078	-0.704353	-0.464337	-0.66855	-0.668441	-0.737035	-0.826287	-0.0910929	-0.749637	-0.611718	-0.0551806	-0.734557	-0.325479	NA	-0.727486	35.7058	5.21005	29.6419	15.3183	0.0219909	0.0377081	1.63764	3.02455	0.011386	1.31297	16.682	11.4878	0.00816338	0.0630204	6.74351	0.859077	2.71339	4.39278	6.22969
P19838	NFKB1	Nuclear factor NF-kappa-B p105 subunit (DNA-binding factor KBF1) (EBP-1) (Nuclear factor of kappa light polypeptide gene enhancer in B-cells 1) [Cleaved into: Nuclear factor NF-kappa-B p50 subunit]	NA	NA	NA	NA	-0.0193436	-0.949241	NA	NA	-2.69505	-1.89519	NA	NA	NA	NA	-2.90065	-2.25275	-2.89202	-3.08409	NA	NA	NA	NA	NA	NA	-1.68218	NA	NA	NA	NA	NA	NA	NA	0.000104902	19.4377	NA	NA	116.389	62.5819	NA	NA	NA	NA	129.714	36.6122	98.7084	130.964	NA
P20020	ATP2B1 PMCA1	Plasma membrane calcium-transporting ATPase 1 (PMCA1) (EC 3.6.3.8) (Plasma membrane calcium ATPase isoform 1) (Plasma membrane calcium pump isoform 1)	NA	-0.0927074	-0.557051	-0.672651	-0.309328	NA	NA	NA	-0.585318	-1.0694	-0.12382	-0.129353	-0.773668	-0.00816677	-1.09643	-1.62803	-1.52671	-2.42185	-0.552359	-1.84645	-0.262716	-0.601939	NA	-0.0900882	NA	NA	-0.0555362	NA	NA	8.14613e-05	0.283294	0.079966	0.0177111	NA	NA	NA	0.0697143	8.33426	0.000175956	0.000257764	0.30429	0.000157388	9.70015	29.3036	50.6563	91.838	1.60065
P20042	EIF2S2 EIF2B	Eukaryotic translation initiation factor 2 subunit 2 (Eukaryotic translation initiation factor 2 subunit beta) (eIF-2-beta)	-0.58529	-1.19532	-0.430087	-0.6951	-0.464397	-0.38629	-0.813584	-0.507093	-0.674997	-0.757772	-0.565588	-0.668742	-1.39886	-1.16463	-0.622157	-0.818027	-0.440887	-0.726398	-0.623722	-0.782315	-0.580467	-0.359335	-0.602276	-0.337344	-0.392233	NA	-0.40741	-0.707423	2.5418	25.9513	0.847256	4.45282	1.30836	0.284095	10.3312	0.440263	5.30536	7.95329	0.0379237	3.84563	42.184	23.6952	2.95339	7.60076	0.18595	5.13421	3.66635
P20290	BTF3 NACB OK/SW-cl.8	Transcription factor BTF3 (Nascent polypeptide-associated complex subunit beta) (NAC-beta) (RNA polymerase B transcription factor 3)	-0.754792	-1.05967	-0.73137	-0.367932	-0.725275	-1.49585	-3.09266	-0.394437	-0.433214	-0.949175	NA	-0.376936	-1.427	-4.24398	-0.888901	-1.01772	-0.360807	-0.349143	-0.89182	-0.881214	-0.387878	-0.971832	-0.447974	-0.93159	-0.921692	-0.399601	-1.56792	-1.23885	3.29218	19.7549	0.117024	0.187335	0.640694	41.7348	135.343	1.31777	0.893487	8.83156	NA	1.22254	26.7656	171.722	5.45861	7.15805	0.410108	0.254285	5.54474
P20337	RAB3B	Ras-related protein Rab-3B	NA	NA	NA	NA	NA	NA	NA	NA	NA	NA	NA	NA	NA	NA	NA	NA	NA	NA	NA	NA	NA	NA	NA	NA	NA	NA	NA	NA	NA	NA	NA	NA	NA	NA	NA	NA	NA	NA	NA	NA	NA	NA	NA	NA	NA	NA	NA
P20339	RAB5A RAB5	Ras-related protein Rab-5A	NA	NA	NA	NA	NA	NA	NA	NA	NA	NA	NA	NA	NA	NA	NA	NA	NA	NA	NA	NA	NA	NA	NA	NA	NA	NA	NA	NA	NA	NA	NA	NA	NA	NA	NA	NA	NA	NA	NA	NA	NA	NA	NA	NA	NA	NA	NA
P20340	RAB6A RAB6	Ras-related protein Rab-6A (Rab-6)	NA	NA	NA	NA	NA	NA	NA	NA	NA	NA	NA	NA	NA	NA	NA	-3.2212	NA	-3.19238	NA	-3.55709	NA	NA	NA	NA	NA	NA	NA	NA	NA	NA	NA	NA	NA	NA	NA	NA	NA	NA	NA	NA	NA	NA	NA	64.6508	NA	148.686	NA
P20585	MSH3 DUC1 DUG	DNA mismatch repair protein Msh3 (hMSH3) (Divergent upstream protein) (DUP) (Mismatch repair protein 1) (MRP1)	-1.82703	-1.16686	-1.7602	-1.43605	-1.15047	-1.34969	-1.12219	-1.53438	-1.70961	-1.25698	-1.48517	-1.49981	-0.599636	NA	-1.453	-1.5198	-1.38913	-1.41168	-1.47684	-1.44325	-1.44539	-1.50644	-1.67299	-1.31846	-1.1842	-1.4454	-1.21477	-1.0866	61.6519	13.7467	52.212	21.8394	6.47373	7.4949	8.95474	26.2968	5.59575	12.8857	3.03392	32.0878	0.0499019	NA	31.9343	15.0745	36.5748	30.517	22.6381
P20618	PSMB1 PSC5	Proteasome subunit beta type-1 (EC 3.4.25.1) (Macropain subunit C5) (Multicatalytic endopeptidase complex subunit C5) (Proteasome component C5) (Proteasome gamma chain)	-1.63065	-1.12514	-1.33107	-1.97647	-0.416329	NA	-1.76743	-1.05346	NA	NA	NA	NA	-0.792911	-1.76294	NA	NA	NA	NA	-0.33247	-1.66524	-1.29504	-1.32358	-1.77368	-0.593029	-1.7165	-1.69595	-1.82154	-1.11235	61.9671	14.0742	8.40905	38.8992	0.00411246	NA	30.0648	5.05868	NA	NA	NA	NA	3.53272	67.1093	NA	NA	NA	NA	0.173248
P20700	LMNB1 LMN2 LMNB	Lamin-B1	-0.615505	-0.777995	-0.585087	-1.15599	-1.95794	-0.626967	-0.243448	-0.696875	-0.730536	-0.351778	-0.357065	NA	-0.659751	-0.396322	-0.455575	-1.69995	-0.724714	-0.922275	-0.893224	-0.56854	-1.91189	-0.735499	-0.641753	-1.36824	-0.362534	-1.3858	-1.11495	-0.465731	1.84405	6.16141	1.2532	17.5707	53.1104	2.38953	0.02028	3.87272	4.41019	0.459518	0.206654	NA	3.95831	0.683417	0.342841	27.9472	3.14207	7.55422	8.15895
P20810	CAST	Calpastatin (Calpain inhibitor) (Sperm BS-17 component)	-1.5843	-1.60572	-0.927983	-0.786622	-0.514183	-1.57557	-1.50421	-0.877246	-1.56063	-1.63639	-1.57283	-1.4079	-2.23988	-2.22582	-1.54674	-0.697859	-0.743072	-0.675862	-1.38927	-0.687177	-0.795776	-1.34715	-3.30965	-0.688276	-0.817256	-0.629955	-0.718937	NA	22.8228	31.5881	4.76299	3.79007	0.259887	25.7438	24.8516	5.27195	30.8559	39.3826	35.1045	12.0724	57.9409	47.1535	31.4852	4.13299	2.07735	0.999094	15.433
P20839	IMPDH1 IMPD1	Inosine-5'-monophosphate dehydrogenase 1 (IMP dehydrogenase 1) (IMPD 1) (IMPDH 1) (EC 1.1.1.205) (IMPDH-I)	NA	NA	-1.85673	NA	NA	NA	NA	NA	NA	NA	NA	NA	NA	NA	NA	NA	NA	NA	NA	NA	NA	NA	NA	NA	NA	NA	NA	NA	NA	NA	69.1954	NA	NA	NA	NA	NA	NA	NA	NA	NA	NA	NA	NA	NA	NA	NA	NA
P20936	RASA1 GAP RASA	Ras GTPase-activating protein 1 (GAP) (GTPase-activating protein) (RasGAP) (Ras p21 protein activator) (p120GAP)	-0.137843	-0.285921	-0.706878	NA	-0.597765	NA	NA	-0.185759	NA	NA	-0.23023	-0.239882	-2.51566	-0.160263	-0.602249	-0.295263	-0.980317	-0.48817	NA	NA	-0.422179	-0.0341318	NA	-0.317383	NA	NA	-0.279155	NA	0.000102959	0.0004298	0.975327	NA	0.0322445	NA	NA	0.000199742	NA	NA	0.00016244	0.000222745	54.7039	0.000184214	4.76164	0.0679492	0.272239	1.32608	NA
P20962	PTMS	Parathymosin	NA	NA	NA	NA	NA	NA	NA	NA	NA	NA	NA	NA	NA	NA	NA	NA	NA	NA	NA	NA	NA	NA	NA	NA	NA	NA	NA	NA	NA	NA	NA	NA	NA	NA	NA	NA	NA	NA	NA	NA	NA	NA	NA	NA	NA	NA	NA
P21127	CDK11B CDC2L1 CDK11 PITSLREA PK58	Cyclin-dependent kinase 11B (EC 2.7.11.22) (Cell division cycle 2-like protein kinase 1) (CLK-1) (Cell division protein kinase 11B) (Galactosyltransferase-associated protein kinase p58/GTA) (PITSLRE serine/threonine-protein kinase CDC2L1) (p58 CLK-1)	-0.720951	-0.619796	-1.47463	-0.888075	-0.692324	-0.556721	-0.637233	-0.780008	-0.540302	-0.614998	-0.739405	-0.895154	-0.152692	NA	-0.635979	-0.633475	-0.673337	-0.552861	-0.658999	-0.803111	-0.435831	-0.70566	-0.649043	-0.582279	-1.10353	-0.770906	-0.749204	-0.683987	9.89686	3.03705	48.4872	8.01607	1.4566	0.438956	3.45858	6.55917	0.215805	1.86165	12.4202	19.5543	0.00157046	NA	7.77065	1.23234	7.60021	1.33433	10.4235
P21266	GSTM3 GST5	Glutathione S-transferase Mu 3 (EC 2.5.1.18) (GST class-mu 3) (GSTM3-3) (hGSTM3-3)	NA	-0.080616	-0.993508	-0.11839	-0.0082389	NA	NA	NA	-1.5682	NA	NA	NA	NA	NA	NA	NA	NA	NA	NA	NA	NA	NA	NA	NA	NA	NA	NA	NA	NA	0.00474161	0.289559	7.56488e-05	0.000935082	NA	NA	NA	21.8326	NA	NA	NA	NA	NA	NA	NA	NA	NA	NA
P21281	ATP6V1B2 ATP6B2 VPP3	V-type proton ATPase subunit B, brain isoform (V-ATPase subunit B 2) (Endomembrane proton pump 58 kDa subunit) (HO57) (Vacuolar proton pump subunit B 2)	NA	NA	-0.74216	-0.90584	-0.0861292	-0.88164	-1.57107	-0.817047	-0.839129	-1.41966	-0.815827	-0.871378	-1.50429	-0.77761	-0.710523	-0.889716	-0.915405	-0.781345	-0.896702	-0.877322	-0.656314	-1.27332	-0.685637	-0.959772	-1.41986	-0.144636	-0.847911	NA	NA	NA	13.5707	6.68052	0.000918573	22.0182	50.0751	11.5324	11.7882	35.4089	4.19615	10.4859	42.1709	4.78834	10.7475	8.06304	4.82967	1.96505	13.6182
P21333	FLNA FLN FLN1	Filamin-A (FLN-A) (Actin-binding protein 280) (ABP-280) (Alpha-filamin) (Endothelial actin-binding protein) (Filamin-1) (Non-muscle filamin)	-0.238984	-0.610064	-0.598299	-0.299041	NA	-0.45151	-0.74508	-0.629006	-0.435435	-0.551382	-0.296805	-0.336282	-0.677258	-0.451629	-0.601026	-0.599301	-0.645096	-0.669784	-0.438321	-0.385208	-0.397578	-0.32332	-0.392313	-0.492998	-0.938137	-0.849677	-0.594276	-0.585026	0.248331	4.31863	0.011421	1.1729	NA	2.42143	2.76289	6.93239	3.58209	2.80059	2.23902	3.05697	10.793	5.55474	7.93991	3.45726	8.45152	9.13067	1.56297
P21359	NF1	Neurofibromin (Neurofibromatosis-related protein NF-1) [Cleaved into: Neurofibromin truncated]	NA	-0.395576	NA	NA	-0.307242	-0.960485	-1.3487	-3.63158	-1.00925	-0.832317	-0.0582081	-0.0891111	-0.202632	-0.651058	-0.0295917	NA	NA	NA	-0.530756	-0.593326	-2.81332	-1.13734	-0.790145	-0.803815	-1.11137	-1.2419	-0.0679502	-0.852618	NA	0.0567104	NA	NA	0.0150379	10.6355	41.3131	87.2853	8.21597	6.197	1.26295e-05	2.58794e-05	0.000237733	2.59117	0.00186381	NA	NA	NA	1.01252
P21399	ACO1 IREB1	Cytoplasmic aconitate hydratase (Aconitase) (EC 4.2.1.3) (Citrate hydro-lyase) (Ferritin repressor protein) (Iron regulatory protein 1) (IRP1) (Iron-responsive element-binding protein 1) (IRE-BP 1)	NA	NA	NA	NA	NA	-1.58499	NA	NA	-6.84317	-1.75161	NA	NA	NA	NA	NA	NA	NA	NA	NA	NA	NA	NA	NA	NA	NA	NA	NA	NA	NA	NA	NA	NA	NA	48.9438	NA	NA	253.486	28.3426	NA	NA	NA	NA	NA	NA	NA	NA	NA
P21675	TAF1 BA2R CCG1 CCGS TAF2A	Transcription initiation factor TFIID subunit 1 (EC 2.3.1.48) (EC 2.7.11.1) (Cell cycle gene 1 protein) (TBP-associated factor 250 kDa) (p250) (Transcription initiation factor TFIID 250 kDa subunit) (TAF(II)250) (TAFII-250) (TAFII250)	-2.87418	-2.81881	-2.1688	-1.70031	-1.3477	-0.269948	-0.345635	-1.12252	-0.367652	-0.128531	-0.169992	-0.860091	-2.14494	-0.364065	-0.879105	-0.738324	-1.09701	-1.10318	-0.329243	-0.682741	NA	-1.1584	-0.835056	-0.916586	-0.403415	-1.76266	-1.85112	-0.748529	116.372	116.027	74.7174	43.1483	16.8574	0.0697237	0.350808	16.6827	0.129771	0.025562	0.0244473	6.2405	74.5666	0.215351	5.85323	2.24191	16.2463	12.7105	0.204725
P21796	VDAC1 VDAC	Voltage-dependent anion-selective channel protein 1 (VDAC-1) (hVDAC1) (Outer mitochondrial membrane protein porin 1) (Plasmalemmal porin) (Porin 31HL) (Porin 31HM)	-2.36701	-2.95845	-1.77853	-2.32721	NA	NA	NA	-2.35069	-0.749177	-0.314525	-0.793916	-0.673705	-2.26725	-0.48419	NA	-2.64078	-1.64966	-2.29453	-1.76338	-2.92836	-2.39861	-2.26975	NA	NA	NA	NA	NA	-0.542531	38.9219	93.2257	8.27176	62.1871	NA	NA	NA	62.88	1.75119	0.0842061	0.168729	0.109603	81.2836	0.15746	NA	50.8958	10.0091	43.0975	16.5467
P21817	RYR1 RYDR	Ryanodine receptor 1 (RYR-1) (RyR1) (Skeletal muscle calcium release channel) (Skeletal muscle ryanodine receptor) (Skeletal muscle-type ryanodine receptor) (Type 1 ryanodine receptor)	NA	NA	NA	NA	NA	-1.22138	-3.27132	-5.50022	-4.44223	-4.18402	-0.120678	NA	NA	NA	NA	-0.809303	-4.26418	NA	-3.95991	-5.07797	NA	NA	NA	-2.48357	NA	NA	NA	NA	NA	NA	NA	NA	NA	18.8457	133.421	187.485	52.0775	42.0992	0.058346	NA	NA	NA	NA	0.186627	47.2487	NA	39.0236
P21912	SDHB SDH SDH1	Succinate dehydrogenase [ubiquinone] iron-sulfur subunit, mitochondrial (EC 1.3.5.1) (Iron-sulfur subunit of complex II) (Ip)	NA	NA	NA	NA	NA	NA	NA	NA	NA	NA	NA	NA	NA	NA	NA	NA	NA	NA	NA	NA	NA	NA	NA	NA	NA	NA	NA	NA	NA	NA	NA	NA	NA	NA	NA	NA	NA	NA	NA	NA	NA	NA	NA	NA	NA	NA	NA
P22033	MUT	Methylmalonyl-CoA mutase, mitochondrial (MCM) (EC 5.4.99.2) (Methylmalonyl-CoA isomerase)	NA	NA	NA	NA	NA	NA	NA	NA	NA	NA	NA	NA	NA	NA	NA	NA	NA	NA	NA	NA	NA	NA	NA	NA	NA	NA	NA	NA	NA	NA	NA	NA	NA	NA	NA	NA	NA	NA	NA	NA	NA	NA	NA	NA	NA	NA	NA
P22061	PCMT1	Protein-L-isoaspartate(D-aspartate) O-methyltransferase (PIMT) (EC 2.1.1.77) (L-isoaspartyl protein carboxyl methyltransferase) (Protein L-isoaspartyl/D-aspartyl methyltransferase) (Protein-beta-aspartate methyltransferase)	-0.629556	-0.773084	-1.94602	-1.88088	NA	-0.942381	-0.951065	-0.578725	-1.58078	-1.32082	-1.07722	-1.06372	-1.71528	-1.3148	-0.700168	-0.854254	-0.79788	-0.737094	-0.966178	-1.00164	-0.80713	-1.03003	-0.708956	-0.765576	-0.806773	-0.689274	-0.806906	-0.788306	0.739428	3.00289	75.4251	46.1708	NA	7.92069	6.64711	1.40831	29.8401	27.1134	13.2646	13.1315	39.0522	22.6085	2.1225	0.250584	4.16363	1.97636	7.65946
P22087	FBL FIB1 FLRN	rRNA 2'-O-methyltransferase fibrillarin (EC 2.1.1.-) (34 kDa nucleolar scleroderma antigen) (Histone-glutamine methyltransferase)	-0.746956	-0.339617	-0.656953	-0.491387	-1.23902	-0.601311	-0.640863	-0.648481	NA	-0.220015	-0.100098	-0.172897	-0.336609	-0.3858	-0.445354	-1.01981	-0.536209	-0.735555	-0.599398	-0.662844	-0.847447	-0.578106	-0.520416	-0.820218	-0.255376	-1.2545	-0.666531	-0.702937	10.154	0.0176039	3.65842	0.382504	16.1042	4.10508	3.282	4.06352	NA	0.00500991	0.00202544	0.00103901	0.0305237	0.0692767	0.201606	15.1449	1.21032	6.94899	5.32878
P22102	GART PGFT PRGS	Trifunctional purine biosynthetic protein adenosine-3 [Includes: Phosphoribosylamine--glycine ligase (EC 6.3.4.13) (Glycinamide ribonucleotide synthetase) (GARS) (Phosphoribosylglycinamide synthetase); Phosphoribosylformylglycinamidine cyclo-ligase (EC 6.3.3.1) (AIR synthase) (AIRS) (Phosphoribosyl-aminoimidazole synthetase); Phosphoribosylglycinamide formyltransferase (EC 2.1.2.2) (5'-phosphorib…	NA	-0.755487	-0.859816	-0.91431	-0.137087	-0.775641	-0.803427	-0.833047	-0.849304	-0.813987	-0.702496	-0.523345	-0.850826	-0.912044	-0.711525	-0.966309	-0.771416	-0.883349	-0.874737	-0.897086	-0.593187	-0.658663	-0.584599	-0.645942	-0.854588	-0.425394	-0.67117	-0.593157	NA	5.09802	19.1397	10.9385	0.00481035	5.90874	15.6374	12.328	13.0237	13.8752	0.279493	0.315707	10.9412	18.1278	3.93203	8.01079	6.99196	12.5675	8.90567
P22234	PAICS ADE2 AIRC PAIS	Multifunctional protein ADE2 [Includes: Phosphoribosylaminoimidazole-succinocarboxamide synthase (EC 6.3.2.6) (SAICAR synthetase); Phosphoribosylaminoimidazole carboxylase (EC 4.1.1.21) (AIR carboxylase) (AIRC)]	-0.614421	-0.755127	-0.955087	-1.04512	NA	-1.01327	-1.09124	-1.09486	-0.998598	-1.00672	-0.406929	-0.503936	-1.00301	-1.2999	-0.917876	-0.330784	-0.772488	-0.525599	-0.895917	-0.900366	-0.85704	-0.416897	-0.861975	-0.852773	-1.12853	-0.511129	-0.890251	-0.758761	0.0641687	3.46868	14.1568	24.6681	NA	25.0848	34.744	19.1071	18.105	25.3585	0.408101	0.824114	22.6834	45.6075	8.50276	0.261771	2.08592	0.164251	10.7364
P22314	UBA1 A1S9T UBE1	Ubiquitin-like modifier-activating enzyme 1 (EC 6.2.1.45) (Protein A1S9) (Ubiquitin-activating enzyme E1)	-1.22769	-1.26514	-2.03298	-1.51116	NA	-0.481428	-0.533604	-0.690709	-0.852573	-0.770875	-0.464235	-0.512902	-0.45284	-0.701231	-0.440893	-0.709362	-0.391386	-0.465694	-0.686312	-0.627161	-0.107885	-0.690899	-0.496708	-0.0541811	-0.742755	-0.567871	-0.376448	-0.399444	31.4808	27.3579	68.3445	35.7555	NA	0.466994	1.91825	4.63903	11.527	9.11279	1.00481	0.507667	0.878305	3.86391	0.554268	4.70474	0.11602	1.65221	5.47108
P22392	NME2 NM23B	Nucleoside diphosphate kinase B (NDK B) (NDP kinase B) (EC 2.7.4.6) (C-myc purine-binding transcription factor PUF) (Histidine protein kinase NDKB) (EC 2.7.13.3) (nm23-H2)	NA	NA	NA	NA	NA	NA	NA	NA	NA	NA	NA	NA	NA	NA	-1.95521	NA	NA	NA	NA	NA	NA	NA	NA	NA	NA	NA	NA	NA	NA	NA	NA	NA	NA	NA	NA	NA	NA	NA	NA	NA	NA	NA	28.4462	NA	NA	NA	NA
P22626	HNRNPA2B1 HNRPA2B1	Heterogeneous nuclear ribonucleoproteins A2/B1 (hnRNP A2/B1)	-0.646282	-0.651633	NA	-0.836404	-1.67333	-1.1564	-0.806737	-1.16504	-0.673712	-0.557021	-1.07838	-0.766532	-0.824165	-1.10153	-0.609781	-1.75685	-0.877104	-1.27056	-1.26284	-0.79479	-1.40043	-1.29941	-0.603233	-1.42353	-1.13273	-1.91916	-1.0058	-0.845102	2.36946	3.29093	NA	2.40447	18.9136	12.9537	1.88505	9.9848	1.52606	4.56341	11.8225	4.47045	5.46048	0.937544	2.77271	32.1204	6.45907	19.8538	17.4355
P22670	RFX1	MHC class II regulatory factor RFX1 (Enhancer factor C) (EF-C) (Regulatory factor X 1) (RFX) (Transcription factor RFX1)	-1.39074	-0.815462	-1.36475	-0.534906	-0.814248	-0.494433	-0.583203	-0.846727	-0.562997	-0.672787	-1.27861	-1.30423	-0.418103	NA	-1.07725	-0.688762	-1.10677	-0.768892	-0.564283	-0.562032	-0.977399	-1.19855	-0.484207	-1.0281	-0.758053	-0.746541	-0.798069	-1.16278	51.0107	7.63905	46.6322	2.30586	4.35837	1.87833	1.67816	12.109	4.02061	3.2363	37.9044	40.2832	1.06974	NA	23.7877	2.85124	18.8064	9.11486	3.95145
P22681	CBL CBL2 RNF55	E3 ubiquitin-protein ligase CBL (EC 2.3.2.27) (Casitas B-lineage lymphoma proto-oncogene) (Proto-oncogene c-Cbl) (RING finger protein 55) (RING-type E3 ubiquitin transferase CBL) (Signal transduction protein CBL)	NA	-0.839498	-0.760189	-0.763013	-0.0323789	-1.91229	-1.83689	-0.961622	-2.06662	-1.93843	-2.02566	-2.03427	-2.2772	-2.07071	-1.83333	-0.105571	-0.916015	NA	-1.3043	-0.754775	-2.17532	-0.481536	-1.23356	-0.574604	-1.93125	-0.922189	-0.699192	-1.07173	NA	3.32539	5.55117	0.292493	2.26952e-05	68.0327	40.2159	9.39316	71.3535	65.0892	75.8476	49.957	82.4699	64.3632	52.9297	0.0176513	4.97803	NA	16.9475
P22695	UQCRC2	Cytochrome b-c1 complex subunit 2, mitochondrial (Complex III subunit 2) (Core protein II) (Ubiquinol-cytochrome-c reductase complex core protein 2)	-1.14798	-1.79371	-1.70407	-1.60118	-1.87186	NA	NA	-1.69036	-0.313742	-0.367187	-1.2381	-1.74047	-1.77916	-1.11962	-1.7226	-1.83362	-1.51927	-2.30963	-1.37013	-1.77078	-1.90919	-1.47908	-1.28006	-1.83796	-1.10339	-1.28242	-1.20201	-1.70202	21.5037	38.655	9.80764	32.0708	51.2128	NA	NA	25.9994	0.0552027	0.177774	17.0454	34.3158	32.0384	15.5305	1.63589	37.9679	19.0911	62.7431	15.3655
P22830	FECH	Ferrochelatase, mitochondrial (EC 4.99.1.1) (Heme synthase) (Protoheme ferro-lyase)	NA	NA	NA	NA	NA	NA	NA	NA	NA	NA	NA	NA	NA	NA	NA	NA	NA	NA	NA	NA	NA	NA	NA	NA	NA	NA	NA	NA	NA	NA	NA	NA	NA	NA	NA	NA	NA	NA	NA	NA	NA	NA	NA	NA	NA	NA	NA
P23193	TCEA1 GTF2S TFIIS	Transcription elongation factor A protein 1 (Transcription elongation factor S-II protein 1) (Transcription elongation factor TFIIS.o)	NA	NA	NA	NA	NA	NA	NA	NA	NA	NA	NA	NA	NA	NA	NA	NA	NA	NA	NA	NA	NA	NA	NA	NA	NA	NA	NA	NA	NA	NA	NA	NA	NA	NA	NA	NA	NA	NA	NA	NA	NA	NA	NA	NA	NA	NA	NA
P23246	SFPQ PSF	Splicing factor, proline- and glutamine-rich (100 kDa DNA-pairing protein) (hPOMp100) (DNA-binding p52/p100 complex, 100 kDa subunit) (Polypyrimidine tract-binding protein-associated-splicing factor) (PSF) (PTB-associated-splicing factor)	-0.817977	-0.557127	-1.52882	-0.488261	-0.560566	-0.389322	-0.581828	-0.517205	-0.383218	-0.400531	-1.43124	-1.55399	-0.75006	-0.781104	-0.782999	-0.420163	-0.816882	-0.645814	-0.605654	-0.515108	NA	-0.527382	-0.450636	-0.388283	-0.552992	-0.468652	-0.465497	-0.734563	12.5213	1.80151	67.9808	2.50852	3.06223	0.532017	0.492767	2.17476	0.606296	0.851987	49.0172	63.6704	7.35651	0.0965891	10.3501	0.933678	12.8499	5.2587	3.89349
P23258	TUBG1 TUBG	Tubulin gamma-1 chain (Gamma-1-tubulin) (Gamma-tubulin complex component 1) (GCP-1)	NA	-1.46801	NA	-0.907056	-1.45149	-0.0383648	NA	-0.722143	-0.750808	NA	-0.114491	-0.0912688	-0.122556	-1.06915	NA	-0.706202	-0.428305	-1.00845	-0.413332	-1.42799	-0.196755	NA	-0.43656	-2.44621	-1.04998	-0.524436	-2.75379	-1.71377	NA	50.4261	NA	5.64516	7.18127	1.48594e-05	NA	0.600206	0.984959	NA	0.000140619	0.000174949	0.00119822	4.00048	NA	1.59727	0.567973	12.5667	0.731351
P23284	PPIB CYPB	Peptidyl-prolyl cis-trans isomerase B (PPIase B) (EC 5.2.1.8) (CYP-S1) (Cyclophilin B) (Rotamase B) (S-cyclophilin) (SCYLP)	NA	NA	NA	NA	-0.831586	NA	NA	NA	NA	NA	NA	NA	NA	NA	NA	-3.26767	NA	-3.47331	NA	NA	NA	-2.65374	NA	-3.11416	NA	-2.94757	NA	NA	NA	NA	NA	NA	1.36631	NA	NA	NA	NA	NA	NA	NA	NA	NA	NA	34.7002	NA	41.7841	NA
P23368	ME2	NAD-dependent malic enzyme, mitochondrial (NAD-ME) (EC 1.1.1.38) (Malic enzyme 2)	NA	NA	NA	NA	NA	NA	NA	NA	NA	NA	NA	NA	NA	NA	NA	NA	NA	NA	NA	NA	NA	NA	NA	NA	NA	NA	NA	NA	NA	NA	NA	NA	NA	NA	NA	NA	NA	NA	NA	NA	NA	NA	NA	NA	NA	NA	NA
P23378	GLDC GCSP	Glycine dehydrogenase (decarboxylating), mitochondrial (EC 1.4.4.2) (Glycine cleavage system P protein) (Glycine decarboxylase) (Glycine dehydrogenase (aminomethyl-transferring))	NA	NA	NA	NA	NA	NA	NA	NA	NA	NA	NA	NA	NA	NA	NA	NA	NA	NA	NA	NA	NA	NA	NA	NA	NA	NA	NA	NA	NA	NA	NA	NA	NA	NA	NA	NA	NA	NA	NA	NA	NA	NA	NA	NA	NA	NA	NA
P23381	WARS IFI53 WRS	Tryptophan--tRNA ligase, cytoplasmic (EC 6.1.1.2) (Interferon-induced protein 53) (IFP53) (Tryptophanyl-tRNA synthetase) (TrpRS) (hWRS) [Cleaved into: T1-TrpRS; T2-TrpRS]	NA	-0.668924	-0.743558	-0.677661	-0.033925	-1.27835	-1.66907	-0.617179	-1.02405	-1.47347	-1.10627	-1.28283	-1.28716	-1.73973	-1.27544	-0.604817	-0.583049	-0.73457	-0.953979	-0.938546	-0.912722	-0.558231	-0.911447	-0.698609	-1.20649	-0.373702	-0.89233	-0.927759	NA	3.6142	4.14773	8.26014	0.00576014	31.7922	72.1623	6.13664	17.7378	48.9939	1.55636	33.0721	34.9443	71.9142	23.3022	2.52974	6.24542	2.07661	12.8733
P23396	RPS3 OK/SW-cl.26	40S ribosomal protein S3 (EC 4.2.99.18)	-0.357196	-0.562598	-0.212733	-0.418094	-0.263157	-0.138991	-0.260491	-0.449306	NA	-0.0433027	-0.157082	-0.125893	-0.306768	-0.311102	-0.0570457	-0.287667	-0.238307	-0.670656	-0.450525	-0.955606	-0.268342	-0.303787	-0.295003	-0.533746	-0.196132	-0.241242	-0.234445	-1.04531	0.0653855	1.59791	0.00223376	0.21432	0.0396201	0.000566154	0.0120268	0.302263	NA	0.000184762	0.000468865	0.000242421	0.0539958	0.047016	0.000213806	0.218048	0.0140613	3.27754	0.365392
P23511	NFYA	Nuclear transcription factor Y subunit alpha (CAAT box DNA-binding protein subunit A) (Nuclear transcription factor Y subunit A) (NF-YA)	NA	NA	NA	NA	NA	NA	NA	NA	NA	NA	NA	NA	NA	NA	NA	NA	NA	NA	NA	NA	NA	NA	NA	NA	NA	NA	NA	NA	NA	NA	NA	NA	NA	NA	NA	NA	NA	NA	NA	NA	NA	NA	NA	NA	NA	NA	NA
P23526	AHCY SAHH	Adenosylhomocysteinase (AdoHcyase) (EC 3.3.1.1) (S-adenosyl-L-homocysteine hydrolase)	-0.799636	-1.25495	-3.7205	-3.2259	-0.430371	-1.11727	-1.22017	-1.63205	-2.17245	-1.88866	-0.673598	NA	-2.26685	-2.30907	-1.16115	-0.977763	-1.10774	-0.928327	-1.43404	-1.92585	-1.31349	-1.33737	-0.95346	-0.815421	-1.22955	-0.909697	-1.18178	-0.98753	3.87125	12.532	132.98	102.649	0.0401101	10.9708	14.2573	24.226	54.5488	39.2639	0.139593	NA	43.4282	53.9845	1.22724	4.18117	15.6664	8.6141	18.0144
P23528	CFL1 CFL	Cofilin-1 (18 kDa phosphoprotein) (p18) (Cofilin, non-muscle isoform)	-1.03554	-1.11732	-0.437457	-1.03901	-0.43024	-0.544151	-0.557138	-1.24807	-0.647313	-0.577436	-0.58067	-0.131389	-1.02142	-1.01116	-0.281949	-0.437639	-0.367932	-0.781863	-0.457486	-0.948963	-0.67053	-0.519283	NA	-0.523832	-0.554216	-0.580723	-0.595223	-0.677687	11.9061	18.8324	0.457697	15.2582	0.41369	2.58948	2.29315	26.4088	4.17443	2.1902	2.02156	0.00494188	11.2075	11.4599	0.136967	0.204658	0.731933	5.45996	0.536395
P23588	EIF4B	Eukaryotic translation initiation factor 4B (eIF-4B)	NA	-0.78276	-0.384838	-0.751021	-0.178768	-1.33984	-1.48499	-0.927662	-1.10816	-1.51613	-0.817481	-0.919045	-0.940266	-0.904315	-0.925839	-0.703997	-0.74373	-0.662588	-1.07573	-0.898082	-0.968157	-0.38359	-0.951865	-0.891728	-1.29741	-0.0283005	-0.894206	-1.03651	NA	4.36917	0.0389507	0.696126	0.0236761	45.244	57.3995	7.52596	28.2001	50.5023	7.02569	8.0036	14.2583	17.4562	11.991	1.48735	2.70997	0.791537	23.8872
P23921	RRM1 RR1	Ribonucleoside-diphosphate reductase large subunit (EC 1.17.4.1) (Ribonucleoside-diphosphate reductase subunit M1) (Ribonucleotide reductase large subunit)	NA	-1.23489	-2.30916	-1.88456	-0.248301	-0.122566	-0.57724	-1.79998	-1.83957	-1.45892	-0.154512	-0.136009	-0.664534	-1.90308	-0.626802	-2.09826	-0.49307	-1.71109	-0.290606	-1.39529	-0.146975	-1.15224	-0.69172	-0.701414	-2.0815	-1.35895	-0.11651	NA	NA	5.48573	82.9091	65.4911	0.0173704	0.0158872	1.21538	58.4695	42.8568	17.9883	0.00137266	0.00150877	1.69819	36.8933	1.82554	35.6871	2.04825	35.4305	0.117793
P24390	KDELR1 ERD2.1	ER lumen protein-retaining receptor 1 (KDEL endoplasmic reticulum protein retention receptor 1) (KDEL receptor 1) (Putative MAPK-activating protein PM23)	NA	-1.28337	NA	-1.10958	-0.337876	NA	NA	NA	NA	NA	NA	NA	NA	NA	NA	NA	NA	NA	NA	NA	NA	NA	NA	NA	-3.19821	NA	NA	-2.4123	NA	1.24809	NA	31.5579	0.000678836	NA	NA	NA	NA	NA	NA	NA	NA	NA	NA	NA	NA	NA	NA
P24534	EEF1B2 EEF1B EF1B	Elongation factor 1-beta (EF-1-beta)	-0.525791	-0.642196	-0.571602	-0.651301	NA	-0.741814	-1.09952	-0.646833	-0.996092	-0.976385	-0.361241	-0.369474	-0.784427	-1.51415	-0.910188	-0.664486	-0.588744	-0.551829	-0.796806	-0.771188	-0.650225	-0.341884	-0.602822	-0.503568	-0.948052	-0.282696	-0.62646	-0.266809	0.0438113	4.03898	1.19755	3.74526	NA	8.16481	31.4165	1.8261	21.328	19.8685	0.188393	0.137587	8.68809	52.0997	11.8653	4.07796	2.31214	0.615867	7.52568
P24539	ATP5F1	ATP synthase F(0) complex subunit B1, mitochondrial (ATP synthase proton-transporting mitochondrial F(0) complex subunit B1) (ATP synthase subunit b) (ATPase subunit b)	NA	NA	NA	NA	NA	NA	NA	NA	NA	NA	NA	NA	NA	NA	NA	NA	NA	NA	NA	NA	NA	NA	NA	NA	NA	NA	NA	NA	NA	NA	NA	NA	NA	NA	NA	NA	NA	NA	NA	NA	NA	NA	NA	NA	NA	NA	NA
P24666	ACP1	Low molecular weight phosphotyrosine protein phosphatase (LMW-PTP) (LMW-PTPase) (EC 3.1.3.48) (Adipocyte acid phosphatase) (Low molecular weight cytosolic acid phosphatase) (EC 3.1.3.2) (Red cell acid phosphatase 1)	NA	NA	NA	NA	NA	NA	NA	NA	NA	NA	NA	NA	NA	NA	NA	NA	NA	NA	NA	NA	NA	NA	NA	NA	NA	NA	NA	NA	NA	NA	NA	NA	NA	NA	NA	NA	NA	NA	NA	NA	NA	NA	NA	NA	NA	NA	NA
P24752	ACAT1 ACAT MAT	Acetyl-CoA acetyltransferase, mitochondrial (EC 2.3.1.9) (Acetoacetyl-CoA thiolase) (T2)	NA	-2.30244	-2.05091	-2.60973	NA	NA	NA	-1.78441	NA	NA	NA	NA	NA	-2.2158	NA	-2.93366	NA	-2.325	-1.85124	-2.18098	NA	-1.89048	NA	NA	NA	NA	NA	NA	NA	66.5232	35.1642	60.9534	NA	NA	NA	39.2818	NA	NA	NA	NA	NA	86.4471	NA	42.3351	NA	46.9294	31.7237
P24928	POLR2A POLR2	DNA-directed RNA polymerase II subunit RPB1 (RNA polymerase II subunit B1) (EC 2.7.7.6) (DNA-directed RNA polymerase II subunit A) (DNA-directed RNA polymerase III largest subunit) (RNA-directed RNA polymerase II subunit RPB1) (EC 2.7.7.48)	-0.455221	-0.166219	-0.363681	-0.325189	-2.45389	-0.191469	-0.158969	-0.856003	-0.290933	-0.215762	-0.196219	NA	-0.655513	-0.357625	-0.205709	-1.10723	-0.19418	-0.222714	-0.186933	-0.202723	-1.30832	-0.434768	-0.219949	-1.29689	-0.150119	-1.21922	-1.11919	-0.46182	0.903804	0.00932066	0.18696	0.11224	106.788	0.0217584	0.00255554	7.05151	0.0759373	0.0328311	0.00458335	NA	2.51453	0.000925914	0.018916	9.68881	0.025433	0.117875	0.00123303
P25054	APC DP2.5	Adenomatous polyposis coli protein (Protein APC) (Deleted in polyposis 2.5)	-0.362337	-1.56319	-1.19936	-2.57977	-0.613352	-0.458224	-1.36478	-0.929953	-0.970133	-0.923434	-1.49705	-1.72036	-3.1006	-1.60876	-1.47317	-1.62398	-1.30723	-0.519446	-0.458708	-0.600628	-1.92506	-1.3509	-1.28189	-0.679897	NA	-1.70589	-0.413548	-0.699622	0.348158	38.8156	0.439892	1.1657	1.65072	0.58674	10.9192	2.80097	5.54409	4.7938	46.3504	50.2043	85.6681	44.6186	30.7906	1.52439	14.7447	1.1353	1.15754
P25098	GRK2 ADRBK1 BARK BARK1	Beta-adrenergic receptor kinase 1 (Beta-ARK-1) (EC 2.7.11.15) (G-protein coupled receptor kinase 2)	NA	NA	NA	NA	NA	NA	NA	NA	NA	NA	NA	NA	NA	NA	NA	NA	NA	NA	NA	NA	NA	NA	NA	NA	NA	NA	NA	NA	NA	NA	NA	NA	NA	NA	NA	NA	NA	NA	NA	NA	NA	NA	NA	NA	NA	NA	NA
P25205	MCM3	DNA replication licensing factor MCM3 (EC 3.6.4.12) (DNA polymerase alpha holoenzyme-associated protein P1) (P1-MCM3) (RLF subunit beta) (p102)	-0.513366	-0.409019	-0.500871	-0.857282	-0.513195	-0.395499	-0.790055	-0.502475	-0.43581	-0.423314	-0.240933	-0.152992	NA	-0.80841	-0.295853	-0.494049	-0.385031	-0.476101	-0.454427	-0.510332	-0.398764	-0.635241	-0.440514	-0.562161	-0.768667	-0.544044	-0.523877	-0.505982	2.22333	0.220223	4.54957	14.1827	1.59359	0.400973	13.0752	3.38337	0.539212	1.0595	0.00562416	0.00197512	NA	10.1448	0.015714	0.14488	0.107065	0.151355	0.585814
P25398	RPS12	40S ribosomal protein S12	-1.25201	-0.999109	-1.1443	-1.3481	-0.747936	-0.666325	-0.525499	-0.66564	-0.269284	-0.198306	-0.369791	NA	-0.655675	-1.75222	-0.314488	-0.648542	-0.390853	-0.427497	-0.335124	-0.358025	-0.290967	-0.978199	-0.905069	-0.610059	-0.342148	-0.967599	-0.7913	-0.381098	34.6381	11.6932	31.3486	42.0912	2.88204	3.77913	1.4122	3.2376	0.105231	0.0286522	0.179065	NA	1.49635	57.9884	0.0741654	2.83853	0.205816	0.575953	0.105357
P25490	YY1 INO80S	Transcriptional repressor protein YY1 (Delta transcription factor) (INO80 complex subunit S) (NF-E1) (Yin and yang 1) (YY-1)	-1.52775	-1.49021	NA	-0.44356	-2.30254	-0.91578	-1.45737	-1.07475	-0.545819	-0.385298	NA	-0.595901	NA	NA	-0.753831	-1.26387	NA	-0.95158	-0.90965	-1.26249	-0.688208	-1.45082	-1.40706	-1.83216	-1.78298	-1.51584	-1.66717	-2.1892	45.168	33.8884	NA	3.26752	62.3481	9.02942	41.3054	8.91026	0.216334	0.143483	NA	1.61798	NA	NA	2.9911	12.6998	NA	4.66095	5.63484
P25685	DNAJB1 DNAJ1 HDJ1 HSPF1	DnaJ homolog subfamily B member 1 (DnaJ protein homolog 1) (Heat shock 40 kDa protein 1) (HSP40) (Heat shock protein 40) (Human DnaJ protein 1) (hDj-1)	-0.150099	-0.657611	-0.124709	-0.573733	-0.123717	-0.581884	-1.02894	-0.112292	-0.531315	-2.11064	-0.130928	-0.651878	-0.18204	-0.999475	-0.484267	-0.652036	NA	-0.561078	-0.851406	-0.747151	-0.179083	-0.516204	-0.570855	-0.392511	-1.35611	-0.613928	-0.587135	-0.537628	0.0196256	4.96187	0.00165948	0.90568	0.0436899	1.20417	20.1633	0.0352816	0.357258	80.2124	0.00210979	5.49542	0.0173585	11.7395	1.49978	4.55477	NA	0.65823	7.55966
P25705	ATP5A1 ATP5A ATP5AL2 ATPM	ATP synthase subunit alpha, mitochondrial	-0.47131	-1.41965	-0.668433	-1.10393	-0.833393	NA	-0.309111	-1.344	-0.343715	-0.242579	-0.348768	-0.707294	-1.13457	-0.789153	-0.249866	-1.44071	-0.323121	-1.4684	-0.793659	-1.61013	-0.763015	-0.845073	-0.785077	-1.4192	-0.337829	-0.686845	-1.04961	-1.36941	0.335592	35.7393	3.01757	22.1908	4.57616	NA	0.000464838	36.9804	0.0682154	0.0754948	0.00192211	1.52363	26.2323	7.18769	0.0108546	26.5345	0.0458016	29.8347	6.55256
P25786	PSMA1 HC2 NU PROS30 PSC2	Proteasome subunit alpha type-1 (EC 3.4.25.1) (30 kDa prosomal protein) (PROS-30) (Macropain subunit C2) (Multicatalytic endopeptidase complex subunit C2) (Proteasome component C2) (Proteasome nu chain)	-1.62293	-0.0625862	-0.953907	-1.38076	-0.261736	-0.357129	-1.25947	NA	NA	NA	-0.025707	-0.0295471	-0.108717	NA	NA	-0.503152	-0.952807	-0.512391	-0.5748	-0.4172	-0.125489	-0.397341	NA	-1.44014	-1.6712	-1.07808	-1.15823	-1.003	26.6706	1.60889e-05	11.4814	18.0978	0.0196115	5.03175	21.3196	NA	NA	NA	5.60345e-06	6.95483e-06	2.68299e-05	NA	NA	0.0370071	7.88377	1.78906	2.1138
P25787	PSMA2 HC3 PSC3	Proteasome subunit alpha type-2 (EC 3.4.25.1) (Macropain subunit C3) (Multicatalytic endopeptidase complex subunit C3) (Proteasome component C3)	-2.9288	-1.35293	NA	-1.59595	-0.614295	NA	-1.08502	-0.0368735	-0.0181584	-1.36144	-0.110522	-0.155929	-1.39513	-1.48965	-0.989082	NA	-0.519328	-1.12627	-0.512979	-0.402413	-1.98824	-2.37243	-1.75366	-0.0811045	NA	NA	-1.20049	-1.9558	104.95	4.38342	NA	0.838795	0.0234846	NA	0.405537	0.000474421	0.000181683	1.31337	0.000351969	0.000527703	6.40155	19.8029	0.284884	NA	0.0230104	1.92225	0.609348
P25788	PSMA3 HC8 PSC8	Proteasome subunit alpha type-3 (EC 3.4.25.1) (Macropain subunit C8) (Multicatalytic endopeptidase complex subunit C8) (Proteasome component C8)	-1.73497	NA	-1.06521	-0.83352	-0.243431	-0.638544	-0.869612	-0.453707	-0.350496	-0.77286	NA	NA	-0.970249	-1.31225	-0.424332	-0.356835	-0.805528	-0.321752	-0.948102	-0.642768	NA	-0.815647	-1.00212	-1.32952	-0.909812	-0.593858	-1.63957	NA	54.7146	NA	20.5931	3.75208	0.0451177	3.77365	8.45001	0.772823	0.522426	3.65967	NA	NA	2.56901	28.81	0.100292	0.39559	11.5883	0.470736	19.1439
P25789	PSMA4 HC9 PSC9	Proteasome subunit alpha type-4 (EC 3.4.25.1) (Macropain subunit C9) (Multicatalytic endopeptidase complex subunit C9) (Proteasome component C9) (Proteasome subunit L)	-1.06416	-0.889393	-0.745854	-0.690145	-0.871942	-0.276335	-0.86204	-0.774305	-0.614411	-0.612549	-0.658564	-0.45438	-0.891984	-0.71736	-0.213602	NA	-0.595091	-0.725336	-0.658139	-0.798097	-0.726999	-0.831767	-0.694725	-1.25606	-1.21356	-0.697272	-0.728483	-0.70453	19.8353	4.45196	2.00128	11.2433	11.7428	0.0597373	2.5365	4.89347	5.32104	3.21127	0.504857	0.12992	1.2859	6.67725	0.0358757	NA	3.89423	3.97078	5.74076
P26196	DDX6 HLR2 RCK	Probable ATP-dependent RNA helicase DDX6 (EC 3.6.4.13) (ATP-dependent RNA helicase p54) (DEAD box protein 6) (Oncogene RCK)	-0.318565	-0.656824	-0.412896	-0.62957	-0.560568	-0.643478	-0.557288	-0.508011	-0.99929	-1.00929	-1.46317	-1.96244	-1.13074	-0.766784	-1.37719	-0.666716	-0.591028	-0.652746	-0.44957	-0.420587	-0.701404	-0.988486	-0.426382	-0.478538	-0.678482	NA	-0.367571	-0.969052	0.0649448	7.10845	0.0155278	4.39853	0.0409271	3.42058	4.3151	0.651595	16.6092	21.642	51.9075	88.9693	28.8021	2.80869	39.563	3.32332	4.05931	7.0626	0.729804
P26358	DNMT1 AIM CXXC9 DNMT	DNA (cytosine-5)-methyltransferase 1 (Dnmt1) (EC 2.1.1.37) (CXXC-type zinc finger protein 9) (DNA methyltransferase HsaI) (DNA MTase HsaI) (M.HsaI) (MCMT)	-0.707783	-0.667576	-0.629874	-0.52171	-0.993724	-0.211619	-0.547383	-0.729745	-0.247011	-0.380786	-0.781095	-0.703776	-0.530173	-0.331668	-0.237336	-0.687437	-0.305763	-0.381486	-0.606482	-0.545179	NA	-0.604796	-1.11674	-0.556972	-0.271932	-0.685121	-0.629156	-0.0883029	10.3343	5.95573	3.53144	1.33721	20.0189	0.0154245	1.26107	7.52771	0.0547233	0.198438	11.8171	7.08266	1.01434	0.0580145	0.0264291	5.19713	0.00422628	0.158849	3.94351
P26368	U2AF2 U2AF65	Splicing factor U2AF 65 kDa subunit (U2 auxiliary factor 65 kDa subunit) (hU2AF(65)) (hU2AF65) (U2 snRNP auxiliary factor large subunit)	-0.990491	-0.713627	-0.750637	-0.652582	-1.17033	-0.537127	-0.582198	-0.743363	NA	-0.21354	-0.778874	-0.798608	-0.816821	-0.793674	-0.52985	-1.71677	-0.896414	-0.976837	-0.624866	-0.807771	-0.769335	-1.08792	-0.836222	-0.968555	-0.656585	-1.01921	-0.829837	-0.585395	18.8428	7.23652	4.50414	4.40921	11.4253	0.121858	1.5424	1.7077	NA	0.00435288	9.56234	7.6181	8.41816	1.26365	2.78263	35.932	12.2817	12.641	2.82273
P26373	RPL13 BBC1 OK/SW-cl.46	60S ribosomal protein L13 (Breast basic conserved protein 1)	-0.149982	-0.464202	-0.467144	-0.513879	-0.573228	-0.406802	-0.564413	-0.468968	-0.494851	-0.589515	-0.540626	-0.496718	-1.39055	-0.642004	NA	-0.494033	-0.164235	-0.429404	-0.504608	-0.470175	-0.517969	-0.547805	-0.454639	-0.603284	-0.575366	-0.569597	-0.456953	-0.779223	4.02041e-05	1.52734	1.39431	0.737764	6.41857	0.595332	8.0133	1.98212	0.0550534	0.319679	7.33222	5.03915	46.7583	9.59053	NA	2.26806	0.000281079	2.10553	0.0256837
P26583	HMGB2 HMG2	High mobility group protein B2 (High mobility group protein 2) (HMG-2)	-2.0608	-2.33549	NA	NA	-2.40873	-0.508816	-0.228754	-2.2772	NA	-0.744782	-1.37625	-2.07061	-1.84536	NA	-1.89413	-2.69435	NA	-2.37334	-1.14534	-0.739986	-1.93548	-1.92302	NA	-2.24906	NA	-2.10999	-2.09418	-1.93805	25.0116	51.6945	NA	NA	32.029	0.0306271	0.00846953	51.7603	NA	0.224244	15.3128	51.5524	28.862	NA	13.6442	55.2487	NA	39.5452	4.77557
P26599	PTBP1 PTB	Polypyrimidine tract-binding protein 1 (PTB) (57 kDa RNA-binding protein PPTB-1) (Heterogeneous nuclear ribonucleoprotein I) (hnRNP I)	-0.490202	-0.453046	-0.418185	-0.493815	-0.925149	-0.630057	-0.176353	-0.96047	-0.156673	NA	-0.688143	-0.598542	-0.756037	-0.482841	-0.473854	-1.4953	-0.505419	-0.827467	-0.470671	-0.396844	-0.79414	-1.29816	-0.38728	-0.810307	-0.345145	-1.78629	-0.635551	-0.471649	0.660248	0.723706	0.314415	2.01469	7.3256	3.00539	0.0150232	10.1325	0.0238239	NA	4.85834	3.65095	6.2646	1.04491	1.59978	25.2493	1.65439	7.98124	1.0312
P26639	TARS	Threonine--tRNA ligase, cytoplasmic (EC 6.1.1.3) (Threonyl-tRNA synthetase) (ThrRS)	-0.0374311	-0.64764	-1.35832	-1.06568	NA	-1.29406	-1.84521	-0.788512	-1.66967	-1.88391	-0.172634	-0.580858	-0.971851	-1.55798	-0.546953	-0.489913	-0.607413	-0.618525	-1.48134	-1.29848	-0.892409	-0.863052	-1.07479	-0.707754	-1.62254	-0.125016	-0.583582	-0.737441	0.00025578	1.33611	28.8824	15.1594	NA	32.2487	63.7371	9.87443	46.2772	72.0989	0.00170921	1.83413	9.15988	33.2521	1.68985	0.619337	0.711608	1.56415	43.8216
P26640	VARS G7A VARS2	Valine--tRNA ligase (EC 6.1.1.9) (Protein G7a) (Valyl-tRNA synthetase) (ValRS)	-0.0245622	-0.845758	-1.01041	-0.849741	-0.480388	-0.783725	-1.09814	-0.857781	-0.840216	-1.01712	NA	-0.411166	-0.875067	-0.854992	-0.740293	-0.854742	-0.851654	-0.861479	-0.76539	-0.806502	-0.968209	-0.857881	-0.746442	-0.826088	-0.806885	-0.314776	-0.834408	-0.826545	0.000693506	8.2403	2.50937	19.5979	0.108943	12.6787	31.7629	13.6233	15.1847	26.1166	NA	0.00824335	5.41922	19.9936	10.6925	13.7515	3.41192	10.2447	15.5171
P26641	EEF1G EF1G PRO1608	Elongation factor 1-gamma (EF-1-gamma) (eEF-1B gamma)	NA	-0.78724	-0.832241	-0.773	-0.787214	-0.70629	-1.31616	-0.787077	-1.34127	-1.55868	-0.75274	-0.392374	-0.922862	-1.53107	-0.790202	-0.691017	-0.792996	-0.781117	-1.03708	-0.863217	-0.956068	-0.62273	-0.679032	-0.908592	-1.32123	-0.572834	-0.707361	-0.976345	NA	5.40319	5.52994	12.6901	0.377245	9.71708	26.0659	6.60821	24.5914	50.1577	0.985525	0.0015369	12.701	48.0306	8.42348	5.05924	5.17584	5.70867	19.6179
P27348	YWHAQ	14-3-3 protein theta (14-3-3 protein T-cell) (14-3-3 protein tau) (Protein HS1)	-0.46201	-0.642474	-1.30049	-1.24571	-0.0535107	-0.397482	-0.608403	NA	-0.94425	-0.727427	-0.533793	-0.48666	-0.838018	-1.49832	-0.442568	-0.447818	-0.431509	-0.363314	-0.465553	-0.42955	-0.492542	-0.630262	-0.46548	-0.449887	-0.504423	-0.460968	-0.548162	-0.386534	2.13457	4.22609	38.3517	26.3375	0.0302524	1.06859	3.34887	NA	11.9499	5.44764	1.98133	0.70191	7.52224	29.2714	1.49998	0.763146	1.63431	0.743691	0.470493
P27352	GIF IFMH	Gastric intrinsic factor (Intrinsic factor) (IF) (INF)	NA	NA	NA	NA	NA	NA	NA	NA	NA	NA	NA	NA	NA	NA	NA	NA	NA	NA	NA	NA	NA	NA	NA	NA	NA	NA	NA	NA	NA	NA	NA	NA	NA	NA	NA	NA	NA	NA	NA	NA	NA	NA	NA	NA	NA	NA	NA
P27448	MARK3 CTAK1 EMK2	MAP/microtubule affinity-regulating kinase 3 (EC 2.7.11.1) (C-TAK1) (cTAK1) (Cdc25C-associated protein kinase 1) (ELKL motif kinase 2) (EMK-2) (Protein kinase STK10) (Ser/Thr protein kinase PAR-1) (Par-1a) (Serine/threonine-protein kinase p78)	NA	-0.0683685	NA	NA	-0.255955	NA	-0.107349	-1.05895	-0.448212	-1.18945	NA	-0.83468	-1.91981	-1.34596	-1.02983	NA	-0.278803	NA	-0.848478	-0.943731	-0.0382225	NA	-0.690794	-1.00263	NA	NA	-0.128375	-1.79067	NA	0.0027471	NA	NA	0.00865273	NA	0.0230493	18.7544	0.298297	23.0519	NA	2.3327	80.7167	32.293	11.2873	NA	0.150182	NA	7.21687
P27540	ARNT BHLHE2	Aryl hydrocarbon receptor nuclear translocator (ARNT protein) (Class E basic helix-loop-helix protein 2) (bHLHe2) (Dioxin receptor, nuclear translocator) (Hypoxia-inducible factor 1-beta) (HIF-1-beta) (HIF1-beta)	-2.65742	-1.52041	-2.13777	-1.25294	-0.346524	-1.11074	NA	-1.59827	-0.0827745	-0.636928	-2.67757	-2.12516	-1.00124	NA	-1.56094	-0.428729	-1.96718	-1.14522	-1.39921	-1.09386	-1.13541	-2.09847	-1.6543	NA	-1.71767	-2.63824	-1.11355	-1.69938	106.724	19.8782	65.8138	18.1063	0.0742976	11.3016	NA	30.901	0.0892396	0.348107	111.901	69.6187	0.731101	NA	34.7861	0.12011	45.8348	11.9093	17.3012
P27635	RPL10 DXS648E QM	60S ribosomal protein L10 (Laminin receptor homolog) (Protein QM) (Tumor suppressor QM)	NA	-0.509707	-0.799112	-1.15756	-0.765188	-0.222529	-0.513228	-0.719035	-0.239884	-0.357267	-0.428261	-0.38865	-1.04948	-0.566984	-0.10593	-0.273017	-0.164891	-0.510692	-0.310324	-0.386057	-0.308534	-0.272105	-0.504468	-0.9713	-0.817369	-0.381783	-0.40551	-0.749337	NA	1.22788	8.73978	27.329	5.59356	0.0127956	1.53645	5.37384	0.1058	0.335619	0.403819	0.381343	18.8486	2.6194	0.0019835	0.123657	0.000359961	1.35722	0.0924641
P27694	RPA1 REPA1 RPA70	Replication protein A 70 kDa DNA-binding subunit (RP-A p70) (Replication factor A protein 1) (RF-A protein 1) (Single-stranded DNA-binding protein) [Cleaved into: Replication protein A 70 kDa DNA-binding subunit, N-terminally processed]	-0.765449	-0.578683	-0.728673	-0.724034	-0.735332	-0.84531	-0.425528	-0.774688	-0.476659	-0.526302	-0.869057	-0.897307	-0.606444	NA	-0.646156	-0.598028	-0.537624	-0.569412	-0.888355	-0.649045	-0.459805	-0.734673	-0.948466	-0.636626	-0.831672	-0.724862	-0.630776	-0.657584	12.5451	1.44518	6.38504	1.20469	8.24909	0.553544	1.92701	10.8709	1.63935	1.50516	22.0542	19.4798	0.0212972	NA	5.7677	2.72517	3.07484	3.6648	18.4832
P27695	APEX1 APE APE1 APEX APX HAP1 REF1	DNA-(apurinic or apyrimidinic site) lyase (EC 3.1.-.-) (EC 4.2.99.18) (APEX nuclease) (APEN) (Apurinic-apyrimidinic endonuclease 1) (AP endonuclease 1) (APE-1) (REF-1) (Redox factor-1) [Cleaved into: DNA-(apurinic or apyrimidinic site) lyase, mitochondrial]	-1.33509	-2.07254	-2.21569	-1.87688	-1.66528	NA	NA	-1.29592	-1.40068	NA	-1.38948	-2.09726	-2.52912	-1.2654	NA	-3.90817	-0.899415	-3.72194	-0.296351	-0.69753	-1.06894	-1.85071	NA	-0.887188	NA	-1.13989	-1.18531	-0.814653	16.9829	24.9923	73.5844	50.8989	12.7298	NA	NA	9.15936	2.54435	NA	26.6188	32.5595	75.8356	8.38144	NA	86.0622	1.9406	77.8768	0.00833745
P27708	CAD	CAD protein [Includes: Glutamine-dependent carbamoyl-phosphate synthase (EC 6.3.5.5); Aspartate carbamoyltransferase (EC 2.1.3.2); Dihydroorotase (EC 3.5.2.3)]	-0.400414	-0.758006	-0.827375	-1.62351	-0.538719	-0.465145	-0.460716	-1.18731	-0.914778	-0.475369	-0.147868	-0.00941033	-0.83283	-0.868828	NA	-0.425453	-0.710624	-0.737359	-0.452232	-0.638309	-0.736704	-0.260475	-0.508649	-1.57773	-0.44778	-0.425324	-1.41914	-0.452186	0.0122313	9.26314	13.9466	69.1413	0.874667	0.244342	0.953207	24.957	13.1555	0.900869	0.002252	0.000209314	10.3376	11.6681	NA	1.29127	4.11261	6.11487	0.385559
P27816	MAP4	Microtubule-associated protein 4 (MAP-4)	NA	-0.646134	-0.574915	-0.703751	-0.190644	-1.05504	-1.05662	-0.967354	-1.47087	-1.57288	-0.773114	-1.08206	-2.06045	-1.69891	-1.40774	-0.860119	-0.797523	-0.780426	-1.10764	-1.02653	-0.890491	-1.10179	-0.846215	-0.970318	-1.10668	-0.505387	-0.822632	-0.881389	NA	4.76713	0.0419605	4.55491	0.00817176	27.9472	30.0359	8.56764	49.2015	57.09	14.0695	19.448	87.0349	65.9229	42.279	7.00192	10.9578	3.58388	21.9681
P27824	CANX	Calnexin (IP90) (Major histocompatibility complex class I antigen-binding protein p88) (p90)	-0.641902	-1.92186	-0.829842	-0.907457	-0.813105	NA	-0.51942	-1.40339	-0.516676	-0.923915	-0.561624	-0.990781	-1.45622	-0.591259	-0.840307	-1.9434	-0.452136	-2.19541	-0.476348	-2.13172	-1.06801	-1.75701	-0.933074	-2.33333	-0.609817	-0.658456	-0.47336	-1.08407	1.93284	43.5484	1.2134	7.97184	7.11563	NA	2.03074	26.7257	2.54396	6.91743	3.39638	11.5427	35.4891	4.4095	0.386221	48.0256	2.38767	70.7448	2.30374
P27986	PIK3R1 GRB1	Phosphatidylinositol 3-kinase regulatory subunit alpha (PI3-kinase regulatory subunit alpha) (PI3K regulatory subunit alpha) (PtdIns-3-kinase regulatory subunit alpha) (Phosphatidylinositol 3-kinase 85 kDa regulatory subunit alpha) (PI3-kinase subunit p85-alpha) (PtdIns-3-kinase regulatory subunit p85-alpha)	-0.534485	-0.846649	-0.172131	NA	-1.31779	-2.29253	-2.62457	-0.68548	-2.24023	-1.84943	-0.964606	-0.718036	-3.79009	-3.70972	-0.193222	-1.1668	-1.88589	-1.73678	-0.2711	-0.263353	-1.21464	-1.01527	NA	-0.857642	-0.430594	-0.138198	-0.817211	-0.789676	0.00996445	0.131947	0.000661769	NA	0.975409	91.2699	97.9507	0.0457016	67.3761	1.98608	5.22975	0.0376499	176.351	126.061	0.0262567	0.368928	38.6675	1.45366	0.0274735
P28066	PSMA5	Proteasome subunit alpha type-5 (EC 3.4.25.1) (Macropain zeta chain) (Multicatalytic endopeptidase complex zeta chain) (Proteasome zeta chain)	-1.99834	-0.715216	-2.02594	-1.02026	-0.16013	-0.217436	-1.03805	-0.559412	-1.12048	-0.980272	NA	NA	NA	NA	-0.637146	-0.556819	-0.687791	-1.16552	-0.0810027	-0.607511	-0.577377	-1.07528	-0.644206	-0.987309	-1.1285	-1.16095	-1.15083	-0.876828	78.7	2.95497	83.7371	30.793	0.0111684	6.5164e-05	17.4117	0.425289	18.9351	17.8235	NA	NA	NA	NA	0.559398	0.529218	3.46422	31.0003	4.41797e-05
P28070	PSMB4 PROS26	Proteasome subunit beta type-4 (EC 3.4.25.1) (26 kDa prosomal protein) (HsBPROS26) (PROS-26) (Macropain beta chain) (Multicatalytic endopeptidase complex beta chain) (Proteasome beta chain) (Proteasome chain 3) (HsN3)	NA	NA	-2.18255	NA	NA	NA	NA	NA	NA	NA	NA	NA	NA	NA	NA	NA	NA	NA	NA	NA	NA	NA	NA	NA	NA	NA	NA	NA	NA	NA	130.001	NA	NA	NA	NA	NA	NA	NA	NA	NA	NA	NA	NA	NA	NA	NA	NA
P28072	PSMB6 LMPY Y	Proteasome subunit beta type-6 (EC 3.4.25.1) (Macropain delta chain) (Multicatalytic endopeptidase complex delta chain) (Proteasome delta chain) (Proteasome subunit Y)	NA	-1.2079	-0.954461	-0.753184	-0.223151	-0.767454	-1.17985	NA	-0.517235	NA	-1.08711	-1.16149	-1.46975	-0.562409	NA	NA	-1.04027	-0.720972	-0.421105	-0.793663	-1.4164	-0.601827	-0.731414	-1.26649	-1.59184	NA	-1.00094	-0.359771	NA	28.9031	10.4925	2.91765	0.0164772	5.26898	10.7497	NA	0.777881	NA	19.2588	25.0391	47.0333	1.24608	NA	NA	13.2679	3.13811	0.188619
P28074	PSMB5 LMPX MB1 X	Proteasome subunit beta type-5 (EC 3.4.25.1) (Macropain epsilon chain) (Multicatalytic endopeptidase complex epsilon chain) (Proteasome chain 6) (Proteasome epsilon chain) (Proteasome subunit MB1) (Proteasome subunit X)	-1.25119	-0.897064	-0.76227	-0.807992	-0.805497	NA	-0.832647	NA	-1.02827	-1.18359	-0.760106	-0.944215	-1.00071	-0.869787	-0.390907	NA	-1.14747	-0.864859	-0.825029	-0.863724	-0.95487	-1.18096	-0.759207	-0.760398	-1.02209	-0.89856	-0.823637	-1.03621	35.5166	16.9993	18.2021	4.03638	8.37808	NA	12.3527	NA	7.91534	2.23491	11.4108	20.9097	19.2946	3.6104	0.223723	NA	5.46656	7.95555	9.39485
P28288	ABCD3 PMP70 PXMP1	ATP-binding cassette sub-family D member 3 (70 kDa peroxisomal membrane protein) (PMP70)	-0.166393	-0.774964	NA	-0.809718	-0.838643	-0.617518	-0.8222	-1.58116	-0.656878	-0.808452	-0.210654	-0.531227	-0.944141	-1.89569	-0.529581	-0.784773	-0.788653	-1.56445	-0.702082	-1.44842	-0.814864	-0.612462	-0.572541	-1.03293	-0.952445	-0.732849	-0.703614	-0.887756	0.010731	13.0608	NA	9.01429	4.00867	2.08597	7.83246	43.727	0.768453	11.4785	0.00692363	0.0685012	9.19503	68.2921	1.16509	10.1569	9.46588	41.5292	11.7158
[truncated: 3,257 more rows]
[truncated: 121 more columns]

## Sheet: Reciprocal BirA
			log2 fold change															-log10 specificity score (ES)															Number of significant enrichments compared to other APs															adjusted Fisher p-value
[truncated: 3,557 more rows]
[truncated: 43 more columns]
