# Supplementary material for: Landscape of nuclear transport receptor cargo specificity
Source: Mol Syst Biol. 2017 Dec 18;13(12):962. doi: 10.15252/msb.20177608 (PMC5740495; doi:10.15252/msb.20177608)
Supplement: Supplementary file 7 — Table EV5 [file MSB-13-962-s007.xlsx]

## Sheet: Legend
Table EV5: Overview of cargos tested in reciprocal BirA* experiments

## Sheet: Table
	Name used in this study	Uniprot accession number	Protein name	Other names	Fusion proteins with significant MS data	Largescale NTRs	Reciprocal NTRs (top hits, sorted by significant spcificity score)	cNLS Mapper mutation	Dilimot (short linear motif) mutation
1	APC3	P30260	Cell division cycle protein 27 homolog	CDC27, ANAPC3	BirA*-APC3	IPO4, IPO5	IPO8, IPO7, IMA4, IPO5	-	-
2	CSN4	Q9BT78	COP9 signalosome complex subunit 4	COPS4	none	XPO7	-	-	-
3	DKC1	O60832	H/ACA ribonucleoprotein complex subunit 4	NOLA4	BirA*-DKC1 DKC1-BirA*	IMA1, IMA5	IMA7, IMA5, IPO7, IMA1	-	-
4	EIF3D	O15371	Eukaryotic translation initiation factor 3 subunit D	EIF3S7	BirA*-EIF3D	IPO4, IPO5	IPO5, IPO8, IPO7, IMA5	-	Δ530-547 nucleoplasmic retention
5	EXOSC10	Q01780	Exosome component 10	EXOSX, PMSCL, PMSCL2, RRP6	BirA*-EXOSC10 EXOSC10-BirA*	IMA1, IMA5, XPO1	XPO5, IMA5, IPO5	Δ774-805 cytoplasmic enrichment	Δ735-742 no effect detectable
6	HAUS2	Q9NVX0	HAUS augmin-like complex subunit 2	CEP27	none	IPO4, IPO5	-	-	-
7	INTS11	Q5TA45	Integrator complex subunit 11	INT11, RC68, CPSF3L	INTS11-BirA*	IMA1, IMA5	XPOT, IMA1	Δ460-479 cytoplasmic enrichment	-
8	RPAC2	Q9Y2S0	DNA-directed RNA polymerases I and III subunit RPAC2	POLR1D	none	IMA1, IMA5	-	-	-
9	RPC3	Q9BUI4	DNA-directed RNA polymerase III subunit RPC3	POLR3C	BirA*-RPC3	IMA1, IMA5	IMA7, IMA1, IMA3, IMA5	Δ198-220 cytoplasmic enrichment	Δ198-203 no effect detectable
10	SRC2	Q15596	Nuclear receptor coactivator 2	NCOA2, BHLHE75, TIF2	none	TNPO1, TNPO2	IMA4, IMA5	-	-
