# Supplementary material for: Landscape of nuclear transport receptor cargo specificity
Source: Mol Syst Biol. 2017 Dec 18;13(12):962. doi: 10.15252/msb.20177608 (PMC5740495; doi:10.15252/msb.20177608)
Supplement: Supplementary file 8 — Table EV6 [file MSB-13-962-s008.xlsx]

## Sheet: Legend
Table EV6: Short linear motifs predicted by Dilimot and cNLSs predicted by cNLS Mapper
Tab 1: DILIMOT: C-Term BirA* fusion
	n	Sequences with motif
	nt	Total number of motifs
	M	Significant enriched cargos
Tab 2: DILIMOT: N-Term BirA* fusion
	n	Sequences with motif
	nt	Total number of motifs
	M	Significant enriched cargos
Tab 3: cNLS Mapper

## Sheet: DILIMOT C-Term BirA fusion
DILIMOT: C-Term BirA* fusion
NTR	Motif	n	nt	M	Bayes	Enrichment
XPO2	[KR]x[KR]x[DE][DE]	33	43	61	11.164	1.308e-11
XPO2	[KR][KR]x[KR]x[DE]	33	51	61	11.162	2.434e-11
XPO2	KxxKxK	36	75	61	10.773	1.101e-11
XPO2	[FILMV]xx[DE][DE][DE][DE]	25	34	61	9.656	6.258e-10
XPO2	[KR][KR][KR]xxx[ST]	31	48	61	8.323	5.301e-09
XPO2	[DE]xxxx[KR]x[KR]	54	190	61	7.872	3.188e-08
XPO2	[KR]xxx[ST]x[DE]	55	138	61	7.871	2.99e-08
XPO2	DxxxxKxK	25	27	61	7.694	2.125e-08
XPO2	[DE][DE]xx[DE]xx[FILMV]	40	62	61	6.687	5.765e-08
XPO2	[DE]xxx[KR][KR][KR]	32	45	61	6.623	4.41e-08
IPO11	EExxxE	39	107	58	6.586	2.205e-07
IPO11	[KR]xx[FILMV][KR]xx[KR]	34	40	58	6.488	2.204e-07
IPO11	ExxxxxEE	39	107	58	6.461	1.724e-07
IPO11	[DE][DE]x[KR]xxx[DE]	29	38	58	5.288	2.049e-06
IPO11	ExExxxE	35	95	58	5.242	3.587e-07
IPO11	ExxxxEE	35	102	58	5.216	3.589e-07
IPO11	ExQxxxxE	29	39	58	4.898	1.929e-06
IPO11	[DE][DE]x[FILMV]x[KR]	35	63	58	3.837	1.419e-05
IPO11	ExExxxxA	31	43	58	3.463	9.01e-06
IPO11	AxxxxxKE	27	30	58	3.316	3.695e-06
IPO4	[DE]x[DE][DE]x[DE]	72	223	185	11.117	5.48e-13
IPO4	[DE]x[DE][DE][DE]	81	271	185	11.052	1.223e-12
IPO4	[DE][DE]x[DE][DE]	75	239	185	2.221	8.386e-10
IPO4	[DE]x[DE][DE][DE][DE]	47	151	185	-0.431	4.562e-08
IPO4	[DE][DE][DE][DE]x[DE]	46	142	185	-0.431	3.638e-08
IPO4	[ST]Gx[DE][DE]x[DE][DE]	8	8	185	-0.431	1.302e-07
IPO4	[ST][DE]xx[DE][DE]	56	72	185	-0.507	1.449e-07
IPO4	[ST][DE]x[DE][DE][DE]	35	44	185	-1.473	3.997e-07
IPO4	[ST]Gx[DE]xx[DE][DE]	14	14	185	-1.921	6.126e-07
IPO4	[KR][ST][ST]xx[DE][DE][DE]	7	7	185	-2.458	3.203e-06
IPO5	[ST][ST]x[DE][ST]xH[ST]	5	5	150	0.899	1.892e-07
IPO5	PxPxP[FILMV][KR][KR]	5	5	150	0.082	9.619e-07
IPO5	[DE]x[DE][ST]N[DE][DE]	5	5	150	-0.431	1.973e-07
IPO5	DPxxxPxK	7	7	150	-0.471	3.044e-06
IPO5	Ax[KR][KR]x[KR][DE][KR]	5	5	150	-0.507	3.366e-08
IPO5	KKEKxxxD	5	5	150	-0.744	2.2e-07
IPO5	GPxxxTSS	5	5	150	-0.775	1.596e-06
IPO5	KxGPxK	7	7	150	-1.878	1.082e-06
IPO5	[ST][DE]Q[ST]xx[ST]	10	10	150	-3.027	1.136e-05
IPO5	PxGG[ST]xG	7	7	150	-4.846	9.958e-05
IMA5	[DE][DE][DE]xxxx[KR]	92	181	180	11.264	2.428e-25
IMA5	[DE]xxxx[DE][DE][DE]	104	360	180	10.667	1.023e-30
IMA5	[KR][KR]x[KR]x[DE]	90	147	180	10.607	1.424e-28
IMA5	ExxxxEE	110	270	180	10.486	6.582e-26
IMA5	KKxK	102	324	180	10.332	5.688e-31
IMA5	[KR][KR][KR][KR]	108	347	180	10.067	1.047e-33
IMA5	[DE]xxxx[KR][KR][KR]	92	171	180	4.87	4.575e-30
IMA5	[KR][KR]x[KR]xx[DE]	98	167	180	4.223	1.472e-37
IMA5	[DE]x[DE]xx[KR]	159	612	180	4.205	5.857e-25
IMA5	[KR][KR][KR]xxx[DE]	95	182	180	3.962	1.46e-29
IMA1	[KR]x[KR][KR][KR]	117	363	188	10.677	3.795e-42
IMA1	[KR][KR][KR][KR]	119	426	188	10.432	0
IMA1	[ST]xxx[KR][KR][KR]	113	188	188	6.569	1.123e-45
IMA1	[KR][KR]x[KR]xx[DE]	108	208	188	5.652	1.032e-46
IMA1	[KR][KR][KR]xxxx[DE]	107	240	188	5.178	2.982e-42
IMA1	[KR][KR][KR]xxx[DE]	111	223	188	5.178	2.05e-42
IMA1	[KR][KR]x[KR]x[DE]	114	203	188	4.945	0
IMA1	[KR]x[KR][KR]x[KR]	110	372	188	4.489	1.43e-43
IMA1	[KR]xxx[KR]x[KR][KR]	107	267	188	4.489	1.932e-38
IMA1	KKxK	121	398	188	3.282	2.238e-48
IMA6	[DE]x[DE]x[DE]xx[DE]	15	36	20	-0.877	1.448e-05
IMA6	[DE][DE][DE]xxxx[KR]	14	21	20	-1.99	0.0001527
IMA6	[DE]xxxx[DE][DE][DE]	15	47	20	-2.245	6.525e-05
IMA6	[DE]xx[DE][ST]xx[KR]	12	16	20	-3.264	0.0003698
IMA6	[KR]x[KR]xx[FILMV]x[DE]	15	20	20	-3.341	0.001604
IMA6	[DE]xxx[ST]Ax[KR]	9	11	20	-3.663	0.001212
IMA6	KxxxxLxE	15	20	20	-3.944	0.003932
IMA6	KExxxE	14	21	20	-4.156	0.002101
IMA6	[FILMV]x[DE][FILMV]xx[DE][DE]	11	11	20	-4.434	0.0007304
IMA6	AxxAxxK	13	17	20	-9.619	0.000878
KPNB1	[KR][KR][KR]xxx[DE]	63	113	120	12.382	7.196e-18
KPNB1	[DE]x[KR][KR]	110	390	120	12.332	6.771e-17
KPNB1	[DE]x[DE]xx[KR]	106	414	120	11.791	8.991e-16
KPNB1	EExxK	76	160	120	11.594	2.502e-16
KPNB1	[DE]xx[KR][KR]xx[DE]	64	122	120	11.581	6.495e-17
KPNB1	KxKxE	63	121	120	11.551	5.004e-16
KPNB1	ExxxKK	64	107	120	11.354	1.156e-16
KPNB1	[DE]xxxx[DE][DE][DE]	68	183	120	10.374	1.641e-16
KPNB1	EEE	83	255	120	9.722	7.227e-17
KPNB1	[DE][DE][DE][DE]	73	270	120	9.288	2.447e-20
NTF2	TxxSxxxS	94	196	194	12.052	1.018e-18
NTF2	[DE][DE]xxxx[KR]	165	542	194	11.503	1.065e-20
NTF2	ExKxxxxE	90	154	194	10.884	1.086e-18
NTF2	[DE][KR]xxxx[DE]	156	486	194	10.636	1.025e-18
NTF2	[DE]xx[DE]x[DE]	164	687	194	10.636	6.88e-19
NTF2	[KR]xx[DE]xxx[KR]	164	568	194	10.524	5.036e-19
NTF2	[DE]xx[DE]xx[KR]	168	553	194	9.923	1.591e-19
NTF2	[DE]x[DE]xx[KR]	166	577	194	9.762	5.68e-22
NTF2	[DE]x[DE]x[DE]	165	761	194	9.637	1.976e-19
NTF2	KxxExxE	96	163	194	9.559	5.984e-19
NXT1	[KR]x[KR]xxx[DE]	137	428	159	10.991	8.244e-18
NXT1	[KR]x[DE]x[DE]	131	396	159	10.311	6.337e-18
NXT1	[DE]xxxxx[DE][KR]	135	422	159	10.26	4.317e-19
NXT1	[KR]x[DE]xxx[DE]	130	357	159	10.109	1.484e-18
NXT1	[KR]x[DE][KR]	130	363	159	10.082	1.256e-18
NXT1	[KR]xx[DE]xx[DE]	136	434	159	9.855	3.065e-19
NXT1	[KR]xx[DE]xxx[KR]	140	532	159	9.828	1.467e-19
NXT1	[DE]x[DE]x[DE]	138	712	159	9.475	1.009e-18
NXT1	[DE]xx[KR]xx[DE][DE]	79	129	159	9.132	2.704e-21
NXT1	[DE][DE]xx[DE][KR]	72	87	159	8.817	2.82e-22
NXT2	[DE]xxxxx[DE][KR]	77	312	88	13.119	9.189e-12
NXT2	[ST]xxxx[ST][KR][ST]	41	57	88	12.613	4.719e-12
NXT2	EExxxxS	53	113	88	12.611	4.762e-13
NXT2	[ST]x[ST][ST]x[KR]	44	62	88	12.117	2.181e-12
NXT2	[DE]x[DE]x[ST][KR]	37	43	88	11.42	3.872e-12
NXT2	[KR]xx[DE][DE][DE]	47	77	88	10.995	1.597e-14
NXT2	[KR][DE]x[DE]x[DE]	43	113	88	10.725	2.146e-13
NXT2	[DE]xx[KR]xx[DE][DE]	49	88	88	10.382	7.291e-16
NXT2	ExxxxEE	53	146	88	10.167	3.489e-11
NXT2	[KR]x[DE]x[DE]x[DE]	47	73	88	9.648	1.341e-17
TNPO2	PxxxPxP	109	439	180	11.979	7.069e-27
TNPO2	PPxxxxxP	98	410	180	11.763	1.223e-25
TNPO2	QxxPP	74	146	180	11.757	1.493e-24
TNPO2	PxPxxxx[ST]	119	371	180	11.505	2.352e-24
TNPO2	SxPxS	99	204	180	11.273	1.08e-23
TNPO2	PSxxxxxS	98	219	180	10.693	2.635e-20
TNPO2	[ST]Pxxx[ST]x[ST]	76	123	180	10.058	2.97e-26
TNPO2	[ST]xxx[ST][ST]x[ST]	104	380	180	10.007	1.17e-22
TNPO2	[ST]x[ST]xxx[ST][ST]	106	379	180	9.885	6.358e-24
TNPO2	PPP	103	550	180	6.191	7.038e-26
XPO1	[ST][ST]xPxx[ST]	32	49	66	15.215	9.744e-12
XPO1	[ST][ST]xxx[ST][ST]	44	133	66	14.322	3.722e-12
XPO1	SSSxxxS	28	38	66	14.007	8.291e-12
XPO1	Pxx[ST]xx[ST][ST]	33	50	66	13.969	3.155e-11
XPO1	Pxx[ST]xx[KR]	49	98	66	13.348	1.673e-10
XPO1	[KR]xxxx[KR][ST][ST]	33	37	66	12.646	4.17e-11
XPO1	VxxKxxxP	29	37	66	12.428	7.156e-11
XPO1	[ST]xxxx[KR][FILMV][DE]	36	66	66	11.629	8.876e-10
XPO1	[ST]x[ST]xx[ST]xA	32	49	66	11.482	1.374e-10
XPO1	ExxxKxxA	37	60	66	11.043	5.198e-11

## Sheet: DILIMOT N-Term BirA fusion
DILIMOT: N-Term BirA* fusion
NTR	Motif	n	nt	M	Bayes	Enrichment
XPO2	[DE][DE][DE]xxx[DE]	15	57	29	-4.608	0.000281
XPO2	[DE][DE]xxx[DE]x[DE]	14	45	29	-5.9	0.002838
XPO2	[DE]xx[DE]x[DE][DE]	15	55	29	-5.9	0.000689
XPO2	[DE]x[DE]xx[DE]x[DE]	14	45	29	-5.9	0.002591
XPO2	[DE]x[DE]x[DE]x[DE]	14	56	29	-5.9	0.001178
XPO2	[DE]xx[DE][DE][DE]	15	56	29	-5.9	0.002483
XPO2	[DE]x[DE][DE][DE]	15	69	29	-5.9	0.002343
XPO2	[DE]x[DE][DE]xx[DE]	14	50	29	-6.865	0.01319
XPO2	EEE	17	66	29	-7.103	0.005752
XPO2	ExxxxExE	15	34	29	-7.645	0.0453
IPO13	[DE]x[DE][DE]xx[DE]	54	163	106	11.501	2.771e-15
IPO13	[DE]x[DE]x[DE]xx[KR]	47	100	106	11.446	8.72e-16
IPO13	[DE][DE]x[DE]xx[DE]	55	171	106	11.275	2.685e-16
IPO13	[DE]xx[DE]x[DE][DE]	53	172	106	11.107	3.901e-15
IPO13	[DE]x[DE][DE]xxx[DE]	54	169	106	11.052	4.75e-16
IPO13	[DE][DE]x[DE][DE]	57	217	106	10.158	4.1e-17
IPO13	[DE]x[DE]x[DE]x[DE]	55	221	106	10.137	8.67e-19
IPO13	[DE]x[DE][DE][DE]	60	247	106	9.782	6.278e-20
IPO13	[DE][DE][DE]x[DE]	58	232	106	9.782	2.845e-19
IPO13	[DE][DE][DE][DE]	62	279	106	9.064	5.438e-22
IPO4	[DE]x[DE][DE]	131	589	198	-7.103	0.02772
IPO4	[DE][ST]x[DE]	97	202	198	-7.45	1
IPO4	[ST]xx[DE]x[DE]	117	282	198	-7.45	1
IPO4	[DE][ST]xx[DE]	103	225	198	-7.45	1
IPO4	[ST][DE]xxx[DE]	101	259	198	-7.45	1
IPO4	[ST]xxx[DE]xx[DE]	105	257	198	-7.45	0.7058
IPO4	[DE]xxx[DE]xx[DE]	109	370	198	-7.645	1
IPO4	[DE][DE]xxxx[DE]	116	406	198	-7.645	1
IPO4	[DE][DE]x[DE]	120	561	198	-7.645	1
IPO4	[DE]x[DE]x[DE]	123	535	198	-7.645	0.1363
IPO5	[DE][ST]xxxx[KR]	83	157	177	-7.45	1
IPO5	[DE][DE]xxxx[ST]	92	256	177	-7.45	1
IPO5	[DE][ST]xxx[DE]	93	236	177	-7.45	1
IPO5	[DE]xxx[DE]x[ST]	88	208	177	-7.45	1
IPO5	[DE][DE][ST]	94	239	177	-7.45	1
IPO5	[DE][DE]xxx[DE]	111	486	177	-7.645	1
IPO5	[DE]x[DE]x[DE]	113	515	177	-7.645	0.0653
IPO5	[DE][DE]xxxxx[DE]	107	446	177	-7.645	1
IPO5	[DE]xxxx[DE][DE]	100	418	177	-7.645	1
IPO5	[KR]x[DE]xxxx[DE]	81	178	177	-7.645	1
IMA5	[DE][DE][DE]xxx[DE]	31	138	73	-1.687	0.0001173
IMA5	[DE]x[DE][DE][DE]	32	182	73	-2.245	0.000162
IMA5	ExExE	36	132	73	-2.509	9.689e-05
IMA5	[ST][DE][DE][DE]	30	69	73	-2.933	0.0002829
IMA5	[DE][DE][DE]x[DE]	32	170	73	-2.933	5.426e-05
IMA5	EExxxxE	32	100	73	-4.821	0.009603
IMA5	[DE][DE][DE][DE]	30	190	73	-5	0.0006513
IMA5	ExEE	34	146	73	-5.591	0.007304
IMA5	EExxE	31	127	73	-7.645	1
IMA5	[DE]x[DE]xxG	32	57	73	-7.8	1
IMA1	[DE]x[DE]xx[DE][DE]	23	66	46	2.111	6.854e-08
IMA1	[DE][DE][DE]x[DE]	25	100	46	-0.202	4.566e-07
IMA1	[DE]x[DE]xx[DE]x[DE]	22	63	46	-0.376	1.107e-05
IMA1	[DE]x[DE]x[DE]x[DE]	21	75	46	-0.96	8.499e-06
IMA1	[DE]xxxx[DE][DE][DE]	21	74	46	-1.805	6.976e-05
IMA1	[DE]x[DE]xxx[DE][DE]	20	60	46	-2.245	0.0001447
IMA1	[DE][DE]x[DE]x[DE]	21	79	46	-2.327	5.5e-05
IMA1	[DE]x[DE][DE]x[DE]	20	76	46	-3.282	0.000389
IMA1	[DE]x[DE]x[DE]xx[DE]	21	71	46	-5.008	7.061e-07
IMA1	[DE][DE]xxx[DE]x[DE]	20	60	46	-9.913	0.0003569
KPNB1	KSxxxS	17	30	41	-4.883	0.005665
KPNB1	[ST]xxxx[DE][DE][DE]	18	25	41	-6.099	0.0188
KPNB1	[ST]x[ST]xP	22	59	41	-6.568	1
KPNB1	Px[ST]xxxx[ST]	21	62	41	-6.568	1
KPNB1	Pxx[ST]xxx[DE]	18	36	41	-6.688	1
KPNB1	[DE]xxxxxP[KR]	17	25	41	-6.697	1
KPNB1	[DE][DE]xxx[DE]x[DE]	18	60	41	-6.811	0.1192
KPNB1	[DE][DE][DE][DE]	19	84	41	-7.338	0.2088
KPNB1	[ST][DE][DE]	27	97	41	-7.45	1
KPNB1	GxSS	17	32	41	-7.645	1
NTF2	[ST][ST]xP	98	218	183	-3.765	0.2156
NTF2	SxSS	85	208	183	-5.497	0.07127
NTF2	[ST]xxxx[ST]xP	84	200	183	-6.568	1
NTF2	[ST]xxP[ST]	84	202	183	-6.568	1
NTF2	[ST]xxxxPx[ST]	81	218	183	-6.568	1
NTF2	Pxxx[ST]xx[ST]	83	224	183	-6.568	1
NTF2	[ST]Pxx[ST]	86	241	183	-6.568	1
NTF2	Px[ST]x[ST]	87	197	183	-6.568	1
NTF2	[ST]Pxxxxx[ST]	87	215	183	-6.568	1
NTF2	[DE][DE]xx[DE]	107	419	183	-7.645	1
NXT1	[KR]x[KR]xxx[KR][KR]	17	27	36	-3.892	0.0001358
NXT1	[DE]xxxx[DE][DE][DE]	16	71	36	-5.564	0.001735
NXT1	[DE]xx[DE][DE][DE]	17	72	36	-5.708	0.001526
NXT1	[DE][DE][DE]x[DE]	17	85	36	-5.714	0.001066
NXT1	[DE][DE][DE][DE]	18	98	36	-5.771	0.0003866
NXT1	[DE][DE]xxxx[DE][DE]	16	59	36	-5.831	0.00146
NXT1	ExxxEE	18	54	36	-7.452	0.05105
NXT1	[DE]xxxx[DE][DE]	23	128	36	-7.645	1
NXT1	ExEE	17	66	36	-7.645	1
NXT1	[KR]x[KR]G	16	33	36	-7.767	1
NXT2	[DE][DE][DE]x[DE]	29	118	60	-1.793	1.574e-06
NXT2	[DE][DE][DE]xxx[DE]	27	93	60	-2.657	7.853e-06
NXT2	[DE][DE]xxx[DE]x[DE]	26	87	60	-2.947	2.237e-05
NXT2	[DE]xxxx[DE][DE][DE]	27	91	60	-2.961	3.635e-06
NXT2	[DE]x[DE][DE]xxx[DE]	27	79	60	-4.258	0.0001846
NXT2	[DE][DE][DE][DE]	27	137	60	-4.479	4.629e-05
NXT2	ExEE	31	108	60	-4.653	0.0002976
NXT2	[DE]x[DE][DE][DE]	27	127	60	-5.708	0.0008364
NXT2	SSxS	28	87	60	-6.84	1
NXT2	[KR]xx[ST]xxx[DE]	37	84	60	-7.45	1
TNPO1	PxxxxGxG	45	86	97	13.817	4.596e-12
TNPO1	SxxPP	49	114	97	11.565	1.29e-12
TNPO1	PxxxxQP	40	103	97	10.324	3.994e-16
TNPO1	SxPP	44	109	97	9.278	3.922e-10
TNPO1	PPxxxxxG	41	91	97	8.719	1.14e-11
TNPO1	TxxxxPP	40	66	97	8.36	3.372e-11
TNPO1	PxPxxxxG	43	91	97	7.879	3.483e-09
TNPO1	Pxxxx[ST]xP	55	159	97	7.645	1.357e-10
TNPO1	[ST]xxxQP	42	65	97	7.106	4.955e-09
TNPO1	PxxxxSxP	46	104	97	6.783	5.103e-10
TNPO2	SxxPP	84	174	196	14.621	3.315e-15
TNPO2	PPxP	92	585	196	13.926	1.628e-17
TNPO2	PxxxxxPP	85	471	196	13.914	8.111e-16
TNPO2	PxxxPxP	98	506	196	13.798	8.337e-18
TNPO2	PPxxx[ST]	103	261	196	13.64	8.43e-16
TNPO2	PxxxxPP	87	483	196	13.561	6.008e-17
TNPO2	PxxPxxxP	93	487	196	13.441	1.597e-17
TNPO2	PPxxxxP	88	493	196	13.426	1.041e-16
TNPO2	PxPxxxP	101	512	196	13.386	2.467e-19
TNPO2	PPxxxxxP	90	480	196	13.078	3.444e-20
XPO7	[DE]x[DE][DE][DE]	55	226	117	2.221	1.219e-09
XPO7	ExEE	53	161	117	-4.846	0.00022
XPO7	SxxxxxSS	55	151	117	-5.333	0.002899
XPO7	[ST][ST]xxxxxP	56	124	117	-6.568	1
XPO7	SxxxSxS	52	190	117	-6.84	1
XPO7	SxxSxxS	52	168	117	-6.84	0.08795
XPO7	SSxS	56	166	117	-6.84	0.07092
XPO7	[DE][DE]xxx[DE]	68	358	117	-7.645	1
XPO7	[KR]x[DE]xxxx[DE]	55	129	117	-7.645	1
XPO7	[DE]x[DE]xxxx[DE]	68	310	117	-7.645	1

## Sheet: cNLS Mapper
cNLS Mapper
Protein	Starting position	predicted monopartite NLS	predicted bipartite NLS	Score
INTS11	469	LLPEAKKPRLL		8.5
	460		LLKREMAQGLLPEAKKPRL	12	selected for further analysis
	565		EDPGTKVLLVSWTYQDEELGSFLTSLLKKGLP	5.2
EXOSC10	774		ENAAKKRERATSDPRTTEQKQEKKRLKISKKP	6.6	selected for further analysis
	774		ENAAKKRERATSDPRTTEQKQEKKRLKIS	6.8
	798		RLKISKKPKDPEPPEKEFTPYDYSQSDFKAFAG	5.5
RPC3	195	LIGKGKRRRSSDE		7.5
	197	GKGKRRRSSD		8
	211	GEPKAKRPKYT		11.5
	196		IGKGKRRRSSDEDAAGEPKAKRPKY	8.7
	196		IGKGKRRRSSDEDAAGEPKAKRPK	8
	196		IGKGKRRRSSDEDAAGEPKAKRPKYTTD	6.3
	198		KGKRRRSSDEDAAGEPKAKRPKY	14.3	selected for further analysis
	361		RCARIFRLVLQKKHIEQKQVEDFAMIPAKEAKD	5.1
