# Supplementary material for: Landscape of nuclear transport receptor cargo specificity
Source: Mol Syst Biol. 2017 Dec 18;13(12):962. doi: 10.15252/msb.20177608 (PMC5740495; doi:10.15252/msb.20177608)
Supplement: Supplementary file 9 — Table EV7 [file MSB-13-962-s009.xlsx]

## Sheet: Legend
Table EV7: Clusters of transcription factors (TF)

## Sheet: Table
		-log10 specificity score (ES)
Cluster	Uniprot accession number	ES IMA1-C	ES IMA1-N	ES IMA5-C	ES IMA5-N	ES IMA6-C	ES IPO4-C	ES IPO4-N	ES IPO11-C	ES NTF2-C	ES NTF2-N	ES TNPO2-C	ES TNPO2-N	ES IPO5-C	ES IPO5-N	ES NXT1-C	ES NXT1-N	ES NXT2-C	ES NXT2-N	ES RAN-C	ES RAN-N	ES XPO1-C	ES TNPO1-N	ES KPNB1-C	ES KPNB1-N	ES XPO7-N	ES XPO2-C	ES XPO2-N	ES IPO13-N	Protein names	Gene names
1	Q9UGU5	80.6896	69.1554	58.6656	54.319	47.236	0	0	32.3041	0	0	24.3149	32.9002	0	0	43.1537	34.4499	46.4627	50.5323	14.6831	26.7565	23.3113	42.1021	38.5639	36.4815	21.0479	78.7037	61.5665	26.4838	HMG domain-containing protein 4 (HMG box-containing protein 4) (High mobility group protein 2-like 1) (Protein HMGBCG)	HMGXB4 HMG2L1 HMGBCG
1	Q92785	74.5126	110.833	65.3962	48.0144	37.0139	0	0	68.7906	2.32302	0.186287	48.4619	50.4413	0.0115601	0	7.48547	16.4578	46.8564	54.0425	0.255211	11.4213	25.0872	45.1346	0.15089	46.4885	1.5197	43.7942	32.5527	58.0027	Zinc finger protein ubi-d4 (Apoptosis response zinc finger protein) (BRG1-associated factor 45D) (BAF45D) (D4, zinc and double PHD fingers family 2) (Protein requiem)	DPF2 BAF45D REQ UBID4
1	Q9NX58	99.9716	68.5422	132.879	114.467	24.0232	0	0	38.9181	7.95664	10.4399	52.8611	71.1586	72.0235	19.4679	15.1013	57.2253	42.17	65.443	10.1711	38.5307	39.5803	47.3366	0.517864	0.00137414	0.22407	3.43763	0.001567	0.000679957	Cell growth-regulating nucleolar protein	LYAR PNAS-5
1	P51531	87.0792	105.515	52.5946	38.4455	50.4497	0	0	29.9927	4.59266	1.62153	46.3841	36.0396	0.691515	0	18.6873	6.5083	30.4344	18.4285	1.12161	6.6672	1.13835	24.3828	2.10026	43.4415	4.9669	50.4878	53.3825	43.1435	Probable global transcription activator SNF2L2 (EC 3.6.4.-) (ATP-dependent helicase SMARCA2) (BRG1-associated factor 190B) (BAF190B) (Protein brahma homolog) (hBRM) (SNF2-alpha) (SWI/SNF-related matrix-associated actin-dependent regulator of chromatin subfamily A member 2)	SMARCA2 BAF190B BRM SNF2A SNF2L2
1	Q68CP9	111.616	89.4938	42.5636	41.1781	43.5501	0	0.253115	33.2378	9.77399	7.19965	29.1132	33.2723	2.771	0.00198481	14.6932	7.56359	32.0332	33.7986	10.571	12.1983	3.58505	15.9291	28.5801	86.1101	12.2149	57.3818	59.1474	13.9583	AT-rich interactive domain-containing protein 2 (ARID domain-containing protein 2) (BRG1-associated factor 200) (BAF200) (Zinc finger protein with activation potential) (Zipzap/p200)	ARID2 KIAA1557
1	Q86U86	127.809	136.822	33.4907	59.6376	56.5572	0.000375035	1.65612	24.7313	16.3035	10.4552	14.536	22.0599	2.73855	0	17.5123	7.58181	24.1563	34.9714	12.2082	18.0212	12.2097	24.868	54.0841	88.5042	17.5945	65.1822	64.7857	11.1518	Protein polybromo-1 (hPB1) (BRG1-associated factor 180) (BAF180) (Polybromo-1D)	PBRM1 BAF180 PB1
1	Q9UBB5	69.8517	38.9628	131.859	73.5217	76.7812	0	0	26.4568	0	0	29.9505	29.0899	0	0	43.1068	41.5007	37.4542	30.0851	3.62215	6.45923	0	11.4287	16.3014	1.45265	30.233	18.5813	28.1274	8.83593	Methyl-CpG-binding domain protein 2 (Demethylase) (DMTase) (Methyl-CpG-binding protein MBD2)	MBD2
1	Q8IYH5	66.8401	57.4381	0	40.2676	56.7082	2.62981	1.48164	49.9296	0.878484	1.01731	2.06e-05	0.0262357	0.000171896	0.000428601	0.234565	7.00379	47.2611	50.5512	0.0412888	0	12.7048	3.69838	23.454	61.6357	64.5921	120.235	85.4779	13.5255	ZZ-type zinc finger-containing protein 3	ZZZ3
1	Q9BTC8	122.632	29.1952	83.6474	34.0345	106.489	7.07726	14.6422	47.0305	7.00367	1.262	0	14.1555	0	0	12.9383	1.55485	11.3046	1.29602	3.94707	15.6775	0	19.4384	11.9755	25.6464	13.3046	40.4041	41.1497	30.2118	Metastasis-associated protein MTA3	MTA3 KIAA1266
1	O75478	90.831	0	0	57.635	0.0045577	0	0	0	0	0	0	0	0	0	12.6966	21.5865	93.0747	88.7354	0	0	0	0	21.8317	76.9492	12.867	101.291	110.75	0.00126664	Transcriptional adapter 2-alpha (Transcriptional adapter 2-like) (ADA2-like protein)	TADA2A TADA2L KL04P
1	P35232	6.54521	82.4724	0	38.5001	96.2384	0	0	14.1067	0.508016	0.0101353	0	0	97.4502	14.4429	0	22.7321	0	30.8807	5.21385	54.0227	9.38766	8.56171	0	68.4675	29.0088	0	1.16503	2.76845	Prohibitin	PHB
1	Q3T8J9	137.618	64.4756	0	0.9591	3.27e-05	24.9749	0	0	0	0	74.7477	25.5322	102.68	62.0775	9.60744	0	0.000609835	0	0	0	0	45.054	9.90387	0.305148	0	0	0	0	GON-4-like protein (GON-4 homolog)	GON4L GON4 KIAA1606
1	Q8WUU5	109.221	99.3561	0.738072	1.20681	97.4486	1.01834	0.0113303	76.7481	0.649672	0.180058	0	0	0.00137733	0	0.907143	3.7833	46.7773	7.84755	0.0540682	0	2.78724	5.33381	47.3538	0	72.2969	118.62	12.9761	0.751295	GATA zinc finger domain-containing protein 1 (Ocular development-associated gene protein)	GATAD1 ODAG
1	P21675	116.372	116.027	74.7174	43.1483	16.8574	0.0697237	0.350808	16.6827	0.129771	0.025562	0.0244473	6.2405	74.5666	0.215351	5.85323	2.24191	16.2463	12.7105	0.204725	1.1754	0	15.3236	7.07083	5.04909	0.378314	45.9243	42.3391	2.49844	Transcription initiation factor TFIID subunit 1 (EC 2.3.1.48) (EC 2.7.11.1) (Cell cycle gene 1 protein) (TBP-associated factor 250 kDa) (p250) (Transcription initiation factor TFIID 250 kDa subunit) (TAF(II)250) (TAFII-250) (TAFII250)	TAF1 BA2R CCG1 CCGS TAF2A
1	Q99623	7.84881	54.8785	18.6488	24.8666	48.6144	0	0.0015807	35.5222	3.63519	0.0529751	1.55577	1.18989	68.3462	7.53341	0.00714032	23.757	0.591417	20.5762	4.71539	19.4758	18.1879	6.14583	0.684755	38.6566	0.261021	11.055	2.19071	17.6081	Prohibitin-2 (B-cell receptor-associated protein BAP37) (D-prohibitin) (Repressor of estrogen receptor activity)	PHB2 BAP REA
1	P29375	66.6154	0.0376808	1.30116	0.147235	149.292	0.0981001	0.000507543	0.00140517	0.00213759	0.00168996	0.00136238	0.00167944	0.00777883	0.00123662	0	0.886169	4.46986	12.7635	0	0	0.0421093	2.75307	69.6683	20.4666	3.32293	147.278	40.2495	0.000421682	Lysine-specific demethylase 5A (EC 1.14.11.-) (Histone demethylase JARID1A) (Jumonji/ARID domain-containing protein 1A) (Retinoblastoma-binding protein 2) (RBBP-2)	KDM5A JARID1A RBBP2 RBP2
1	P16220	0	0	0	115.168	110.393	21.5049	0	0	0	0	0.0122514	0.0237829	0	0	0.00029062	0	46.3114	0	0	0	0	0	0	0	0	0.507493	67.3491	0	Cyclic AMP-responsive element-binding protein 1 (CREB-1) (cAMP-responsive element-binding protein 1)	CREB1
1	Q92993	0.180019	130.697	0	0	128.343	0	0	0	0	0	0	0	0	0	0	0	42.4014	0	0	0	0	0	0	0	0	48.0277	0	0.0284864	Histone acetyltransferase KAT5 (EC 2.3.1.48) (60 kDa Tat-interactive protein) (Tip60) (Histone acetyltransferase HTATIP) (HIV-1 Tat interactive protein) (Lysine acetyltransferase 5) (cPLA(2)-interacting protein)	KAT5 HTATIP TIP60
2	Q8NFD5	60.0984	34.4148	67.354	22.3468	29.26	0	0	42.0927	0.0625358	4.96332	68.055	82.5942	8.49181	0	27.0844	17.7145	39.4346	39.1688	14.208	22.5789	0	51.7942	12.7213	20.8107	31.5391	23.029	21.517	61.9944	AT-rich interactive domain-containing protein 1B (ARID domain-containing protein 1B) (BRG1-associated factor 250b) (BAF250B) (BRG1-binding protein hELD/OSA1) (Osa homolog 2) (hOsa2) (p250R)	ARID1B BAF250B DAN15 KIAA1235 OSA2
2	Q15723	84.5126	0	82.9757	2.22205	12.0034	29.7601	3.35619	0.0190837	9.00162	18.5357	95.0067	72.7228	20.9866	28.6274	43.528	8.87135	32.2982	30.0292	47.0363	46.2146	0.88848	54.5241	0	0	6.39565	37.9168	0	0	ETS-related transcription factor Elf-2 (E74-like factor 2) (New ETS-related factor)	ELF2 NERF
2	P62380	63.6958	4.20406	46.9183	0.0153231	0	16.7826	0.00347485	32.1139	0	6.54912	39.0892	56.368	0	0.0801593	55.5938	4.37895	54.2821	14.3627	21.1872	21.8756	0	16.6272	38.0224	0	46.9525	53.2551	0	78.2311	TATA box-binding protein-like protein 1 (TBP-like protein 1) (21 kDa TBP-like protein) (Second TBP of unique DNA protein) (STUD) (TATA box-binding protein-related factor 2) (TBP-related factor 2) (TBP-like factor) (TBP-related protein)	TBPL1 TLF TLP TLP21 TRF2 TRP
2	Q9UHF7	71.0967	5.56012	31.3272	13.1401	19.1603	35.2393	21.8512	0.0474112	0.955418	0.0171746	93.8391	79.4007	0.00124377	8.25e-05	13.6213	11.4447	72.1056	61.1693	0.4766	0.000730808	5.17071	34.2071	48.8469	4.34715	26.3047	43.588	0.396472	55.5193	Zinc finger transcription factor Trps1 (Tricho-rhino-phalangeal syndrome type I protein) (Zinc finger protein GC79)	TRPS1
2	P10244	54.0614	0.00389936	79.4582	11.4147	3.90621	80.6539	39.1866	0.581855	3.92233	5.79274	108.004	61.1525	5.30896	0	15.0397	2.05471	27.1452	5.03395	6.61082	10.3782	3.83481	26.1364	31.9976	2.08181	29.142	26.2477	0.485426	21.0141	Myb-related protein B (B-Myb) (Myb-like protein 2)	MYBL2 BMYB
2	P27540	106.724	19.8782	65.8138	18.1063	0.0742976	11.3016	0	30.901	0.0892396	0.348107	111.901	69.6187	0.731101	0	34.7861	0.12011	45.8348	11.9093	17.3012	3.94079	6.08442	51.7369	31.9061	0	36.4976	86.1601	0.953529	43.5368	Aryl hydrocarbon receptor nuclear translocator (ARNT protein) (Class E basic helix-loop-helix protein 2) (bHLHe2) (Dioxin receptor, nuclear translocator) (Hypoxia-inducible factor 1-beta) (HIF-1-beta) (HIF1-beta)	ARNT BHLHE2
2	Q01167	56.5027	0	32.7804	35.7244	13.1299	0.414399	0	0.15048	9.36492	6.93104	58.2294	33.4646	0.00124036	0	47.849	13.4142	41.8175	40.4357	36.1403	18.7658	0.00174392	30.1166	1.26642	0	46.8226	2.59892	16.0154	34.0931	Forkhead box protein K2 (Cellular transcription factor ILF-1) (FOXK1) (Interleukin enhancer-binding factor 1)	FOXK2 ILF ILF1
2	O15090	61.5803	8.28262	44.6056	12.6226	0.00348497	37.661	1.68858	0	0.334898	0.045157	111.812	67.5848	0.33833	0	22.1704	5.43915	41.7968	30.8548	0.256237	0.0123823	1.6264	33.715	0.356494	5.4193	9.37277	56.8889	9.49243	66.2296	Zinc finger protein 536	ZNF536 KIAA0390
2	Q9ULD9	99.8194	28.0836	26.1703	8.43354	45.7697	2.29649	0.629235	10.4208	9.14721	14.7747	93.3	99.3571	0	0	19.9874	1.72417	13.2442	7.1665	10.9606	4.46604	5.94372	27.9579	19.7758	0	28.5	29.2456	0	34.8406	Zinc finger protein 608 (Renal carcinoma antigen NY-REN-36)	ZNF608 KIAA1281
2	Q9Y618	38.5373	10.0163	23.6415	13.9082	35.9275	3.25938	0	11.9543	1.05704	0.16888	53.3965	54.0543	3.02702	0.0443179	17.8045	3.63265	33.2384	36.2345	0.286467	0.0492281	3.44677	43.2509	18.1107	0.204073	18.8051	25.8681	1.20228	32.9405	Nuclear receptor corepressor 2 (N-CoR2) (CTG repeat protein 26) (SMAP270) (Silencing mediator of retinoic acid and thyroid hormone receptor) (SMRT) (T3 receptor-associating factor) (TRAC) (Thyroid-, retinoic-acid-receptor-associated corepressor)	NCOR2 CTG26
2	P13056	62.1308	0	44.7827	26.9275	0	6.06653	7.73835	11.2535	5.52156	5.27925	103.729	75.2334	1.05003	0	20.2396	0	45.3597	15.4434	20.7642	13.3547	0.027572	34.2261	48.5841	3.86964	1.66834	25.0755	0.0163099	5.93857	Nuclear receptor subfamily 2 group C member 1 (Orphan nuclear receptor TR2) (Testicular receptor 2)	NR2C1 TR2
2	Q9UHB7	67.9201	0.504368	48.73	4.37094	4.56997	13.2853	17.2278	1.62523	11.0564	22.4215	95.3755	99.3328	6.92028	0	22.5824	5.23201	3.95609	4.51933	30.4106	7.30529	0.181744	18.3723	75.6246	0	9.37908	6.53779	5.15173	26.766	AF4/FMR2 family member 4 (ALL1-fused gene from chromosome 5q31 protein) (Protein AF-5q31) (Major CDK9 elongation factor-associated protein)	AFF4 AF5Q31 MCEF HSPC092
2	Q9NSC2	0.861828	2.91e-05	28.313	0.0307872	0.00620981	45.1698	0	0	0	0	20.3619	90.0067	59.2608	37.547	1.26324	0	32.3824	17.7556	0	0	9.76172	44.0121	0	0	1.79135	97.4867	0.850801	58.8906	Sal-like protein 1 (Spalt-like transcription factor 1) (Zinc finger protein 794) (Zinc finger protein SALL1) (Zinc finger protein Spalt-1) (HSal1) (Sal-1)	SALL1 SAL1 ZNF794
2	P38398	85.3099	0.506359	0	7.76691	0.00456667	10.2153	7.27446	0.0818782	2.25661	2.1863	43.6842	50.0512	4.27346	0	29.4346	8.09416	8.06566	8.3959	8.73416	16.9905	1.41485	27.8021	60.8521	0.0879851	43.3983	24.2379	13.3244	10.2904	Breast cancer type 1 susceptibility protein (EC 2.3.2.27) (RING finger protein 53) (RING-type E3 ubiquitin transferase BRCA1)	BRCA1 RNF53
2	P48382	54.1543	9.78843	42.9402	5.4173	13.3325	7.06293	5.37605	7.25132	4.85371	7.26619	28.5626	66.1065	1.38041	0.115733	14.8574	10.8516	6.63723	7.87864	21.4215	10.9724	0.0356969	37.5519	15.6374	0.0418696	23.6918	14.3059	8.51512	34.5886	DNA-binding protein RFX5 (Regulatory factor X 5)	RFX5
2	Q96RK0	45.8543	32.6517	5.7183	7.70937	14.3912	0.053569	0.00196615	23.9713	0.230432	0.0152748	87.729	35.8387	0.00275682	0	1.43675	0.391101	16.0885	18.1574	1.00112	0.0126822	14.0833	33.5373	10.1411	6.48696	32.1322	38.0534	16.5697	16.2515	Protein capicua homolog	CIC KIAA0306
2	Q9P0U4	100.182	44.294	27.4571	5.35923	52.5163	2.04e-05	0.000287006	10.2268	2.01561	0.077197	42.1304	60.7086	8.30084	0	3.63711	0.650946	5.70206	0.226769	0.0614996	1.18264	9.55306	6.97753	0.404225	2.86238	18.7654	33.4647	32.7857	8.26232	CXXC-type zinc finger protein 1 (CpG-binding protein) (PHD finger and CXXC domain-containing protein 1)	CXXC1 CFP1 CGBP PCCX1 PHF18
2	Q9UI36	21.4364	8.57139	61.4461	16.6147	10.626	6.84804	10.9572	4.40931	6.85347	1.34022	32.9669	87.184	7.1011	0	6.40259	7.90782	31.0304	20.7289	10.1574	9.81822	0	30.3121	9.11223	7.0504	26.7696	18.4088	15.1999	43.0112	Dachshund homolog 1 (Dach1)	DACH1 DACH
2	O15014	38.0842	2.51745	5.43703	0.363448	31.1291	3.21943	0.813911	8.10678	20.5511	7.52124	67.8296	113.061	2.12726	0	25.3544	2.76358	12.9506	11.7575	9.62583	1.90714	0.122715	44.6212	12.9017	0.633788	8.74213	12.1876	1.329	46.6759	Zinc finger protein 609	ZNF609 KIAA0295
2	P22670	51.0107	7.63905	46.6322	2.30586	4.35837	1.87833	1.67816	12.109	4.02061	3.2363	37.9044	40.2832	1.06974	0	23.7877	2.85124	18.8064	9.11486	3.95145	4.1057	1.7088	21.5829	2.67966	0.344614	9.15447	7.51299	6.82004	27.4603	MHC class II regulatory factor RFX1 (Enhancer factor C) (EF-C) (Regulatory factor X 1) (RFX) (Transcription factor RFX1)	RFX1
2	Q92618	54.2675	4.34803	57.8079	2.21852	23.9626	0.0454954	0.531735	5.39234	0.0958271	0.905154	68.5708	73.3154	1.58193	0.000736602	6.87413	0	28.95	2.96932	11.9895	7.59885	0.00434454	39.6214	7.11525	1.76454	9.98307	15.0131	0.00182921	4.32395	Zinc finger protein 516	ZNF516 KIAA0222
2	Q9UPT8	51.9729	2.7181	64.9778	4.34533	1.45	0.0813501	0.195829	4.63913	0.902084	1.48746	73.0852	97.6157	1.65846	0.0719694	33.0499	10.5408	17.0393	13.4287	3.1175	1.606	0	23.7894	3.65384	0.383365	6.15166	7.70084	6.68808	29.5177	Zinc finger CCCH domain-containing protein 4	ZC3H4 C19orf7 KIAA1064
2	O00712	22.6503	0	62.7452	0.0248906	0.00458814	0	0	0	0.00304975	6.63622	117.841	99.5405	0	0	8.72977	0.137056	46.5364	26.6129	0	8.99076	0	16.9682	0	0	0	0	0	0.154197	Nuclear factor 1 B-type (NF1-B) (Nuclear factor 1/B) (CCAAT-box-binding transcription factor) (CTF) (Nuclear factor I/B) (NF-I/B) (NFI-B) (TGGCA-binding protein)	NFIB
2	Q12948	95.3673	0	105.74	5.26607	0.00823946	14.8797	0	0.012266	0	0	132.937	32.4376	0.166763	0.0104208	0.00841088	0.042243	36.5454	0	4.83918	0	1.18002	54.0238	0	0	0	5.21e-05	0	9.12431	Forkhead box protein C1 (Forkhead-related protein FKHL7) (Forkhead-related transcription factor 3) (FREAC-3)	FOXC1 FKHL7 FREAC3
2	Q14686	73.1433	13.1785	54.5796	6.99316	9.3759	3.15233	0.165577	3.77985	22.054	5.94105	117.821	87.4602	8.73863	0.0284116	15.7075	1.6904	11.354	2.8545	8.54744	5.24942	1.97028	70.3268	3.9683	0	11.7773	10.0172	0.471993	6.37988	Nuclear receptor coactivator 6 (Activating signal cointegrator 2) (ASC-2) (Amplified in breast cancer protein 3) (Cancer-amplified transcriptional coactivator ASC-2) (Nuclear receptor coactivator RAP250) (NRC RAP250) (Nuclear receptor-activating protein, 250 kDa) (Peroxisome proliferator-activated receptor-interacting protein) (PPAR-interacting protein) (PRIP) (Thyroid hormone receptor-binding pr…	NCOA6 AIB3 KIAA0181 RAP250 TRBP
2	Q14814	31.5514	12.6194	45.0617	5.96968	22.4362	0.0243254	0	0.43862	4.49045	3.22868	87.272	80.5008	0.644267	0.0198469	3.88415	0.400297	3.38552	1.03382	11.5669	5.68543	0.888058	33.8665	1.83403	0.336797	5.81568	4.74486	2.19083	5.69302	Myocyte-specific enhancer factor 2D	MEF2D
2	Q63HK5	69.4228	9.17686	13.6897	2.52141	5.49512	15.7917	6.90983	4.6129	12.1435	10.7554	33.4334	28.6475	3.75095	0	11.1153	6.14107	12.012	9.41107	11.4	11.1044	12.8226	14.4081	16.6756	1.60057	27.0779	30.689	5.86741	65.76	Teashirt homolog 3 (Zinc finger protein 537)	TSHZ3 KIAA1474 TSH3 ZNF537
2	Q96AE4	19.3521	18.7402	56.384	5.17163	8.55843	0.0400245	0	12.3159	7.22185	5.80604	39.0815	76.2458	37.8104	0.0315173	16.3372	12.187	14.959	20.4959	5.41374	7.44268	0.751386	24.8414	4.93823	0.149615	5.07341	3.5378	0.923493	36.3028	Far upstream element-binding protein 1 (FBP) (FUSE-binding protein 1) (DNA helicase V) (hDH V)	FUBP1
2	Q9P2K3	71.688	39.5852	0	14.8495	11.7611	2.37478	0	0.640355	0.149766	3.63842	62.4909	42.6227	0	0	0.124466	0.0552048	0.0839269	4.77082	0	0	0	32.4181	0.0148019	2.64603	9.21801	0.371128	1.19112	45.1851	REST corepressor 3	RCOR3 KIAA1343
2	Q9UQR1	26.1012	9.24872	45.2912	13.7563	2.23951	7.57987	5.29047	5.39975	14.1713	9.14082	44.5575	77.6593	2.17436	0	53.7608	15.2353	17.63	14.1959	13.784	16.2777	2.02878	30.279	8.74498	1.51901	5.43434	15.3481	7.67923	11.0821	Zinc finger protein 148 (Transcription factor ZBP-89) (Zinc finger DNA-binding protein 89)	ZNF148 ZBP89
2	Q9Y6X8	89.9112	0	0.291767	46.8454	0.0585002	4.14786	0.169686	0	0	0	10.7776	94.0789	57.7647	0	4.5842	0	0.0892884	0	0	0	3.50605	50.2421	0	0	0	19.3454	0	45.2297	Zinc fingers and homeoboxes protein 2 (Alpha-fetoprotein regulator 1) (AFP regulator 1) (Regulator of AFP) (Zinc finger and homeodomain protein 2)	ZHX2 AFR1 KIAA0854 RAF
2	Q9UEG4	89.1461	0	114.848	7.00169	0.0285213	0.075844	0	52.1489	0	0.101706	86.8977	99.519	1.26773	0	10.5386	1.1308	11.8839	16.5933	0	6.5735	0	0.224837	0	0	0.352691	2.31209	0	0	Zinc finger protein 629 (Zinc finger protein 65)	ZNF629 KIAA0326 ZNF65
2	Q9UGU0	12.7446	2.43842	10.6577	5.24184	9.76479	17.6266	12.6301	7.97767	3.28735	6.03674	88.3812	76.1547	0.101761	0	25.7233	19.1411	11.3472	10.1597	6.43725	2.74304	9.80391	28.2176	4.57054	4.37138	13.185	10.3301	4.6597	38.5908	Transcription factor 20 (TCF-20) (Nuclear factor SPBP) (Protein AR1) (Stromelysin-1 PDGF-responsive element-binding protein) (SPRE-binding protein)	TCF20 KIAA0292 SPBP
2	Q12857	44.0789	2.17235	15.5047	0.00495716	11.8658	18.0074	10.9073	3.8303	15.0448	13.2124	74.1321	67.9295	0.0105212	0	15.5985	1.25857	16.1266	14.3627	2.21173	9.73625	0.0369081	13.8432	1.43108	0	3.97004	16.2362	1.32293	45.4724	Nuclear factor 1 A-type (NF1-A) (Nuclear factor 1/A) (CCAAT-box-binding transcription factor) (CTF) (Nuclear factor I/A) (NF-I/A) (NFI-A) (TGGCA-binding protein)	NFIA KIAA1439
3	Q92766	36.4367	20.2652	39.7004	21.2811	43.4604	41.4414	37.0507	48.571	0	0	35.7387	11.779	4.45e-05	0	31.4312	32.8471	48.6771	46.5247	0.00970137	0.161835	9.97981	41.4053	22.3318	28.3095	6.63849	48.6765	31.4278	58.5778	Ras-responsive element-binding protein 1 (RREB-1) (Finger protein in nuclear bodies) (Raf-responsive zinc finger protein LZ321) (Zinc finger motif enhancer-binding protein 1) (Zep-1)	RREB1 FINB
3	O14497	54.9385	40.4241	38.2899	27.9973	20.8424	4.10151	4.65467	33.1325	5.24881	8.15554	32.4895	31.6774	4.40951	0	22.648	12.992	29.0794	30.5589	14.9179	16.9283	6.00623	28.8396	12.2796	27.3016	25.9195	28.9403	26.8453	63.533	AT-rich interactive domain-containing protein 1A (ARID domain-containing protein 1A) (B120) (BRG1-associated factor 250) (BAF250) (BRG1-associated factor 250a) (BAF250A) (Osa homolog 1) (hOSA1) (SWI-like protein) (SWI/SNF complex protein p270) (SWI/SNF-related, matrix-associated, actin-dependent regulator of chromatin subfamily F member 1) (hELD)	ARID1A BAF250 BAF250A C1orf4 OSA1 SMARCF1
3	Q9BYE7	58.8916	62.1264	0	30.5653	34.2737	61.4801	51.3757	0	0.606488	0	56.236	41.6685	0	0	0.0140599	0.220375	39.9698	41.3652	0.0527474	1.36196	14.2395	33.9515	60.9588	45.822	50.596	47.9263	15.9981	39.0845	Polycomb group RING finger protein 6 (Mel18 and Bmi1-like RING finger) (RING finger protein 134)	PCGF6 MBLR RNF134
3	P51532	73.11	47.9469	30.7756	32.6463	17.2005	0.450708	0.842273	28.1515	2.96327	3.92553	25.5308	26.2127	1.36125	0	9.43203	7.73243	22.1146	22.1602	6.63627	12.2868	5.13075	22.7127	11.6785	23.7877	16.7682	28.308	21.3816	23.4668	Transcription activator BRG1 (EC 3.6.4.-) (ATP-dependent helicase SMARCA4) (BRG1-associated factor 190A) (BAF190A) (Mitotic growth and transcription activator) (Protein BRG-1) (Protein brahma homolog 1) (SNF2-beta) (SWI/SNF-related matrix-associated actin-dependent regulator of chromatin subfamily A member 4)	SMARCA4 BAF190A BRG1 SNF2B SNF2L4
3	O75461	92.0207	35.9208	42.3946	48.3456	0	24.2009	35.188	0.00526085	0.997295	0	11.1516	18.2006	0	0	9.21448	4.4151	33.3973	25.5194	4.07522	0.0057528	5.49715	41.0939	36.0603	24.541	0.00743508	20.8915	2.88304	22.9965	Transcription factor E2F6 (E2F-6)	E2F6
3	Q8TAQ2	84.5763	75.0097	40.221	35.9298	21.4605	0.0518343	0.895501	31.918	3.58013	1.34274	21.3309	19.8588	0.0173238	0	13.006	6.13457	27.4271	25.6148	6.67846	15.4594	1.31386	18.2686	17.6569	41.163	18.4673	22.9886	32.3427	28.7502	SWI/SNF complex subunit SMARCC2 (BRG1-associated factor 170) (BAF170) (SWI/SNF complex 170 kDa subunit) (SWI/SNF-related matrix-associated actin-dependent regulator of chromatin subfamily C member 2)	SMARCC2 BAF170
3	P25490	45.168	33.8884	0	3.26752	62.3481	9.02942	41.3054	8.91026	0.216334	0.143483	0	1.61798	0	0	2.9911	12.6998	0	4.66095	5.63484	13.1863	0.136524	25.7276	26.4305	46.532	44.3577	43.9634	36.866	85.0589	Transcriptional repressor protein YY1 (Delta transcription factor) (INO80 complex subunit S) (NF-E1) (Yin and yang 1) (YY-1)	YY1 INO80S
3	Q12824	61.6709	64.0266	31.2986	32.8219	47.7294	0.0381616	0.0198129	36.0377	1.81483	0.0995421	6.19299	18.6717	0	0.144155	2.67981	0.788405	14.6316	20.0953	0.816593	2.83556	4.97509	29.2113	10.8327	35.9474	19.579	37.7489	47.7575	43.81	SWI/SNF-related matrix-associated actin-dependent regulator of chromatin subfamily B member 1 (BRG1-associated factor 47) (BAF47) (Integrase interactor 1 protein) (SNF5 homolog) (hSNF5)	SMARCB1 BAF47 INI1 SNF5L1
3	Q92925	85.0107	75.3313	42.2951	32.1437	19.9719	5.1732	6.68493	44.4605	12.3552	11.0024	25.5181	17.9057	2.6965	0	12.9503	6.05251	18.9939	16.5614	9.85982	16.1795	16.5664	14.571	23.1144	17.5622	20.8873	31.2813	21.4846	27.4441	SWI/SNF-related matrix-associated actin-dependent regulator of chromatin subfamily D member 2 (60 kDa BRG-1/Brm-associated factor subunit B) (BRG1-associated factor 60B) (BAF60B)	SMARCD2 BAF60B PRO2451
3	Q96DT7	61.254	4.21113	0.847737	0.299555	7.78542	61.7948	23.7624	0.920036	0.408506	0.542522	1.91057	10.5387	0	0.06368	37.3098	49.4546	41.8073	41.7352	10.7416	22.8718	0.00498314	11.2733	34.0105	0.0331134	1.4442	36.3135	5.39767	40.419	Zinc finger and BTB domain-containing protein 10 (Zinc finger protein RIN ZF)	ZBTB10 RINZF RINZFC
3	Q9H582	116.26	32.9745	0	0.493603	22.9631	86.0969	70.9309	0.23508	0	0	26.7975	10.7633	0	0	9.23308	18.6877	72.1678	44.9614	0.740726	2.63577	1.56288	6.56446	31.5008	5.15416	14.9136	29.7823	32.8258	5.33505	Zinc finger protein 644 (Zinc finger motif enhancer-binding protein 2) (Zep-2)	ZNF644 KIAA1221 ZEP2
3	Q9Y462	59.1615	65.573	38.8484	25.2977	0.001836	49.1158	36.3404	0.0657072	0	0.00277612	0	0	0	0	28.7852	31.9466	29.2884	21.7969	5.3445	0	11.5022	11.9798	22.6219	0	0	12.7276	0	0	Zinc finger protein 711 (Zinc finger protein 6)	ZNF711 CMPX1 ZNF6
3	P12755	92.3527	4.95776	56.3064	42.8483	0.0358136	75.7674	79.9636	0.00029609	4.60253	31.141	0.000201401	0.000364858	6.85196	78.8518	0	0	3.76467	0	5.59158	0.550749	7.12923	27.6536	19.028	0.00030226	51.4571	5.45087	0.000596576	35.9488	Ski oncogene (Proto-oncogene c-Ski)	SKI
3	Q86TJ2	88.8186	62.5363	6.74481	0.817152	24.7882	9.37561	6.01724	0	5.29964	0.342823	30.8862	0.677586	0	0	1.82278	0.265864	5.95235	0.82795	2.72128	4.9745	0.567904	6.21433	47.5298	29.1976	39.6579	65.2228	50.0186	35.5303	Transcriptional adapter 2-beta (ADA2-like protein beta) (ADA2-beta)	TADA2B ADA2B
3	Q96GM5	73.7969	44.5835	26.3277	24.9105	30.3361	0.460294	0.261439	18.962	2.97131	0.898591	12.1239	17.6038	2.58339	0	3.33379	7.15439	17.2554	18.8243	1.14224	6.76849	18.3977	17.2504	15.2679	29.493	23.1665	25.5516	33.1246	37.4395	SWI/SNF-related matrix-associated actin-dependent regulator of chromatin subfamily D member 1 (60 kDa BRG-1/Brm-associated factor subunit A) (BRG1-associated factor 60A) (BAF60A) (SWI/SNF complex 60 kDa subunit)	SMARCD1 BAF60A
3	O14686	35.8138	76.7383	6.18128	19.7786	36.6185	2.39943	2.03963	23.9589	5.17738	0.76126	13.8012	8.35509	0.670079	0	2.25857	2.13235	13.2334	10.8273	0.131286	0.495524	18.7093	36.3102	4.42409	89.4198	19.3278	26.8919	58.7331	50.8887	Histone-lysine N-methyltransferase 2D (Lysine N-methyltransferase 2D) (EC 2.1.1.43) (ALL1-related protein) (Myeloid/lymphoid or mixed-lineage leukemia protein 2)	KMT2D ALR MLL2 MLL4
3	P37275	53.961	0.000207921	19.2539	0	41.9666	46.1618	62.399	1.80731	1.02603	0.091472	0.106187	31.3346	0.021182	0.0242287	10.8016	0	22.5107	54.9449	0.844813	0.0560025	0.295055	9.50408	6.23479	9.51342	0.00343856	0.292866	12.1102	22.8172	Zinc finger E-box-binding homeobox 1 (NIL-2-A zinc finger protein) (Negative regulator of IL2) (Transcription factor 8) (TCF-8)	ZEB1 AREB6 TCF8
3	Q969G3	39.8827	56.8667	18.6596	16.17	20.3494	3.8207	5.00741	12.4848	5.9807	8.86518	33.0163	18.3018	0.409687	0	12.4468	6.30926	23.9182	18.8341	10.154	11.9543	8.68	20.7056	16.6095	27.2884	19.4994	25.4624	29.0499	46.3699	SWI/SNF-related matrix-associated actin-dependent regulator of chromatin subfamily E member 1 (BRG1-associated factor 57) (BAF57)	SMARCE1 BAF57
3	Q96ME7	96.4533	46.3432	52.9042	34.0394	0.0156789	2.70067	3.37508	0	0.267324	0.190125	0	15.6271	0	0.742064	3.14944	38.0163	0	0	25.7548	38.2525	4.87741	0.772219	4.05787	22.1535	0	7.33691	15.8063	0.889697	Zinc finger protein 512	ZNF512 KIAA1805
3	Q14186	68.9724	28.9654	60.3868	11.5958	0.0473592	27.8347	32.4043	0	10.6597	6.82032	10.0831	12.7495	12.5991	9.09416	12.5287	7.39519	6.99057	0	10.8364	12.418	9.66225	15.0546	24.1597	9.44314	17.4008	4.95074	7.88562	40.0031	Transcription factor Dp-1 (DRTF1-polypeptide 1) (DRTF1) (E2F dimerization partner 1)	TFDP1 DP1
3	Q8N1G0	80.0614	23.6511	4.96664	3.83752	16.4319	1.98467	3.35995	13.4375	1.30087	0.966909	6.021	17.2603	1.88333	0	21.0134	6.0992	26.0199	12.7938	3.66212	2.69628	1.64726	11.6528	10.8109	12.2759	12.3144	24.8061	22.3192	27.7047	Zinc finger protein 687	ZNF687 KIAA1441
3	P85037	66.3848	0.515113	42.5275	0	0.0221291	0.75071	0.0140938	8.11197	3.99457	11.3461	11.407	0	0	0	2.25286	0	22.9276	2.18859	12.0781	36.0318	0	0.867877	14.9919	0	9.88821	35.0619	1.02644	13.1541	Forkhead box protein K1 (Myocyte nuclear factor) (MNF)	FOXK1 MNF
3	Q6PJG2	104.352	0.918548	31.401	6.42165	0.0385129	0	0	0	0.217077	0.110125	0.985583	18.1382	0.00220217	0	6.46501	0.276107	42.9897	15.6476	1.37319	0.560467	0.00313126	2.70357	0.955127	0.000123636	8.24002	44.5209	18.4122	26.621	ELM2 and SANT domain-containing protein 1 (MIDEAS)	ELMSAN1 C14orf117 C14orf43
3	Q96KM6	94.5537	8.17461	66.9974	3.89977	19.8175	0	0.908353	2.35697	0.497917	2.92233	1.53952	6.4551	2.34444	0.00843021	17.8206	4.92965	27.8682	23.6562	14.4431	27.6817	9.84286	10.5791	1.81399	3.26219	1.22549	12.1277	6.28539	2.68463	Zinc finger protein 512B	ZNF512B KIAA1196
3	O00287	85.5684	0.0179655	0	0	0.00527718	0	0	0	0	0	0	0	0	0	4.05077	10.8336	0.0692115	0	14.4918	0	0.000275754	55.7194	27.0166	0	0	26.3787	0.0201056	0	Regulatory factor X-associated protein (RFX-associated protein) (RFX DNA-binding complex 36 kDa subunit)	RFXAP
3	Q12830	65.2393	20.659	9.03678	8.31058	21.9019	4.86767	7.02613	11.7377	4.04613	2.50888	6.74081	7.17548	0.00144323	0	7.00048	5.89194	11.9432	9.39494	8.52023	10.763	7.48473	11.3515	17.5441	11.0861	12.0462	32.1435	18.7458	10.1219	Nucleosome-remodeling factor subunit BPTF (Bromodomain and PHD finger-containing transcription factor) (Fetal Alz-50 clone 1 protein) (Fetal Alzheimer antigen)	BPTF FAC1 FALZ
3	Q86VM9	129.243	44.0156	10.7011	0.0661961	1.74727	0.0112402	0.373931	0.37472	0.219467	1.02814	8.89135	5.46346	0.0254616	0	6.56143	5.41323	19.6571	16.9236	2.21528	0.310951	1.35505	2.64768	1.16928	0.588213	0.062941	1.69956	16.126	44.6889	Zinc finger CCCH domain-containing protein 18 (Nuclear protein NHN1)	ZC3H18 NHN1
3	Q8N108	165.648	8.92748	0.000132131	0	7.79484	0.0309876	0.147119	0.0010941	0.000885904	0.000534897	0.00130026	0.00125653	0.00111516	0.00559818	0.000174044	0.600985	53.3464	10.6896	16.6355	0.664931	2.18716	2.38045	55.874	0.000812239	2.45553	2.95897	18.6344	6.39917	Mesoderm induction early response protein 1 (Early response 1) (Er1) (Mi-er1) (hMi-er1)	MIER1 KIAA1610
3	Q92610	85.0327	13.3702	10.5224	7.31474	7.4077	8.52442	9.38899	11.5541	4.44373	0.35451	12.9193	20.4628	1.41463	0	14.3707	4.80329	19.5667	13.2074	6.14122	1.88796	0	10.7639	9.03757	11.105	8.4796	23.0659	24.8125	20.4688	Zinc finger protein 592	ZNF592 KIAA0211
3	Q96JP5	80.8818	14.2378	11.7161	4.40822	0.0382048	3.7e-05	4.34954	0.000264698	3.1368	4.55342	9.73825	6.85368	4.72701	8.46e-05	9.65411	11.7865	4.87949	1.5591	0.899489	0.0016849	8.50776	11.9409	0.000148638	0.890612	0	7.50528	28.3674	41.0064	E3 ubiquitin-protein ligase ZFP91 (EC 2.3.2.27) (RING-type E3 ubiquitin transferase ZFP91) (Zinc finger protein 757) (Zinc finger protein 91 homolog) (Zfp-91)	ZFP91 ZNF757 FKSG11
3	Q9UKD1	156.034	0	0	0	0	0	0	0	0	0	0	0	0	0	0	0	71.304	58.0266	0	0	0	0	0	0	0	0	0	0	Glucocorticoid modulatory element-binding protein 2 (GMEB-2) (DNA-binding protein p79PIF) (Parvovirus initiation factor p79) (PIF p79)	GMEB2 KIAA1269
3	Q9H7Z6	104.238	0	0	0	0	0	0	0	0	0	0	40.7683	0	0	0	0	0	0	0	0	0	0	0	0	0	0	0	0	Histone acetyltransferase KAT8 (EC 2.3.1.48) (Lysine acetyltransferase 8) (MOZ, YBF2/SAS3, SAS2 and TIP60 protein 1) (MYST-1) (hMOF)	KAT8 MOF MYST1 PP7073
4	Q9NRY4	0.0133752	8.15271	0.830859	2.27255	0.003647	91.914	87.6715	5.36142	48.8343	64.414	75.7081	48.3002	84.7984	102.442	61.5192	6.13955	17.6418	7.98295	35.1503	28.3231	4.85668	2.24463	68.5471	1.16582	36.1686	0	20.165	24.7015	Rho GTPase-activating protein 35 (Glucocorticoid receptor DNA-binding factor 1) (Glucocorticoid receptor repression factor 1) (GRF-1) (Rho GAP p190A) (p190-A)	ARHGAP35 GRF1 GRLF1 KIAA1722 P190A p190ARHOGAP
4	Q96IZ0	0	9.5118	46.6154	28.4067	0.00259188	74.859	64.9723	4.94206	50.4107	69.7774	49.9277	29.2821	44.8894	48.4019	16.4797	0	0	0	29.9076	13.2937	49.7586	18.724	13.3036	0.00241902	36.6442	0	0	24.0983	PRKC apoptosis WT1 regulator protein (Prostate apoptosis response 4 protein) (Par-4)	PAWR PAR4
4	Q8NI08	4.77e-05	0.0285919	0.986919	8.42682	0.00686346	60.0672	94.7158	31.4233	30.7047	44.8608	33.6475	31.5147	20.5407	49.5399	53.8341	4.361	0	0	40.1824	22.916	0	1.75289	49.2355	15.0385	66.0438	15.7506	18.1489	19.2863	Nuclear receptor coactivator 7 (140 kDa estrogen receptor-associated protein) (Estrogen nuclear receptor coactivator 1)	NCOA7 ERAP140 ESNA1 Nbla00052 Nbla10993
4	P55196	0.0669529	6.93299	0.475822	23.3808	0	24.1536	28.3729	12.5815	22.9519	35.5424	18.4341	21.7219	28.745	23.2089	29.7792	6.37752	18.3904	14.5604	22.3899	23.0017	12.8562	9.28378	17.3578	6.18701	34.4438	0.627188	8.37175	16.4473	Afadin (ALL1-fused gene from chromosome 6 protein) (Protein AF-6) (Afadin adherens junction formation factor)	AFDN AF6 MLLT4
4	Q8IWR0	0	0.0406004	0	0	0.00154831	60.0969	48.2391	0	85.9692	69.3405	112.644	83.4136	23.2328	55.4022	33.8932	10.791	20.7343	22.1525	20.7144	19.3699	29.6462	17.2511	7.12646	0.47559	22.3129	0	0.00572044	3.41657	Zinc finger CCCH domain-containing protein 7A	ZC3H7A ZC3H7 ZC3HDC7 HSPC055
4	Q9C0B0	0	0	0.651037	1.7894	0.023809	17.0432	21.746	0.424191	32.9327	40.4769	69.613	97.2557	31.1957	77.8108	39.181	0.393834	11.15	0.564106	1.99027	9.44188	15.8972	1.46154	0	1.09701	11.795	0	1.5785	26.2627	RING finger protein unkempt homolog (Zinc finger CCCH domain-containing protein 5)	UNK KIAA1753 ZC3H5 ZC3HDC5
4	P42224	0.00898603	0.627708	0.25322	0.884531	0	50.2311	30.6091	0.869265	55.945	25.9366	11.4313	4.31167	12.0467	41.7995	31.1028	0.422275	3.29815	1.11988	40.6145	26.8219	1.24468	0.253859	5.07309	1.33089	16.9207	1.0591	6.11464	6.02101	Signal transducer and activator of transcription 1-alpha/beta (Transcription factor ISGF-3 components p91/p84)	STAT1
4	Q04206	0	4.1444	0.0506161	5.00769	0	15.878	21.7804	13.58	31.7307	30.1337	22.4536	15.0936	27.9628	18.6861	7.27693	0.710349	11.7201	4.95081	12.2604	10.5555	11.1756	1.20631	3.79116	6.31406	35.5684	0	14.5595	22.5211	Transcription factor p65 (Nuclear factor NF-kappa-B p65 subunit) (Nuclear factor of kappa light polypeptide gene enhancer in B-cells 3)	RELA NFKB3
4	P04150	0.696719	1.21818	0.0994469	0.272772	0.0108527	13.1799	8.93704	0.957205	76.202	34.7784	44.751	40.709	26.7906	12.0477	26.015	0.0703024	8.12584	0.0614716	6.78916	2.49884	4.71233	3.67745	0.0350572	0	15.6129	3.52079	9.66704	7.1362	Glucocorticoid receptor (GR) (Nuclear receptor subfamily 3 group C member 1)	NR3C1 GRL
4	Q32MZ4	0.232563	21.1398	0.544231	7.66045	0.947621	34.3852	129.113	0.0889349	17.0747	35.4973	0.0466401	0.141543	6.00702	36.8686	11.4651	0.314457	0.652128	0.154837	13.0553	6.23334	11.8701	0	11.7318	7.52492	38.6907	0.125318	10.6308	20.0845	Leucine-rich repeat flightless-interacting protein 1 (LRR FLII-interacting protein 1) (GC-binding factor 2) (TAR RNA-interacting protein)	LRRFIP1 GCF2 TRIP
4	Q5TAX3	0.00667398	2.30801	2.81693	1.63256	0.48892	0.0276395	184	1.62186	2.97782	0.263709	36.8195	124.016	59.7183	23.9809	0.0176925	0	1.88444	0.0368086	4.63687	3.79798	0.0443591	23.2803	0.489041	4.60091	7.29614	0.0014544	0.0180534	3.79777	Terminal uridylyltransferase 4 (TUTase 4) (EC 2.7.7.52) (Zinc finger CCHC domain-containing protein 11)	ZCCHC11 KIAA0191 TUT4
4	Q9HCU5	0	0	0	0	0.000296414	27.4725	98.7907	0	0.388477	109.717	0	0	0	22.7154	0	0	0	0	0	0	0	0	0	0	181.251	0.0182245	0	17.1421	Prolactin regulatory element-binding protein (Mammalian guanine nucleotide exchange factor mSec12)	PREB SEC12
4	Q99543	0	0	7.09519	0	0.00247515	5.69963	0	0	0	0	31.386	0	79.28	21.7922	0	0	0	0	0	0	5.68e-05	6.83149	5.76204	0	0	0	0	0	DnaJ homolog subfamily C member 2 (M-phase phosphoprotein 11) (Zuotin-related factor 1) [Cleaved into: DnaJ homolog subfamily C member 2, N-terminally processed]	DNAJC2 MPHOSPH11 MPP11 ZRF1
4	Q9Y3Q8	0	0	0	0	0	0	0	0	106.802	114.582	0	0	0	100.926	0	0	0	0	0	0	0	0	0	0	0	0	0	0	TSC22 domain family protein 4 (TSC22-related-inducible leucine zipper protein 2) (Tsc-22-like protein THG-1)	TSC22D4 THG1 TILZ2
4	Q15653	0	0	0	0	0.00670311	42.498	11.6258	0	123.914	20.4154	0	0	0	0	0	0	0	0	0	0	0	0	0	0	0	0	0.086011	0	NF-kappa-B inhibitor beta (NF-kappa-BIB) (I-kappa-B-beta) (IkB-B) (IkB-beta) (IkappaBbeta) (Thyroid receptor-interacting protein 9) (TR-interacting protein 9) (TRIP-9)	NFKBIB IKBB TRIP9
5	Q01826	33.3131	11.3732	34.0923	25.0194	15.0499	9.58165	0.482722	44.8294	15.6122	16.027	42.6152	33.9559	0	0	57.7148	13.8596	23.17	16.8188	9.54216	6.83523	0.506682	37.2789	14.5191	0.222909	34.4422	41.9549	33.7868	141.715	DNA-binding protein SATB1 (Special AT-rich sequence-binding protein 1)	SATB1
5	Q9UPW6	10.7195	0	31.8575	0	20.7171	17.2522	18.2779	29.3318	0.317905	0.0970402	54.2627	40.7676	0	0	49.3454	30.5218	50.8062	51.3055	8.00835	13.784	0	1.01012	5.00676	12.8891	35.4865	39.9488	28.9923	166.889	DNA-binding protein SATB2 (Special AT-rich sequence-binding protein 2)	SATB2 KIAA1034
5	Q8TBC5	11.1163	0	6.71814	0.619697	0.0180773	65.7282	40.5229	27.4737	37.8498	76.8255	35.0616	60.6907	2.75193	0	13.2851	0.253442	14.7188	0.581855	8.80344	4.28406	2.2719	20.2345	10.4495	1.44326	24.1707	20.3725	38.3765	106.381	Zinc finger and SCAN domain-containing protein 18 (Zinc finger protein 447)	ZSCAN18 ZNF447
5	P08651	81.591	0.00101409	0	0	0	0	0	0	0	0	74.6225	0.288079	0	0	11.8234	0.670671	46.3294	30.2213	0	0	0.156472	25.8551	0	0	1.37859	1.11493	0	121.31	Nuclear factor 1 C-type (NF1-C) (Nuclear factor 1/C) (CCAAT-box-binding transcription factor) (CTF) (Nuclear factor I/C) (NF-I/C) (NFI-C) (TGGCA-binding protein)	NFIC NFI
5	P39880	5.63061	3.70713	2.9903	1.54605	5.67818	10.2993	5.60806	4.6884	7.36614	3.08931	52.4668	71.0376	0.212202	0	3.6992	1.72595	2.30913	1.94665	1.22254	1.90516	0.0506509	23.8626	32.5851	7.50249	11.3536	24.0772	8.20047	128.386	Homeobox protein cut-like 1 (CCAAT displacement protein) (CDP) (Homeobox protein cux-1)	CUX1 CUTL1
5	Q01658	41.1841	0	0	0	0.419905	0	0	0	0	0	0	0	0	0	0	0	0	0	0	0	0	0	0	0	0	0	34.1578	157.377	Protein Dr1 (Down-regulator of transcription 1) (Negative cofactor 2-beta) (NC2-beta) (TATA-binding protein-associated phosphoprotein)	DR1
6	Q8ND82	7.65189	0	5.86737	1.00367	93.3391	15.4691	23.7458	17.1866	1.81255	1.67358	1.68712	35.4437	0	0	27.7174	48.7193	37.3415	45.0361	20.4339	28.9221	9.24299	22.1691	0.280693	60.1138	0.0777846	46.1588	54.4056	46.2349	Zinc finger protein 280C (Suppressor of hairy wing homolog 3) (Zinc finger protein 633)	ZNF280C SUHW3 ZNF633
6	Q9ULV3	20.4096	6.15572	0.125117	0.0476703	52.7359	17.6668	3.02376	17.5179	0.130866	1.07939	6.14281	24.9068	1.67446	0	37.2095	28.8055	66.8138	25.8855	16.8761	1.14626	0.502265	30.1908	2.8987	37.2248	0.863662	40.6884	22.6927	25.9518	Cip1-interacting zinc finger protein (CDKN1A-interacting zinc finger protein 1) (Nuclear protein NP94) (Zinc finger protein 356)	CIZ1 LSFR1 NP94 ZNF356
6	P52926	6.24624	4.68444	0	0.553608	42.8724	16.9064	0.692427	13.8307	0.290722	10.6778	24.3796	23.4251	22.8493	0.241073	4.49973	46.39	5.82753	30.4326	11.3436	0.246973	38.1188	26.2675	0.994453	26.0972	0.135335	54.2274	11.5676	8.34656	High mobility group protein HMGI-C (High mobility group AT-hook protein 2)	HMGA2 HMGIC
6	Q9HCD5	7.22067	0	0.632457	0.0136902	34.8367	7.2717	0.624002	11.2509	0	0.371383	7.04904	50.3761	0	0	35.0266	66.0253	45.0704	64.1371	3.60954	3.61801	24.9281	37.0596	0.113849	14.7068	0	54.0291	13.6579	21.3402	Nuclear receptor coactivator 5 (NCoA-5) (Coactivator independent of AF-2) (CIA)	NCOA5 KIAA1637
6	P17096	10.6825	13.874	0	6.10192	31.0054	15.1271	4.88459	7.39435	5.04495	11.4982	17.4249	14.9343	19.6504	1.71556	8.31074	46.6502	5.49595	30.8493	17.683	6.19207	34.6838	23.9608	4.90781	34.0117	3.88496	57.9118	11.8105	13.9459	High mobility group protein HMG-I/HMG-Y (HMG-I(Y)) (High mobility group AT-hook protein 1) (High mobility group protein A1) (High mobility group protein R)	HMGA1 HMGIY
6	Q5BKZ1	1.29432	1.12803	10.6674	9.97897	39.1395	4.16786	0.398043	26.8305	0.344332	0.744161	2.22987	1.7466	2.49644	1.60514	3.89466	57.5789	9.35919	38.0569	10.2682	2.05328	30.8841	19.7159	1.28535	24.6776	0	59.2914	18.0843	2.68414	DBIRD complex subunit ZNF326 (Zinc finger protein 326) (Zinc finger protein interacting with mRNPs and DBC1)	ZNF326 ZIRD
6	P51608	1.63775	0.000615764	0	0	33.6485	2.01055	1.22745	9.78304	0.713468	0	0.00183818	8e-05	0.0100433	0.000897756	0.255157	41.1405	5.48055	37.0733	10.4117	0.00732501	38.1257	34.242	2.60202	30.2025	0	65.9709	18.1997	12.8245	Methyl-CpG-binding protein 2 (MeCp-2 protein) (MeCp2)	MECP2
6	Q8TF68	0	0	0	0	6.93405	0	0	0.540441	0	0	0	0	0	0	23.097	66.0728	5.78433	57.5231	0.0443906	0	2.41179	21.0725	0.0960297	27.094	0	80.6553	24.5488	0.117822	Zinc finger protein 384 (CAG repeat protein 1) (CAS-interacting zinc finger protein) (Nuclear matrix transcription factor 4) (Nuclear matrix protein 4) (Trinucleotide repeat-containing gene 1 protein)	ZNF384 CAGH1 CIZ NMP4 TNRC1
6	Q08945	7.44122	6.55164	0.115294	5.87528	7.2986	10.1932	0.740958	7.92723	2.18007	5.7418	2.96911	2.27901	1.84493	1.44235	10.5897	48.4953	13.6662	37.7937	26.3233	13.2532	19.9194	24.1287	4.45212	8.03969	0	54.5	4.92427	2.12789	FACT complex subunit SSRP1 (Chromatin-specific transcription elongation factor 80 kDa subunit) (Facilitates chromatin transcription complex 80 kDa subunit) (FACT 80 kDa subunit) (FACTp80) (Facilitates chromatin transcription complex subunit SSRP1) (Recombination signal sequence recognition protein 1) (Structure-specific recognition protein 1) (hSSRP1) (T160)	SSRP1 FACT80
7	Q8WTT2	78.6136	16.2451	84.4737	26.1452	42.2026	5.18662	6.93566	0	0	0	21.5125	23.6155	87.7981	113.439	18.6691	77.8648	26.5817	51.3521	19.3893	50.2533	0.307754	9.53403	3.13217	21.2069	0	14.881	13.0016	16.9102	Nucleolar complex protein 3 homolog (NOC3 protein homolog) (Factor for adipocyte differentiation 24) (NOC3-like protein) (Nucleolar complex-associated protein 3-like protein)	NOC3L AD24 C10orf117 FAD24
7	Q8IZL8	11.8799	4.17e-05	118.277	99.7389	0.00838683	82.5471	78.4171	1.06605	0	0.0509619	0.189761	0.731283	37.9923	87.9753	0.35659	0.843554	36.5508	0.0189346	0	101.81	0.000298456	9.37865	0	0.875148	0.691193	19.1254	0.000227418	0.34741	Proline-, glutamic acid- and leucine-rich protein 1 (Modulator of non-genomic activity of estrogen receptor) (Transcription factor HMX3)	PELP1 HMX3 MNAR
7	Q9BVI4	19.2027	7.22e-05	113.612	2.3285	43.6555	41.2356	5.70684	0	0	0	0.0809267	4.36e-05	21.2693	163.143	2.89319	4.55582	21.8491	5.7168	0.739056	0.00611461	20.416	23.6086	2.84135	0.0604439	0	92.515	9.74392	4.46613	Nucleolar complex protein 4 homolog (NOC4 protein homolog) (NOC4-like protein) (Nucleolar complex-associated protein 4-like protein)	NOC4L
7	Q06546	73.0952	2.70641	30.1411	0.393537	0.000496836	0.000104707	0.0441889	0.614519	2.839	6.03151	21.3894	31.4066	26.5081	160.472	0.201404	0.400904	0.124682	0.565371	23.5587	6.89011	0.201702	7.39864	5.747	0.0364843	18.6278	6.47746	8.77346	13.1221	GA-binding protein alpha chain (GABP subunit alpha) (Nuclear respiratory factor 2 subunit alpha) (Transcription factor E4TF1-60)	GABPA E4TF1A
7	Q8WU90	0.00734719	19.4586	0.347469	0.898306	4.07282	36.6308	99.3672	0.517846	2.16037	6.04967	0.116319	1.24329	104.452	174.443	2.07994	0.0780095	2.60061	0.0370541	3.98634	5.17676	0.0611902	0.300322	26.0765	12.3757	0.351508	0.135636	7.54943	1.79844	Zinc finger CCCH domain-containing protein 15 (DRG family-regulatory protein 1) (Likely ortholog of mouse immediate early response erythropoietin 4)	ZC3H15 DFRP1 LEREPO4 HSPC303 HT010 MSTP012 PP730
7	P14859	1.86687	0.000237223	1.18043	1.55644	0.0190664	0	0	0	0	0.280503	0	0	154.667	207.82	7.16183	0.253186	0	57.5425	0	27.8304	0.000758486	13.3172	0	0	0	0.22404	0	99.2544	POU domain, class 2, transcription factor 1 (NF-A1) (Octamer-binding protein 1) (Oct-1) (Octamer-binding transcription factor 1) (OTF-1)	POU2F1 OCT1 OTF1
7	Q969S3	0	1.70173	10.5238	0	0.011444	0	0	0.0619028	0.134606	0.118463	0.0508716	3.92662	98.7676	131.185	0.00627376	9.79521	0	3.12327	10.0663	77.0769	0	0.00562376	6.81573	0	0.803906	0	0.103082	1.90643	Zinc finger protein 622 (Zinc finger-like protein 9)	ZNF622 ZPR9
7	P52630	0	0	0	0	0.0163295	62.0424	0.0365024	0.74797	1.33205	23.6282	0.000367227	0.000548095	0.0014431	128.601	0	0	0	0	2.54176	0	0.00181921	0	4.77902	0	0.351647	0	0	0	Signal transducer and activator of transcription 2 (p113)	STAT2
8	Q9H2Y7	127.051	2.60979	0	0	43.6389	4.20187	7.45e-05	0	0	0	93.4958	73.126	0	0	1.81785	47.1262	73.2055	77.1836	47.1621	36.6063	128.618	83.6948	24.9493	0	0.0917344	30.2597	0	0.633635	Zinc finger protein 106 (Zfp-106) (Zinc finger protein 474)	ZNF106 SH3BP3 ZFP106 ZNF474
8	Q03701	79.5255	29.8732	40.8923	22.7507	39.4558	16.8343	3.86265	0.21383	0.0399804	0	0	0	5.99832	6.15838	14.71	36.6328	101.434	47.8163	13.7763	24.0195	19.8108	9.8174	13.9254	22.915	0.465927	56.9209	13.1153	19.5389	CCAAT/enhancer-binding protein zeta (CCAAT-box-binding transcription factor) (CBF) (CCAAT-binding factor)	CEBPZ CBF2
8	Q9HBD1	0	0	0	2.1839	0.00387987	36.0043	2.3936	33.5111	16.1294	9.09193	74.4253	101.13	1.28027	0	61.2176	0.324951	141.558	59.6223	0	0	1.72128	37.4712	3.16297	50.0744	55.0202	0.0697766	101.463	0	Roquin-2 (EC 2.3.2.27) (Membrane-associated nucleic acid-binding protein) (RING finger and CCCH-type zinc finger domain-containing protein 2) (RING finger protein 164) (RING-type E3 ubiquitin transferase Roquin-2)	RC3H2 MNAB RNF164
8	P52739	112.876	4.6868	6.44358	1.10517	0.0420868	0	0	0	5.07978	0.604254	27.4458	125.367	8.23399	0	88.5524	13.9162	96.4891	58.8927	2.13574	0	0.00126546	73.325	49.0263	0	47.9828	1.24636	4.28658	49.1625	Zinc finger protein 131	ZNF131
8	Q9Y2K7	0	0.000130505	24.204	0.817947	31.2431	0	0	6.64315	0	0	0	0	8.66e-05	0	38.4093	107.086	44.5239	146.381	45.7141	72.8591	0.000549237	40.2995	14.3227	0	0	63.9867	0.162774	1.42335	Lysine-specific demethylase 2A (EC 1.14.11.27) (CXXC-type zinc finger protein 8) (F-box and leucine-rich repeat protein 11) (F-box protein FBL7) (F-box protein Lilina) (F-box/LRR-repeat protein 11) (JmjC domain-containing histone demethylation protein 1A) ([Histone-H3]-lysine-36 demethylase 1A)	KDM2A CXXC8 FBL7 FBXL11 JHDM1A KIAA1004
8	Q5T200	72.1518	0	41.1211	61.9447	27.4151	0.0230895	0	24.3061	0	0	0	0	0	0.244531	25.6797	85.9581	100.283	79.5574	0	0	1.68076	2.28619	0.0170045	8.58227	0	8.75525	0.406415	0	Zinc finger CCCH domain-containing protein 13	ZC3H13 KIAA0853
8	P19838	0	0	0	0	0.000104902	19.4377	0	0	116.389	62.5819	0	0	0	0	129.714	36.6122	98.7084	130.964	0	0	0	0	0	0	32.2643	0	0	0	Nuclear factor NF-kappa-B p105 subunit (DNA-binding factor KBF1) (EBP-1) (Nuclear factor of kappa light polypeptide gene enhancer in B-cells 1) [Cleaved into: Nuclear factor NF-kappa-B p50 subunit]	NFKB1
9	Q9H4L7	44.0525	0.790665	58.006	40.6713	0.0112932	4.41135	1.16937	32.6038	1.3854	1.49674	10.0172	11.3014	0	0	32.5044	14.6427	22.536	33.1215	27.9244	36.2542	1.2201	18.136	82.5513	0.0708364	21.2675	26.8159	5.07448	26.0818	SWI/SNF-related matrix-associated actin-dependent regulator of chromatin subfamily A containing DEAD/H box 1 (EC 3.6.4.12) (ATP-dependent helicase 1) (hHEL1)	SMARCAD1 KIAA1122
9	Q5VVJ2	63.0848	3.5984	23.156	3.3202	3.67252	7.59518	58.4078	30.7459	0	2.60162	0.00129871	41.0856	0	0	2.16983	0.0112568	0	0	38.2806	36.5041	0	33.701	98.9616	0.00535254	53.6795	4.7495	73.7088	20.6875	Histone H2A deubiquitinase MYSM1 (2A-DUB) (EC 3.4.19.-) (Myb-like, SWIRM and MPN domain-containing protein 1)	MYSM1 KIAA1915
9	O60315	61.6364	1.77015	124.469	22.7476	0.892788	28.8815	11.2576	0.00451446	0.407179	0.000554007	27.7024	67.1648	0.0562731	5.23165	13.0051	5.99604	44.7606	9.35376	0.00523464	0	0.0801184	16.0176	5.57452	0.0156899	51.0213	49.6432	20.727	33.0166	Zinc finger E-box-binding homeobox 2 (Smad-interacting protein 1) (SMADIP1) (Zinc finger homeobox protein 1b)	ZEB2 KIAA0569 SIP1 ZFHX1B ZFX1B HRIHFB2411
9	Q9ULJ3	63.2813	11.403	111.344	33.2213	6.33084	4.11615	3.25285	9.21602	3.91355	1.33654	15.0671	35.2462	0.372095	0.0224043	9.45325	0	23.5594	5.87912	3.99185	0.308076	0.0913221	32.6384	96.9417	0.063836	24.2282	98.5004	4.68557	10.3532	Zinc finger and BTB domain-containing protein 21 (Zinc finger protein 295)	ZBTB21 KIAA1227 ZNF295
9	Q03111	122.395	0.0185477	63.1636	8.19114	0.00574994	0.0003579	7.02835	0	10.506	0	0	44.3638	0	0	0	0	0	0	88.418	40.1481	0	0.235913	59.4261	0	36.1433	10.9013	0	25.2734	Protein ENL (YEATS domain-containing protein 1)	MLLT1 ENL LTG19 YEATS1
9	O75362	97.476	20.1333	77.7186	34.9713	0.157474	0	0.0449629	0.301836	0.502129	1.06138	40.585	54.1079	0.00802706	0.00292831	1.5234	5.35466	37.8354	5.38339	3.7354	2.4	0.0121896	32.2356	1.86112	0.00337685	5.99412	3.20189	0.00597137	8.03911	Zinc finger protein 217	ZNF217 ZABC1
9	O75717	125.621	12.5472	58.0451	13.9287	8.46391	0.383998	1.0867	14.1403	1.76297	3.47486	10.6725	31.7471	0.191871	0	15.1389	0.830571	2.823	3.40604	30.5435	32.9382	0.70278	17.206	37.2013	1.01598	48.9081	9.83004	15.8761	12.8961	WD repeat and HMG-box DNA-binding protein 1 (Acidic nucleoplasmic DNA-binding protein 1) (And-1)	WDHD1 AND1
9	Q96NB3	0.0356103	0	126.547	71.6757	0.00951587	0	0	0.329096	0	0	77.2818	69.3639	0	0	0	0	0	0	8.37683	26.7635	0	9.82404	10.4988	0	102.439	106.214	0	0	Zinc finger protein 830 (Coiled-coil domain-containing protein 16)	ZNF830 CCDC16
9	O94776	82.4196	16.3323	97.3082	34.7711	26.5462	5.58199	9.7441	11.1133	0.0988206	0.169339	4.69588	9.24868	0	0.000153299	6.2616	2.95621	7.69487	4.18074	6.35673	4.6416	0.292505	6.39339	13.9355	5.48399	23.1878	18.725	15.5785	19.4133	Metastasis-associated protein MTA2 (Metastasis-associated 1-like 1) (MTA1-L1 protein) (p53 target protein in deacetylase complex)	MTA2 MTA1L1 PID
9	O95983	86.8446	12.7233	85.2017	61.6482	21.9475	0.299486	0.516601	21.2038	0.0558518	0.0935626	5.6607	16.5172	0.102239	0	8.3724	0.748987	6.8224	2.0059	3.02177	5.45246	0.00125006	14.6452	13.7244	0.149425	16.4913	11.3628	9.53758	4.54931	Methyl-CpG-binding domain protein 3 (Methyl-CpG-binding protein MBD3)	MBD3
9	P41229	81.4038	2.24656	92.918	0.426891	0.10822	0	0	1.39319	0	0.425776	3.13086	27.7724	0.00733588	0.00276346	5.91565	0.743514	39.6707	0.291682	1.40499	0	0.0163193	21.3875	0	0.00497797	0	1.84703	0.00481953	0.830803	Lysine-specific demethylase 5C (EC 1.14.11.-) (Histone demethylase JARID1C) (Jumonji/ARID domain-containing protein 1C) (Protein SmcX) (Protein Xe169)	KDM5C DXS1272E JARID1C SMCX XE169
9	Q86YP4	96.198	8.13399	100.877	42.2892	36.0137	3.01014	5.0312	16.8264	0.849847	2.57974	3.68515	10.1789	0.101117	0	7.99673	2.81492	8.01569	4.79869	4.81484	3.81703	1.19321	5.47166	6.25258	2.95792	8.68302	10.2203	10.9764	14.4397	Transcriptional repressor p66-alpha (Hp66alpha) (GATA zinc finger domain-containing protein 2A)	GATAD2A
9	Q9Y4E5	25.2413	10.8354	15.0707	5.48995	16.1917	11.242	8.80064	9.05376	3.74919	10.3767	18.208	19.9676	0.0603362	0	18.5719	4.14633	12.1531	6.69425	11.699	9.2509	0.501926	0.533406	117.447	28.9735	16.0241	25.1207	15.8535	8.07473	E3 SUMO-protein ligase ZNF451 (EC 6.3.2.-) (Coactivator for steroid receptors) (Zinc finger protein 451)	ZNF451 COASTER KIAA0576 KIAA1702
9	Q13330	60.8133	16.5375	76.3417	17.9383	8.6625	0.365179	0.785403	7.6524	0.391109	0.578142	7.06742	17.2361	0.065906	0.0471095	8.18313	0.862836	11.0707	2.40023	1.9977	4.71061	0	11.3243	14.655	0.500402	22.3681	11.009	6.74611	10.9612	Metastasis-associated protein MTA1	MTA1
9	Q5SXM2	126.639	0.00090574	161.188	50.9035	0.000614872	5.43715	0	0	0	0	0.0130221	0	3.36e-05	0	0	0	0	0	0	0	0.000123516	0	0	0	0	0.699002	0	0	snRNA-activating protein complex subunit 4 (SNAPc subunit 4) (Proximal sequence element-binding transcription factor subunit alpha) (PSE-binding factor subunit alpha) (PTF subunit alpha) (snRNA-activating protein complex 190 kDa subunit) (SNAPc 190 kDa subunit)	SNAPC4 SNAP190
9	Q8WXI9	56.381	10.7294	100.046	16.6842	19.2772	0.736654	1.85751	4.50644	0.0459372	0.518351	9.27012	17.817	0.00964806	0	5.44009	0.70289	8.22431	1.76846	3.16135	5.22847	0.00206444	6.01179	6.30798	0.279942	22.6002	8.8944	8.46058	20.0002	Transcriptional repressor p66-beta (GATA zinc finger domain-containing protein 2B) (p66/p68)	GATAD2B KIAA1150
9	P78347	72.3066	0.332498	92.889	0.447184	0.626789	0.00430372	0.00727726	3.51197	0.41861	0.108494	3.04496	10.716	0.00559801	0	2.92391	0.437114	5.31605	1.99926	4.04901	5.04778	0.00177756	8.76847	6.25639	0.0535791	4.58671	1.62035	0.30442	4.04143	General transcription factor II-I (GTFII-I) (TFII-I) (Bruton tyrosine kinase-associated protein 135) (BAP-135) (BTK-associated protein 135) (SRF-Phox1-interacting protein) (SPIN) (Williams-Beuren syndrome chromosomal region 6 protein)	GTF2I BAP135 WBSCR6
9	Q9Y692	168.159	0	137.933	0	0	0	0	0	0	0	0	0	0	0	0	0	0	0	0	0	0	0	0	0	0	0	0	0	Glucocorticoid modulatory element-binding protein 1 (GMEB-1) (DNA-binding protein p96PIF) (Parvovirus initiation factor p96) (PIF p96)	GMEB1
10	Q9Y467	49.7086	7.31299	61.3557	4.19596	0.0919237	59.7424	38.0739	21.5343	5.92893	10.3999	144.321	142.355	114.795	8.7215	0.00887094	0	6.13143	2.76242	13.0222	8.85218	7.42881	145.183	21.4956	9.49722	15.4413	76.7129	0.888861	59.6897	Sal-like protein 2 (Zinc finger protein 795) (Zinc finger protein SALL2) (Zinc finger protein Spalt-2) (Sal-2) (hSal2)	SALL2 KIAA0360 SAL2 ZNF795
10	Q5TC82	0	2.38e-06	0	22.8548	0.000382176	27.0839	0	0.00310773	95.1573	65.1237	167.261	134.223	4.1587	0	87.5105	42.296	79.9235	27.0779	0.000111761	7.36e-05	7.19978	115.523	3.84331	7.61e-06	0	0	1.1e-05	46.1167	Roquin-1 (Roquin) (RING finger and C3H zinc finger protein 1) (RING finger and CCCH-type zinc finger domain-containing protein 1) (RING finger protein 198)	RC3H1 KIAA2025 RNF198
10	Q9Y6Q9	7.43657	0.000208611	87.7806	3.81083	0.0140081	0	0	0.000155207	1.15261	0.938079	196.702	139.57	0.00035191	8.05e-05	46.9962	1.24352	0	0.255168	13.6405	1.09641	0.00101841	130.427	0	0.000134276	29.658	0.62156	2.09091	79.7167	Nuclear receptor coactivator 3 (NCoA-3) (EC 2.3.1.48) (ACTR) (Amplified in breast cancer 1 protein) (AIB-1) (CBP-interacting protein) (pCIP) (Class E basic helix-loop-helix protein 42) (bHLHe42) (Receptor-associated coactivator 3) (RAC-3) (Steroid receptor coactivator protein 3) (SRC-3) (Thyroid hormone receptor activator molecule 1) (TRAM-1)	NCOA3 AIB1 BHLHE42 RAC3 TRAM1
10	Q15596	28.0515	10.3939	20.2363	12.2872	7.23768	5.0256	0.317503	4.86804	9.87742	9.5505	143.45	135.079	4.09927	0.0946926	29.3874	7.31365	13.5275	14.1566	17.1254	9.31976	5.40516	71.3419	4.00431	0.199619	19.5868	18.4714	6.79397	33.207	Nuclear receptor coactivator 2 (NCoA-2) (Class E basic helix-loop-helix protein 75) (bHLHe75) (Transcriptional intermediary factor 2) (hTIF2)	NCOA2 BHLHE75 SRC2 TIF2
10	Q96I24	0.00438437	0.81854	21.5102	11.9567	0.866418	0.930044	0.0440585	0	4.39881	2.29789	99.0346	108.242	0.248715	5.31688	25.9979	3.96438	15.1784	16.8631	1.4019	2.84934	0.290146	62.0158	0.681535	2.36259	0.603961	0.00102205	0.115798	18.5095	Far upstream element-binding protein 3 (FUSE-binding protein 3)	FUBP3 FBP3
10	Q15788	0	0	0	0	0	0	0	0	0	0	160.131	93.6057	0	0	18.4243	0	0	0	0	0	0	47.7101	0	0	0	0	0	0	Nuclear receptor coactivator 1 (NCoA-1) (EC 2.3.1.48) (Class E basic helix-loop-helix protein 74) (bHLHe74) (Protein Hin-2) (RIP160) (Renal carcinoma antigen NY-REN-52) (Steroid receptor coactivator 1) (SRC-1)	NCOA1 BHLHE74 SRC1
10	Q9H7S9	0	0	0	0	0	0	0	0	0	0	259.667	198.936	0	0	0	0	0	0	0	0	0	0	0	0	0	0	0	0	Zinc finger protein 703 (Zinc finger elbow-related proline domain protein 1)	ZNF703 ZEPPO1 ZPO1
11	Q9UNY4	6.06499	0.0217491	0.92197	12.6294	0.00395704	36.6583	48.8667	19.2404	48.7107	46.8722	28.5245	30.8943	49.7077	43.0049	9.68251	0.34953	3.23467	0.67586	38.125	58.4177	194.765	2.55739	19.798	0.973192	2.47132	0.00249332	0	12.2476	Transcription termination factor 2 (EC 3.6.4.-) (Lodestar homolog) (RNA polymerase II termination factor) (Transcription release factor 2) (F2) (HuF2)	TTF2
11	P55198	21.7098	9.04e-05	0	0.413385	0.0258889	9.08741	13.9938	5.66619	0.189147	1.41584	69.2112	67.8165	0.00111677	0.000153981	32.1916	0	5.26022	0.387961	0.0654287	0.560355	116.645	19.1654	4.55708	8.75436	3.39233	14.3075	37.6244	1.3671	Protein AF-17 (ALL1-fused gene from chromosome 17 protein)	MLLT6 AF17
11	Q8NFU7	35.1097	57.1845	0.336056	0.209812	0.0882135	30.9513	18.9743	9.38692	0.599969	0.284731	0.700471	5.00941	0.66226	0	1.61355	15.5304	6.27246	5.82156	0.0729694	1.06693	114.148	26.4629	1.87846	33.1437	0.518	13.5077	10.5229	0.0909562	Methylcytosine dioxygenase TET1 (EC 1.14.11.n2) (CXXC-type zinc finger protein 6) (Leukemia-associated protein with a CXXC domain) (Ten-eleven translocation 1 gene protein)	TET1 CXXC6 KIAA1676 LCX
11	O60281	0	0	0	0	0	0	0	0	0	0	19.7313	21.0804	0	0	0	59.2523	0	79.3781	99.7044	160.155	216.186	0	0	0	0	0.149219	0	0	Zinc finger protein 292	ZNF292 KIAA0530
11	Q9UMN6	43.3983	8.80657	3.11714	3.43785	2.79745	3.48911	4.19045	3.65061	2.50208	2.44839	5.00832	8.67334	1.96996	0	3.0457	0.89721	8.66563	2.68023	23.7885	81.3849	174.724	5.71037	3.62324	3.12213	4.7895	9.28506	4.68621	6.46707	Histone-lysine N-methyltransferase 2B (Lysine N-methyltransferase 2B) (EC 2.1.1.43) (Myeloid/lymphoid or mixed-lineage leukemia protein 4) (Trithorax homolog 2) (WW domain-binding protein 7) (WBP-7)	KMT2B HRX2 KIAA0304 MLL2 MLL4 TRX2 WBP7
11	Q13129	1.76608	0	0	0	0.0138031	0.164656	0	0	0	0	9.61e-05	0	0.000106678	0	2.21235	6.83643	0	0.000714256	130.676	124.837	245.086	1.32691	0	0.224354	0	0	0.925224	0	Zinc finger protein Rlf (Rearranged L-myc fusion gene protein) (Zn-15-related protein)	RLF
11	P55197	0.0142924	0	0	0	0.00193069	0	0	0	0	0	0	0	0	0	0	0	0	0	0	0	158.112	34.6996	0	0	0	0.0956412	0	0	Protein AF-10 (ALL1-fused gene from chromosome 10 protein)	MLLT10 AF10
12	O15226	37.223	29.6962	39.0077	41.3034	67.8131	0.0165952	0.0898309	8.84396	0.134183	0.0826958	9.22256	1.67502	0.18383	0	12.5467	17.0084	21.0118	22.8654	2.36331	3.92565	27.0745	2.03655	7.61668	34.0086	0.0136528	40.7002	12.2156	13.2139	NF-kappa-B-repressing factor (NFkB-repressing factor) (Protein ITBA4) (Transcription factor NRF)	NKRF ITBA4 NRF
12	P04637	2.41528	23.2609	0.0129729	40.5213	38.6364	8.69163	27.5329	23.846	2.98579	4.29518	2.02299	1.43281	0.552518	1.14343	0.0997607	25.9496	1.96981	2.05834	1.69635	0.506864	43.5316	13.3417	25.6579	49.1301	0	30.8584	15.1158	5.58206	Cellular tumor antigen p53 (Antigen NY-CO-13) (Phosphoprotein p53) (Tumor suppressor p53)	TP53 P53
12	Q96JM7	22.1521	1.03082	42.994	3.31343	0.00764633	68.0581	47.5513	0	0.0332448	0.0446156	0	0	0	0	40.6317	8.85769	61.2997	35.6256	1.34334	0	0	19.8245	2.55915	35.83	11.3687	27.0109	0	0.0997994	Lethal(3)malignant brain tumor-like protein 3 (H-l(3)mbt-like protein 3) (L(3)mbt-like protein 3) (MBT-1)	L3MBTL3 KIAA1798 MBT1
12	Q96GM8	34.987	25.3404	34.3408	7.59214	13.258	0	0.357446	26.8188	0.0312471	0.705389	9.81531	18.1418	13.3551	2.10446	0.256663	21.1946	3.26087	20.9162	1.49529	1.51051	0.00173163	8.03016	0.460811	1.01e-05	8.0376	21.351	3.51146	23.7094	Target of EGR1 protein 1	TOE1
12	Q9NW64	7.24375	1.23502	5.88655	0	41.1811	8.25153	0.064247	43.8482	0.0638238	1.34582	77.1746	21.2396	1.18264	0.00303943	3.28174	26.543	3.42492	8.42558	22.5346	4.73544	8.44766	3.33652	5.97244	19.1088	11.7761	23.199	27.4558	7.19222	Pre-mRNA-splicing factor RBM22 (RNA-binding motif protein 22) (Zinc finger CCCH domain-containing protein 16)	RBM22 ZC3H16 199G4
12	O75569	0	7.48629	9.97764	11.369	40.759	19.0291	9.52984	0.14388	21.6211	36.91	0	0	0	0	10.672	21.5745	55.3762	46.683	10.6665	59.5559	0	6.58464	0.896098	18.3723	0	27.1953	19.3136	4.49008	Interferon-inducible double-stranded RNA-dependent protein kinase activator A (PKR-associated protein X) (PKR-associating protein X) (Protein activator of the interferon-induced protein kinase) (Protein kinase, interferon-inducible double-stranded RNA-dependent activator)	PRKRA PACT RAX HSD-14 HSD14
12	Q8WYP5	45.5351	59.252	12.3885	49.6771	9.74057	0.832436	3.42467	9.3173	24.9254	14.1405	6.96399	13.3685	0.00395882	0	7.47403	4.74409	7.62348	5.93378	9.16206	14.665	1.54832	14.8747	15.7504	40.574	5.97204	32.8614	41.7546	4.5064	Protein ELYS (Embryonic large molecule derived from yolk sac) (Protein MEL-28) (Putative AT-hook-containing transcription factor 1)	AHCTF1 ELYS TMBS62 MSTP108
12	O95619	31.2526	14.7596	15.4504	4.41896	43.6278	4.58771	3.54219	15.9111	0.496104	0.0579345	14.3666	4.89388	0.792548	0.0652723	0.846672	0.133633	1.96663	0	2.5665	1.98834	1.84747	1.1169	10.1011	4.45215	45.6874	36.2551	23.0804	25.3191	YEATS domain-containing protein 4 (Glioma-amplified sequence 41) (Gas41) (NuMA-binding protein 1) (NuBI-1) (NuBI1)	YEATS4 GAS41
12	P15822	7.50305	15.8007	2.03627	2.39862	4.66457	18.3078	28.8331	27.9188	0.0150821	1.30381	55.9363	14.6589	4.29045	12.7269	3.66946	8.44767	15.7445	19.0803	4.26414	0	21.7061	10.0903	43.247	14.5284	5.83456	56.9091	1.69033	0.105709	Zinc finger protein 40 (Cirhin interaction protein) (CIRIP) (Gate keeper of apoptosis-activating protein) (GAAP) (Human immunodeficiency virus type I enhancer-binding protein 1) (HIV-EP1) (Major histocompatibility complex-binding protein 1) (MBP-1) (Positive regulatory domain II-binding factor 1) (PRDII-BF1)	HIVEP1 ZNF40
12	P16383	24.1191	0.101722	65.456	14.2735	0.00484952	71.506	0.0678533	0.577779	0.948228	0	0	0	0	0	17.0696	0.00659082	21.8413	9.66583	8.23334	26.1868	0	24.6268	0	0	0	14.6978	0	0	GC-rich sequence DNA-binding factor 2 (GC-rich sequence DNA-binding factor) (Transcription factor 9) (TCF-9)	GCFC2 C2orf3 GCF TCF9
12	P46100	56.0357	21.5532	0.425635	0	1.74979	10.2499	18.3004	23.2701	0.0120848	7.37687	6.15347	25.4899	0.0475137	0.209747	4.97249	8.95312	9.29202	16.8449	19.7014	27.7279	0.0512628	8.11584	39.0949	1.83964	4.83141	9.87798	5.11449	18.0648	Transcriptional regulator ATRX (EC 3.6.4.12) (ATP-dependent helicase ATRX) (X-linked helicase II) (X-linked nuclear protein) (XNP) (Znf-HX)	ATRX RAD54L XH2
12	Q03164	73.6889	18.5079	6.66926	5.03308	20.7843	10.8971	5.16978	4.68456	4.53751	0.217008	29.6709	10.0837	5.09214	0	10.1947	6.28343	21.2705	7.20198	6.72582	5.70259	86.2069	9.79925	9.57236	6.73742	1.54465	23.7483	6.89962	4.78964	Histone-lysine N-methyltransferase 2A (Lysine N-methyltransferase 2A) (EC 2.1.1.43) (ALL-1) (CXXC-type zinc finger protein 7) (Myeloid/lymphoid or mixed-lineage leukemia) (Myeloid/lymphoid or mixed-lineage leukemia protein 1) (Trithorax-like protein) (Zinc finger protein HRX) [Cleaved into: MLL cleavage product N320 (N-terminal cleavage product of 320 kDa) (p320); MLL cleavage product C180 (C-ter…	KMT2A ALL1 CXXC7 HRX HTRX MLL MLL1 TRX1
12	Q6P4R8	38.5057	13.875	14.4108	2.39882	23.6101	21.5851	13.5003	2.13999	11.8917	13.2136	7.99514	16.8465	0	0	14.2708	8.04259	12.3796	7.11134	6.08532	6.56131	4.11965	10.8132	8.47766	7.99291	23.1305	46.286	22.1092	7.91097	Nuclear factor related to kappa-B-binding protein (DNA-binding protein R kappa-B) (INO80 complex subunit G)	NFRKB INO80G
12	Q9ULM3	28.952	28.1055	2.95929	9.71202	19.578	0.682357	1.2904	9.89832	4.53116	2.93647	1.45323	1.67547	0.0947744	0	1.58761	0.953854	31.2454	17.7824	3.26446	20.0925	0.909313	6.38634	2.83281	14.8827	71.0429	38.9719	30.7754	6.37439	YEATS domain-containing protein 2	YEATS2 KIAA1197
12	O75376	16.7891	5.42759	5.4049	4.0009	3.16611	25.0037	6.53175	4.26683	3.76599	3.35162	30.1633	28.814	3.57226	0	5.72887	1.42804	6.36374	5.04394	3.86156	2.73953	2.47148	23.6704	46.4247	3.75574	9.34514	10.7392	7.21493	15.6858	Nuclear receptor corepressor 1 (N-CoR) (N-CoR1)	NCOR1 KIAA1047
12	O95251	53.1726	0.62763	41.6091	10.8183	33.8349	4.75605	4.47895	11.0116	0.869205	3.1939	13.5865	12.9221	0.00137683	0	8.20016	15.9146	8.89048	9.19046	10.3248	8.68488	54.1829	14.0783	16.8613	7.25106	6.1626	30.3905	5.56923	8.01671	Histone acetyltransferase KAT7 (EC 2.3.1.48) (Histone acetyltransferase binding to ORC1) (Lysine acetyltransferase 7) (MOZ, YBF2/SAS3, SAS2 and TIP60 protein 2) (MYST-2)	KAT7 HBO1 HBOa MYST2
12	P17480	26.6476	3.2555	22.5575	3.63467	17.8606	15.8996	5.33202	12.5747	0.389682	3.89495	0.575843	0.167345	0	0.273467	13.0715	25.5653	5.0165	12.0375	15.9946	22.754	9.85342	11.5367	6.09325	2.69527	1.09937	52.1771	4.05224	20.7015	Nucleolar transcription factor 1 (Autoantigen NOR-90) (Upstream-binding factor 1) (UBF-1)	UBTF UBF UBF1
12	P28370	39.738	17.7967	8.767	1.15446	81.5659	11.5903	6.05688	16.1199	0.407672	2.62882	0.0507894	8.53991	0.96892	0	4.03248	23.2144	10.7679	29.1477	9.96085	2.53282	7.98618	19.839	13.3686	17.3308	3.79337	35.5957	12.3701	10.7605	Probable global transcription activator SNF2L1 (EC 3.6.4.-) (ATP-dependent helicase SMARCA1) (Nucleosome-remodeling factor subunit SNF2L) (SWI/SNF-related matrix-associated actin-dependent regulator of chromatin subfamily A member 1)	SMARCA1 SNF2L SNF2L1
12	Q4LE39	41.6042	27.9986	30.6425	3.92196	53.662	1.5896	2.26376	6.16378	1.50669	1.2618	3.97705	19.9983	0.684672	0	4.86937	5.1459	11.7077	2.85526	4.27453	0.98118	6.55218	19.5151	5.91279	4.30979	8.95372	42.6744	14.8692	14.1533	AT-rich interactive domain-containing protein 4B (ARID domain-containing protein 4B) (180 kDa Sin3-associated polypeptide) (Sin3-associated polypeptide p180) (Breast cancer-associated antigen BRCAA1) (Histone deacetylase complex subunit SAP180) (Retinoblastoma-binding protein 1-like 1)	ARID4B BRCAA1 RBBP1L1 RBP1L1 SAP180
12	Q92922	41.4445	34.75	43.4443	32.7739	15.4102	0	0.190106	19.2332	1.53901	3.0136	8.75357	17.2349	0.105168	0.112838	4.5361	0.0993159	8.77703	4.59595	5.04249	8.13097	0.272577	14.4679	15.6747	17.5149	30.7492	11.2183	19.3231	15.9316	SWI/SNF complex subunit SMARCC1 (BRG1-associated factor 155) (BAF155) (SWI/SNF complex 155 kDa subunit) (SWI/SNF-related matrix-associated actin-dependent regulator of chromatin subfamily C member 1)	SMARCC1 BAF155
12	Q969R5	29.4754	24.0558	4.67395	6.07181	7.18653	7.863	5.3268	0.0432261	0.316792	0	23.9044	10.1394	8.22162	21.152	1.56963	0.522251	14.2831	5.37747	0.790179	0.0603975	8.96131	12.3944	17.8376	8.5702	3.43809	39.4463	2.69846	7.7044	Lethal(3)malignant brain tumor-like protein 2 (H-l(3)mbt-like protein 2) (L(3)mbt-like protein 2)	L3MBTL2
12	Q9NPF5	30.2004	45.2312	0.274166	4.03096	29.185	0.0080771	0.0701965	4.96703	0.0877487	0.0213626	9.28839	1.46095	0.003169	0	0.03631	0.028756	4.17926	0.115064	0.051522	0.0178508	1.30181	4.37883	0.468817	11.1533	0.95618	31.8797	26.8813	15.3842	DNA methyltransferase 1-associated protein 1 (DNMAP1) (DNMT1-associated protein 1)	DMAP1 KIAA1425
12	Q86V15	2.65622	0	0	0	8.95955	0	0	78.7365	0	0	18.2648	46.8512	0.000166801	0	2.0535	33.1785	0.0133844	48.5485	0	0	0.888754	10.5614	0	0	0.209517	77.5868	0	0.406803	Zinc finger protein castor homolog 1 (Castor-related protein) (Putative survival-related protein) (Zinc finger protein 693)	CASZ1 CST SRG ZNF693
12	P05412	0	0	66.6827	0	0.011382	23.5596	0	0	0	0	1.57087	0	0	0	108.708	33.4965	0	0	0.00344109	0	0	0	0	0	0	7.17739	0.562774	53.5081	Transcription factor AP-1 (Activator protein 1) (AP1) (Proto-oncogene c-Jun) (V-jun avian sarcoma virus 17 oncogene homolog) (p39)	JUN
12	Q06330	37.8898	2.4915	8.37655	3.47766	50.8609	2.11058	0.354249	1.2598	0.321629	0.286789	29.0708	12.6936	0.421798	0	2.82099	2.29775	5.80148	1.96635	0.888894	0.223927	0.989242	10.2938	0.717522	1.98424	1.66569	23.6122	3.69052	0.59885	Recombining binding protein suppressor of hairless (CBF-1) (J kappa-recombination signal-binding protein) (RBP-J kappa) (RBP-J) (RBP-JK) (Renal carcinoma antigen NY-REN-30)	RBPJ IGKJRB IGKJRB1 RBPJK RBPSUH
12	Q5VUA4	17.6899	25.1659	3.71468	8.88378	6.25873	4.80575	4.28111	11.1031	3.60608	2.59092	7.65125	7.70074	0.630005	0	12.1274	12.9643	23.4848	21.197	15.2895	25.4264	5.56736	20.6611	14.9046	12.8578	13.599	17.2021	13.9506	6.97188	Zinc finger protein 318 (Endocrine regulatory protein)	ZNF318 HRIHFB2436
12	Q9H4I2	14.4414	9.11377	6.00594	4.00622	5.03869	2.66484	3.03672	9.36797	3.4985	2.83317	49.0334	31.7799	0.0478389	0	5.28738	2.70075	11.3421	7.58831	8.81453	8.07736	0.0171153	35.3532	5.31608	5.57905	8.32841	12.562	13.9006	39.9882	Zinc fingers and homeoboxes protein 3 (Triple homeobox protein 1) (Zinc finger and homeodomain protein 3)	ZHX3 KIAA0395 TIX1
12	P49711	31.6957	0	0	0	0	0	0	0	0	0	0	0	0	25.6787	0	0	0	0	0	0	0	0	0	0	0	136.263	0	0	Transcriptional repressor CTCF (11-zinc finger protein) (CCCTC-binding factor) (CTCFL paralog)	CTCF
12	Q7Z3K3	19.5635	3.91219	2.90441	2.79711	14.7973	3.9559	5.35154	2.26	0.953507	0.675175	31.5983	67.0299	0.0261997	0	4.66119	6.13559	7.95951	8.23871	2.61204	3.84629	1.18504	13.0609	4.13708	7.18932	22.0879	10.3917	6.57356	6.01095	Pogo transposable element with ZNF domain (Suppressor of hairy wing homolog 5) (Zinc finger protein 280E) (Zinc finger protein 635)	POGZ KIAA0461 SUHW5 ZNF280E ZNF635 Nbla00003
12	Q8TCN5	5.03444	0	0	0	0.00625028	89.1187	11.7929	0	0.00437444	0	0.170451	0	0	0	23.2069	0.0105415	71.0436	0	0	0	0	0.072401	0	0	0	0.00301343	0	0	Zinc finger protein 507	ZNF507 KIAA1084
12	Q969J2	5.88245	0.000470267	0	0.152903	0.0785281	3.42448	0.757488	0.000472514	2.0242	1.31025	35.7728	15.7007	0.00267984	0.000190972	18.7337	3.2612	45.4639	1.24005	9.74994	0.464407	0.00721223	0.000717257	0.000777427	0.00098803	5.41403	67.4799	3.17615	0.523054	Zinc finger protein with KRAB and SCAN domains 4 (P373c6.1) (Zinc finger protein 307) (Zinc finger protein 427)	ZKSCAN4 ZNF307 ZNF427
12	Q9NP66	7.1505	6.21164	13.4953	7.55663	70.8892	1.97431	1.11414	1.03945	0.112985	0.176796	13.2701	8.49413	0	0.767704	0.593076	21.1756	8.22858	15.2636	0.125698	0.0232912	5.46742	16.2263	3.76421	10.3248	1.47092	51.727	11.3328	8.75979	High mobility group protein 20A (HMG box-containing protein 20A) (HMG domain-containing protein 1) (HMG domain-containing protein HMGX1)	HMG20A HMGX1 HMGXB1
12	Q9Y2X9	43.8731	2.84753	3.05245	0.649781	4.12079	3.80047	0.884096	1.19849	18.7181	2.67484	35.6882	15.5055	1.22212	0	2.07049	0.569234	10.6434	2.73733	1.9896	2.42024	1.48372	11.6457	3.18506	0.293068	19.3418	18.3507	2.15542	21.1674	Zinc finger protein 281 (GC-box-binding zinc finger protein 1) (Transcription factor ZBP-99) (Zinc finger DNA-binding protein 99)	ZNF281 GZP1 ZBP99
12	Q9Y5B6	21.0185	1.04349	23.8586	3.93777	0.807339	5.43165	2.55307	7.93793	0.731963	1.94676	12.5655	13.5428	0.110189	0.214291	24.7353	0.0627475	16.6429	1.08795	5.17089	1.26595	0.0889751	4.86031	11.2416	0	13.3716	18.6085	5.77006	16.777	PAX3- and PAX7-binding protein 1 (GC-rich sequence DNA-binding factor 1)	PAXBP1 C21orf66 GCFC GCFC1
12	Q9UIS9	0.487296	0.0748192	0.0672715	0.0023099	37.2121	0.0271942	0.0078478	0.626252	0.0425587	0.0481238	0.108041	0.142899	0.280407	0.643567	0	2.58767	0.0461789	0.0204231	0.0214622	0.0130682	2.47871	1.95331	0.0209582	29.4643	0.0184069	24.9437	1.93546	0.118039	Methyl-CpG-binding domain protein 1 (CXXC-type zinc finger protein 3) (Methyl-CpG-binding protein MBD1) (Protein containing methyl-CpG-binding domain 1)	MBD1 CXXC3 PCM1
12	P49116	3.34779	0.00021258	2.78527	0.769247	0.0242625	0	0	0.000148469	0.000119757	0	7.62738	51.6198	0.000359907	7.49e-05	46.3349	0.904514	42.3406	16.0642	3.32385	0.826636	0.00120198	14.6859	6.1012	0.000134325	0	0	0.000285221	0.620896	Nuclear receptor subfamily 2 group C member 2 (Orphan nuclear receptor TAK1) (Orphan nuclear receptor TR4) (Testicular receptor 4)	NR2C2 TAK1 TR4
12	Q5T0B9	0	0	0.0816992	0	0.00975824	5.78396	0	0.172758	0	0	0	0	0	0	0	5.21291	38.8564	22.9851	2.5254	58.6638	0	13.0771	0	0	0	0.567624	0	0.00466539	Zinc finger protein 362	ZNF362 PP6997
12	O60264	12.0831	6.89192	4.00631	3.30189	25.095	3.1394	4.33671	8.33394	0.781382	1.77656	0.329522	1.08954	0.0901201	0	3.88946	14.8934	6.62083	8.10443	10.1754	9.77071	3.92466	5.24556	5.38848	11.3722	2.90879	29.7759	11.6812	3.83399	SWI/SNF-related matrix-associated actin-dependent regulator of chromatin subfamily A member 5 (SWI/SNF-related matrix-associated actin-dependent regulator of chromatin A5) (EC 3.6.4.-) (Sucrose nonfermenting protein 2 homolog) (hSNF2H)	SMARCA5 SNF2H WCRF135
12	O95785	31.2866	4.23905	19.188	4.32713	3.11175	15.1842	18.8722	1.00955	1.29056	2.15607	3.95755	15.221	0.0279972	0.0294828	8.012	7.28584	14.478	11.4688	16.1216	35.3333	0	10.7591	6.81956	1.51242	1.00634	13.6198	3.67199	7.87404	Protein Wiz (Widely-interspaced zinc finger-containing protein) (Zinc finger protein 803)	WIZ ZNF803
12	P06733	0.00903211	3.88513	0.0501422	0.750683	0.0522476	0	0.0165159	6.52789	0.259098	0.275375	0.318131	0.277221	0.962589	0.0177073	0.0113515	29.6581	0.114113	23.791	1.47785	19.5181	0.703275	3.96328	0.462178	4.24657	1.14187	0.0142667	0.11576	0.341886	Alpha-enolase (EC 4.2.1.11) (2-phospho-D-glycerate hydro-lyase) (C-myc promoter-binding protein) (Enolase 1) (MBP-1) (MPB-1) (Non-neural enolase) (NNE) (Phosphopyruvate hydratase) (Plasminogen-binding protein)	ENO1 ENO1L1 MBPB1 MPB1
12	P16989	14.2755	24.8485	6.47196	2.66166	11.5434	1.17799	0.0418799	8.48204	1.0689	0.0597282	12.8238	11.7546	29.1629	2.75113	6.64555	19.7418	6.98054	14.9122	0.572627	0.155349	7.63081	5.89782	0.134111	7.71539	0	5.44642	3.90297	2.22251	Y-box-binding protein 3 (Cold shock domain-containing protein A) (DNA-binding protein A) (Single-strand DNA-binding protein NF-GMB)	YBX3 CSDA DBPA
12	P43243	0.136192	0.0088058	9.44598	1.52601	13.9037	2.69096	0.0213264	0.395987	0.00282054	0.0144573	0.00733364	0.181812	0	0.0555286	3.83436	19.6172	7.99281	22.1499	1.33818	0.113482	2.11441	13.0925	0.319889	4.94581	0.00513039	37.8668	3.20672	0.253826	Matrin-3	MATR3 KIAA0723
12	Q6PJT7	5.13124	0.967456	19.304	2.69056	7.99168	3.42022	1.44585	2.92677	3.57175	4.20907	7.17883	22.119	0.456077	0	23.9426	19.438	17.3427	20.6526	4.04631	1.95902	1.0264	6.23912	4.07222	1.15147	2.90445	6.45718	1.73542	9.89032	Zinc finger CCCH domain-containing protein 14 (Mammalian suppressor of tau pathology-2) (MSUT-2) (Renal carcinoma antigen NY-REN-37)	ZC3H14
12	Q86T24	10.5543	28.2512	4.85375	10.1293	4.09874	2.78792	4.49892	14.8299	7.64762	4.58795	11.8028	5.77062	6.92272	6.07655	0	0.601486	4.17696	4.06486	5.54156	9.38992	5.34492	7.20367	7.09257	9.60282	24.5005	12.2769	12.3097	3.68138	Transcriptional regulator Kaiso (Zinc finger and BTB domain-containing protein 33)	ZBTB33 KAISO ZNF348
12	Q8IWI9	27.34	8.11475	3.46905	6.57331	2.28947	15.7737	12.2239	0.00680369	0.0166871	0	24.4417	16.1552	0.366366	0.00646404	0.407627	1.49409	14.6373	8.62093	0.0428884	0.0756297	0.645281	11.9585	18.3048	5.34895	0.23894	4.05092	0.44237	14.697	MAX gene-associated protein (MAX dimerization protein 5)	MGA KIAA0518 MAD5
12	Q96C00	5.84574	0.391938	5.14646	0.377335	2.74534	8.94858	24.0746	2.89266	0.438264	1.91458	10.7426	10.3838	5.26222	0	2.41169	1.78052	5.34086	9.00032	1.84902	2.77786	0.056707	2.23204	40.9914	9.59356	6.1646	3.2991	2.0641	3.4559	Zinc finger and BTB domain-containing protein 9	ZBTB9
12	Q96JF6	24.328	0.0306051	0.111965	14.2695	0.0024647	0	0	0	0	0.472247	0	0	0	0	0.000423691	0	30.3612	0	0	0	0.672579	0.966474	0	0	0	0	0	0.00078337	Zinc finger protein 594 (Zinc finger protein HZF18)	ZNF594 KIAA1871
12	Q96JM3	12.1185	4.24535	3.65232	2.8397	3.49915	6.80152	13.7974	4.34735	9.77243	5.77053	17.3404	25.9187	0.285271	0	7.99925	0.607428	5.01561	0.771484	5.88907	6.55901	0.0140913	8.67918	9.90035	0.806383	48.3422	9.68545	6.00709	7.66031	Chromosome alignment-maintaining phosphoprotein 1 (Zinc finger protein 828)	CHAMP1 C13orf8 CAMP CHAMP KIAA1802 ZNF828
12	Q9UBL3	29.927	15.1098	3.88325	7.83974	11.1966	0.132756	0.120801	4.73764	0.36666	0	3.52235	3.38446	3.93208	0.0879866	3.69448	0.0874891	5.52726	0.499146	1.76912	5.64484	59.8916	2.96722	4.54186	2.9137	4.14731	16.1359	13.9266	3.87737	Set1/Ash2 histone methyltransferase complex subunit ASH2 (ASH2-like protein)	ASH2L ASH2L1
12	Q9UKL0	14.5808	5.69646	12.1938	6.9859	7.79472	3.11363	6.00828	4.26072	3.25188	4.55765	24.7878	6.07268	1.02271	0	9.60548	0.156263	48.6219	2.98055	2.86112	2.77242	1.84149	5.82902	3.18473	3.26142	15.7649	10.4223	5.18566	11.3529	REST corepressor 1 (Protein CoREST)	RCOR1 KIAA0071 RCOR
12	P42568	0.454312	0	45.249	0	0.02656	0	0	0	0	0	0	0.383252	0	0	0.0320082	0	0	0	7.79465	8.00931	0	0	48.3434	0	0	0	0	0	Protein AF-9 (ALL1-fused gene from chromosome 9 protein) (Myeloid/lymphoid or mixed-lineage leukemia translocated to chromosome 3 protein) (YEATS domain-containing protein 3)	MLLT3 AF9 YEATS3
12	Q9P0W2	0.0148212	0.0584425	0.0202363	0.000675522	39.8981	0	0	0.0364346	0.00295491	0.00304957	0.0464032	0.0419735	0.120598	0.159494	0	0.00553836	0.184701	0	0	0	0.155226	0.0212046	12.4438	0.0749614	0.00128898	58.4223	0.0489072	0.00460222	SWI/SNF-related matrix-associated actin-dependent regulator of chromatin subfamily E member 1-related (SMARCE1-related protein) (BRCA2-associated factor 35) (HMG box-containing protein 20B) (HMG domain-containing protein 2) (HMG domain-containing protein HMGX2) (Sox-like transcriptional factor) (Structural DNA-binding protein BRAF35)	HMG20B BRAF35 HMGX2 HMGXB2 SMARCE1R
12	Q9Y483	0.000180042	0.000775257	0	0	65.5834	2.31164	0	0.000706178	0.00100395	0.000888586	0.000593631	0.000745759	0.0013504	0.000532313	0	12.2749	0	0	0	0	0.00237235	0.000315792	0	0.000700511	0.000173872	43.7807	3.96958	0.000233116	Metal-response element-binding transcription factor 2 (Metal regulatory transcription factor 2) (Metal-response element DNA-binding protein M96) (Polycomb-like protein 2) (hPCl2)	MTF2 PCL2
12	Q86UP3	0	0	0	0	0.00593619	0	0	0	0	0	0	0	0	0	0	0	127.476	10.6753	0	0	0	0	0	0	0	0.027453	0	21.6728	Zinc finger homeobox protein 4 (Zinc finger homeodomain protein 4) (ZFH-4)	ZFHX4
12	P35453	0	0	0	0	1.4987	0	0	0	0	0	0	0	0	0	0	22.9011	0	0	0	0	0	0.00397817	0	0.341731	0	25.4995	0.0237017	0	Homeobox protein Hox-D13 (Homeobox protein Hox-4I)	HOXD13 HOX4I
12	O96028	0	0	0	0	0	0	0	0	0	0	0	0	0	0	0	24.4982	0	0	0	0	0	0	0	0	0	30.6913	0.112808	0	Histone-lysine N-methyltransferase NSD2 (EC 2.1.1.43) (Multiple myeloma SET domain-containing protein) (MMSET) (Nuclear SET domain-containing protein 2) (Protein trithorax-5) (Wolf-Hirschhorn syndrome candidate 1 protein)	NSD2 KIAA1090 MMSET TRX5 WHSC1
13	Q9UIU6	23.6523	0	1.78895	1.39217	3.20732	213.934	79.703	0	0	0.0524789	42.1747	55.8539	0.8096	0	0.00923552	0	25.1349	0.00707435	0	0	5.61e-05	106.45	6.49253	0	0	25.2353	0	59.809	Homeobox protein SIX4 (Sine oculis homeobox homolog 4)	SIX4
13	P11474	0	0	0	0	0	256.275	125.01	0	0	0	0	0	0	0	0	0	0	0	0	0	0	0	0	0	0	0	0	0	Steroid hormone receptor ERR1 (Estrogen receptor-like 1) (Estrogen-related receptor alpha) (ERR-alpha) (Nuclear receptor subfamily 3 group B member 1)	ESRRA ERR1 ESRL1 NR3B1
13	Q6P0N0	0	0	0	0	0	110.826	148.12	0	0	0	0	0	0	0	0	0	0	0	0	0	0	0	0	0	0	0	0	0	Mis18-binding protein 1 (Kinetochore-associated protein KNL-2 homolog) (HsKNL-2) (P243)	MIS18BP1 C14orf106 KIAA1903 KNL2 M18BP1
14	P56270	0.634782	0	82.1518	11.1666	0.00391008	3.09212	0.146741	69.3587	0	0	53.9518	64.1485	59.8803	0	6.9872	9.2818	53.9956	54.4754	0	0	0	0.103545	59.058	12.1766	1.91696	0.66497	42.6827	0.267273	Myc-associated zinc finger protein (MAZI) (Pur-1) (Purine-binding transcription factor) (Serum amyloid A-activating factor-1) (SAF-1) (Transcription factor Zif87) (ZF87) (Zinc finger protein 801)	MAZ ZNF801
14	Q86UK7	6.80731	12.3226	10.0256	23.6952	0.00837671	54.5427	20.0696	4.40842	24.7743	21.4019	91.7208	28.9256	17.8147	27.5265	24.7353	2.93486	8.26412	1.05785	11.624	10.6602	8.87628	11.6868	11.9802	8.10931	8.28585	0	2.90647	12.5552	Zinc finger protein 598	ZNF598
14	P15923	0	0	100.268	0	0.00129585	0	0	0	0.135176	0	123.234	25.2148	19.2802	0	26.931	0	0.0157333	0	0.88238	0	0	2.53778	9.16385	0	43.0452	27.2113	0	15.4846	Transcription factor E2-alpha (Class B basic helix-loop-helix protein 21) (bHLHb21) (Immunoglobulin enhancer-binding factor E12/E47) (Immunoglobulin transcription factor 1) (Kappa-E2-binding factor) (Transcription factor 3) (TCF-3) (Transcription factor ITF-1)	TCF3 BHLHB21 E2A ITF1
14	Q14527	10.1947	0	89.8904	1.98485	0.0526667	0	0	0	0	3.63192	19.3377	77.4945	0	0	0	0	0.120736	5.27765	24.5924	38.8737	0.00210409	8.37661	26.4707	0	0.175904	0	0	8.59589	Helicase-like transcription factor (EC 2.3.2.27) (EC 3.6.4.-) (DNA-binding protein/plasminogen activator inhibitor 1 regulator) (HIP116) (RING finger protein 80) (RING-type E3 ubiquitin transferase HLTF) (SWI/SNF-related matrix-associated actin-dependent regulator of chromatin subfamily A member 3) (Sucrose nonfermenting protein 2-like 3)	HLTF HIP116A RNF80 SMARCA3 SNF2L3 ZBU1
14	Q8WXF1	23.1942	2.57456	77.5464	26.4269	0.642423	0.0316415	0.0151338	3.64791	0.0787242	0.278757	16.6801	32.0113	0.120507	0.0171371	19.9948	5.91927	21.5409	9.74317	2.93932	5.80116	0	13.9009	0.635082	0.0255171	1.21139	0.317372	0.528624	13.5983	Paraspeckle component 1 (Paraspeckle protein 1)	PSPC1 PSP1
14	Q9H2P0	51.7058	7.88968	72.858	16.1041	5.94381	4.56878	10.1348	4.77017	1.25401	8.45736	18.8232	39.2145	0.00668759	0	13.0717	5.47136	10.608	9.47862	15.3994	20.8616	0.000528026	8.74966	9.60869	0.173236	16.0966	4.80248	4.76044	10.3621	Activity-dependent neuroprotector homeobox protein (Activity-dependent neuroprotective protein)	ADNP ADNP1 KIAA0784
14	Q9NZC9	18.0827	0	0	0	0.0013025	0	0	0	0	0	92.4583	9.48495	0	0	0	0	0	0	0	54.8009	0	15.9821	41.8267	0	76.4353	0	0	0	SWI/SNF-related matrix-associated actin-dependent regulator of chromatin subfamily A-like protein 1 (EC 3.6.4.-) (HepA-related protein) (hHARP) (Sucrose nonfermenting protein 2-like 1)	SMARCAL1 HARP
14	P23246	12.5213	1.80151	67.9808	2.50852	3.06223	0.532017	0.492767	2.17476	0.606296	0.851987	49.0172	63.6704	7.35651	0.0965891	10.3501	0.933678	12.8499	5.2587	3.89349	2.76413	0	2.82024	1.9572	0.0953667	2.06332	1.20955	0.5289	9.13349	Splicing factor, proline- and glutamine-rich (100 kDa DNA-pairing protein) (hPOMp100) (DNA-binding p52/p100 complex, 100 kDa subunit) (Polypyrimidine tract-binding protein-associated-splicing factor) (PSF) (PTB-associated-splicing factor)	SFPQ PSF
14	Q15233	9.39148	1.19123	69.8927	2.64032	2.83173	0.00350139	0.0303215	0.203339	0.324543	0.389047	23.9408	36.9678	1.1058	0	2.67285	1.86205	7.6829	12.3481	6.09307	5.30225	0.00175244	4.20646	0.183064	0.0824815	0.0705321	0.16637	0.181023	4.30639	Non-POU domain-containing octamer-binding protein (NonO protein) (54 kDa nuclear RNA- and DNA-binding protein) (55 kDa nuclear protein) (DNA-binding p52/p100 complex, 52 kDa subunit) (NMT55) (p54(nrb)) (p54nrb)	NONO NRB54
14	Q96NC0	17.4556	7.83233	78.6603	0.0599906	0.0219369	8.69572	6.85216	0.487409	9.2664	10.793	11.4289	4.45458	0	0	8.67948	3.78332	21.193	8.18069	7.28825	8.38278	4.77365	0.779517	2.17932	7.472	24.2272	17.9781	2.63386	2.44408	Zinc finger matrin-type protein 2	ZMAT2
14	Q00577	0.51007	0	134.949	0	0.0182677	0	0	137.689	0	0	0	0	0.873139	69.1804	0	9.90771	0	0	0	0	0	0	0	0	0	0.287028	0	0	Transcriptional activator protein Pur-alpha (Purine-rich single-stranded DNA-binding protein alpha)	PURA PUR1
14	O14593	0	0.00319868	75.6039	1.56453	0.102164	0	0	0	0	0	60.8435	72.5818	0.00428271	0	0.515016	0	0.0315001	0	0	0	0.00855867	1.41429	0	0.00191412	0	0	0	0	DNA-binding protein RFXANK (Ankyrin repeat family A protein 1) (Regulatory factor X subunit B) (RFX-B) (Regulatory factor X-associated ankyrin-containing protein)	RFXANK ANKRA1 RFXB
14	Q96F45	0	0	28.1259	0	0	0	0	0	0	0	141.491	46.0735	0	0	0	0	0	0	0	0	0	0	0	0	0	0	0	0	Zinc finger protein 503	ZNF503 NOLZ1
14	Q12800	0	0	0	0.000480385	0.00407225	0.0085284	20.2538	229.006	11.8038	14.8651	0	1.95126	13.7958	0	61.5219	0.197332	0.063295	0	0.00636808	34.3938	0	0	2.82447	0	0	0	0	0.0118322	Alpha-globin transcription factor CP2 (SAA3 enhancer factor) (Transcription factor LSF)	TFCP2 LSF SEF
14	Q92945	1.10808	0.0451953	48.817	6.83837	0.260121	0.00471426	0.0137684	0.167997	0.887454	1.99329	11.7806	35.2512	0	0.0633942	5.78215	1.2999	4.21859	4.69799	1.40559	0.521714	0.00311463	10.773	0.0081714	0.00300772	2.8087	0.0505247	0.0592881	4.18369	Far upstream element-binding protein 2 (FUSE-binding protein 2) (KH type-splicing regulatory protein) (KSRP) (p75)	KHSRP FUBP2
14	P17544	0.0152484	0	0.253539	0	7.06e-06	43.4427	0	0	0	0	84.0653	0	0	0	0	0	0	0	0	0	0	0	0	0	0	0	0	0	Cyclic AMP-dependent transcription factor ATF-7 (cAMP-dependent transcription factor ATF-7) (Activating transcription factor 7) (Transcription factor ATF-A)	ATF7 ATFA
14	O95628	0	0	0	0	0.00404453	0	0	0	29.8156	8.152	109.248	0	0	0	0	0	0	0	0	0	0	0	0	0	0	0	0	0	CCR4-NOT transcription complex subunit 4 (EC 2.3.2.27) (CCR4-associated factor 4) (E3 ubiquitin-protein ligase CNOT4) (Potential transcriptional repressor NOT4Hp) (RING-type E3 ubiquitin transferase CNOT4)	CNOT4 NOT4
14	Q92793	0	0	0	0	2.09e-05	0	0	0	0	0	116.136	56.5538	0	0	0	0	0	0	0	0	0	0	0	0	0	0	0	0	CREB-binding protein (EC 2.3.1.48)	CREBBP CBP
15	O94916	0.0220666	0	0	0	152.15	11.3809	32.9926	15.6669	72.5728	17.8816	0	0	0	0	0.0041687	0.0021372	0	0	4.25672	16.6036	69.5416	1.30196	98.2097	126.883	10.08	59.7652	59.7789	39.041	Nuclear factor of activated T-cells 5 (NF-AT5) (T-cell transcription factor NFAT5) (Tonicity-responsive enhancer-binding protein) (TonE-binding protein) (TonEBP)	NFAT5 KIAA0827 TONEBP
15	Q9UH92	0	2.36345	23.9926	9.52913	0.128886	25.7915	29.7477	9.20538	28.0329	27.4771	7.14749	0.550698	3.34439	0.366228	5.67503	0.0777994	9.78594	0.268888	9.29026	5.71547	9.38912	0.773342	201.205	37.0058	27.7031	0.00225995	0	25.7173	Max-like protein X (Class D basic helix-loop-helix protein 13) (bHLHd13) (Max-like bHLHZip protein) (Protein BigMax) (Transcription factor-like protein 4)	MLX BHLHD13 TCFL4
15	Q9HAP2	0	0	0	0	0.00418018	0	14.3439	0	0	0	0.0303444	0	0	0	0	0	0	0	0	0	2.01563	0	179.955	169.328	0.215763	0	0.0224271	0	MLX-interacting protein (Class E basic helix-loop-helix protein 36) (bHLHe36) (Transcriptional activator MondoA)	MLXIP BHLHE36 KIAA0867 MIR MONDOA
16	Q8N720	0	0	21.0092	0	0	81.45	0	0	0	0	219.586	193.728	209.125	161.999	0	0	0	0	0	0	0	0.00187054	27.0659	0	0	0	0	0	Zinc finger protein 655 (Vav-interacting Krueppel-like protein)	ZNF655 VIK
16	Q9HCM3	0	0	0	0	0.00492924	0	0	0	0	0	202.596	192.055	240.167	216.361	0	0	0	0	0	0	0	154.512	8.91391	0	0	0	0	0	UPF0606 protein KIAA1549	KIAA1549
