# Supplementary material for: Landscape of nuclear transport receptor cargo specificity
Source: Mol Syst Biol. 2017 Dec 18;13(12):962. doi: 10.15252/msb.20177608 (PMC5740495; doi:10.15252/msb.20177608)
Supplement: Supplementary file 10 — Table EV8 [file MSB-13-962-s010.xlsx]

## Sheet: Legend
Table EV8: Normalized intensities of identified biotinylated peptides
Biotinylated peptide ID: Protein_Position-within-protein_ Peptide-sequence; the number in brackets indicates the biotinylation site localization score calculated by MaxQuant (values ranging between 0 and 1, with 1 indicating the highest confidence of localization)
Tab 1: NTR BirA*
Tab 2: Reciprocal BirA*

## Sheet: NTR BirA
Biotinylated peptide ID	IMA1_C	IMA1_N	IMA5_C	IMA5_N	IMA6_C	IPO4_C	IPO4_N	IPO5_C	IPO5_N	IPO11_C	IPO13_N	TNPO1_N	TNPO2_C	TNPO2_N	KPNB1_C	KPNB1_N	XPO1_C	XPO2_C	XPO2_N	XPO7_N	NTF2_C	NTF2_N	NXT1_C	NXT1_N	NXT2_C	NXT2_N	RAN_C	RAN_N
sp|A0FGR8|ESYT2_405_IHFIEAQDLQGKDTYLK(1)GLVK	NA	NA	NA	859970	NA	5316525	3107325	NA	584610	NA	721177	NA	NA	NA	1.82357e+06	143370	NA	NA	226797	NA	795400	6.50343e+06	578475	42857.5	482658	392933	2.95602e+06	NA
sp|A1L170|CA226_61_AMGAK(1)VNDFLR	NA	NA	NA	NA	NA	NA	NA	NA	NA	NA	NA	NA	NA	NA	NA	NA	NA	NA	NA	NA	NA	NA	251900	NA	NA	NA	NA	NA
sp|A1L170|CA226_56_NLGK(1)AMGAK	NA	NA	NA	NA	NA	NA	NA	NA	NA	NA	NA	NA	NA	NA	NA	NA	NA	NA	NA	NA	NA	NA	324447	NA	NA	NA	NA	NA
sp|A1L170|CA226_24_SFPHLSK(1)PVAPGSAPLGSGEPGGPGLWVGSSQHLK	NA	NA	NA	NA	NA	NA	NA	NA	NA	NA	NA	NA	NA	NA	NA	NA	NA	NA	NA	NA	NA	NA	1.77801e+06	NA	NA	251630	NA	NA
sp|A2RUB6|CCD66_17_LETELLDGK(0.995)TK(0.003)LILSPYEHK(0.002)	NA	NA	NA	NA	NA	NA	NA	NA	924520	NA	NA	NA	NA	NA	NA	NA	NA	NA	NA	NA	NA	NA	NA	NA	NA	NA	NA	NA
sp|A3KN83|SBNO1_149_NAMTSAPSK(1)DQVQLK	715643	NA	NA	NA	NA	NA	NA	134950	NA	NA	NA	NA	852252	1.16672e+06	NA	NA	NA	NA	NA	NA	NA	NA	NA	NA	NA	NA	NA	NA
sp|A6ND36|FA83G_747_NAGPAMAGPHHWQAK(1)GGQVPR	NA	NA	NA	NA	NA	NA	NA	NA	NA	NA	NA	NA	350820	NA	NA	NA	NA	NA	NA	NA	NA	NA	NA	NA	NA	NA	NA	NA
sp|A8CG34|P121C_428_GISQLWK(1)RNGPSSSPFSSPASSR	997745	NA	NA	NA	NA	NA	NA	NA	NA	NA	NA	600280	NA	NA	2914125	NA	NA	NA	NA	NA	NA	NA	NA	NA	NA	NA	469940	NA
sp|A8CG34|P121C_507_K(0.014)RK(0.986)VQLLPSR	NA	NA	823142	511392	NA	NA	NA	NA	NA	NA	NA	272665	NA	NA	657340	NA	NA	NA	NA	NA	280593	517190	NA	NA	NA	NA	11731	212590
sp|B8ZZ34|SHSA8_363_AAALK(1)AAEAAPR	NA	NA	NA	NA	NA	NA	NA	NA	NA	NA	NA	NA	546850	NA	NA	NA	NA	NA	NA	NA	NA	NA	NA	NA	NA	NA	NA	NA
sp|C9JLW8|F195B_69_GLVEEYVEK(1)VPNPSLK	NA	NA	NA	NA	NA	733000	NA	NA	NA	NA	NA	NA	NA	NA	NA	NA	NA	NA	NA	NA	NA	NA	NA	NA	NA	NA	NA	NA
sp|C9JLW8|F195B_76_VPNPSLK(1)TFKPIDLSDLK	NA	NA	NA	NA	NA	2751400	2313500	1261320	559685	NA	NA	NA	NA	2253525	1232300	NA	NA	NA	NA	1.43993e+06	915083	3663970	294496	NA	NA	240690	2138170	1261200
sp|Q13765|NACA_127_SPASDTYIVFGEAK(1)IEDLSQQAQLAAAEK	NA	NA	NA	NA	NA	NA	NA	NA	5659550	NA	NA	NA	NA	NA	NA	NA	NA	NA	NA	NA	NA	NA	NA	NA	NA	NA	NA	NA
sp|O00151|PDLI1_246_APVTK(1)VAASIGNAQK	NA	NA	1275220	1052165	NA	1699100	894010	1873300	535440	NA	NA	876390	2466200	3010075	660140	NA	NA	NA	NA	649117	820045	1478025	438365	93030	418838	311050	1149815	NA
sp|O00151|PDLI1_103_RHPYK(1)MNLASEPQEVLHIGSAHNR	1.18796e+06	500430	6498250	5.59573e+06	NA	10441675	6811675	10126800	4279525	178700	NA	3.25283e+06	6605775	13542500	9.24277e+06	428737	1885375	940960	1205810	5509925	7185875	1.29314e+07	3558025	123202	2052200	1006665	1.05397e+07	5618150
sp|O00151|PDLI1_203_MLQEK(1)QELNEPPK	NA	NA	NA	NA	NA	NA	NA	453800	NA	NA	NA	NA	482410	575058	NA	NA	NA	NA	NA	NA	1048900	1.17062e+06	136875	NA	NA	NA	NA	NA
sp|O00151|PDLI1_87_SEHK(1)VWSPLVTEEGKR	701827	483420	6574500	1814450	NA	6913875	4187025	3357725	811375	547643	1.41163e+06	1695805	3438225	5697250	4549700	255055	720050	849860	638070	3887250	3.82278e+06	1.19681e+07	3982250	314760	1.3008e+06	665710	4948470	2910175
sp|O00151|PDLI1_98_VWSPLVTEEGK(0.987)RHPYK(0.013)	691678	369360	NA	NA	NA	4201400	2650550	1569650	471128	296972	NA	1429700	1668475	3011675	2645475	134740	1.30408e+06	NA	580130	2591750	2127365	5536840	2761225	181467	NA	369303	2.91199e+06	1683075
sp|O00151|PDLI1_192_TAASGVEANSRPLDHAQPPSSLVIDK(0.999)ESEVYK(0.001)	NA	NA	NA	NA	NA	2022000	NA	NA	NA	313212	672707	555980	NA	1871700	617610	NA	157530	NA	NA	771250	NA	1854100	1022940	NA	NA	NA	538050	NA
sp|O00151|PDLI1_329_VTPPEGYEVVTVFPK(1)	NA	NA	2758400	3447800	NA	20977000	12299000	7885600	6.07303e+06	NA	3566050	6379850	NA	NA	14688000	NA	1636375	2882875	NA	12127250	5284850	24944525	2.46556e+06	266500	NA	NA	9928250	6.04401e+06
sp|O00193|SMAP_170_NKKDAK(1)SNYK	485445	148766	624850	NA	NA	738713	935912	NA	NA	14319	558668	153854	NA	NA	725970	36394.7	24288	620058	NA	640670	91880.8	861330	127666	9482.45	99394.5	132488	735465	NA
sp|O00193|SMAP_174_SNYK(1)MMFVK	22287125	3463050	71185250	29997250	2858475	45374250	27700750	7873900	10525350	3767125	22403000	33241500	38248000	49559000	49655000	1.38215e+06	1499050	18302250	5669150	29792000	10168075	46802025	11029425	1978845	7067700	6095000	85306750	60502000
sp|O00193|SMAP_179_MMFVK(1)SSGS	519428	NA	1764525	380640	NA	1.10548e+06	683075	408812	173613	159466	488320	741712	1502775	3729950	1678325	NA	NA	699298	122196	882318	251329	1.504e+06	351605	NA	213445	167575	2.05027e+06	1683175
sp|O00193|SMAP_91_KINEELESQYQQSMDSK(1)LSGR	2542914	875115	6224950	NA	NA	4404600	3365475	NA	900420	NA	4678025	4.98483e+06	3488725	10622650	6047100	295487	NA	2767050	1.0551e+06	3623450	NA	909930	1183250	479955	1.14038e+06	941608	2047600	5704850
sp|O00193|SMAP_49_LMGAGK(0.999)K(0.001)EHTGR	NA	NA	1.83717e+06	NA	NA	NA	NA	786375	81596.2	NA	NA	693410	2.16373e+06	5281225	NA	NA	NA	NA	NA	NA	NA	NA	318100	NA	NA	NA	NA	NA
sp|O00193|SMAP_50_LMGAGK(0.001)K(0.999)EHTGR	NA	123163	1173500	777055	NA	1.54241e+06	938935	NA	NA	179405	NA	NA	2155100	NA	1183125	NA	NA	495160	NA	802502	182648	1.18379e+06	233865	NA	318290	246648	214020	NA
sp|O00193|SMAP_62_LVIGDHK(1)STSHFR	7.02573e+06	2173850	27287250	10087725	562540	13834750	9621875	2200750	987700	2057600	10524550	10274975	10087375	22736250	22465250	465128	415108	7193075	2117375	14939500	3.483e+06	1.74227e+07	5305050	866662	4132300	3371750	24532075	18960500
sp|O00193|SMAP_38_SASPDDDLGSSNWEAADLGNEERK(0.815)QK(0.185)FLR	5.1115e+06	1.09583e+06	2.28927e+07	6355550	NA	11052100	NA	NA	NA	2692200	NA	8.36257e+06	NA	NA	10013000	NA	301938	7556675	NA	9.95513e+06	2366300	10527525	3783600	953200	2543600	1822900	16314900	9938900
sp|O00232|PSD12_448_TTHLIAK(1)EEMIHNLQ	2741265	1.28361e+06	7552250	5960800	374955	18710250	10322500	7728800	3.67293e+06	1.83561e+06	2499875	4511425	6157875	8543750	8938800	955550	1471795	3336300	1459300	6.26647e+06	10226800	23867475	2589325	458788	2755625	1488550	15856700	9.85963e+06
sp|O00410|IPO5_503_LQELIQK(1)GTK	NA	NA	NA	NA	NA	NA	NA	160670	3400750	NA	NA	NA	NA	NA	NA	NA	NA	NA	NA	NA	NA	NA	NA	NA	NA	NA	NA	NA
sp|O00410|IPO5_506_LQELIQK(0.229)GTK(0.771)LVLEQVVTSIASVADTAEEK	NA	NA	NA	NA	NA	NA	NA	NA	25603575	NA	NA	NA	NA	NA	NA	NA	NA	NA	NA	NA	NA	NA	NA	NA	NA	NA	NA	NA
sp|O00418|EF2K_347_LLQSAK(1)TILRGTEEK	287071	188280	NA	NA	NA	6.79883e+06	1.05587e+06	1.09352e+06	916470	701770	NA	590165	1263380	1301500	1.71893e+06	NA	199872	498060	NA	2280650	875594	3.41665e+06	481553	154673	302747	133330	2780800	1210525
sp|O00429|DNM1L_594_GMLK(1)TSKAEELLAEEK	429340	NA	NA	880720	NA	3906800	3971200	2796400	1884500	NA	1630100	1255200	NA	3107750	2315410	NA	236720	NA	441705	2310275	1.48912e+06	5284600	787985	NA	1.05923e+06	527280	5664500	4262550
sp|O00429|DNM1L_597_GMLK(0.005)TSK(0.995)AEELLAEEK	NA	NA	NA	778483	NA	4110950	2990150	2372300	1897095	186170	NA	NA	1559175	3378950	1.29995e+06	NA	202423	NA	289190	2004500	1017385	4669000	764610	106860	557500	728000	4.5127e+06	2.59337e+06
sp|O00429|DNM1L_619_SK(0.012)PIPIMPASPQK(0.988)GHAVNLLDVPVPVAR	NA	NA	NA	NA	NA	3.37417e+06	1852700	2450800	1249350	209680	NA	NA	NA	NA	NA	NA	NA	NA	NA	NA	1062340	4248550	756965	184323	NA	NA	4732850	3052800
sp|O00505|IMA4_16_IKSFK(1)NKGR	302238	NA	NA	NA	NA	241755	234660	NA	NA	NA	NA	NA	NA	NA	NA	NA	NA	941242	1779350	NA	NA	NA	NA	NA	NA	NA	NA	NA
sp|O00505|IMA4_18_SFKNK(1)GRDVETMR	NA	NA	NA	NA	NA	NA	NA	NA	NA	NA	NA	NA	NA	NA	NA	NA	NA	NA	848982	NA	NA	NA	NA	NA	NA	NA	NA	NA
sp|O00541|PESC_545_KREK(1)YLYQK	1.68473e+06	123183	2191775	844160	NA	NA	NA	NA	NA	56380	NA	NA	NA	NA	604750	NA	17278.5	NA	NA	NA	18664	548779	161388	24860	167348	292088	818972	859138
sp|O00541|PESC_550_YLYQK(1)IMFGK	8008450	NA	8433025	3424150	NA	NA	NA	NA	NA	NA	NA	1741725	NA	3235350	NA	NA	NA	NA	NA	NA	NA	400820	434272	745005	504505	929078	4311005	2807720
sp|O00541|PESC_517_VMAGTLK(1)LEDK	NA	NA	951855	NA	NA	NA	NA	NA	NA	NA	NA	NA	NA	NA	NA	NA	NA	NA	NA	NA	NA	NA	NA	NA	NA	NA	NA	NA
sp|O00559|RCAS1_107_KTQK(1)IVIK	100007	133440	642060	293870	NA	1447900	785850	721822	189092	40493.8	543538	174767	678718	1228775	1.06172e+06	39825.8	171800	NA	111790	800365	2.04552e+06	1.63749e+06	549558	47749	516165	246510	2.5009e+06	1.02161e+06
sp|O00560|SDCB1_109_RAEIK(1)QGIR	1064410	287990	1820025	826755	NA	4615400	3326950	1386075	469735	96307	1.3728e+06	752127	2309425	2432400	3420150	NA	NA	888290	269210	2560550	300510	5246760	707548	NA	744678	594892	3872000	3043000
sp|O00567|NOP56_561_K(0.823)FSK(0.177)EEPVSSGPEEAVGK	825315	NA	712625	NA	NA	NA	NA	NA	NA	NA	NA	NA	NA	NA	NA	NA	NA	NA	NA	NA	NA	NA	NA	NA	NA	NA	NA	NA
sp|O00567|NOP56_564_K(0.117)FSK(0.883)EEPVSSGPEEAVGK	685360	NA	917810	NA	NA	NA	NA	NA	NA	NA	NA	NA	NA	NA	NA	NA	NA	NA	NA	NA	NA	NA	NA	NA	NA	NA	NA	NA
sp|O00567|NOP56_540_STPK(1)EETVNDPEEAGHR	311985	NA	1.48215e+06	NA	NA	NA	NA	NA	NA	NA	NA	NA	NA	NA	NA	NA	NA	NA	NA	NA	NA	NA	NA	NA	NA	NA	NA	NA
sp|O00571|DDX3X_64_DSSGWSSSK(1)DKDAYSSFGSR	1148800	558670	1382400	1.07258e+06	NA	7639875	2503450	NA	835590	186780	2242175	1415925	2.16953e+06	1506200	2.55903e+06	98076	881312	NA	358040	4002925	1.07349e+06	9.06483e+06	1662250	230906	783112	453470	2664300	1.59283e+06
sp|O00571|DDX3X_66_DSSGWSSSK(0.009)DK(0.991)DAYSSFGSR	348325	244680	NA	NA	NA	5928800	4.18763e+06	1000300	1195755	301790	2758850	NA	2210200	NA	909760	145930	1462450	NA	162210	953103	2.70927e+06	8119600	1.21081e+06	NA	1937000	NA	3.42927e+06	NA
sp|O00571|DDX3X_50_NREATK(1)GFYDKDSSGWSSSK	529810	358468	889362	824092	NA	4848075	2575225	1880125	852252	1.39765e+06	NA	1.15048e+06	3414225	4781450	2023125	125537	430458	254533	NA	3117800	1002310	6863835	922192	88176	689798	415532	2472175	2435435
sp|O00571|DDX3X_55_GFYDK(1)DSSGWSSSK	NA	NA	NA	NA	NA	NA	NA	423002	NA	NA	NA	NA	580270	973318	NA	NA	NA	NA	NA	NA	317790	1047880	NA	NA	115990	153540	NA	NA
sp|O00571|DDX3X_81_SDSRGK(1)SSFFSDRGSGSR	557687	705010	1170675	1979825	NA	6141725	4172350	1731500	640385	739935	2114950	2.12007e+06	2789150	3886475	2930625	299987	767608	464075	280967	3676275	2325480	6816375	863535	135630	860520	572180	4555275	3.25147e+06
sp|O00571|DDX3X_418_VGSTSENITQK(1)VVWVEESDKR	NA	NA	NA	NA	NA	NA	NA	NA	NA	NA	NA	1270500	NA	NA	NA	NA	NA	NA	NA	NA	NA	NA	NA	NA	NA	NA	NA	NA
sp|O00629|IMA3_6_ADNEK(1)LDNQR	NA	NA	NA	NA	NA	NA	NA	NA	NA	NA	NA	NA	NA	NA	NA	NA	NA	346655	143500	NA	NA	NA	NA	NA	NA	NA	NA	NA
sp|O00762|UBE2C_18_DPAATSVAAARK(1)GAEPSGGAAR	NA	NA	1.30943e+06	330117	NA	1809025	NA	733695	120090	33405.2	NA	325090	1038670	1.03566e+06	483200	NA	88053.5	332900	NA	413765	738310	1.00851e+06	152662	31555	336110	113732	1450255	491617
sp|O14492|SH2B2_188_TLAAK(1)VELVDIQR	NA	NA	NA	NA	NA	463700	482575	NA	NA	100887	NA	249430	NA	NA	NA	NA	NA	NA	NA	NA	NA	NA	238717	NA	346068	115410	1.02515e+06	NA
sp|O14497|ARI1A_1612_SPFLHSGMK(1)MQK	1360630	164535	4733550	1.29445e+06	NA	NA	NA	453538	257410	NA	1244165	2063600	3009825	3696575	815165	NA	75893.3	NA	241520	926062	119570	2.16226e+06	500940	93373	750742	639572	3241510	2772600
sp|O14530|TXND9_208_FGTNFTK(1)LEKK	NA	NA	NA	NA	NA	NA	NA	NA	NA	88390	NA	NA	NA	NA	NA	NA	NA	NA	NA	NA	NA	1242000	164575	28881.8	129820	85205.2	1414150	NA
sp|O14531|DPYL4_557_TAQK(1)IMAPPGGR	1.10369e+06	598630	4254825	1.31231e+06	191048	16406750	8955025	4758075	1543835	3602650	3982900	1946200	3225300	6986700	7928075	317508	644512	658147	574010	5512125	6626150	18961275	4060775	454373	2193750	1336125	17543100	7961375
sp|O14562|UBFD1_126_IHSITGLPPAMQK(1)VMYK	562320	NA	NA	NA	NA	7338800	4448400	4420050	2463850	492310	1601225	1245900	6.67373e+06	7177650	2345075	173377	320770	NA	408250	1296100	2.03444e+06	7563625	898620	NA	NA	NA	3046400	3430025
sp|O14617|AP3D1_815_ALDIDLDKPLADSEK(1)LPIQK	NA	NA	NA	NA	NA	1493325	1.12053e+06	NA	NA	NA	NA	NA	NA	NA	NA	NA	NA	NA	NA	NA	NA	244740	72633	NA	NA	NA	207390	NA
sp|O14617|AP3D1_684_KQEQANNPFYIK(1)SSPSPQK	NA	NA	NA	NA	NA	1293050	476110	NA	NA	NA	NA	NA	NA	NA	NA	NA	NA	NA	NA	NA	NA	105330	NA	NA	NA	NA	NA	NA
sp|O14639|ABLM1_546_SSEDIIK(0.948)FSK(0.052)FPAAQAPDPSETPK	NA	NA	861520	NA	NA	2414950	1372900	NA	1068500	NA	927175	586660	1274450	1646400	NA	NA	269365	NA	243560	NA	NA	NA	669083	41913	NA	281037	1731005	NA
sp|O14639|ABLM1_549_SSEDIIK(0.078)FSK(0.922)FPAAQAPDPSETPK	NA	NA	1171385	NA	NA	3212600	1552050	NA	974543	NA	NA	522195	NA	1967800	1313000	NA	326805	NA	NA	NA	458750	581340	580755	41913	446025	241045	2901600	NA
sp|O14641|DVL2_15_AGSSTGGGGVGETK(1)VIYHLDEEETPYLVK	NA	NA	2762200	3605900	NA	6.55237e+06	NA	NA	1.23685e+06	603305	1896100	1115300	NA	NA	2.37847e+06	NA	233170	NA	NA	NA	2.12163e+06	8626300	1.28171e+06	NA	1415630	683980	3454600	1.56747e+06
sp|O14654|IRS4_843_GLDK(1)EVSYNWDPK	1.83347e+06	624182	NA	2084350	NA	15445250	7393425	5184175	4758650	239022	1.96277e+06	2507450	5794850	3691875	6988125	478175	218498	862510	439830	1916425	1.73473e+06	5818335	802290	130993	1.57665e+06	1026490	2016600	2419300
sp|O14654|IRS4_598_GSGSGK(1)GSDGDGER	NA	NA	NA	NA	NA	173782	184330	NA	NA	NA	NA	NA	75675	86440	NA	NA	NA	NA	NA	NA	NA	NA	NA	NA	NA	NA	NA	NA
sp|O14654|IRS4_897_LSFITK(1)GYK	447723	87907	NA	NA	NA	3081650	1.57162e+06	1484475	NA	NA	NA	409900	1.13792e+06	1397650	NA	147560	NA	274080	NA	NA	2.11217e+06	NA	NA	NA	NA	NA	2724800	NA
sp|O14654|IRS4_623_LTQSK(1)QQQMPPPPPPPPPPPPAGGTGGK	NA	NA	NA	NA	NA	NA	NA	830805	174047	NA	NA	NA	773450	687740	NA	NA	NA	NA	NA	NA	NA	NA	NA	NA	NA	NA	NA	NA
sp|O14654|IRS4_835_SSPLGQNDNSEYVPMLPGK(1)FLGR	14388000	9370875	5643100	11706000	NA	55082000	3.77913e+07	12276900	6236550	1.3504e+06	9.32233e+06	13732900	8102575	8651050	2.53287e+07	2666450	1.61307e+06	4.86863e+06	1540150	10796800	4652600	15690875	3346550	NA	6509925	3.93633e+06	3760700	5380950
sp|O14654|IRS4_618_SYFGK(1)LTQSK	NA	NA	NA	NA	NA	NA	NA	1654175	NA	NA	416585	NA	1594600	NA	NA	NA	NA	NA	NA	NA	NA	NA	NA	NA	NA	NA	NA	NA
sp|O14683|P5I11_26_LK(0.132)TRK(0.868)ILGVGGEDDDGEVHR	NA	NA	396000	391840	NA	NA	NA	NA	NA	37351	NA	138460	NA	NA	NA	NA	NA	NA	NA	167130	NA	1123500	156553	NA	78032	NA	950577	NA
sp|O14715|RGPD8_2165_LVDTGRAAK(1)LIQRAEEMK	1415330	4195350	7235075	36573750	NA	23704500	64464750	2981725	2055500	357407	5821200	5785575	4824475	12416250	23771750	9434575	10438975	1.19132e+06	NA	5684475	34979050	60005850	509027	NA	621840	799923	91823350	92112750
sp|O14715|RGPD8_2174_AEEMK(1)SGLKDFK	130130	441900	NA	3614150	NA	6027400	8484425	336880	276080	NA	NA	701010	778710	2184950	3838475	1.4413e+06	1455275	NA	NA	NA	7047050	8558525	46535	NA	74201	NA	10641200	7.70153e+06
sp|O14715|RGPD8_2178_SGLK(1)DFKTFLTNDQTK	1677100	2318950	6.99247e+06	16362325	NA	36537600	66544425	1614520	3385525	892688	12811500	4296765	4.57787e+06	1.49577e+07	18915775	22699200	6245450	1.11065e+06	150480	8051550	21286800	46719350	542267	159770	368620	529140	89360750	70124000
sp|O14715|RGPD8_2181_SGLKDFK(1)TFLTNDQTK	NA	4246100	7974000	4.01053e+07	NA	59305000	7.26252e+07	1574050	NA	NA	10097150	7386350	4070300	13344000	29159500	478890	13636000	NA	NA	8874000	33938000	95797700	474060	110922	NA	NA	71351210	76733000
sp|O14715|RGPD8_2255_EDALDDSVSSSSVHASPLASSPVRK(1)NLFR	NA	NA	NA	NA	NA	NA	NA	NA	NA	NA	NA	NA	NA	NA	NA	NA	1663275	NA	NA	NA	2002600	NA	NA	NA	NA	NA	8.35227e+06	4466950
sp|O14715|RGPD8_923_EGFSIPVSADGFK(1)FGISEPGNQEK	NA	NA	NA	10732000	NA	NA	33824500	NA	NA	NA	NA	7911650	NA	NA	NA	NA	6339250	NA	NA	NA	NA	NA	NA	NA	NA	NA	14886500	22530500
sp|O14715|RGPD8_907_GSSNTEFK(0.915)STK(0.085)EGFSIPVSADGFK	NA	NA	NA	NA	NA	3023800	NA	NA	NA	NA	NA	NA	2177300	NA	NA	NA	792460	NA	NA	NA	NA	NA	NA	NA	NA	NA	576780	NA
sp|O14715|RGPD8_910_STK(1)EGFSIPVSADGFK	538590	NA	NA	2057700	NA	4.50587e+06	3694425	NA	NA	NA	NA	423040	2126650	NA	NA	NA	762873	NA	NA	NA	1321205	2344045	NA	NA	NA	NA	NA	1172950
sp|O14715|RGPD8_1420_ITPDMSLQNMK(1)GTER	NA	NA	NA	NA	NA	NA	NA	NA	NA	NA	NA	NA	NA	NA	NA	NA	153168	NA	NA	NA	NA	NA	NA	NA	NA	NA	NA	NA
sp|O14715|RGPD8_2156_LLLDIPLQTPHK(1)LVDTGR	2811400	4135950	13806000	61795250	NA	73088750	186940000	5.48353e+06	3654200	2145800	18962500	11329975	14505250	24216750	50596250	28275000	23876000	NA	2189750	NA	42363250	119027750	690800	510150	NA	NA	127153750	140727500
sp|O14715|RGPD8_834_LNSSK(1)SASR	NA	NA	NA	NA	NA	NA	NA	NA	NA	NA	NA	NA	NA	NA	NA	NA	NA	NA	NA	NA	NA	128850	NA	NA	NA	NA	NA	NA
sp|O14715|RGPD8_NA_MANK(1)ANTSGDFEKDDDAYK	NA	NA	NA	NA	NA	NA	1.01953e+06	NA	NA	NA	NA	NA	NA	NA	NA	68219	NA	NA	NA	NA	708723	743500	NA	NA	NA	NA	1100380	701620
sp|O14715|RGPD8_5_MRRSK(1)ADVER	71917	34626	NA	259160	NA	2.10723e+06	1627100	222062	NA	22049	NA	241653	869342	910918	NA	NA	235922	NA	NA	NA	335877	1.23517e+06	NA	NA	NA	NA	2.98223e+06	1240260
sp|O14715|RGPD8_NA_NSDIEQSSDSK(0.999)VK(0.001)	NA	NA	NA	NA	NA	NA	NA	NA	NA	NA	NA	NA	NA	NA	NA	NA	146980	NA	NA	NA	NA	NA	NA	NA	NA	NA	55811	NA
sp|O14715|RGPD8_899_PAANVTPTK(1)GSSNTEFK	NA	NA	NA	NA	NA	725085	601290	NA	NA	NA	NA	186510	855595	NA	NA	NA	184812	NA	NA	NA	701455	510444	NA	NA	NA	NA	NA	NA
sp|O14715|RGPD8_1303_SALSLSK(1)SPAK	162490	NA	NA	NA	NA	NA	NA	NA	NA	NA	NA	NA	NA	NA	NA	NA	106321	NA	NA	NA	NA	NA	NA	NA	NA	NA	NA	NA
sp|O14715|RGPD8_2571_SNNSETSSVAQSGSESK(1)VEPK	NA	NA	NA	1134540	NA	512740	444522	NA	NA	NA	NA	NA	NA	NA	885300	NA	827520	NA	NA	NA	234211	519838	NA	NA	NA	NA	572031	429790
sp|O14715|RGPD8_1651_TPEK(0.002)EPPLWHAEFTK(0.998)EELVQK	NA	NA	NA	1170300	NA	NA	NA	NA	NA	NA	NA	NA	NA	NA	NA	NA	403977	NA	NA	NA	NA	NA	NA	NA	NA	NA	277690	NA
sp|O14715|RGPD8_NA_YSLSPSK(0.999)SYK(0.001)	NA	NA	NA	NA	NA	NA	NA	243252	NA	NA	NA	NA	439010	443300	NA	NA	NA	NA	NA	NA	182740	550080	NA	NA	NA	NA	NA	NA
sp|O14733|MP2K7_18_LEAK(0.009)LK(0.991)QENR	NA	NA	NA	NA	NA	NA	385350	NA	NA	67626.8	NA	NA	NA	NA	377212	NA	NA	NA	NA	316685	288138	378330	89917	NA	NA	NA	62859	NA
sp|O14737|PDCD5_33_HGDPGDAAQQEAK(1)HREAEMR	306280	NA	1.07416e+06	687118	NA	1669200	1112100	529920	297720	NA	NA	310823	527700	994995	1243225	NA	92148.7	NA	NA	581052	279170	1783790	388815	30601.7	323693	177383	1.45236e+06	860678
sp|O14737|PDCD5_105_VSQQTEK(1)TTTVK	230275	57525.8	931152	367541	NA	1.32941e+06	986420	NA	NA	60708.8	1.33979e+06	267623	NA	NA	1.04007e+06	42122.3	94702.8	190020	NA	716665	540790	1839890	151616	12989	243310	138862	2.33246e+06	807190
sp|O14737|PDCD5_110_TTTVK(1)FNR	1495770	NA	6577675	2.96663e+06	NA	6720850	5064625	3467650	1828350	NA	4750150	2099150	3753675	5784800	5907025	276390	680567	1.60397e+06	487960	3695700	3667625	6612250	730492	103930	1.17669e+06	697300	1.09296e+07	5569075
sp|O14737|PDCD5_20_LAELQAK(1)HGDPGDAAQQEAK	6854100	2537350	24492000	12672175	700363	25296000	15133750	13084775	4785025	3189525	23938250	7853575	17038000	25695500	15902000	798278	2102025	4397700	2562975	9627950	8651000	27458775	5690800	1084210	4517875	3849900	1.73622e+07	14261250
sp|O14776|TCRG1_585_GMEELK(0.961)K(0.039)LRHPTPTMLSIQK	437730	NA	25305250	NA	NA	NA	NA	NA	NA	NA	NA	NA	NA	NA	NA	NA	NA	NA	NA	NA	NA	NA	NA	NA	NA	NA	NA	NA
sp|O14776|TCRG1_586_GMEELK(0.141)K(0.859)LRHPTPTMLSIQK	NA	NA	3549150	NA	NA	NA	NA	NA	NA	NA	NA	NA	NA	NA	NA	NA	NA	NA	NA	NA	NA	NA	NA	NA	NA	NA	NA	NA
sp|O14776|TCRG1_599_HPTPTMLSIQK(1)WQFSMSAIK	NA	NA	10449025	NA	NA	NA	NA	NA	NA	NA	NA	NA	NA	NA	NA	NA	NA	NA	NA	NA	NA	NA	NA	NA	NA	NA	NA	NA
sp|O14776|TCRG1_474_IK(0.788)EPIK(0.211)EPSEEPLPMETEEEDPKEEPIK	NA	NA	4108450	NA	NA	NA	NA	NA	NA	NA	NA	NA	NA	NA	NA	NA	NA	NA	NA	NA	NA	NA	NA	NA	NA	NA	NA	NA
sp|O14776|TCRG1_478_IK(0.227)EPIK(0.773)EPSEEPLPMETEEEDPKEEPIK	NA	NA	7060100	NA	NA	NA	NA	NA	NA	NA	NA	NA	NA	NA	NA	NA	NA	NA	NA	NA	NA	NA	NA	NA	NA	NA	NA	NA
sp|O14776|TCRG1_444_TADGK(1)TYYYNNR	100140	NA	3242175	359920	NA	NA	NA	NA	NA	NA	NA	NA	NA	NA	NA	NA	NA	NA	NA	NA	NA	NA	68050.3	NA	53723.5	NA	NA	NA
sp|O14776|TCRG1_146_TPDGK(1)VYYYNAR	NA	NA	608725	NA	NA	NA	NA	NA	NA	NA	NA	NA	NA	NA	NA	NA	NA	NA	NA	NA	NA	NA	NA	NA	NA	NA	NA	NA
sp|O14787|TNPO2_334_GDVEEDEAVPDSEQDIK(0.999)PRFHK(0.001)	NA	NA	NA	NA	NA	963647	NA	NA	NA	NA	NA	NA	29897000	59843000	NA	NA	NA	NA	NA	NA	548340	2.69808e+06	116320	NA	NA	137067	3766050	958533
sp|O14787|TNPO2_339_GDVEEDEAVPDSEQDIK(0.017)PRFHK(0.983)	NA	724150	NA	NA	NA	3441500	1787100	NA	NA	NA	NA	NA	10421600	66297750	2220925	300900	NA	NA	NA	872000	2326255	10437200	239970	NA	721420	553820	11960800	NA
sp|O14787|TNPO2_71_SLSGLILK(1)NNVK	NA	NA	NA	NA	NA	NA	NA	NA	NA	NA	NA	580905	NA	3830400	NA	NA	NA	NA	NA	NA	NA	NA	NA	NA	NA	NA	NA	NA
sp|O14795|UN13B_1334_ELSHLSK(1)LKDHMVR	NA	NA	721390	562882	NA	1928575	1.15395e+06	NA	438890	227253	NA	338045	NA	NA	NA	NA	NA	NA	NA	NA	601343	3122600	NA	NA	302508	214080	2.34577e+06	888878
sp|O14929|HAT1_15_FLVEYK(1)SAVEK	NA	NA	NA	NA	NA	NA	NA	NA	NA	NA	NA	496720	NA	NA	NA	NA	NA	NA	NA	NA	NA	NA	NA	NA	NA	NA	NA	NA
sp|O14964|HGS_551_LEQQK(1)QTVQMR	NA	NA	711922	678193	NA	4251125	1318825	2862050	762878	101589	900402	500807	2626075	1956450	900655	55751	285365	199025	135642	1.04085e+06	2.22338e+06	2.74172e+06	1.01352e+06	85452.3	709390	210235	2.10793e+06	1094800
sp|O14974|MYPT1_318_TFK(0.867)NK(0.125)ETLIIEPEK(0.008)	NA	NA	NA	NA	NA	1.08967e+06	856702	NA	408390	NA	NA	NA	NA	NA	NA	NA	NA	NA	NA	NA	303570	NA	NA	NA	NA	NA	NA	NA
sp|O14974|MYPT1_320_TFK(0.019)NK(0.981)ETLIIEPEK	NA	NA	NA	NA	NA	NA	NA	NA	NA	NA	NA	NA	NA	NA	NA	NA	NA	NA	NA	NA	NA	2027350	NA	40089	NA	NA	1458100	NA
sp|O14976|GAK_390_LFTNLK(1)DTSSK	181460	NA	864930	927025	NA	2437075	1.53283e+06	1193650	491885	313500	877877	546860	1316780	2739050	924520	67497	250600	315680	NA	841950	1616130	2.64196e+06	1.13319e+06	81066.5	610450	201705	NA	1063100
sp|O14979|HNRDL_311_VAQPK(1)EVYR	329140	NA	1164505	NA	NA	NA	NA	NA	NA	NA	NA	377570	2.10963e+06	866428	NA	NA	NA	NA	NA	NA	249200	186270	178715	25341.3	NA	NA	793170	NA
sp|O14980|XPO1_190_LLSEEVFDFSSGQITQVK(0.888)SK(0.087)HLK(0.025)	NA	NA	NA	NA	NA	NA	NA	NA	NA	NA	NA	NA	NA	NA	NA	NA	2143325	NA	NA	NA	NA	NA	NA	NA	NA	NA	NA	NA
sp|O15014|ZN609_1098_LPGQAPEGLK(1)VKLSDASHLSK	2107600	NA	2807700	NA	NA	2668025	1097400	NA	NA	NA	NA	2013700	3291700	3563845	1618875	NA	NA	886868	NA	1462325	795803	1.92552e+06	775973	NA	1.18767e+06	736530	2468710	NA
sp|O15014|ZN609_1148_MWTYVYPAK(0.972)YSDIK(0.028)SEDER	NA	NA	NA	NA	NA	1624000	NA	NA	NA	NA	707270	NA	NA	1537300	NA	NA	NA	NA	NA	NA	NA	NA	280327	NA	NA	172860	NA	NA
sp|O15021|MAST4_1411_SPSPLLGHSLGNSK(1)IAQAFPSK	NA	NA	NA	NA	NA	NA	NA	1591225	599570	NA	NA	NA	NA	NA	NA	NA	NA	NA	NA	NA	NA	NA	NA	NA	NA	NA	NA	NA
sp|O15042|SR140_4_ADK(1)TPGGSQK	NA	NA	856285	284318	NA	NA	NA	NA	NA	114234	552842	544010	380530	NA	NA	NA	NA	NA	NA	NA	210580	641880	378510	122945	232962	236628	1065800	NA
sp|O15042|SR140_88_AFSIGK(1)MSTAK	1072875	NA	3485350	NA	NA	NA	NA	761383	NA	NA	946070	1.62033e+06	2.77293e+06	5153475	NA	NA	NA	NA	NA	NA	471608	2.06757e+06	810888	189967	NA	538440	2246435	2144900
sp|O15042|SR140_82_PLLENKLK(1)AFSIGK	7651105	1361155	68024750	4790525	2533700	10554000	7423375	NA	1462200	1832200	8770075	9903350	7369700	17671000	9219275	612870	383155	14052500	1.61248e+06	9642800	2730825	10871900	2955250	1.01313e+06	4690450	4045975	15978925	10191675
sp|O15042|SR140_80_PLLENK(1)LKAFSIGK	NA	NA	9866000	NA	NA	NA	NA	NA	NA	NA	NA	4827150	NA	8.06787e+06	NA	NA	NA	NA	NA	NA	NA	NA	NA	NA	NA	NA	NA	NA
sp|O15042|SR140_760_VAPSK(1)WEAVDESELEAQAVTTSK	NA	NA	NA	NA	NA	NA	NA	NA	NA	NA	2.00603e+06	NA	NA	NA	NA	NA	NA	NA	NA	NA	NA	NA	NA	NA	NA	NA	NA	NA
sp|O15085|ARHGB_1325_NLAEDASSTEAAGGYK(0.111)VVRK(0.798)AEVAGSK(0.091)	NA	NA	NA	NA	NA	2950500	1363755	NA	NA	NA	NA	1159800	NA	NA	NA	NA	NA	NA	NA	NA	NA	NA	NA	NA	NA	NA	NA	NA
sp|O15116|LSM1_118_VQALK(1)DRGLSIPR	NA	NA	NA	NA	NA	1735450	1.06997e+06	NA	NA	NA	NA	NA	759753	1.42617e+06	789890	NA	NA	359700	NA	893460	76430	135400	223870	NA	NA	NA	1203230	1284900
sp|O15119|TBX3_466_EGTAPAK(1)VEEAR	NA	NA	NA	NA	NA	NA	NA	NA	NA	NA	NA	NA	295790	NA	NA	NA	NA	NA	NA	NA	NA	NA	NA	NA	NA	NA	NA	NA
sp|O15131|IMA6_6_ASPGK(1)DNYR	NA	NA	NA	NA	NA	NA	NA	NA	NA	NA	NA	NA	NA	NA	NA	NA	NA	NA	292260	NA	NA	NA	NA	NA	NA	NA	NA	NA
sp|O15144|ARPC2_295_TITGK(1)TFSSR	NA	110970	895028	568055	NA	1988475	1652300	874375	380165	143008	593335	362567	643418	1105180	948248	86996.5	137710	451180	120830	844233	603702	2.48337e+06	392592	58215.8	281785	203380	1854615	1.08193e+06
sp|O15173|PGRC2_132_VFDVTK(0.978)GSK(0.022)FYGPAGPYGIFAGR	13861000	NA	21326000	57540000	NA	NA	NA	NA	3620300	NA	33682500	11907300	NA	38024000	2.12663e+07	4613100	2019300	NA	9709550	34609000	1.04413e+07	132860000	8490900	5822950	5299200	10852000	39044000	55234500
sp|O15173|PGRC2_135_VFDVTKGSK(1)FYGPAGPYGIFAGR	19589500	9631850	26966000	46109000	NA	43820250	65852500	12442000	21366000	5860050	32468500	17666000	NA	44678000	25208000	3651350	2019300	4.03553e+06	6981400	30616000	9123700	85545000	NA	4300150	7.02973e+06	6763200	2.75288e+07	5.19417e+07
sp|O15226|NKRF_68_FEPVHFVASSSK(1)DERQEDPYGPQTK	908482	NA	9564025	1323700	NA	NA	NA	NA	NA	NA	NA	NA	NA	782720	1.72107e+06	NA	NA	NA	NA	NA	NA	64896	611002	NA	484932	311807	199760	NA
sp|O15355|PPM1G_209_ETPSQENGPTAK(1)AYTGFSSNSER	NA	NA	NA	436365	NA	NA	NA	NA	NA	NA	NA	379975	NA	972545	NA	NA	NA	NA	NA	NA	NA	NA	178517	NA	129098	104040	NA	NA
sp|O15371|EIF3D_41_LGK(1)VADWTGATYQDK	2322120	373810	3699125	1.09651e+06	NA	90565000	10467250	63074750	11097925	375700	2794300	1282050	15592750	3485350	6285125	185440	327635	617335	245277	1598280	1724025	5.36217e+06	967833	95761	825582	469740	5387985	3.70667e+06
sp|O15371|EIF3D_53_VADWTGATYQDK(0.989)RYTNK(0.011)	NA	NA	NA	NA	NA	8282300	1.22821e+06	5.94763e+06	678737	NA	NA	NA	1654675	NA	NA	NA	NA	213800	NA	NA	NA	NA	NA	NA	192515	149700	NA	NA
sp|O15371|EIF3D_142_KFQK(1)QFGVR	NA	76885	NA	NA	NA	660865	900210	NA	NA	NA	NA	137680	NA	NA	332335	NA	NA	83871.5	NA	NA	15972	55957	119527	NA	NA	86633	106260	NA
sp|O15371|EIF3D_58_YTNK(1)YSSQFGGGSQYAYFHEEDESSFQLVDTAR	NA	NA	NA	NA	NA	10847700	1378000	6412100	562750	NA	NA	NA	1654675	NA	1011650	NA	NA	NA	NA	NA	167060	138850	178740	NA	192515	149700	224050	NA
sp|O15372|EIF3H_5_ASRK(1)EGTGSTATSSSSTAGAAGK	NA	NA	171940	156016	NA	NA	NA	NA	NA	NA	NA	92718	NA	NA	NA	NA	NA	NA	NA	NA	101220	561685	166637	31028	100995	72636.3	546525	NA
sp|O15381|NVL_156_ISSK(1)TGSIPLK	406258	344670	NA	NA	NA	1633125	612782	NA	NA	NA	482350	358565	NA	NA	529463	NA	80941	NA	NA	NA	NA	NA	NA	70530.5	NA	NA	1104490	551155
sp|O15438|MRP3_931_HLGPSEK(1)VQVTEAK	1307100	7690575	5264100	3061600	17508650	1959010	2289800	3.23797e+06	822630	2458750	3308150	1.77521e+06	NA	NA	4909000	3.33963e+06	373998	6630200	9087800	876620	975353	2.10612e+06	396955	903473	NA	1471150	7312850	5608875
sp|O15498|YKT6_150_VQAELDETK(1)IILHNTMESLLER	9340900	NA	7937400	NA	NA	47194500	37601000	NA	3.09853e+07	NA	NA	6071600	NA	3.16363e+07	23495500	NA	1343600	2436600	NA	27369000	4475400	78237695	2.29097e+07	5626500	14368300	8039800	6005200	4.00737e+07
sp|O15504|NUPL2_65_YSNVIQPSSFSK(1)STPWGGSR	NA	NA	NA	NA	NA	NA	NA	NA	NA	76985	NA	NA	NA	NA	NA	NA	NA	NA	NA	NA	NA	2673000	NA	NA	443670	448037	NA	NA
sp|O15511|ARPC5_3_SK(1)NTVSSAR	NA	NA	NA	NA	NA	217120	209405	NA	NA	NA	NA	NA	NA	NA	NA	NA	NA	NA	NA	NA	82713	352580	NA	NA	NA	NA	NA	NA
sp|O15541|R113A_139_DAQAIFERSQK(1)IQEELR	2292370	NA	3132400	717895	NA	4153625	1499200	657870	NA	255945	1694625	1.66427e+06	2614550	3109275	3540700	NA	NA	2.71143e+06	548647	1736200	1620800	NA	884948	136222	916230	354678	3.95253e+06	2236200
sp|O15541|R113A_166_YMK(0.077)PK(0.923)DTSMGNASSGMVR	NA	NA	NA	NA	NA	NA	NA	NA	NA	NA	NA	NA	436465	670970	NA	NA	NA	NA	NA	NA	NA	454740	NA	NA	NA	NA	NA	NA
sp|O43143|DHX15_790_LQSK(1)EYSQY	171130	NA	NA	NA	NA	NA	NA	NA	NA	NA	NA	NA	NA	NA	NA	NA	NA	NA	NA	NA	NA	NA	NA	NA	NA	NA	1837900	NA
sp|O43143|DHX15_3_SK(1)RHRLDLGEDYPSGK	3105750	1121800	6879200	2.04033e+06	NA	2.22367e+06	1335900	1.0467e+06	379450	663527	2510500	3407675	4.57537e+06	8.73193e+06	2360850	116864	NA	1.02486e+06	343150	1805550	776127	2.70198e+06	1557750	261325	618817	865700	9.10473e+06	3.08787e+06
sp|O43148|MCES_6_ANSAK(1)AEEYEK	331452	NA	904628	NA	NA	NA	NA	NA	NA	NA	NA	NA	NA	NA	NA	NA	NA	NA	NA	NA	NA	NA	NA	NA	NA	NA	NA	NA
sp|O43169|CYB5B_88_EMLK(1)QYYIGDIHPSDLKPESGSK	NA	NA	946700	1.24267e+06	NA	NA	NA	2112375	2475950	NA	NA	564170	2692500	1.99317e+06	1.10341e+06	NA	NA	NA	NA	817470	830310	2930500	428060	162783	715392	622825	330850	NA
sp|O43175|SERA_394_QADVNLVNAK(1)LLVK	NA	NA	1008395	NA	NA	NA	459830	NA	NA	67263	449788	309900	NA	NA	612712	NA	NA	NA	133060	784880	600337	4034100	459408	62409.7	679162	252880	1.6674e+06	816875
sp|O43237|DC1L2_458_K(0.879)SGQK(0.121)TVLSNVQEELDR	NA	NA	NA	NA	NA	NA	NA	NA	NA	NA	NA	NA	NA	NA	NA	NA	NA	NA	NA	NA	NA	NA	262277	NA	NA	NA	NA	NA
sp|O43290|SNUT1_705_DGYK(0.966)PDVK(0.034)IEYVDETGR	2603700	NA	2.83777e+06	NA	NA	NA	NA	NA	NA	NA	NA	1419600	NA	NA	NA	NA	NA	NA	NA	NA	NA	NA	553240	89549	NA	NA	2.87439e+06	NA
sp|O43290|SNUT1_709_DGYK(0.001)PDVK(0.999)IEYVDETGRK	3250450	356527	5267775	1441030	NA	NA	NA	NA	NA	NA	NA	1102800	2101450	2387250	2490675	NA	NA	NA	NA	1237300	104060	119120	664077	221035	648180	485555	2371385	NA
sp|O43290|SNUT1_657_GLLETTVQK(1)VAR	2.55569e+06	231210	4612975	905900	NA	2069075	1179750	NA	NA	391640	570755	730517	NA	NA	1729625	96842	74527.2	617485	256585	995012	132410	1.76354e+06	465288	136376	615238	387017	569890	NA
sp|O43290|SNUT1_723_KLTPK(1)EAFR	182102	NA	431452	NA	NA	NA	NA	NA	NA	NA	NA	NA	NA	NA	NA	NA	NA	NA	NA	NA	NA	NA	NA	NA	NA	NA	NA	NA
sp|O43290|SNUT1_336_SILSK(1)YDEELEGERPHSFR	NA	NA	NA	NA	NA	NA	NA	NA	NA	NA	NA	NA	NA	NA	NA	NA	NA	NA	NA	NA	NA	NA	405557	49644.5	NA	147110	784390	NA
sp|O43314|VIP2_949_AVILFK(1)PMVSEPIHIHR	891590	NA	3936300	NA	NA	4410725	3256650	NA	NA	258213	NA	637670	NA	NA	2044925	NA	225633	348087	NA	1942700	1194835	4.14068e+06	467530	NA	NA	NA	4.22095e+06	NA
sp|O43314|VIP2_801_TQDDDTVNK(1)LHPVYSR	NA	NA	1.13687e+06	NA	NA	NA	NA	NA	NA	NA	NA	NA	NA	NA	NA	NA	NA	NA	NA	NA	NA	NA	NA	NA	NA	NA	NA	NA
sp|O43395|PRPF3_334_TFKFHDK(0.11)GK(0.78)FEK(0.11)	362080	NA	NA	NA	NA	NA	NA	NA	NA	NA	NA	NA	NA	NA	NA	NA	NA	NA	NA	NA	NA	NA	NA	NA	NA	NA	NA	NA
sp|O43395|PRPF3_337_TFKFHDK(0.003)GK(0.119)FEK(0.878)	402330	NA	NA	NA	NA	NA	NA	NA	NA	NA	NA	NA	NA	NA	NA	NA	NA	NA	NA	NA	NA	NA	NA	NA	NA	NA	NA	NA
sp|O43395|PRPF3_270_TVDATGK(1)EIELTHR	2815665	NA	3989775	862825	NA	NA	NA	NA	NA	131550	1090940	873340	NA	NA	1.33087e+06	NA	63741	NA	NA	1022615	447093	1.53353e+06	573995	123461	446982	391418	1536810	1333400
sp|O43395|PRPF3_252_VELK(0.13)DQTK(0.87)PTPLILDEQGR	NA	NA	729945	NA	NA	NA	NA	NA	NA	NA	NA	318530	NA	NA	NA	NA	NA	NA	NA	NA	NA	NA	NA	NA	NA	NA	NA	NA
sp|O43395|PRPF3_495_VLGTEAVQDPTK(1)VEAHVR	NA	NA	1322645	NA	NA	NA	NA	NA	NA	NA	NA	NA	NA	NA	NA	NA	NA	NA	NA	NA	NA	NA	NA	NA	NA	NA	NA	NA
sp|O43396|TXNL1_284_VVGK(1)KGESH	NA	2403150	NA	3.16953e+06	NA	247033	583148	68481	28129.3	16614.7	678380	450732	NA	1171195	79231	976428	8402.1	63690	1.03197e+06	374120	97638	2167720	40158	239400	60129.3	1508050	58532	1.21575e+06
sp|O43399|TPD54_175_VGTIK(0.928)SK(0.072)VVGDR	NA	NA	NA	NA	NA	NA	NA	301902	99380.3	NA	NA	NA	NA	323920	NA	NA	NA	NA	NA	NA	141334	375448	NA	NA	NA	NA	NA	NA
sp|O43432|IF4G3_994_ADQGPK(1)TIEQIHK	NA	NA	NA	NA	NA	460900	730273	NA	NA	36344.5	NA	NA	NA	NA	NA	NA	NA	NA	NA	327038	177070	1.29787e+06	120810	66339.7	NA	NA	671977	686335
sp|O43432|IF4G3_1001_TIEQIHK(1)EAKIEEQEEQR	505695	263700	899650	1618700	NA	3.49377e+06	3067850	NA	687568	335212	1.30307e+06	759615	NA	NA	1617600	136345	74111.5	213093	188687	1.49731e+06	114960	3564520	637858	NA	200825	100122	182090	NA
sp|O43432|IF4G3_1077_AQLGSWGK(1)GSSGGAK	NA	NA	NA	NA	NA	NA	NA	301800	NA	NA	NA	NA	264450	NA	NA	NA	NA	NA	NA	NA	311810	560107	166596	NA	NA	NA	98207	NA
sp|O43432|IF4G3_1054_VLDPSK(0.004)FLK(0.996)ITKPTIDEK	NA	NA	NA	NA	302153	7858500	5955650	13206000	829030	4076100	3162000	NA	NA	NA	4083400	NA	NA	NA	NA	5.35467e+06	499310	934600	NA	240200	NA	NA	755540	NA
sp|O43432|IF4G3_1057_ITK(0.983)PTIDEK(0.017)IQLVPK	1.34437e+06	NA	NA	NA	NA	8595100	NA	NA	NA	981010	NA	NA	2691000	NA	NA	NA	560475	436540	NA	3003800	978970	NA	NA	NA	1410750	908020	7343700	2858900
sp|O43432|IF4G3_1063_ITKPTIDEK(1)IQLVPK	187850	743842	2565750	2721700	160605	7.16157e+06	4875600	2923325	1.19485e+06	1332170	1978975	1834500	3288100	4086975	4303150	273190	501400	507637	403632	2.34237e+06	3.42073e+06	8385050	2010225	295125	1644100	796330	4.11307e+06	2847000
sp|O43432|IF4G3_1013_IEEQEEQRK(1)VQQLMTK	NA	NA	NA	NA	NA	1386400	882147	NA	NA	417443	NA	189640	NA	NA	867837	NA	127790	NA	NA	NA	200430	183430	302275	NA	NA	54805	1034135	NA
sp|O43432|IF4G3_721_KIITVSVK(1)EDVHLK	NA	NA	NA	NA	NA	2272375	1448375	NA	NA	263708	565807	280820	NA	NA	827255	NA	59942.5	NA	203195	769880	104480	2.55156e+06	143530	NA	NA	NA	221250	NA
sp|O43432|IF4G3_1069_IQLVPK(1)AQLGSWGK	NA	NA	NA	NA	NA	1171155	1.04441e+06	NA	NA	NA	NA	NA	NA	NA	NA	NA	NA	NA	NA	NA	NA	NA	NA	NA	NA	NA	NA	NA
sp|O43432|IF4G3_714_REPRK(1)IITVSVK	199730	165340	NA	294205	NA	NA	NA	NA	NA	73164	NA	256703	NA	NA	499052	NA	49376	162950	NA	650972	42103	2174475	253658	NA	136238	97131.8	58050	NA
sp|O43432|IF4G3_229_QEEKPKPDPVLK(1)SPSPVLR	NA	NA	NA	NA	NA	NA	NA	796708	235230	NA	NA	NA	2048875	3770300	NA	NA	NA	NA	NA	NA	317748	1112555	222640	NA	NA	NA	157350	558770
sp|O43432|IF4G3_1042_VDEGGWNTVQGAK(1)NSRVLDPSK	NA	NA	NA	NA	NA	1659475	1.03479e+06	NA	579420	NA	NA	NA	918635	NA	NA	NA	NA	NA	NA	NA	587580	1444000	NA	58096.5	NA	NA	548630	NA
sp|O43432|IF4G3_1051_VLDPSK(0.999)FLK(0.001)ITKPTIDEK	1.11056e+06	853600	8488900	10236200	115880	19093250	15954250	10989225	3352750	3899250	3.29073e+06	5686500	10793150	16077250	8869125	634255	839632	1372850	1.22341e+06	6620800	8614900	18193950	4724200	1530125	6764000	3382375	12596100	5894775
sp|O43491|E41L2_160_EEKPSVSK(1)VEMQPTELVSK	NA	NA	NA	NA	NA	NA	NA	NA	NA	NA	NA	NA	NA	NA	NA	NA	NA	NA	NA	NA	NA	NA	132764	NA	187303	120560	NA	NA
sp|O43491|E41L2_786_EEQEYEEEVEEEPRPAAK(1)VVER	NA	NA	NA	NA	NA	NA	NA	NA	NA	NA	NA	NA	NA	NA	NA	NA	NA	NA	NA	NA	NA	NA	NA	NA	NA	NA	NA	NA
sp|O43491|E41L2_725_EISPGSGPGEIRK(1)VEPVTQK	NA	NA	621090	857310	NA	2778225	2266450	1.86427e+06	976870	NA	1.13441e+06	511550	1436200	3015525	1533100	NA	NA	NA	367895	1.61243e+06	1.44306e+06	7150900	1.09459e+06	233408	715822	613587	8144300	3595500
sp|O43491|E41L2_732_EISPGSGPGEIRK(0.042)VEPVTQK(0.958)	NA	NA	NA	1053605	NA	NA	1627800	1796100	900333	NA	NA	593600	1217450	NA	923980	210460	NA	182285	NA	NA	NA	NA	NA	NA	NA	920060	NA	NA
sp|O43491|E41L2_956_GGISETRIEK(1)RIVITGDGDIDHDQALAQAIR	NA	NA	NA	NA	NA	2049500	2052675	NA	NA	NA	NA	NA	NA	NA	NA	NA	NA	NA	NA	NA	NA	4.65807e+06	NA	NA	NA	NA	NA	NA
sp|O43491|E41L2_601_SPTK(1)APHLQLIEGK	NA	NA	NA	541520	NA	2512600	1349775	1607450	527498	131310	307740	437010	1404300	1400975	863080	54682.5	NA	NA	NA	NA	1646800	3971720	868300	185550	NA	598530	4.67768e+06	3168850
sp|O43583|DENR_67_NFPNEFAK(1)LTVENSPK	NA	NA	NA	NA	NA	2190300	2095525	1390700	743140	94938	NA	193840	NA	NA	1088755	NA	42010	NA	NA	672145	1230500	3046355	314944	NA	NA	130035	1.10924e+06	717930
sp|O43639|NCK2_69_GSLVK(0.965)NLK(0.035)DTLGLGK	NA	NA	NA	NA	NA	NA	NA	NA	NA	NA	NA	NA	NA	NA	NA	NA	NA	NA	NA	NA	NA	NA	12310000	2141225	NA	NA	NA	NA
sp|O43639|NCK2_72_GSLVKNLK(1)DTLGLGK	NA	NA	NA	NA	NA	NA	702850	NA	NA	NA	NA	NA	NA	NA	NA	NA	NA	NA	NA	NA	192670	1677700	NA	NA	NA	NA	NA	NA
sp|O43660|PLRG1_135_MPSESAAQSLAVALPLQTK(1)ADANR	NA	NA	NA	NA	NA	NA	NA	NA	NA	NA	NA	NA	NA	NA	NA	NA	NA	NA	NA	NA	NA	NA	NA	102510	NA	NA	NA	NA
sp|O43670|ZN207_100_LLEQK(1)TQESQK	335159	NA	616090	354770	NA	NA	NA	NA	NA	NA	NA	NA	NA	NA	NA	NA	NA	NA	NA	NA	NA	NA	159825	44133	105442	105640	NA	NA
sp|O43670|ZN207_350_PAASITSK(1)PATLTTTSATSK	NA	NA	3540300	983290	NA	NA	NA	331045	NA	NA	1.05721e+06	1.44247e+06	1127600	1601675	NA	NA	NA	NA	110780	NA	835843	2.89637e+06	261415	60005.7	439647	463530	3.09237e+06	1655500
sp|O43683|BUB1_216_VITISK(1)SEYSVHSSLASK	NA	NA	NA	NA	NA	974752	429695	NA	NA	NA	NA	NA	NA	NA	NA	NA	NA	NA	NA	NA	332870	1.93273e+06	NA	NA	NA	NA	NA	NA
sp|O43719|HTSF1_62_AWFPK(1)ITEDFIATYQANYGFSNDGASSSTANVEDVHAR	NA	NA	NA	NA	NA	NA	NA	NA	NA	NA	2879800	NA	NA	NA	NA	NA	NA	NA	NA	NA	NA	NA	NA	NA	NA	NA	NA	NA
sp|O43719|HTSF1_410_HFSEHPSTSK(1)MNAQETATGMAFEEPIDEK	1572700	278460	2.34257e+06	953330	NA	2608800	1430375	NA	NA	531410	4404225	1461525	1585800	3.81803e+06	4421750	NA	78260	834845	NA	823280	285370	2.43866e+06	854902	87385	603560	386513	1.96107e+06	2318200
sp|O43719|HTSF1_245_LSMQQK(1)QLDWRPER	NA	NA	4022150	996140	NA	1761825	1411800	NA	NA	NA	2269475	1.34317e+06	NA	3795450	7346700	NA	NA	778857	NA	1.03471e+06	NA	3267600	680728	135280	564367	322178	2428895	1.75463e+06
sp|O43768|ENSA_78_AK(0.004)MK(0.994)NK(0.001)QLPSAGPDK	NA	NA	541118	195840	NA	NA	NA	NA	NA	57710	NA	NA	NA	NA	604390	NA	NA	NA	NA	371135	315304	886249	148579	26512.5	102993	71392	904244	387440
sp|O43768|ENSA_89_QLPSAGPDK(1)NLVTGDHIPTPQDLPQR	1.37518e+06	NA	6304575	3428200	NA	3142525	2838750	3431800	1930325	396692	4974450	2572625	5186700	6878850	3559350	164480	801305	822637	769460	1823275	3.04863e+06	10114725	1.96493e+06	306875	1.16029e+06	1043800	6466250	5166375
sp|O43768|ENSA_40_LK(0.185)AK(0.815)YPSLGQKPGGSDFLMK	NA	NA	NA	NA	NA	NA	NA	1124935	709390	NA	NA	NA	1.41973e+06	2.87207e+06	NA	NA	NA	NA	NA	NA	941350	4.28077e+06	NA	79034	NA	NA	3942400	1498125
sp|O43768|ENSA_47_AK(0.001)YPSLGQK(0.999)PGGSDFLMK(0.001)	NA	NA	NA	NA	NA	1564400	743297	NA	NA	NA	NA	NA	NA	NA	544140	NA	NA	NA	NA	NA	NA	87749	204920	NA	NA	NA	450760	NA
sp|O43768|ENSA_114_SSLVTSK(1)LAGGQVE	794922	200593	1868825	850520	NA	2970150	2285550	1821500	968243	350770	1.23606e+06	1.26857e+06	1.48703e+06	2582975	2293375	NA	226250	561612	NA	1.99327e+06	3125540	3926890	572162	NA	545990	289655	2.62325e+06	1642750
sp|O43768|ENSA_60_RLQK(1)GQKYFDSGDYNMAK	306558	NA	NA	713995	NA	2184525	1313675	1.50457e+06	521388	NA	NA	615997	1.28969e+06	2218150	785730	NA	97269	157690	NA	613977	505380	1915590	441489	32811	265170	199273	1.24504e+06	910743
sp|O43768|ENSA_63_LQKGQK(1)YFDSGDYNMAK	NA	NA	2381700	NA	NA	5.14063e+06	1946900	1.90657e+06	628932	NA	1144600	1.06193e+06	1638275	2274375	2056900	108150	277500	NA	261810	1448925	1433925	3945340	NA	NA	NA	NA	778930	NA
sp|O43795|MYO1B_588_NLQTK(1)NPNYIR	NA	NA	NA	NA	NA	NA	NA	NA	NA	NA	NA	NA	NA	NA	NA	NA	NA	NA	NA	NA	NA	NA	129100	NA	127290	83672	NA	NA
sp|O43809|CPSF5_23_GVTQFGNK(1)YIQQTKPLTLER	8085875	1121840	19856500	5446200	NA	10388875	5345350	2469325	1225545	2140370	9469750	8594925	12382000	21836250	7198250	449895	389005	4.07873e+06	1171900	8.07447e+06	3071420	9461675	5298125	1.38631e+06	4570075	3.83243e+06	9973275	7.10163e+06
sp|O43865|SAHH2_39_APK(0.786)K(0.214)QIQFADDMQEFTK	NA	NA	NA	NA	NA	NA	4547100	3071900	965190	NA	995685	NA	NA	NA	NA	264970	392620	NA	458225	1993050	2063500	10752000	1279600	NA	NA	NA	NA	NA
sp|O43865|SAHH2_40_APK(0.138)K(0.862)QIQFADDMQEFTK	NA	NA	NA	NA	NA	NA	4547100	3071900	NA	NA	995685	NA	NA	NA	NA	264970	343800	NA	458225	1993050	2063500	10751000	1279600	NA	NA	NA	NA	NA
sp|O43865|SAHH2_36_YSFMATVTK(0.872)APK(0.064)K(0.064)	NA	NA	NA	NA	NA	NA	NA	NA	NA	NA	NA	NA	NA	NA	NA	NA	NA	NA	NA	NA	239440	1520600	NA	NA	NA	NA	NA	NA
sp|O43896|KIF1C_839_AHIDK(1)LTGILQEVK	NA	NA	NA	NA	NA	7270125	2267600	3780900	10968650	NA	770470	2104175	5893000	5372425	2850750	NA	68670	NA	NA	NA	104360	138890	208330	NA	450840	194408	NA	NA
sp|O60231|DHX16_93_ALLEK(1)NRSYR	1517085	331725	4933150	1515900	NA	1.66719e+06	1645750	490670	NA	406775	1231525	1287500	1980700	3665600	3022275	117051	66640.5	850305	256590	2043075	279165	2.04709e+06	575472	136450	471218	377242	4.03225e+06	1868525
sp|O60231|DHX16_340_LGAASLK(1)FGAR	NA	NA	1000590	NA	NA	663773	NA	NA	NA	NA	NA	NA	NA	NA	NA	NA	NA	NA	NA	NA	NA	NA	NA	NA	NA	NA	NA	NA
sp|O60271|JIP4_303_ATTPASTANSDVATIPTDTPLK(0.013)EENEGFVK(0.986)VTDAPNK(0.001)	NA	NA	NA	NA	NA	NA	3.81517e+06	3508600	1078970	NA	NA	NA	NA	1454300	2007300	NA	NA	NA	NA	NA	1753400	9.71523e+06	723920	NA	811690	790945	NA	1853250
sp|O60271|JIP4_310_VTDAPNK(1)SEISK	NA	NA	NA	NA	NA	898343	587250	349330	103213	NA	NA	NA	151100	282778	NA	NA	NA	NA	NA	339450	182079	564928	158351	NA	122028	71488.2	295992	313112
sp|O60271|JIP4_577_KPEPPVNLK(1)YNAPTSHVTPSVK	700425	554270	3.08813e+06	1636525	NA	6263525	3276725	2925325	1.44229e+06	491698	1.1325e+06	1315125	2219325	3152100	3835300	183270	336350	833010	389405	4113425	1.7298e+06	7.59916e+06	1387695	345305	2060150	920082	5.28936e+06	3729500
sp|O60271|JIP4_315_VTDAPNKSEISK(1)HIEVQVAQETR	NA	246110	NA	NA	NA	NA	2.01787e+06	NA	NA	255853	793385	503580	NA	NA	NA	NA	216370	NA	349240	2.04007e+06	200120	4.59658e+06	212757	NA	NA	NA	220660	NA
sp|O60293|ZC3H1_775_TPEALPEEK(0.158)K(0.842)IEYR	NA	NA	843827	NA	NA	NA	NA	NA	NA	NA	NA	NA	NA	NA	NA	NA	NA	NA	NA	NA	NA	NA	NA	NA	NA	NA	NA	NA
sp|O60315|ZEB2_624_AVLQPHENIVPNK(1)AGVFVDNK	NA	NA	NA	NA	NA	NA	NA	NA	NA	NA	491730	NA	NA	NA	NA	NA	NA	NA	NA	NA	NA	NA	187765	NA	287288	212880	NA	NA
sp|O60318|GANP_542_KPGDGEVSPSTEDAPFQHSPLGK(1)AAGR	NA	NA	NA	NA	NA	NA	NA	NA	NA	NA	NA	567650	NA	NA	1.24989e+06	NA	NA	NA	NA	344530	NA	NA	NA	NA	NA	358992	NA	NA
sp|O60318|GANP_471_RSK(0.836)K(0.164)LAVVHFFDHASAALAR	984790	NA	NA	1470450	NA	NA	NA	NA	NA	NA	NA	NA	NA	NA	1892325	NA	NA	NA	NA	NA	NA	NA	NA	NA	NA	NA	NA	NA
sp|O60318|GANP_472_RSK(0.035)K(0.965)LAVVHFFDHASAALAR	584644	NA	NA	NA	NA	NA	NA	NA	NA	NA	NA	913080	NA	NA	2646050	NA	159560	NA	NA	NA	NA	NA	NA	NA	NA	NA	NA	NA
sp|O60318|GANP_347_TIQDVFK(1)SNKEVGR	1.8558e+06	977550	NA	3753800	NA	NA	NA	562575	231193	NA	1109610	1463000	NA	NA	4218250	553250	232325	NA	NA	NA	995680	NA	245663	109181	399570	NA	2606300	1789100
sp|O60318|GANP_350_TIQDVFKSNK(1)EVGR	2267075	882618	2709350	2301750	856650	NA	NA	515220	206655	234342	821092	2005025	1154675	1795375	7974375	886997	236460	1.81213e+06	519218	1345225	1220735	1.97063e+06	163443	77470.2	528327	548785	1.94993e+06	2097900
sp|O60346|PHLP1_246_LLQLGHK(0.009)GGGVVK(0.991)	NA	NA	NA	NA	NA	NA	NA	NA	610098	NA	NA	NA	NA	NA	NA	NA	NA	NA	NA	NA	NA	NA	NA	NA	NA	NA	NA	NA
sp|O60493|SNX3_158_SYTPSK(1)IRHA	NA	NA	NA	NA	NA	NA	NA	NA	51726	NA	NA	NA	403465	612450	NA	NA	NA	NA	NA	NA	NA	NA	NA	NA	NA	NA	NA	NA
sp|O60504|VINEX_403_ELTLQK(1)GDIVYIHK	NA	NA	NA	1179275	NA	1.47091e+06	1126570	NA	NA	NA	502050	NA	NA	NA	1026535	93196	235520	NA	113687	NA	473160	1.67173e+06	58956	43715	NA	NA	1.10051e+06	1273300
sp|O60563|CCNT1_481_AASSKPEEIK(0.999)MRIK(0.001)	NA	NA	1075765	169790	NA	NA	NA	NA	NA	NA	NA	483217	1.01111e+06	1757800	NA	NA	NA	NA	NA	NA	NA	NA	NA	NA	NA	NA	992450	NA
sp|O60563|CCNT1_485_MRIK(1)VHAAADK	559488	NA	NA	466640	NA	342408	540178	NA	NA	NA	479800	723240	NA	NA	1253575	NA	39401	293495	NA	920537	104904	830590	64305.5	NA	368602	333850	1.02324e+06	854120
sp|O60563|CCNT1_461_ADKTALK(1)MRIPVAGGDK	2.08457e+06	NA	3920025	NA	NA	1979500	NA	NA	235020	NA	1001695	2601275	NA	NA	2376175	NA	NA	772975	183167	1789150	37818	1.38931e+06	616132	158115	407200	279105	2370295	NA
sp|O60563|CCNT1_471_IPVAGGDK(1)AASSKPEEIK	257010	NA	794090	NA	NA	NA	NA	NA	NA	NA	NA	424800	659088	845897	NA	NA	NA	NA	NA	NA	NA	NA	NA	NA	NA	NA	922170	NA
sp|O60563|CCNT1_590_GPSEETGGAVFDHPAK(0.973)IAK(0.027)	2032300	NA	2394400	844210	NA	NA	NA	NA	NA	NA	NA	1354600	3304300	2604500	NA	NA	NA	718445	NA	1037465	1053000	NA	NA	NA	NA	279250	3565400	NA
sp|O60563|CCNT1_593_GPSEETGGAVFDHPAK(0.146)IAK(0.783)STK(0.07)	NA	NA	2.69928e+06	621740	NA	NA	934880	799220	66904	NA	NA	1693550	3.23567e+06	3211300	1.3489e+06	NA	NA	1487400	NA	NA	NA	NA	290763	NA	860280	371815	2315300	NA
sp|O60563|CCNT1_557_HSSQTSNLAHK(1)TYSLSSSFSSSSSTR	1.1303e+07	1.20747e+06	2590800	6546100	838742	11572500	4.93933e+06	NA	NA	1943950	6033700	7361950	NA	NA	18474000	667365	745340	9.49787e+06	1.56007e+06	14646000	NA	6.59217e+06	1779600	NA	1.23195e+06	712325	NA	NA
sp|O60563|CCNT1_726_SGNTDKPRPPPLPSEPPPPLPPLPK(1)	NA	NA	NA	NA	NA	NA	NA	NA	NA	NA	NA	1336100	NA	NA	NA	NA	NA	NA	NA	NA	NA	NA	331190	NA	NA	NA	NA	NA
sp|O60563|CCNT1_342_WLSSQPSFK(1)LEPTQGHR	1128595	NA	1364900	NA	NA	NA	NA	NA	NA	NA	NA	697095	1.15237e+06	1.65467e+06	NA	NA	NA	NA	NA	648330	NA	NA	346880	NA	250460	146355	NA	NA
sp|O60566|BUB1B_629_FVSTPFHEIMSLK(1)DLPSDPER	NA	NA	NA	NA	NA	16371000	NA	1.22557e+07	3.24503e+06	NA	6105500	NA	NA	NA	4.29927e+06	NA	NA	NA	NA	NA	5861250	5766900	5667800	NA	4886675	1426600	5594800	NA
sp|O60566|BUB1B_479_TGDQQEETMPTKETTK(1)LQIASESQK	NA	NA	NA	NA	NA	1382200	NA	658725	NA	NA	NA	NA	NA	491330	NA	NA	150235	NA	NA	NA	409125	1.00636e+06	474515	NA	285507	85138.7	178690	NA
sp|O60573|IF4E2_4_MNNK(1)FDALKDDDSGDHDQNEENSTQK	NA	NA	NA	NA	NA	1502675	831467	570220	319260	NA	1124085	1.07815e+06	1082915	1573250	NA	NA	NA	NA	NA	NA	228655	871730	309240	NA	198440	160410	260370	NA
sp|O60610|DIAP1_1249_DDAMAAVPAK(0.89)VSK(0.11)NSETFPTILEEAK	NA	NA	NA	NA	NA	2873700	NA	NA	NA	NA	NA	NA	NA	NA	NA	NA	NA	NA	NA	NA	NA	2192500	312680	NA	NA	NA	NA	NA
sp|O60610|DIAP1_1252_DDAMAAVPAK(0.023)VSK(0.977)NSETFPTILEEAK	NA	NA	NA	NA	NA	1955300	1359100	NA	NA	NA	807798	368090	NA	NA	NA	NA	NA	NA	NA	NA	NA	2192500	NA	NA	NA	NA	NA	NA
sp|O60664|PLIN3_128_ELVSSK(1)VSGAQEMVSSAK	NA	NA	NA	NA	NA	NA	NA	NA	NA	NA	NA	NA	NA	NA	NA	NA	NA	NA	NA	NA	1920435	1.86333e+06	NA	NA	NA	NA	NA	NA
sp|O60684|IMA7_15_DNYRMK(0.999)SYK(0.001)NNALNPEEMR	380580	NA	NA	NA	NA	NA	NA	NA	NA	NA	NA	NA	NA	NA	NA	NA	56276	NA	2620350	NA	NA	937880	NA	NA	NA	NA	NA	NA
sp|O60684|IMA7_18_MK(0.043)SYK(0.957)NNALNPEEMR	380580	NA	NA	NA	NA	NA	NA	NA	NA	NA	NA	NA	NA	NA	NA	NA	56276	NA	2619300	NA	NA	NA	46262	NA	NA	NA	2.31449e+06	NA
sp|O60684|IMA7_9_METMASPGK(1)DNYR	NA	NA	NA	NA	NA	NA	NA	NA	NA	NA	NA	NA	NA	NA	NA	NA	NA	1538875	994655	NA	NA	NA	NA	NA	NA	NA	731982	NA
sp|O60716|CTND1_143_RTETTVK(0.008)K(0.992)VVK	NA	NA	NA	204550	NA	NA	NA	NA	NA	NA	NA	48952	NA	NA	NA	NA	NA	NA	NA	NA	159357	382020	115848	NA	197972	65730	350603	200678
sp|O60749|SNX2_294_MVNK(1)AADAVNK(1)MTIK(1)	NA	NA	NA	330840	NA	NA	NA	NA	NA	NA	NA	NA	NA	NA	NA	NA	NA	NA	NA	NA	3.65827e+06	3.98187e+06	64409.7	NA	66104.8	30201	2.95723e+06	3572900
sp|O60749|SNX2_116_IESK(1)SMSAPVIFDR	NA	NA	NA	NA	NA	1.24963e+06	926510	NA	NA	NA	NA	NA	NA	NA	NA	NA	NA	NA	NA	NA	NA	NA	NA	NA	NA	NA	NA	NA
sp|O60749|SNX2_442_MMVANK(0.001)PDK(0.954)IQQAK(0.044)	NA	NA	NA	NA	NA	NA	NA	822830	NA	97795.8	NA	NA	589145	1.08089e+06	NA	NA	NA	NA	NA	NA	NA	1605300	NA	NA	NA	NA	NA	NA
sp|O60749|SNX2_287_MVNK(1)AADAVNK(1)MTIK(1)	NA	NA	NA	183588	NA	NA	NA	525630	95091	NA	NA	67975	148215	367793	NA	NA	NA	NA	NA	299740	2.82754e+06	3016351	80227	NA	91250.3	48826	2.95723e+06	3572900
sp|O60749|SNX2_218_SIVGMTK(1)VKVGK	NA	NA	NA	NA	NA	5.53757e+06	1.03405e+06	NA	NA	NA	NA	NA	NA	NA	NA	NA	NA	299063	NA	NA	NA	NA	NA	NA	NA	NA	NA	NA
sp|O60749|SNX2_220_SIVGMTK(0.207)VK(0.793)VGKEDSSSTEFVEK	NA	NA	NA	NA	NA	2503900	NA	NA	NA	NA	NA	NA	NA	NA	NA	NA	NA	NA	NA	NA	NA	NA	NA	NA	NA	NA	NA	NA
sp|O60763|USO1_842_SVEVQGETETIIATK(1)TTDVEGR	NA	NA	NA	NA	NA	NA	681220	NA	NA	NA	NA	NA	NA	NA	NA	NA	NA	NA	NA	NA	NA	NA	NA	NA	NA	NA	NA	NA
sp|O60826|CCD22_298_FTHSEK(1)FTFHLEPQAQATQVSDVPATSR	NA	NA	NA	NA	NA	NA	NA	NA	NA	433080	2.31207e+06	NA	NA	NA	NA	NA	NA	NA	NA	NA	1549750	6737300	2046500	NA	1.06366e+06	578790	NA	1767300
sp|O60828|PQBP1_262_ANAEASRTK(1)QQD	NA	NA	NA	NA	NA	NA	NA	NA	NA	NA	NA	NA	97945.5	149175	NA	NA	NA	NA	NA	NA	NA	NA	NA	NA	NA	NA	NA	NA
sp|O60828|PQBP1_18_RGILK(1)HLEPEPEEEIIAEDYDDDPVDYEATR	NA	NA	2863950	NA	NA	2131400	784130	NA	NA	NA	1.70473e+06	1542600	2639950	3.22637e+06	1412400	NA	NA	NA	NA	NA	NA	NA	610208	NA	582830	184580	1150120	NA
sp|O60832|DKC1_433_EVVAEVVK(1)APQVVAEAAK	2543200	NA	16092875	NA	404480	NA	NA	NA	NA	NA	NA	281010	NA	NA	NA	NA	NA	NA	NA	NA	NA	NA	125150	NA	NA	NA	NA	NA
sp|O60832|DKC1_413_HGKPTDSTPATWK(1)QEYVDYSESAK	8160200	NA	29391750	2752200	NA	NA	NA	NA	NA	NA	NA	453060	NA	NA	1979075	NA	NA	NA	NA	NA	NA	NA	328163	NA	423380	1019710	171780	NA
sp|O60841|IF2P_82_ADRETVAVK(1)PTENNEEEFTSK	NA	NA	NA	NA	NA	NA	NA	NA	NA	NA	NA	NA	NA	NA	NA	NA	NA	NA	NA	NA	NA	NA	NA	NA	NA	NA	NA	NA
sp|O60841|IF2P_424_AEATLK(1)LLQAQGVEVPSK	NA	NA	NA	NA	NA	1013380	1328250	NA	839720	NA	NA	NA	NA	NA	NA	98685	NA	NA	NA	NA	56388	2034375	202093	NA	NA	NA	1688165	773260
sp|O60841|IF2P_342_KGPSKATVK(1)AMQEALAK	NA	NA	NA	NA	NA	NA	NA	485762	146195	NA	NA	NA	NA	414240	NA	NA	NA	NA	NA	NA	NA	1.18311e+06	NA	NA	NA	NA	NA	NA
sp|O60841|IF2P_224_NKPGPNIESGNEDDDASFK(0.972)IK(0.028)TVAQK	NA	981700	NA	NA	NA	NA	NA	NA	NA	327600	1996000	NA	NA	NA	NA	253900	NA	NA	572165	NA	NA	4196770	NA	148274	NA	475135	2734550	2395050
sp|O60841|IF2P_226_NKPGPNIESGNEDDDASFK(0.157)IK(0.759)TVAQK(0.083)	NA	NA	NA	NA	NA	5111400	NA	NA	NA	NA	NA	NA	NA	NA	2.73857e+06	NA	NA	NA	NA	2182700	532023	3828485	663165	NA	NA	459330	NA	2067700
sp|O60841|IF2P_130_TAK(0.192)PK(0.808)VEMYSGSDDDDDFNKLPK	NA	NA	NA	NA	NA	1032275	NA	NA	396935	NA	NA	NA	NA	NA	NA	NA	NA	NA	NA	NA	NA	1113850	NA	NA	NA	NA	NA	NA
sp|O60869|EDF1_14_AESDWDTVTVLRK(0.991)K(0.009)GPTAAQAK	2177900	NA	5341950	1645450	NA	9764200	5580900	4272300	2191875	NA	1557800	1418150	2901600	6495200	4372950	NA	341180	927935	NA	2946300	1.96295e+06	7.27133e+06	1.10663e+06	430570	905627	731375	5922125	4064250
sp|O60869|EDF1_15_AESDWDTVTVLRK(0.037)K(0.962)GPTAAQAK(0.001)	203460	290935	NA	906190	NA	6294300	NA	NA	NA	793733	NA	NA	NA	6676500	NA	NA	313880	864695	NA	1842000	1365300	10662000	1128500	199660	696115	654480	NA	NA
sp|O60869|EDF1_23_GPTAAQAK(0.95)SK(0.05)QAILAAQR	NA	NA	NA	NA	NA	NA	1953400	NA	428260	NA	NA	539840	NA	NA	NA	NA	NA	NA	NA	903960	260490	NA	NA	NA	NA	NA	277210	NA
sp|O60869|EDF1_25_KGPTAAQAKSK(1)QAILAAQR	NA	NA	1288050	608770	NA	1.23677e+06	1028315	909100	242858	57637	NA	NA	1051460	2389900	676935	NA	NA	NA	NA	NA	410048	1311850	121836	NA	155026	118638	988353	952865
sp|O60869|EDF1_42_RGEDVETSK(0.994)K(0.006)WAAGQNK	NA	NA	NA	NA	NA	416598	488073	NA	NA	NA	NA	NA	NA	NA	329750	NA	NA	NA	NA	NA	106240	435506	52116	NA	NA	NA	108670	NA
sp|O60869|EDF1_50_WAAGQNK(1)QHSITK	724033	164586	NA	NA	NA	2769500	2090025	NA	NA	192510	NA	NA	606293	1203600	2334425	83453.5	95076.2	NA	NA	1.09171e+06	488837	2.82013e+06	555975	138025	407665	352518	2180555	1294450
sp|O60869|EDF1_79_VTLEVGK(1)VIQQGR	NA	NA	NA	NA	NA	792512	NA	NA	NA	NA	NA	NA	NA	NA	NA	NA	NA	NA	NA	NA	NA	NA	NA	NA	NA	NA	NA	NA
sp|O60884|DNJA2_39_EYHPDK(1)NPNAGDK	NA	108240	NA	NA	NA	171120	554810	NA	NA	NA	NA	NA	NA	NA	204415	28054	NA	NA	NA	74530	111316	213874	231590	NA	NA	NA	25528	NA
sp|O60934|NBN_435_IPNYQLSPTK(1)LPSINK	1617975	NA	2444600	NA	NA	NA	NA	NA	NA	NA	NA	451520	NA	1.22673e+06	NA	NA	NA	NA	NA	NA	NA	NA	178505	NA	NA	NA	152630	NA
sp|O60934|NBN_392_MEQK(1)FRMLSQDAPTVK	1.68616e+06	NA	4102900	NA	NA	1409945	831210	NA	NA	233640	NA	380690	NA	NA	842042	NA	NA	NA	NA	427795	NA	NA	421370	NA	NA	NA	237180	NA
sp|O60942|MCE1_431_LLEGNFAK(1)EVSHEMDGLIFQPTGK	NA	NA	4054550	NA	NA	NA	NA	NA	NA	NA	NA	NA	NA	NA	NA	NA	NA	NA	NA	NA	NA	NA	NA	NA	NA	NA	NA	NA
sp|O75044|SRGP2_981_HTPDVVLDTLEPLK(1)TSPVVAPTSEPSSPLHTQLLK	NA	NA	NA	NA	NA	NA	NA	NA	NA	NA	NA	13537750	NA	39444000	NA	NA	NA	NA	NA	NA	NA	NA	NA	NA	NA	NA	NA	NA
sp|O75044|SRGP2_1002_TSPVVAPTSEPSSPLHTQLLK(1)DPEPAFQR	NA	NA	NA	NA	NA	NA	NA	NA	NA	NA	NA	1.63473e+06	NA	5548625	NA	NA	NA	NA	NA	NA	NA	NA	NA	NA	NA	NA	NA	NA
sp|O75044|SRGP2_1048_PK(0.014)PTVFPK(0.986)TNATSPGVNSSTSPQSTDK	NA	NA	NA	NA	NA	NA	NA	NA	NA	NA	NA	756140	1140700	3.04293e+06	NA	NA	NA	NA	NA	NA	NA	370255	NA	NA	NA	NA	NA	NA
sp|O75044|SRGP2_190_QEEK(1)QIGKSVK	NA	NA	NA	NA	NA	NA	3452900	NA	NA	NA	NA	NA	NA	NA	NA	811110	NA	NA	NA	NA	NA	NA	NA	NA	NA	NA	NA	NA
sp|O75052|CAPON_254_EGGSHTGSK(1)VSHPQEPMLTASPR	NA	NA	NA	NA	NA	NA	NA	NA	NA	NA	NA	NA	NA	NA	NA	NA	NA	NA	NA	NA	NA	NA	158610	NA	NA	NA	NA	NA
sp|O75052|CAPON_245_GVTDLDAVGK(0.972)EGGSHTGSK(0.028)	NA	NA	NA	NA	NA	NA	NA	NA	NA	NA	NA	NA	NA	NA	NA	NA	NA	NA	NA	NA	NA	NA	330520	NA	NA	NA	NA	NA
sp|O75052|CAPON_4_PSK(0.861)TK(0.139)YNLVDDGHDLR	NA	NA	NA	NA	NA	NA	NA	NA	NA	NA	NA	NA	NA	NA	NA	NA	NA	NA	NA	NA	NA	NA	274317	NA	NA	NA	NA	NA
sp|O75116|ROCK2_1368_TSMK(1)IQQNQSIR	NA	NA	NA	NA	NA	480920	409628	NA	227280	NA	NA	NA	NA	NA	309110	NA	NA	NA	NA	NA	190630	517622	138755	NA	106698	56025	49666	NA
sp|O75122|CLAP2_1001_AGGDATDSSQTALDNK(1)ASLLHSMPTHSSPR	NA	NA	NA	NA	NA	NA	NA	2011550	599870	NA	NA	NA	NA	NA	NA	NA	NA	NA	NA	NA	NA	NA	420227	NA	NA	NA	NA	NA
sp|O75131|CPNE3_536_NPATKQQK(1)Q	158485	60940	225852	185020	NA	701502	690638	384108	20200.7	19238.2	265650	136260	325592	662502	292312	29386.7	66494	64060.7	54576	230995	300210	641962	97302.2	NA	73534.5	50338.5	769303	501750
sp|O75152|ZC11A_269_TVTLSTK(1)QGEEPLVR	486365	NA	1.23239e+06	NA	NA	NA	NA	NA	NA	NA	NA	NA	NA	NA	NA	NA	NA	NA	NA	NA	NA	NA	NA	NA	NA	NA	NA	NA
sp|O75152|ZC11A_659_VNVKPSVVK(1)VVSSPK	1.1523e+06	NA	4226550	NA	NA	NA	NA	NA	NA	141550	NA	612310	834562	1.68447e+06	NA	NA	NA	NA	NA	NA	NA	NA	321317	74595.3	NA	194540	2.26333e+06	NA
sp|O75179|ANR17_828_IK(0.154)EAIEK(0.846)NAQLQSLELAHADQLTK(0.001)	NA	NA	NA	NA	NA	NA	NA	NA	NA	NA	NA	NA	NA	NA	NA	NA	NA	NA	NA	NA	NA	NA	517020	NA	NA	NA	NA	NA
sp|O75179|ANR17_1661_KQPSVLVTFPK(1)EERK	1309890	1.25617e+06	7672200	14135400	725220	14420250	10802350	13226000	5195200	797057	4.39733e+06	10053450	24792250	34543000	13014775	718590	609695	1.25996e+06	NA	5431425	3.68008e+06	14968150	2742375	600757	3168625	2710500	7906000	6624825
sp|O75179|ANR17_1665_KQPSVLVTFPK(0.052)EERK(0.948)	3386500	3885900	7373500	7635200	NA	24703000	17525000	4.71707e+06	6469700	NA	8872675	10632000	9920600	12514000	NA	1.38303e+06	1349750	2281300	1448650	13441000	7892850	29667500	4261000	1515200	5623550	3139000	15038000	1.48903e+07
sp|O75182|SIN3B_1064_LSTHK(1)MVFIVNSEDYMYR	1.76467e+06	872490	583260	2203000	NA	NA	824115	NA	NA	256112	596435	813013	NA	NA	1530450	388918	337010	1.2091e+06	629862	1.12999e+06	243370	1385215	NA	NA	281735	227025	300940	NA
sp|O75347|TBCA_51_AEDGENYDIK(0.976)K(0.024)QAEILQESR	NA	NA	NA	NA	NA	NA	969360	NA	NA	NA	489825	371080	NA	NA	NA	NA	NA	NA	NA	NA	353187	1647500	NA	NA	NA	NA	256650	NA
sp|O75347|TBCA_52_AEDGENYDIK(0.044)K(0.956)QAEILQESR	NA	NA	NA	NA	NA	444020	1073955	NA	NA	NA	NA	NA	NA	NA	NA	NA	NA	NA	NA	NA	NA	686615	NA	NA	NA	NA	256650	NA
sp|O75376|NCOR1_1334_AFEGAITK(0.823)GK(0.177)PYDGITTIK	NA	NA	NA	NA	NA	NA	NA	NA	NA	NA	NA	411430	827780	1154635	NA	NA	NA	NA	NA	NA	NA	NA	NA	NA	NA	NA	NA	NA
sp|O75376|NCOR1_1336_AFEGAITK(0.094)GK(0.901)PYDGITTIK(0.005)	NA	NA	NA	NA	NA	NA	NA	NA	NA	NA	NA	NA	NA	NA	NA	NA	NA	NA	NA	NA	NA	NA	148053	NA	NA	NA	NA	NA
sp|O75376|NCOR1_1345_GKPYDGITTIK(1)EMGR	1.09914e+06	NA	1579785	637320	NA	1719400	850760	NA	NA	NA	1494900	1209515	1787800	2967775	3509050	NA	122622	632102	NA	1273900	415320	271890	469788	83544.8	475472	434825	1430815	1036140
sp|O75376|NCOR1_1215_GHVIYEGK(1)SGHILSYDNIK	1.49563e+06	456873	NA	NA	NA	2545875	902580	NA	NA	362498	1.80167e+06	1697250	1272800	2917925	1580600	109110	95590	664760	184535	1979275	NA	2.16908e+06	509540	NA	NA	NA	NA	NA
sp|O75376|NCOR1_260_IFEGLGPK(1)VELPLYNQPSDTK	NA	NA	NA	NA	NA	19677000	NA	9.00137e+06	NA	NA	NA	NA	NA	NA	17307750	NA	NA	NA	NA	NA	NA	NA	NA	NA	NA	NA	NA	NA
sp|O75376|NCOR1_1106_SATLPYIK(1)QEEFSPR	NA	NA	NA	NA	NA	685992	NA	NA	NA	NA	NA	NA	NA	NA	NA	NA	NA	339313	NA	NA	NA	NA	NA	NA	NA	NA	NA	NA
sp|O75376|NCOR1_1468_STLHEAPK(1)AQLSPGIYDDTSAR	NA	NA	NA	NA	NA	NA	NA	NA	NA	NA	NA	NA	NA	646500	NA	NA	NA	NA	NA	NA	NA	NA	NA	NA	NA	NA	NA	NA
sp|O75376|NCOR1_1511_TSDVTISSNK(1)STNHER	NA	NA	414152	NA	NA	NA	NA	NA	NA	59413.8	NA	229370	294040	319455	293000	NA	NA	NA	NA	NA	41497	287628	84204	NA	NA	NA	62248	NA
sp|O75381|PEX14_306_EGHSPEGSTVTYHLLGPQEEGEGVVDVK(1)GQVR	NA	NA	NA	NA	NA	NA	NA	NA	NA	NA	NA	NA	NA	NA	NA	NA	NA	NA	NA	NA	NA	2535000	NA	NA	NA	NA	NA	NA
sp|O75391|SPAG7_173_YSHLIGK(1)GAAK	1161135	224915	3164175	735627	NA	1018850	705295	328892	119012	94745.2	NA	808230	878622	2137175	1488800	66797	34838.5	563190	NA	831330	360256	1082040	223008	NA	311822	251858	2.16675e+06	1.10307e+06
sp|O75410|TACC1_145_NFREEPEHDFSK(1)ISIVRPFSIETK	NA	NA	856460	3.06073e+06	NA	9.57807e+06	4022525	3784150	NA	859945	1961575	1472420	5.23757e+06	4.10703e+06	4113100	255678	NA	675590	NA	NA	1523500	9065050	2046755	NA	1046680	707627	1148000	NA
sp|O75449|KTNA1_44_YLYSVK(1)DTYLQQK	NA	NA	NA	NA	NA	1158820	275190	NA	771200	NA	NA	NA	NA	NA	NA	NA	NA	NA	NA	NA	NA	NA	NA	NA	NA	NA	NA	NA
sp|O75475|PSIP1_89_GFNEGLWEIDNNPK(0.999)VK(0.001)FSSQQAATK	2.46477e+06	NA	7270200	NA	NA	2528550	2810825	NA	NA	NA	1856400	376135	NA	1865200	3.36653e+06	354900	NA	NA	375043	NA	NA	7163520	219220	NA	NA	NA	1088400	NA
sp|O75528|TADA3_129_NLQPK(1)IQEYEFTDDPIDVPR	2.35557e+06	NA	6225600	2714200	NA	3677200	2535075	1.34306e+06	NA	381000	1771900	1561325	2053325	3812125	4209175	NA	123340	872142	NA	NA	983855	3.24145e+06	611645	259137	847018	785657	2.07818e+06	2149000
sp|O75533|SF3B1_240_WDETPGRAK(1)GSETPGATPGSK	298522	NA	1.3176e+06	269510	NA	NA	NA	226905	NA	94384.5	NA	434040	824000	1275500	1438850	NA	NA	NA	NA	221400	236135	621027	357942	NA	289640	258907	212970	544873
sp|O75533|SF3B1_252_GSETPGATPGSK(1)IWDPTPSHTPAGAATPGR	828600	NA	2914375	1786600	NA	1343800	924388	792230	NA	NA	1843675	1504275	2.43887e+06	5330025	2550650	NA	94562	512100	279847	NA	498330	1945905	892268	244065	677388	583888	NA	1322600
sp|O75533|SF3B1_3_AK(1)IAKTHEDIEAQIR	NA	1581700	NA	NA	NA	11314850	5816800	631178	810077	1824275	7967225	NA	2474900	4749400	12233500	448740	NA	6155925	1271300	5617025	707740	9798500	1529100	NA	NA	NA	1756100	NA
sp|O75533|SF3B1_6_AKIAK(1)THEDIEAQIR	3171350	509891	4830400	2916525	NA	5052900	2662675	290958	444225	892710	4186250	4170875	1415025	2844000	5032250	266150	121910	2316825	830525	3146450	1.23735e+06	5.82587e+06	1771005	287622	1.15897e+06	892282	4551725	2493325
sp|O75533|SF3B1_141_LDPFADGGK(1)TPDPK	2014285	200610	8046950	2957925	NA	3570700	1344875	1.11097e+06	NA	340735	2650750	3012750	3984625	7677625	3691100	NA	103947	1385100	365102	1437275	1.13793e+06	2330575	1.50555e+06	367852	1292150	1.01448e+06	2.54458e+06	2093050
sp|O75533|SF3B1_146_TPDPK(1)MNAR	766945	NA	NA	1009280	NA	NA	NA	NA	NA	NA	728987	1066905	NA	NA	926280	NA	NA	NA	126226	NA	NA	1325450	466230	151774	259273	187600	813990	NA
sp|O75533|SF3B1_177_QQLAEKAK(0.999)AGELK(0.001)	NA	NA	1.53295e+06	448762	NA	NA	NA	NA	NA	NA	NA	422390	545482	1.08143e+06	NA	NA	NA	NA	NA	NA	187840	733764	205304	41061.5	322708	297135	930034	514168
sp|O75534|CSDE1_166_INFVIDNNK(1)HTGAVSAR	2116875	2738675	5812200	8968075	NA	20182000	14692250	3899965	5033400	670510	6027575	7775150	10794725	14865000	14348000	NA	1820325	2143825	1416200	10171025	7176625	24863850	3669325	580733	3158900	2332900	15094850	13399000
sp|O75534|CSDE1_758_LVNRLK(1)NITLDDASAPR	NA	2380800	NA	NA	NA	24572750	18391250	NA	NA	2323200	5122725	6301600	NA	19815000	9821825	797965	1251850	NA	1641925	11766250	5.41937e+06	29033025	4.61873e+06	849927	NA	NA	24094875	15710750
sp|O75534|CSDE1_277_VPSK(1)NQNDPLPGR	NA	NA	NA	347050	NA	NA	NA	993615	148848	NA	NA	NA	1.14147e+06	1.09311e+06	NA	NA	57418.2	NA	NA	NA	669660	1357400	NA	NA	152670	NA	NA	NA
sp|O75554|WBP4_6_ADYWK(1)SQPK	NA	NA	NA	NA	NA	NA	NA	NA	NA	NA	NA	NA	NA	639890	NA	NA	NA	NA	NA	NA	NA	NA	NA	NA	NA	NA	NA	NA
sp|O75663|TIPRL_102_TEGEHSK(1)EVIKPYDWTYTTDYK	NA	NA	NA	NA	NA	NA	NA	NA	NA	NA	NA	NA	NA	NA	NA	NA	NA	NA	NA	NA	NA	207060	385282	NA	NA	NA	255420	NA
sp|O75665|OFD1_960_SAHSENPLEK(0.841)YMK(0.159)IIQQEQDQESADK	NA	NA	NA	NA	NA	NA	1388100	NA	838460	167610	1516900	844800	NA	NA	NA	453175	NA	NA	355330	NA	NA	NA	NA	304800	NA	NA	520160	NA
sp|O75665|OFD1_963_SAHSENPLEK(0.007)YMK(0.993)IIQQEQDQESADK	NA	NA	NA	1222800	NA	1.80423e+06	1274485	1771875	660023	167610	1571800	905930	NA	2.97543e+06	1202770	465200	242860	NA	355330	NA	NA	649680	829562	250143	595380	677572	2195700	1.32077e+06
sp|O75674|TM1L1_5_AFGK(1)SHRDPYATSVGHLIEK	NA	NA	1.66906e+06	NA	NA	2759600	1204625	927410	857330	NA	NA	1196910	1562750	1883800	1461250	NA	NA	353730	NA	1.41023e+06	889500	2.67525e+06	692907	139911	360055	238108	2472755	1528475
sp|O75683|SURF6_202_EPPGLIFNK(1)VEVSEDEPASK	2.06987e+06	NA	2651825	NA	NA	837245	906232	NA	NA	NA	NA	NA	NA	NA	667010	NA	NA	NA	NA	NA	NA	NA	365750	172290	333668	355595	825640	1.02657e+06
sp|O75683|SURF6_124_QRLHEK(1)IQEAR	718490	NA	1755300	792715	NA	642323	830958	NA	NA	24320.5	1.18872e+06	178814	NA	NA	1105200	NA	24935.7	233610	150732	570508	19600	1039665	347732	59155.5	406410	506195	748158	NA
sp|O75694|NU155_740_NSQFAGGPLGNPNTTAK(1)VQQR	2943725	1851950	19703500	8060575	378790	3438375	1942625	1312850	894558	204542	1908725	4901050	1852950	5675850	3037225	422470	474135	823045	498005	1992500	2.38265e+06	5611200	1186510	284932	1362855	914062	5359225	4006825
sp|O75717|WDHD1_988_NSQTNK(1)TEEVKEENLK	901883	289580	2458175	637000	NA	NA	NA	NA	NA	NA	NA	309020	235320	423105	NA	NA	257742	NA	NA	298210	NA	NA	99333.7	NA	96152.3	56566	NA	NA
sp|O75717|WDHD1_957_TTNNEK(1)SPIIKPLIPK	2163615	NA	NA	NA	NA	NA	NA	NA	NA	NA	388485	NA	NA	NA	803600	NA	NA	487990	NA	712695	NA	NA	NA	55383	NA	NA	2.63243e+06	1692450
sp|O75717|WDHD1_915_VNPFK(1)VSASSK	699630	NA	1.42157e+06	NA	NA	NA	NA	518220	NA	NA	NA	NA	NA	948143	NA	NA	45206	NA	NA	NA	NA	NA	NA	NA	NA	NA	NA	NA
sp|O75792|RNH2A_215_LQDLDTDYGSGYPNDPK(0.906)TK(0.077)AWLK(0.017)	NA	NA	NA	NA	NA	NA	NA	NA	NA	NA	NA	NA	NA	NA	NA	NA	NA	NA	NA	NA	1157300	1382700	418730	NA	NA	NA	NA	NA
sp|O75794|CD123_327_LIDFLK(0.999)LK(0.001)RNQQEDD	750038	281748	2672305	1614740	NA	5508975	5626725	1692450	1964450	234738	4701450	1032020	1809950	3842600	3436025	253262	288212	922947	369830	3106875	2.07709e+06	10340675	634195	NA	661790	392830	6752125	4166650
sp|O75821|EIF3G_209_LPGELEPVQATQNK(1)TGKYVPPSLR	NA	NA	298080	865718	NA	1656800	1728950	1867450	806188	261815	880745	597680	2005200	2.54567e+06	1.12413e+06	NA	NA	NA	185030	516525	730730	3.54483e+06	637290	189943	649303	426530	2.2086e+06	1388400
sp|O75821|EIF3G_212_LPGELEPVQATQNK(0.005)TGK(0.995)YVPPSLR	NA	1.75743e+06	1.03161e+06	1363345	NA	1890700	1.15292e+06	1403700	677363	NA	NA	401805	1755575	1706800	1120865	327930	317477	NA	148345	785140	510815	1666530	485220	NA	487932	460550	1171550	1748550
sp|O75821|EIF3G_193_ELAEQLGLSTGEK(0.794)EK(0.206)LPGELEPVQATQNK	NA	NA	NA	NA	NA	NA	NA	NA	NA	NA	NA	NA	NA	NA	NA	NA	NA	NA	NA	NA	NA	NA	248583	NA	NA	NA	NA	NA
sp|O75821|EIF3G_272_IYLAK(0.919)DK(0.076)TTGQSK(0.004)	NA	NA	NA	NA	NA	2122200	1153800	843140	NA	NA	NA	NA	NA	NA	NA	NA	NA	NA	NA	1165700	494830	NA	183300	NA	NA	NA	NA	1118700
sp|O75821|EIF3G_274_IYLAKDK(1)TTGQSK	NA	NA	794430	NA	NA	1815250	1377500	890240	NA	168255	861565	NA	733780	1003010	2878400	NA	190430	NA	172290	637577	624120	2261190	NA	NA	371720	346840	NA	NA
sp|O75822|EIF3J_117_VLTPEEQLADK(0.93)LRLK(0.035)K(0.035)	NA	NA	NA	NA	NA	NA	5691100	1.39033e+06	1.39113e+06	NA	NA	859240	NA	2671200	NA	78244	NA	366837	326720	NA	NA	NA	2001900	NA	722660	NA	5557350	3223800
sp|O75822|EIF3J_121_VLTPEEQLADK(0.075)LRLK(0.761)K(0.164)	528029	458868	1459300	NA	NA	NA	NA	2084300	NA	332147	1166010	761180	NA	NA	NA	NA	153163	NA	NA	NA	86999	8781550	NA	274605	NA	NA	NA	3283200
sp|O75822|EIF3J_122_VLTPEEQLADK(0.038)LRLK(0.038)K(0.923)	NA	NA	NA	NA	NA	NA	NA	NA	NA	NA	NA	NA	NA	NA	3537600	NA	NA	NA	NA	NA	180680	NA	NA	NA	NA	NA	NA	NA
sp|O75864|PPR37_567_ISVSSPGRGHK(1)VFVVTR	NA	NA	NA	1227900	NA	3687650	2312075	1417200	1191115	167233	NA	554250	1.10334e+06	1462500	1315370	147510	155130	510220	NA	1714825	430678	4.5627e+06	457202	NA	476818	289428	541280	NA
sp|O75874|IDHC_151_ATDFVVPGPGK(1)VEITYTPSDGTQK	NA	NA	NA	NA	NA	NA	NA	NA	NA	NA	NA	999580	NA	NA	NA	NA	NA	NA	NA	NA	NA	NA	NA	NA	NA	NA	NA	NA
sp|O75886|STAM2_182_AIELSLQEQK(1)QQHTETK	NA	285180	436025	1.41217e+06	NA	5035350	2747375	665007	863198	291530	908095	1.00115e+06	1.14943e+06	1024695	1476200	209480	339062	385210	305215	1968900	1013285	5.97726e+06	751190	NA	628313	374545	1171410	1.25348e+06
sp|O75886|STAM2_48_DCLK(1)AIMKR	NA	NA	NA	NA	NA	NA	NA	NA	NA	NA	NA	NA	NA	NA	NA	NA	311487	NA	NA	NA	NA	NA	NA	NA	NA	NA	NA	2.53488e+06
sp|O75886|STAM2_202_SLYPSSEIQLNNK(1)VAR	NA	NA	NA	NA	NA	NA	1838750	613707	746958	NA	NA	328320	NA	1496550	NA	NA	NA	NA	NA	1.36787e+06	821035	5691000	477465	97961	NA	NA	2612900	NA
sp|O75937|DNJC8_210_EREWQK(1)NFEESRDGR	1.50277e+06	140895	2099425	500708	NA	931735	555760	348270	NA	35913.5	756603	832075	951272	1742525	1492105	57162	31930.5	407650	NA	594135	411755	1.07249e+06	389605	NA	421990	240210	1575390	1.0882e+06
sp|O75937|DNJC8_231_NFQANTK(1)GKKEK	NA	NA	3996470	NA	NA	NA	NA	NA	NA	NA	NA	1451700	NA	NA	4426800	NA	NA	2015000	NA	2314350	NA	394530	622822	NA	NA	664330	421940	NA
sp|O75937|DNJC8_233_NFQANTK(0.225)GK(0.764)K(0.012)	NA	NA	NA	NA	NA	NA	NA	NA	NA	224046	NA	NA	NA	NA	NA	NA	NA	NA	NA	NA	1.66633e+06	3256700	NA	NA	NA	NA	NA	NA
sp|O75937|DNJC8_236_NFQANTK(0.001)GK(0.003)K(0.003)EK(0.993)	NA	NA	2179100	721068	NA	2553900	1.20123e+06	471412	34866.5	NA	1.32809e+06	451510	2071650	4300900	1.25043e+06	NA	NA	666872	239755	812005	NA	1032600	686730	66688.3	232208	146830	3032500	1405300
sp|O75937|DNJC8_32_QIEK(1)RDSVLTSK	NA	NA	NA	1064000	NA	NA	NA	NA	NA	11884	NA	NA	1304695	NA	2117050	NA	NA	NA	NA	NA	233447	1.62423e+06	584963	82779.3	786602	455505	3.4603e+06	1.3832e+06
sp|O75937|DNJC8_246_TFLRPPK(1)VKMEQR	NA	114460	5970425	967455	NA	NA	NA	771758	160449	NA	NA	1.08818e+06	2061450	4799800	1296075	NA	48455.5	NA	NA	541950	276925	1.75766e+06	130000	NA	342683	186983	3.49826e+06	1924600
sp|O75940|SPF30_175_ELEQEREDQK(1)VKWQQFNNR	968238	NA	3812575	NA	NA	504950	938988	NA	NA	NA	NA	1042900	NA	1507450	1462725	40362	NA	NA	NA	596640	NA	NA	130810	NA	NA	NA	1.80428e+06	NA
sp|O75970|MPDZ_1553_FISLLK(0.006)TAK(0.993)MTVK(0.001)	NA	NA	NA	NA	NA	1678200	2066850	NA	NA	NA	636645	NA	NA	NA	NA	65279	NA	NA	135620	NA	561970	2744300	308110	NA	NA	NA	242010	1691000
sp|O76041|NEBL_822_NTQVVSDAAYK(1)GVHPHIVEMDR	441677	184110	3.83843e+06	1738475	NA	8.06063e+06	3033050	4114025	1.0681e+06	323450	1393775	1662475	7314850	6216575	3315475	NA	1.07618e+06	607620	337960	2720400	5186700	9.13687e+06	2.05657e+06	NA	2117025	762978	1.19052e+07	4270950
sp|O76064|RNF8_226_TTGAPIYPGFPK(0.999)VTEVHHEQK(0.001)	3.56443e+06	656470	16350250	3.57787e+06	NA	3.39613e+06	1.57247e+06	NA	NA	1.09988e+06	1885550	3996700	7390650	6292900	4999650	NA	2459200	3.83803e+06	712100	3.59793e+06	929585	2978595	2017850	312664	2662100	1.03444e+06	8698075	2890575
sp|O76064|RNF8_235_TTGAPIYPGFPK(0.017)VTEVHHEQK(0.983)	NA	NA	4489850	1009500	NA	NA	NA	NA	NA	NA	NA	557210	2137675	NA	722610	NA	398952	NA	NA	NA	NA	80778	361642	62485.5	518560	192952	1877290	NA
sp|O76080|ZFAN5_209_ENPVVVAEK(1)IQRI	NA	NA	NA	NA	NA	NA	NA	NA	NA	NA	NA	NA	NA	NA	NA	NA	NA	NA	NA	NA	NA	NA	NA	NA	NA	NA	NA	NA
sp|O94761|RECQ4_88_AATK(1)SPQPTPGR	NA	NA	NA	NA	NA	NA	NA	330300	NA	NA	NA	NA	NA	NA	NA	NA	NA	NA	NA	NA	NA	NA	NA	NA	NA	NA	NA	NA
sp|O94776|MTA2_508_TPLK(1)IHPLVR	767465	NA	1941975	NA	NA	NA	NA	NA	NA	NA	NA	80026	NA	NA	NA	NA	NA	NA	NA	NA	NA	NA	NA	NA	NA	NA	NA	NA
sp|O94788|AL1A2_5_TSSK(1)IEMPGEVK	NA	NA	459992	405710	NA	847210	492233	317085	234390	NA	NA	NA	NA	NA	NA	NA	58694	NA	NA	NA	NA	NA	212360	NA	266288	102227	714780	NA
sp|O94811|TPPP_214_HAGTYDQK(1)VQGGK	NA	NA	NA	NA	NA	NA	NA	NA	NA	NA	NA	NA	NA	NA	NA	NA	NA	NA	NA	NA	NA	248637	NA	NA	NA	NA	NA	NA
sp|O94829|IPO13_42_ALHQLYYDPNIENK(1)NLAQK	NA	NA	NA	NA	NA	NA	NA	NA	NA	NA	5496600	NA	NA	NA	NA	NA	NA	NA	NA	NA	NA	NA	NA	NA	NA	NA	NA	NA
sp|O94829|IPO13_923_LSPEQK(1)DTFSQQILR	NA	NA	NA	NA	NA	NA	NA	NA	NA	NA	951820	NA	NA	NA	NA	NA	NA	NA	NA	NA	NA	NA	NA	NA	NA	NA	NA	NA
sp|O94829|IPO13_28_REEQPGAAGAGAAPALDFTVENVEK(1)ALHQLYYDPNIENK	NA	NA	NA	NA	NA	NA	NA	NA	NA	NA	27865750	NA	NA	NA	NA	NA	NA	NA	NA	NA	NA	NA	NA	NA	NA	NA	NA	NA
sp|O94829|IPO13_85_VPEIQYFGASALHIK(1)ISRYWSDIPTDQYESLK	NA	NA	NA	NA	NA	NA	NA	NA	NA	NA	36356500	NA	NA	NA	NA	NA	NA	NA	NA	NA	NA	NA	NA	NA	NA	NA	NA	NA
sp|O94842|TOX4_494_INLQQQPPPLQIK(1)SVPLPTLK	NA	NA	NA	NA	NA	NA	NA	NA	NA	NA	NA	NA	NA	8998250	NA	NA	NA	NA	NA	NA	NA	NA	NA	1058600	NA	NA	NA	NA
sp|O94842|TOX4_199_RQLPSQK(1)TVVVEAGKK	12063900	3089900	58672250	20952000	1459000	4562950	5389925	5503675	2564075	1155450	11678725	17916250	18178250	34012000	15364000	536442	670712	9462425	3648300	12907250	10634000	38069725	4501750	1819650	10992975	9474800	43013250	33505000
sp|O94913|PCF11_278_APHQVPVQSEK(0.999)SRPGPSLQIQDLK(0.001)	NA	NA	NA	1524100	NA	NA	NA	NA	NA	NA	NA	NA	NA	NA	NA	NA	NA	NA	NA	NA	NA	NA	271337	NA	196542	171126	NA	NA
sp|O94913|PCF11_767_DGPTK(1)MIFEGPNK	NA	NA	NA	NA	NA	NA	NA	NA	NA	NA	NA	NA	NA	730750	NA	NA	NA	NA	NA	NA	NA	NA	NA	NA	182705	174620	NA	NA
sp|O94913|PCF11_221_QLLELQQK(1)KLELELEQAK	NA	NA	7716700	NA	NA	NA	NA	NA	NA	NA	3546325	1762250	NA	NA	NA	NA	NA	NA	NA	NA	494040	4.32629e+06	433775	511467	719810	842027	3750400	2443075
sp|O94913|PCF11_1419_VHEEVVLK(1)TQEAAK	341078	NA	NA	232310	NA	NA	NA	NA	NA	388010	NA	446280	NA	NA	NA	NA	NA	183305	NA	887503	NA	1286700	159660	NA	NA	175200	NA	NA
sp|O94953|KDM4B_604_AGEGQAPSTFSK(0.016)LK(0.898)MEIK(0.043)K(0.043)	NA	NA	NA	2086925	NA	NA	2823700	NA	NA	3.61803e+06	1796000	1707700	NA	NA	NA	157220	NA	NA	NA	NA	NA	3526000	1848000	168860	1214685	515648	NA	4314850
sp|O94992|HEXI1_196_AEMFAK(1)GQPVAPYNTTQFLMDDHDQEEPDLK	NA	NA	NA	NA	NA	NA	NA	NA	NA	NA	NA	9705875	4479300	6714375	NA	NA	NA	NA	NA	NA	NA	NA	NA	NA	NA	NA	NA	NA
sp|O94992|HEXI1_221_GQPVAPYNTTQFLMDDHDQEEPDLK(0.996)TGLYSK(0.004)	NA	NA	NA	NA	NA	NA	NA	NA	NA	NA	NA	10750700	NA	3595400	NA	NA	NA	NA	NA	NA	NA	NA	NA	NA	NA	NA	NA	NA
sp|O95067|CCNB2_23_RPTVSSDLENIDTGVNSK(0.858)VK(0.142)SHVTIR	NA	NA	NA	NA	NA	3180300	2.52977e+06	NA	NA	33372	NA	NA	NA	NA	1587700	NA	NA	NA	NA	NA	261540	2.24791e+06	277700	NA	NA	NA	406610	NA
sp|O95104|SFR15_259_TAFDK(0.806)K(0.194)LLDRFDYDDEPEAVEESK	1592450	707320	5366700	2010275	NA	1742555	1089540	NA	NA	NA	3451300	2118175	NA	5445375	1600825	149120	125160	558622	373240	1.52753e+06	397760	3813095	724130	NA	1294215	976410	2272905	2968900
sp|O95104|SFR15_260_TAFDK(0.057)K(0.943)LLDRFDYDDEPEAVEESK	1592450	707320	6336200	2010275	NA	1742555	1089540	NA	NA	NA	3451300	2.21227e+06	NA	4.91693e+06	1600825	149120	NA	558622	373240	1.52753e+06	397760	3813095	724130	NA	1294215	976410	2272905	2968900
sp|O95149|SPN1_32_LSQYK(0.988)SK(0.012)YSSLEQSER	NA	NA	NA	NA	NA	975668	735355	478265	170280	25810	NA	NA	357340	474190	457510	NA	NA	NA	NA	NA	425340	1.23079e+06	228620	NA	NA	NA	218670	NA
sp|O95149|SPN1_34_LSQYK(0.134)SK(0.866)YSSLEQSER	NA	NA	NA	NA	NA	1446550	617522	NA	141430	25810	NA	NA	357340	446505	NA	25118	236368	NA	NA	465160	425340	1.55203e+06	210444	NA	NA	NA	NA	NA
sp|O95197|RTN3_380_TTGLDMSEYNSEIPVVNLK(0.997)TSTHQK(0.003)	NA	NA	NA	NA	NA	2.41937e+06	887303	2592250	614350	164740	1143550	NA	NA	NA	NA	NA	191165	NA	NA	NA	2104425	3278970	352350	NA	604000	NA	1356195	1047410
sp|O95210|STBD1_250_GQQVHGK(1)MERVAVMPAGSQQVSVR	NA	NA	NA	403930	NA	2010750	NA	NA	328640	NA	NA	NA	NA	NA	NA	NA	NA	NA	NA	NA	2397200	2714100	NA	NA	NA	NA	919870	NA
sp|O95218|ZRAB2_54_AGGTEIGK(1)TLAEK	1229360	221883	5448075	1239560	NA	1420375	1.09411e+06	NA	190268	274320	1424800	1225125	1714100	2792700	1494975	63749	70708.7	795233	215623	1073670	412106	1.30054e+06	578345	137768	439905	355247	3322045	1969175
sp|O95218|ZRAB2_46_MMK(1)AGGTEIGK	NA	NA	NA	NA	NA	NA	NA	NA	NA	NA	NA	NA	1.48763e+06	1827725	NA	NA	NA	NA	NA	NA	NA	NA	288945	NA	NA	NA	1616100	NA
sp|O95218|ZRAB2_137_YRGK(1)AVGPASILK	1186160	242615	3886225	903340	NA	NA	841100	273090	81510	121542	NA	986957	1625200	2600750	1.33461e+06	NA	52103.3	983500	NA	1267995	370541	1.21812e+06	447240	113001	326278	326455	1.84322e+06	1452575
sp|O95219|SNX4_356_TFSLK(1)GMTTK	NA	NA	NA	NA	NA	NA	NA	1832450	NA	91904.5	NA	NA	1256975	1991725	989570	NA	NA	NA	NA	3078200	872823	5.00447e+06	228495	78161	211690	326143	2917700	3187025
sp|O95292|VAPB_147_IISTTASK(1)TETPIVSK	NA	NA	1.72765e+06	1.27557e+06	NA	1441500	657083	894508	459108	22784	NA	237097	544240	1203730	285420	NA	38493	NA	NA	189115	331590	876368	272980	65493.5	286448	215288	1424270	822577
sp|O95292|VAPB_155_TETPIVSK(1)SLSSSLDDTEVKK	NA	NA	2070100	1297300	NA	3474150	1634675	1002170	637632	NA	672330	187680	NA	1.33337e+06	1045445	NA	122716	NA	NA	401400	485158	2.13088e+06	538712	135100	333718	224405	2.35034e+06	1635000
sp|O95365|ZBT7A_371_YFSGAHDGDVYPAWSQK(0.903)VEK(0.049)K(0.049)	NA	NA	1.07636e+06	NA	NA	NA	NA	NA	NA	NA	NA	NA	NA	NA	NA	NA	NA	NA	NA	NA	NA	NA	NA	NA	NA	NA	NA	NA
sp|O95372|LYPA2_69_IPVTLNMK(1)MVMPSWFDLMGLSPDAPEDEAGIKK	11092800	NA	1.10589e+07	NA	NA	2.92127e+07	2.01187e+07	NA	NA	NA	13884050	11384900	NA	NA	15684000	NA	NA	NA	6952200	17181750	6488300	35991500	1.00471e+07	NA	NA	2547100	1.10705e+07	5.64207e+06
sp|O95373|IPO7_1009_AAHESK(1)MIEK	NA	27080	NA	NA	NA	NA	NA	NA	NA	NA	NA	NA	NA	NA	103480	NA	NA	NA	NA	NA	24523	30633	17835	NA	NA	NA	1488140	NA
sp|O95373|IPO7_1013_MIEK(1)HGGYK	NA	NA	NA	NA	NA	NA	NA	276263	175210	NA	NA	60976	221627	885053	NA	NA	NA	NA	NA	136000	NA	562580	NA	NA	NA	NA	1378955	330900
sp|O95373|IPO7_1018_HGGYK(1)FSAPVVPSSFNFGGPAPGMN	NA	NA	NA	NA	NA	NA	NA	NA	NA	NA	NA	NA	NA	NA	NA	NA	NA	NA	NA	NA	NA	NA	NA	NA	NA	NA	7077250	NA
sp|O95391|SLU7_349_GSEVHLQADPTK(1)LELLYK	1.15678e+06	NA	NA	455800	NA	1643475	1214800	NA	NA	NA	1420850	1074320	NA	NA	1270600	NA	NA	NA	NA	NA	221980	1.11642e+06	308050	135050	368927	381325	288690	799243
sp|O95391|SLU7_355_GSEVHLQADPTK(0.001)LELLYK(0.997)SFK(0.002)VK	NA	NA	4533550	NA	NA	2109150	1045400	NA	NA	NA	NA	1.74193e+06	NA	NA	1725000	NA	NA	649167	NA	1250525	NA	NA	396087	NA	707728	615205	2417400	1.13484e+06
sp|O95391|SLU7_288_NLDPNSAYYDPK(1)TRAMR	1.26668e+06	NA	3.93353e+06	NA	NA	3849125	NA	NA	NA	NA	NA	886810	1529750	1.14646e+06	NA	NA	NA	NA	NA	NA	369410	191130	1.02058e+06	175897	708068	399468	1.65549e+06	1154675
sp|O95391|SLU7_199_TLK(0.012)AQK(0.988)LQEELASGK	NA	NA	1501900	NA	NA	NA	NA	NA	NA	NA	NA	NA	NA	NA	1268900	NA	NA	NA	NA	399810	NA	NA	NA	77056.5	NA	NA	2173050	1347350
sp|O95551|TYDP2_82_RPETISEPK(1)TYVDLTNEETTDSTTSK	776145	NA	3161075	2204100	NA	1597150	1468825	NA	NA	NA	NA	1332035	NA	NA	1.31109e+06	NA	NA	587727	NA	787138	403000	2309420	560738	227458	561912	1004525	774810	3067125
sp|O95600|KLF8_314_PYKCTWDGCSWK(1)	NA	NA	NA	NA	NA	NA	NA	NA	NA	NA	1024920	NA	NA	NA	NA	NA	NA	NA	NA	NA	NA	NA	NA	NA	NA	NA	NA	NA
sp|O95684|FR1OP_50_AAVFLALEEQEK(0.96)VENK(0.028)TPLVNESLK(0.012)	NA	NA	NA	NA	NA	NA	NA	NA	NA	NA	NA	NA	NA	NA	NA	NA	NA	NA	NA	NA	NA	404760	380630	NA	NA	NA	NA	NA
sp|O95684|FR1OP_315_RGNTVLK(1)DLKLISDK	227252	375268	1.59603e+06	1.88516e+06	NA	9301100	5098625	2621050	1142835	527698	1.17123e+06	1367155	1455425	2499400	4455175	355420	557498	464100	420628	2.97897e+06	1.93034e+06	8.65717e+06	976330	262782	619630	395078	4731550	2017850
sp|O95684|FR1OP_323_LISDK(1)IGSLGLGTGEDDDYVDDFNSTSHR	NA	NA	NA	NA	NA	NA	NA	NA	NA	NA	NA	NA	NA	NA	NA	NA	NA	NA	NA	NA	NA	NA	NA	NA	NA	NA	2754300	NA
sp|O95684|FR1OP_290_KQAGSLASLSDAPPLK(1)SGLSSLAGAPSLK	NA	NA	NA	NA	NA	NA	NA	NA	NA	NA	NA	NA	NA	NA	NA	NA	453535	NA	NA	NA	NA	NA	NA	NA	NA	NA	NA	NA
sp|O95684|FR1OP_225_SSLHLLSHETK(1)IGSFLSNR	NA	NA	NA	NA	NA	3302675	2.35993e+06	NA	NA	383203	NA	426040	NA	NA	1353175	118433	423550	NA	NA	1.06217e+06	445885	3.76567e+06	240610	NA	NA	NA	1113670	1.52128e+06
sp|O95707|RPP29_2_MK(1)SVIYHALSQK	NA	NA	NA	NA	NA	NA	NA	NA	NA	NA	NA	NA	NA	10255000	NA	NA	NA	NA	NA	NA	NA	NA	6.05173e+06	NA	NA	NA	NA	NA
sp|O95721|SNP29_201_AYHQK(1)IDSNLDELSMGLGR	839523	NA	1.30104e+06	1201990	NA	10007350	5157800	4878150	3551900	523150	2423400	1.47645e+06	3760350	5321775	3491525	307300	801465	592045	634128	2.46053e+06	3214500	11887825	1.78837e+06	301890	1.19425e+06	733522	6653025	4594125
sp|O95721|SNP29_191_GAGSAMSTDAYPK(1)NPHLR	159350	NA	740425	454027	NA	2754000	1132735	1554625	682570	94501	834585	567365	1505275	1775875	1182530	NA	170880	136040	NA	757075	791385	2472060	559355	80070.5	364770	197548	1350050	NA
sp|O95721|SNP29_154_LKEAISTSK(1)EQEAK	NA	NA	NA	NA	NA	1108690	NA	NA	NA	33293	NA	NA	NA	NA	NA	NA	NA	NA	NA	347000	NA	1083760	225027	NA	NA	NA	NA	NA
sp|O95721|SNP29_243_LTTKVDK(1)LDVNIK	NA	NA	601460	798203	NA	2817375	1.52527e+06	937468	845265	98387	NA	422700	1.17132e+06	1502650	1005825	65162.7	177060	287165	NA	1382300	965470	2882095	514350	NA	385260	222533	293090	1121700
sp|O95721|SNP29_6_SAYPK(1)SYNPFDDDGEDEGARPAPWR	NA	NA	NA	NA	NA	903290	NA	NA	NA	NA	NA	NA	NA	NA	NA	NA	NA	NA	NA	NA	NA	2274300	327840	NA	NA	NA	NA	NA
sp|O95785|WIZ_1186_VEIK(1)REMLPGALHGELHPSEGPWGAPR	NA	NA	1.92373e+06	NA	NA	NA	NA	NA	NA	NA	NA	NA	NA	NA	NA	NA	NA	NA	NA	NA	NA	NA	200926	NA	NA	301140	NA	NA
sp|O95793|STAU1_448_AAPNPAK(1)ATVTAMIAR	NA	NA	NA	NA	NA	NA	NA	NA	NA	NA	NA	NA	NA	NA	NA	NA	NA	NA	NA	NA	NA	NA	304550	NA	NA	NA	NA	NA
sp|O95793|STAU1_155_HDAAAK(1)ALRILQNEPLPER	NA	NA	NA	NA	NA	1.43382e+06	640572	NA	NA	NA	NA	NA	NA	NA	NA	NA	NA	NA	NA	NA	402790	1.84593e+06	2331050	337165	653565	161260	1095300	NA
sp|O95793|STAU1_382_PGDGRK(1)VTFFEPGSGDENGTSNKEDEFR	NA	NA	NA	NA	NA	NA	NA	NA	NA	NA	NA	NA	NA	NA	NA	NA	NA	NA	NA	NA	NA	68793	741775	NA	NA	40447	277230	NA
sp|O95793|STAU1_437_MPYLSHQQLPAGILPMVPEVAQAVGVSQGHHTK(1)DFTR	NA	NA	NA	NA	NA	NA	NA	NA	NA	NA	NA	NA	NA	NA	NA	NA	NA	NA	NA	NA	NA	280720	28615250	NA	NA	NA	NA	NA
sp|O95793|STAU1_274_TKPIVK(1)PQTSPEYGQGINPISR	NA	NA	NA	NA	NA	NA	NA	NA	NA	NA	NA	NA	NA	NA	NA	NA	NA	NA	NA	NA	NA	84643	1301075	279400	133529	NA	69075	NA
sp|O95793|STAU1_363_VPQAQPTK(1)PALKSEEK	NA	NA	130500	179472	NA	NA	NA	151760	NA	NA	NA	145925	332580	643190	NA	NA	15381	NA	NA	NA	73577	548883	2077775	389325	207880	122945	240522	NA
sp|O95793|STAU1_367_VPQAQPTKPALK(0.999)SEEK(0.001)TPIK	NA	NA	NA	NA	NA	NA	NA	NA	NA	NA	NA	NA	NA	NA	NA	NA	NA	NA	NA	NA	NA	NA	3.50837e+06	NA	291005	116753	NA	NA
sp|O95819|M4K4_738_EVFRPLK(1)PADLTALAK	NA	NA	NA	NA	NA	1934750	1.40747e+06	2266350	683555	161892	NA	543590	1697650	2672425	951685	NA	101197	168640	NA	1133385	421607	2.21496e+06	391898	95851.3	NA	181705	1.75886e+06	1.11458e+06
sp|O95905|ECD_463_AFISK(1)VSTHK	NA	171540	NA	NA	NA	2440275	1347960	629020	NA	79027.3	528755	NA	558478	591692	909202	63487	NA	NA	64645	880820	626862	1.54562e+06	141440	53682.3	NA	NA	1880650	882332
sp|O95989|NUDT3_3_MMK(0.999)LK(0.001)SNQTR	NA	NA	NA	NA	NA	NA	NA	NA	NA	NA	NA	NA	270590	719115	NA	NA	NA	NA	NA	NA	NA	NA	NA	NA	NA	NA	NA	NA
sp|P00338|LDHA_14_DQLIYNLLK(0.997)EEQTPQNK(0.003)	NA	NA	NA	NA	NA	NA	NA	NA	NA	NA	NA	NA	NA	NA	NA	NA	NA	354270	NA	6245800	NA	NA	NA	NA	NA	NA	NA	NA
sp|Q93077|H2A1C_6_SGRGK(1)QGGK	NA	NA	114214	86518.8	NA	530295	910565	NA	NA	60453.8	271652	412053	NA	NA	148572	53353.5	NA	159825	78291.8	267300	104089	495557	99110.5	23004	57806.2	91217	264740	1.75517e+06
sp|P05114|HMGN1_59_GAK(0.824)GK(0.176)QAEVANQETK	NA	NA	425670	NA	NA	NA	NA	NA	NA	NA	NA	NA	NA	NA	NA	NA	NA	NA	NA	NA	57707.5	199955	13531	5328.4	NA	NA	418490	NA
sp|P05114|HMGN1_31_LSAKPPAK(1)VEAKPK	NA	NA	242640	NA	NA	NA	NA	116130	NA	NA	NA	NA	173032	472425	NA	NA	NA	NA	NA	NA	NA	NA	NA	NA	NA	NA	NA	NA
sp|P05141|ADT2_43_LLLQVQHASK(1)QITADK	NA	NA	NA	NA	NA	NA	NA	NA	NA	NA	NA	NA	NA	NA	NA	NA	NA	NA	NA	NA	678580	NA	NA	NA	NA	NA	NA	NA
sp|P05204|HMGN2_82_TDQAQK(1)AEGAGDAK	121970	NA	399648	176475	NA	197983	355068	NA	NA	NA	NA	182282	NA	532580	NA	16874	12385	NA	NA	NA	66056.5	275902	81816.3	26994.7	39420	56481.2	504838	417658
sp|P05204|HMGN2_64_GK(0.014)ADAGK(0.986)EGNNPAENGDAK	NA	NA	NA	NA	NA	NA	NA	NA	NA	NA	NA	NA	66384	276460	NA	NA	NA	NA	NA	NA	NA	NA	NA	NA	NA	NA	NA	NA
sp|P05204|HMGN2_11_KAEGDAK(1)GDKAK	NA	NA	NA	NA	NA	NA	NA	NA	NA	NA	NA	NA	NA	NA	NA	NA	NA	NA	NA	NA	30334.3	NA	NA	NA	NA	NA	847783	424200
sp|P05204|HMGN2_31_LSAK(1)PAPPKPEPK	812375	157880	7119950	962025	NA	1033775	938018	NA	NA	103747	516565	707305	NA	NA	1227225	NA	45620.7	434940	NA	664908	461395	1110126	165770	64647.2	207421	204578	3.21109e+06	1570400
sp|P05204|HMGN2_36_LSAK(0.001)PAPPK(0.996)PEPK(0.002)PK(0.002)	274757	NA	2.44583e+06	347768	NA	538485	292480	NA	NA	91437	NA	248970	NA	NA	450830	NA	NA	141811	NA	201190	265680	464893	48647	NA	89018.3	NA	983098	208178
sp|P05387|RLA2_61_NIEDVIAQGIGK(1)LASVPAGGAVAVSAAPGSAAPAAGSAPAAAEEK	NA	NA	25677750	NA	NA	47023000	4.63171e+07	45133000	1.01722e+08	NA	38248500	37224000	64425000	50037250	49628500	NA	NA	10873500	NA	77237000	NA	1.47842e+08	NA	79831000	NA	14803650	29115000	76712000
sp|P05455|LA_354_AAQPGSGK(0.002)GK(0.998)VQFQGK	12601525	NA	12005325	NA	NA	NA	NA	NA	NA	NA	NA	NA	1.62389e+06	4151800	NA	NA	NA	NA	NA	NA	NA	NA	1.19118e+06	NA	1.03407e+06	1281000	NA	4879200
sp|P05455|LA_391_AREETDK(1)EEPASK	NA	NA	NA	NA	NA	NA	NA	40393	NA	NA	NA	NA	100442	264815	NA	NA	NA	NA	NA	NA	NA	NA	NA	NA	NA	NA	NA	NA
sp|P05455|LA_344_GK(0.05)GNK(0.95)AAQPGSGK	335000	NA	307175	NA	NA	NA	NA	NA	NA	NA	NA	NA	NA	NA	NA	NA	NA	NA	NA	NA	NA	NA	NA	NA	NA	NA	NA	NA
sp|P05783|K1C18_417_RIVDGK(1)VVSETNDTK	NA	NA	NA	161743	NA	1006230	638010	491710	171565	65495.8	NA	170660	NA	NA	357252	NA	66990	NA	NA	321870	271568	893501	222748	NA	189387	89680.2	109090	584800
sp|P05783|K1C18_426_VVSETNDTK(1)VLRH	4092475	3830675	1.01448e+07	6148450	596920	48280500	34437500	17557250	6411125	3447825	15854250	6682650	8611025	15529000	25139000	1855525	3210150	4593425	3124025	18497750	17616250	40455900	7981875	2607600	9880825	6869075	31266650	25591000
sp|P05783|K1C18_407_RLLEDGEDFNLGDALDSSNSMQTIQK(1)TTTRR	NA	NA	NA	NA	NA	3.64957e+06	2423100	1.43073e+06	1951300	NA	1889400	843867	NA	NA	NA	NA	NA	NA	NA	NA	946060	4528500	684220	263373	NA	461628	1.24926e+06	1.72687e+06
sp|P06454|PTMA_103_AAEDDEDDDVDTK(0.898)K(0.043)QK(0.059)TDEDD	NA	281780	NA	168940	NA	703735	NA	NA	NA	NA	NA	NA	NA	NA	798910	NA	NA	376090	NA	213760	204450	NA	251110	NA	316220	NA	927300	NA
sp|P06454|PTMA_104_AAEDDEDDDVDTK(0.069)K(0.907)QK(0.023)TDEDD	645365	NA	3933900	361180	NA	NA	NA	NA	NA	NA	1492600	788450	NA	NA	558550	NA	NA	NA	NA	414140	NA	NA	371060	NA	277670	NA	2691600	NA
sp|P06454|PTMA_106_AAEDDEDDDVDTK(0.003)K(0.001)QK(0.997)TDEDD	390690	336350	NA	535085	NA	1398105	1.03118e+06	NA	NA	NA	864565	1120800	NA	NA	550535	64229	NA	512170	244377	736310	149820	190830	293340	66904	146640	132735	779787	881787
sp|P06454|PTMA_20_SDAAVDTSSEITTK(0.009)DLK(0.002)EK(0.99)	812952	249270	885060	837890	NA	NA	NA	666830	NA	NA	651467	1205845	576870	3505650	1826900	NA	100980	816440	282260	740200	72268	NA	49740	NA	NA	NA	204100	NA
sp|P06454|PTMA_21_DLKEK(0.004)K(0.996)EVVEEAENGR	726500	NA	1689255	1298200	NA	519778	470570	NA	NA	NA	771928	1082950	418670	1564400	980940	NA	NA	514820	266240	949390	NA	1.17666e+06	79891	NA	164220	119320	NA	NA
sp|P06454|PTMA_15_SDAAVDTSSEITTK(1)DLKEK	2.19322e+06	926750	11630200	6167150	NA	3.06333e+06	2046800	2731500	1.28197e+06	235950	2186325	6773950	6515500	16761250	1819700	163540	68187.5	1864300	363730	1257350	1623740	4.81468e+06	2246580	357300	1243580	1.05488e+06	9541525	4940200
sp|P06709|BIRA_38_AAINK(1)HIQTLR	NA	NA	NA	NA	NA	NA	NA	NA	NA	NA	NA	NA	NA	NA	NA	NA	NA	NA	NA	NA	1.13171e+07	921625	NA	NA	NA	NA	NA	NA
sp|P06709|BIRA_56_DWGVDVFTVPGK(1)GYSLPEPIQLLNAK	NA	NA	NA	NA	NA	NA	NA	NA	NA	NA	NA	NA	NA	NA	NA	NA	NA	NA	NA	NA	40195500	NA	NA	NA	NA	NA	NA	NA
sp|P06709|BIRA_294_GIDK(1)QGALLLEQDGIIKPWMGGEISLR	5.62057e+07	5184400	40991500	13862400	NA	174644650	174793250	6855000	8.40637e+07	28402975	1.01831e+08	53905000	34661000	22336250	141366250	NA	8230200	19789000	NA	123312500	339464750	304129250	55431400	5217700	26413000	9512300	67360000	49184000
sp|P06709|BIRA_307_QGALLLEQDGIIK(1)PWMGGEISLR	NA	NA	NA	NA	NA	NA	NA	NA	NA	7431125	NA	NA	NA	NA	NA	NA	NA	NA	NA	NA	NA	4.28033e+07	NA	NA	NA	NA	NA	NA
sp|P06709|BIRA_183_WPNDLYLQDRK(1)LAGILVELTGK	2.96827e+08	8.17217e+06	203540000	38668250	5665350	721697500	301162500	42460250	96013000	60676250	218512500	62821250	222877500	65027000	451370000	5546900	3.03278e+07	108406750	1.45452e+07	395855000	112588400	501417000	262601061	6517800	43081250	4630265	319172500	76006500
sp|P06709|BIRA_194_LAGILVELTGK(1)TGDAAQIVIGAGINMAMR	NA	NA	NA	NA	NA	NA	NA	NA	NA	NA	NA	NA	NA	NA	NA	NA	NA	NA	NA	NA	798770	NA	NA	NA	NA	NA	NA	NA
sp|P06709|BIRA_168_LGADK(1)VRVK	NA	NA	NA	NA	NA	NA	NA	NA	NA	NA	NA	NA	NA	NA	NA	NA	NA	NA	NA	NA	7346875	1166385	NA	NA	NA	NA	NA	NA
sp|P06709|BIRA_172_LGADK(0.003)VRVK(0.997)WPNDLYLQDR	NA	15827000	NA	NA	NA	NA	NA	NA	NA	NA	NA	NA	NA	NA	NA	5351800	8296100	NA	12298000	332620	99601000	NA	325810000	NA	NA	NA	NA	1013300
sp|P06709|BIRA_277_LDNFINRPVK(1)LIIGDK(1)EIFGISR	334322750	36161000	101327750	156533750	1.23172e+07	1636450000	800915000	223389975	97084925	285815000	464910000	351780000	73951250	416380000	1348375000	18584000	143295000	246173000	60206250	913140000	294987500	1274777500	166299225	25394000	125214250	27581500	583515000	348050000
sp|P06709|BIRA_283_LIIGDK(1)EIFGISR	426680	NA	369440000	155510000	NA	820437500	597510350	4.22053e+08	249480000	104843250	285462500	259550000	545140000	4.16321e+08	5.32719e+08	10362350	3.43503e+07	106553750	2.30853e+07	3.32001e+08	267962500	829127500	139000575	1.93547e+07	2.23638e+07	36845000	463225000	6.52849e+07
sp|P06709|BIRA_2_MK(1)DNTVPLK	NA	NA	NA	NA	NA	NA	NA	NA	NA	NA	NA	NA	NA	1223105	NA	NA	NA	NA	NA	NA	2.29656e+06	12354085	NA	NA	NA	NA	NA	2881300
sp|P06730|IF4E_206_IVIGYQSHADTATK(1)SGSTTK	856688	310015	1.31021e+06	1.54967e+06	NA	6924700	4251875	1316550	968478	672550	1856550	1.09847e+06	1821450	2200050	3.39013e+06	NA	402975	619670	501210	1858200	705970	7.41577e+06	1193600	106452	677152	383320	2.67715e+06	1449375
sp|P06733|ENOA_80_TIAPALVSK(0.952)K(0.047)LNVTEQEK(0.001)	NA	NA	NA	NA	NA	NA	1002235	NA	NA	NA	NA	NA	NA	NA	NA	77942	129771	NA	NA	NA	NA	2.23803e+06	NA	NA	NA	NA	234200	NA
sp|P06733|ENOA_54_DNDK(1)TRYMGK	742248	145968	2662925	1273340	NA	2794850	2098400	1402900	456100	176440	NA	557630	1828100	1733325	1605400	117414	203212	NA	NA	1413750	1222060	3479045	462140	78028	695028	426640	4618320	NA
sp|P06733|ENOA_420_IEEELGSK(1)AKFAGR	NA	NA	NA	NA	NA	768283	NA	NA	NA	NA	NA	NA	NA	NA	351950	NA	NA	NA	NA	346150	NA	1080200	NA	NA	NA	NA	NA	NA
sp|P06748|NPM_202_SIRDTPAK(1)NAQK	1459840	270658	2910925	1.14803e+06	NA	NA	NA	355002	NA	NA	NA	365390	363320	1.16469e+06	NA	NA	NA	NA	NA	NA	NA	793850	293855	114686	312908	503768	3091300	1930400
sp|P06748|NPM_263_GGSLPK(1)VEAK	11621850	1565350	28125750	7818900	427668	8677325	3322475	5844600	997842	689770	2786075	3038125	4561100	5808175	5539275	275478	1380250	2263400	540928	2370175	4.10353e+06	7.08775e+06	3848150	1498450	3698725	3237650	13320875	10893100
sp|P06748|NPM_267_VEAK(1)FINYVK	6939650	914758	18124000	6805050	271472	6992050	3791500	3746175	1407275	291362	2049550	2182900	3149575	4515225	5.10317e+06	196062	806908	1420000	482080	1979525	1.73793e+06	4.74904e+06	1449845	556975	2090100	1449600	9830475	7196250
sp|P06748|NPM_248_GPSSVEDIK(1)AKMQASIEK	30576575	2246575	52520000	13392200	1460935	13024400	18490000	2521925	2558625	2405200	12018050	10515425	5864350	17615000	12461000	1.14243e+06	688725	3962200	2848925	7.41797e+06	2505675	2.00444e+07	8605700	3588900	5312425	9299700	37111250	47589500
sp|P06748|NPM_250_GPSSVEDIKAK(1)MQASIEK	7508960	512457	1.35903e+07	3834625	NA	6041200	NA	1002060	477775	697397	3682050	2983725	1863825	4476625	3126600	NA	222558	1105395	566230	1836575	807500	5756840	1.63692e+06	710295	1459745	1834500	12546675	8882425
sp|P06748|NPM_257_MQASIEK(1)GGSLPK	556462	NA	842060	728992	NA	891450	575290	NA	NA	NA	NA	261330	NA	NA	NA	NA	NA	NA	NA	NA	NA	40974	198808	NA	173995	165235	1364000	1.54249e+06
sp|P06748|NPM_233_KQEK(1)TPKTPK	553098	96252.8	1827750	632882	NA	255860	365638	181502	NA	11297	NA	172280	225905	801232	247645	14532	16937	64684.7	NA	118013	69376.2	403626	93399	29450.5	156780	325788	959476	732362
sp|P06748|NPM_239_TPKTPK(1)GPSSVEDIK	2330325	643000	6267650	2.704e+06	NA	NA	NA	NA	NA	NA	NA	NA	NA	NA	NA	NA	NA	NA	NA	NA	NA	NA	889760	335908	351820	813395	284723	NA
sp|P06748|NPM_141_LLSISGK(1)RSAPGGGSK	2.32007e+07	5.14777e+06	40109000	20761000	740893	4430100	9141650	NA	NA	266387	5.43083e+06	6183000	NA	NA	5.56663e+06	402195	459130	1.41127e+06	1081935	2503450	2623800	14270000	2146900	1606550	5496250	8546650	4.60227e+07	33980750
sp|P06748|NPM_150_SAPGGGSK(1)VPQK	9561200	4485600	8.57453e+07	NA	NA	4.46227e+06	NA	3552275	1.93623e+06	NA	4910900	3850100	3862600	12581500	6257700	NA	312173	NA	NA	3524200	NA	NA	2034850	NA	5253900	8214950	2819000	35990000
sp|P06748|NPM_212_SNQNGK(1)DSKPSSTPR	1.19283e+06	201710	2904700	1019615	NA	NA	NA	455305	NA	64282	454090	332020	457182	1.18916e+06	NA	NA	27563	NA	NA	NA	131683	631160	343912	176387	277508	434080	1.93178e+06	1259900
sp|P07195|LDHB_5_ATLK(0.953)EK(0.047)LIAPVAEEEATVPNNK	NA	NA	4109800	1450500	NA	6.84007e+06	1996200	2147150	NA	NA	NA	1204910	1.82537e+06	2.16043e+06	1671200	NA	NA	2505500	NA	NA	978445	3662520	735953	207552	1877125	889868	3877100	1.38253e+06
sp|P07195|LDHB_7_ATLK(0.061)EK(0.939)LIAPVAEEEATVPNNK	NA	NA	3499000	1450500	NA	6275400	1955700	2732300	NA	NA	NA	874465	2189425	2093700	1671200	NA	NA	2152750	NA	832770	1229930	3627740	735953	207552	1877125	889868	2.16515e+06	1.38253e+06
sp|P07355|ANXA2_206_DLYDAGVK(0.037)RK(0.962)GTDVPK	138230	NA	650910	NA	NA	2335700	1544775	NA	604280	121860	NA	206545	NA	NA	NA	NA	96887.5	NA	NA	NA	NA	2542500	332539	NA	382730	176932	NA	NA
sp|P07355|ANXA2_281_LYDSMK(0.027)GK(0.973)GTR	NA	NA	NA	NA	NA	NA	NA	112530	96756.3	NA	NA	NA	NA	NA	NA	NA	NA	NA	NA	NA	NA	NA	NA	NA	NA	NA	NA	NA
sp|P07814|SYEP_943_AQYK(1)SLIGVEYKPVSATGAEDK	NA	NA	NA	529257	NA	NA	1408500	546590	500420	NA	NA	NA	NA	NA	NA	NA	NA	NA	NA	NA	NA	546030	NA	NA	277330	171615	NA	NA
sp|P07900|HS90A_275_IK(0.006)EK(0.994)YIDQEELNK	NA	NA	NA	NA	NA	NA	NA	NA	NA	NA	NA	NA	NA	NA	NA	NA	NA	NA	NA	NA	107720	585313	NA	NA	NA	NA	NA	NA
sp|P07900|HS90A_607_IMK(1)AQALR	NA	NA	536860	NA	NA	360260	392667	941490	257650	NA	NA	NA	1.00313e+06	1.17979e+06	NA	NA	NA	NA	NA	NA	532550	1021235	402130	121140	408493	96244.5	1317800	NA
sp|P07910|HNRPC_8_ASNVTNK(1)TDPR	NA	NA	672775	NA	NA	NA	NA	NA	NA	NA	NA	NA	NA	NA	NA	NA	NA	NA	NA	NA	NA	NA	NA	NA	NA	NA	NA	NA
sp|P07910|HNRPC_89_MIAGQVLDINLAAEPK(0.816)VNRGK(0.184)	NA	NA	1398890	NA	NA	NA	NA	NA	NA	NA	NA	NA	NA	NA	NA	NA	NA	NA	NA	NA	NA	NA	NA	NA	NA	NA	NA	NA
sp|P07910|HNRPC_94_VNRGK(1)AGVKR	NA	NA	297870	NA	NA	NA	NA	NA	NA	NA	NA	41867	NA	NA	NA	NA	NA	NA	NA	NA	NA	NA	NA	NA	NA	NA	NA	NA
sp|P08243|ASNS_556_TLTHYK(1)SAVKA	NA	159965	947703	345733	NA	2254200	920200	536432	207207	270283	NA	505313	502227	1.18448e+06	917305	40728	149252	NA	NA	1.24097e+06	374180	2165105	436180	NA	209292	171180	1828040	NA
sp|P08476|INHBA_270_KEEEGEGK(0.942)K(0.05)K(0.008)	NA	NA	NA	NA	NA	NA	NA	NA	211610	NA	NA	NA	NA	NA	NA	NA	NA	209750	NA	412203	NA	NA	NA	NA	NA	NA	NA	NA
sp|P08670|VIME_439_ETNLDSLPLVDTHSK(0.958)RTLLIK(0.042)	NA	NA	NA	NA	NA	2551175	2395700	3190400	1414250	370900	NA	1.37419e+06	NA	2092600	NA	106990	156990	NA	NA	NA	852140	5.28646e+06	619070	541370	1.20785e+06	1156200	4744835	3206200
sp|P08670|VIME_445_TLLIK(1)TVETR	1.08622e+06	2815470	3592725	5411275	253730	35147250	36887500	16405750	8026225	3.32663e+06	8076950	7779000	5699275	9657950	15008250	1520350	2218900	3642625	3023325	18840750	11521075	40172050	5816625	1.86889e+06	7338275	8013350	25533675	30725250
sp|P08670|VIME_104_TNEK(1)VELQELNDR	NA	NA	NA	NA	NA	2.23017e+06	453682	NA	232102	NA	NA	NA	714322	NA	NA	NA	NA	NA	NA	NA	NA	NA	NA	NA	NA	NA	NA	NA
sp|P09132|SRP19_121_TRTQK(1)TGGADQSLQQGEGSK	NA	NA	NA	NA	NA	NA	244170	NA	NA	NA	NA	NA	NA	NA	NA	NA	NA	NA	NA	NA	NA	211126	17071	NA	NA	NA	30173	NA
sp|P09429|HMGB1_76_YEREMK(1)TYIPPKGETK	309460	NA	1.24125e+06	311833	NA	NA	NA	159573	NA	NA	NA	548290	363835	1272725	NA	NA	NA	NA	NA	NA	NA	713350	188957	NA	108125	133340	1326200	1.15349e+06
sp|P09651|ROA1_3_SK(1)SESPKEPEQLR	1720000	260748	8183050	2344250	NA	1385845	1340375	683482	361762	192502	1964125	5857700	23125750	12776850	956612	89245	106896	544190	200797	1258230	519702	2.32881e+06	1.44094e+06	678015	1533050	2453550	3.59182e+06	2577475
sp|P09651|ROA1_350_SSGPYGGGGQYFAK(1)PRNQGGYGGSSSSSSYGSGR	NA	NA	1324000	NA	NA	NA	NA	261300	NA	NA	NA	NA	1005685	1429800	NA	NA	NA	NA	NA	NA	NA	NA	612665	NA	450762	453953	NA	NA
sp|P09661|RU2A_205_GGPSPGDVEAIK(1)NAIANASTLAEVER	NA	31455000	181887500	50595000	NA	NA	79533500	NA	NA	NA	80313000	134528250	52404250	93022000	58733000	3.50033e+06	NA	NA	25244000	98350500	12299500	NA	6917800	1.92693e+07	23699250	33775250	35780000	NA
sp|P09661|RU2A_193_K(0.991)GGPSPGDVEAIK(0.009)NAIANASTLAEVER	NA	NA	NA	22389000	NA	NA	48095000	NA	NA	NA	NA	NA	NA	NA	NA	NA	NA	NA	NA	NA	13128000	NA	NA	9966100	35782000	NA	NA	NA
sp|P09874|PARP1_498_AEPVEVVAPRGK(1)SGAALSK	2.45414e+06	456682	14241625	NA	NA	2219900	2563900	NA	NA	223428	2134100	2710525	NA	NA	3114700	120405	100720	786255	328508	1543000	304180	2462245	383260	NA	NA	NA	NA	NA
sp|P09874|PARP1_249_AQNDLIWNIK(0.897)DELK(0.051)K(0.051)	NA	NA	NA	NA	NA	NA	NA	NA	NA	NA	NA	NA	NA	NA	NA	NA	NA	NA	NA	NA	NA	NA	NA	2364800	NA	NA	NA	NA
sp|P09874|PARP1_943_HASHISK(0.038)LPK(0.943)GK(0.019)HSVK	NA	NA	NA	NA	NA	678862	633880	190312	22339.7	NA	NA	NA	517640	1425000	411258	NA	NA	162850	NA	399975	NA	NA	NA	NA	NA	NA	23037	NA
sp|P09874|PARP1_654_KFYPLEIDYGQDEEAVK(0.053)K(0.947)LTVNPGTK	1678800	NA	NA	NA	NA	1832050	1.75973e+06	NA	NA	NA	639973	1055720	NA	NA	1562225	NA	NA	705470	NA	NA	136780	NA	425355	179530	605070	381443	2426090	2.61957e+06
sp|P09874|PARP1_97_TAEAGGVTGK(1)GQDGIGSK	611112	67702	1891900	627060	NA	NA	NA	204313	NA	93791	394775	562667	438452	1.20016e+06	587532	NA	NA	240080	NA	334045	213743	1259170	162480	80121.5	224192	271585	1836015	1.49707e+06
sp|P09874|PARP1_528_MKLTLK(1)GGAAVDPDSGLEHSAHVLEK	1.37297e+06	NA	NA	544850	NA	NA	NA	NA	NA	NA	NA	1002790	NA	NA	NA	NA	NA	NA	NA	NA	NA	NA	386210	NA	NA	189742	NA	NA
sp|P09874|PARP1_209_SEGK(0.168)RK(0.832)GDEVDGVDEVAK	NA	NA	1090155	NA	NA	NA	NA	NA	NA	40413	NA	NA	NA	NA	NA	NA	NA	NA	NA	NA	88612	597303	NA	NA	NA	NA	NA	NA
sp|P09884|DPOLA_149_TADK(1)AVDLSK	758883	78591.5	1.71292e+06	814675	185640	1125470	883930	654887	143470	NA	811785	646275	1622650	2449650	2626300	53726	40908	563843	202725	692960	387470	NA	477160	29418	298450	135230	1.42479e+06	1438400
sp|P09884|DPOLA_206_SIGASPNPFSVHTATAVPSGK(1)IASPVSR	749750	NA	2.50043e+06	NA	NA	1015055	534063	NA	NA	NA	904308	928307	NA	NA	NA	NA	NA	NA	NA	NA	NA	NA	378760	NA	NA	212443	617590	NA
sp|P09936|UCHL1_78_GQEVSPK(1)VYFMK	NA	NA	NA	NA	NA	NA	NA	585953	NA	NA	NA	NA	NA	NA	NA	NA	NA	NA	NA	NA	743378	NA	174283	NA	380338	132830	NA	NA
sp|P0DJD0|RGPD1_2513_AVVSPPK(1)FVFGSESVK	NA	NA	NA	2409050	NA	5579475	2928050	NA	NA	NA	NA	NA	2656950	2271275	1727900	593747	963240	NA	NA	NA	1593480	2.41364e+06	NA	57157	NA	NA	5.56059e+06	3070950
sp|P0DJD0|RGPD1_978_DPNFK(1)GFSGAGEK	NA	485757	NA	2430100	NA	2971750	6360625	NA	NA	NA	642888	720130	739572	1947425	1.64527e+06	743090	545108	NA	280712	689457	7383975	10720000	NA	NA	NA	NA	5951825	5023800
sp|P0DJD0|RGPD1_973_STSGEGFQFGK(0.004)K(0.996)DPNFK	NA	NA	NA	NA	NA	4.82227e+06	3571400	NA	NA	82864	NA	729250	NA	NA	1.91517e+06	696492	698412	NA	NA	NA	7496400	8900800	52323	NA	NA	NA	5.52167e+06	5212525
sp|P0DJD0|RGPD1_1292_SPAK(1)LNQSGTSVGTDEESDVTQEEER	NA	NA	NA	563830	NA	NA	NA	NA	NA	NA	NA	NA	NA	NA	NA	NA	254222	NA	NA	NA	97338	140330	NA	NA	NA	NA	NA	NA
sp|P0DJD0|RGPD1_1963_STSGEGFQFGK(0.959)K(0.041)DPNFK	NA	621080	NA	NA	NA	3564050	8.61047e+06	NA	NA	NA	NA	NA	NA	NA	NA	775322	NA	NA	117200	NA	5693000	8.60617e+06	NA	NA	NA	NA	2697800	5797600
sp|P0DJD0|RGPD1_791_YSLSPSK(1)SYKYSPK	NA	NA	NA	NA	NA	9992000	5.32547e+06	NA	NA	152885	739820	1994200	NA	3356300	1565450	392840	283335	NA	97151	NA	1514200	5093300	154918	NA	204710	NA	4812885	4065000
sp|P0DJD0|RGPD1_794_YSLSPSK(0.001)SYK(0.996)YSPK(0.003)	NA	NA	NA	1144700	NA	8962600	2762385	NA	NA	NA	816205	1770500	5301575	3.77343e+06	NA	316010	758567	424465	NA	NA	1127700	5452300	172870	42267	330490	142953	7088300	NA
sp|P0DMB2|CH088_9_ETKKLIGK(1)	NA	NA	NA	NA	NA	NA	3261050	NA	NA	NA	NA	NA	NA	NA	NA	NA	NA	NA	NA	NA	NA	NA	NA	NA	NA	NA	NA	NA
sp|P0DMV9|HS71B_507_ITITNDK(1)GRLSK	620205	248108	2706325	1588460	NA	5721550	2499975	1458900	541205	223915	1572550	506525	3388150	2299075	1.09249e+06	125661	95013.5	1449700	225200	1056785	815332	2.5895e+06	1216420	270980	1325800	732700	2961070	1.25755e+06
sp|P0DMV9|HS71B_512_ITITNDK(0.003)GRLSK(0.997)EEIER	3810325	1194065	NA	6423200	267290	216690	7430725	NA	NA	1188950	4528500	2589300	NA	NA	5.11373e+06	526545	308867	4174100	670360	4329150	2076080	6801125	1406800	547997	4.90413e+06	47459	10489782	NA
sp|P35520|CBS_25_SGPHSAK(1)GSLEK	NA	NA	NA	NA	NA	NA	411430	NA	NA	NA	NA	NA	NA	NA	NA	21263	NA	NA	NA	NA	289621	86921	141925	NA	126050	48350	405504	317343
sp|P10398|ARAF_28_VYLPNK(1)QRTVVTVR	NA	367070	1469870	NA	NA	5470500	3580075	NA	1589300	NA	1.31177e+06	NA	NA	NA	2720150	130315	NA	NA	331018	2750125	1736100	4782055	342810	94707.5	NA	325420	3.51514e+06	3653250
sp|P10412|H14_130_AGAAKAK(0.023)K(0.977)PAGAAK	NA	NA	361410	NA	NA	NA	NA	NA	NA	NA	NA	NA	NA	NA	NA	NA	NA	NA	NA	NA	NA	NA	NA	NA	NA	NA	NA	NA
sp|P10412|H14_160_KAK(0.002)K(0.998)PAAAAGAK	173821	NA	732815	111430	NA	NA	NA	NA	NA	NA	NA	NA	NA	NA	225370	NA	NA	NA	NA	82697.5	NA	NA	NA	NA	26551.7	13744.8	125650	NA
sp|P10412|H14_140_KPK(0.004)K(0.996)ATGAATPK	NA	NA	369877	NA	NA	NA	NA	NA	NA	NA	NA	NA	NA	NA	NA	NA	NA	NA	NA	NA	NA	NA	NA	NA	NA	NA	NA	NA
sp|P10412|H14_190_SPAK(0.964)AK(0.036)AVKPK	464550	NA	NA	464320	NA	592685	416040	NA	NA	NA	NA	169770	NA	NA	NA	NA	NA	NA	NA	NA	NA	NA	NA	NA	NA	NA	NA	NA
sp|P10412|H14_192_SPAKAK(1)AVKPK	503510	88638.8	1355875	205677	NA	1019550	457300	202607	8982.63	NA	NA	58827	169830	507320	354545	35046	10126	280745	NA	130170	78719	79508	94816	7551.7	63158.5	54469	698577	111508
sp|P10636|TAU_591_HQPGGGK(1)VQIINK	NA	NA	NA	NA	NA	NA	NA	NA	NA	12709	NA	NA	NA	NA	NA	NA	NA	NA	NA	NA	285430	737135	NA	NA	NA	NA	NA	NA
sp|P10636|TAU_628_HVPGGGSVQIVYK(1)PVDLSK	NA	NA	NA	NA	NA	NA	NA	NA	NA	NA	NA	NA	NA	NA	NA	NA	NA	NA	NA	NA	NA	741130	NA	NA	NA	NA	NA	NA
sp|P11142|HSP7C_512_GRLSK(1)EDIER	1904400	1541950	7.89673e+06	4442000	NA	7.63153e+06	8354000	NA	5030600	267290	3764900	1378500	9808300	NA	6.60047e+06	540293	397787	3494750	999910	3.44777e+06	3316450	NA	1171000	435330	6225075	3778700	828310	6282800
sp|P11142|HSP7C_507_ITITNDK(1)GRLSK	244655	113870	1.80894e+06	808458	NA	863623	959548	1753775	691985	NA	NA	208355	2815125	1763150	249017	NA	21121	280805	NA	176513	615422	1.04796e+06	323949	27685	510268	312425	1.56321e+06	869328
sp|P11171|41_852_EQHPDMSVTK(1)VVVHQETEIADE	3.39588e+06	4441500	1529310	7903075	NA	538117	52470500	4560125	17810000	4556550	16226000	7160075	NA	1724000	24951500	2.30724e+06	3901525	6073825	6290800	17733500	5194425	84466750	6359250	138398	4265800	3115000	11080375	12296175
sp|P11171|41_733_TLNINGQIPTGEGPPLVK(1)TQTVTISDNANAVK	NA	NA	NA	NA	NA	1685490	1102950	NA	NA	NA	NA	NA	NA	NA	NA	NA	NA	NA	NA	NA	NA	NA	447987	NA	NA	224725	NA	NA
sp|P11387|TOP1_148_DEDDADYK(1)PKKIK	447510	127418	NA	NA	NA	NA	NA	NA	NA	75806	763038	329340	NA	NA	NA	51187	27235	NA	112157	NA	65415.5	770490	162290	NA	NA	267480	197170	1524700
sp|P11413|G6PD_508_VGFQYEGTYK(1)WVNPHKL	NA	NA	NA	NA	NA	1512750	1468895	NA	NA	NA	NA	NA	NA	NA	NA	NA	NA	NA	NA	NA	160080	439760	108540	NA	NA	NA	313020	NA
sp|P11441|UBL4A_157_FLHPEVTETMEKGFSK(1)	NA	NA	NA	NA	NA	NA	NA	NA	NA	386020	NA	NA	NA	NA	634692	NA	NA	NA	NA	NA	NA	NA	156210	76518	NA	NA	309560	NA
sp|P11474|ERR1_68_EEEDGEGAGPGEQGGGK(1)LVLSSLPK	NA	NA	NA	NA	NA	2370050	NA	NA	NA	NA	NA	NA	NA	NA	NA	NA	NA	NA	NA	NA	NA	NA	NA	NA	NA	NA	NA	NA
sp|P11717|MPRI_2470_SSSAQQK(1)TVSSTK	NA	NA	NA	NA	NA	NA	NA	NA	NA	NA	NA	NA	NA	NA	NA	NA	NA	NA	NA	NA	43419	162053	74016	NA	NA	NA	NA	NA
sp|P11940|PABP1_625_EAAQK(1)AVNSATGVPTV	NA	NA	NA	NA	NA	NA	NA	NA	NA	NA	NA	NA	850010	1817375	NA	NA	NA	NA	NA	NA	NA	NA	186720	39743.5	185290	154280	NA	NA
sp|P11940|PABP1_512_TVPQYK(1)YAAGVR	233641	302842	1238240	1669815	NA	1451425	763820	1.18991e+06	435900	54705.3	749530	2344200	4230000	5817725	730143	80221.8	211402	194593	115710	533248	523100	1612330	594192	145030	902508	728612	1.45291e+06	910505
sp|P12081|SYHC_42_LLK(0.041)LK(0.959)AQLGPDESK	NA	NA	NA	NA	NA	NA	864605	NA	NA	NA	NA	NA	NA	NA	NA	NA	NA	NA	NA	NA	NA	2005100	NA	NA	NA	NA	NA	NA
sp|P12268|IMDH2_436_YFSEADK(0.998)IK(0.002)VAQGVSGAVQDK	NA	NA	NA	NA	NA	NA	NA	NA	NA	NA	NA	NA	NA	NA	NA	NA	NA	NA	NA	NA	NA	NA	148025	NA	NA	NA	NA	NA
sp|P12270|TPR_390_IVK(1)PGMK	2617000	1104290	9579650	7.11587e+06	NA	4989175	5999300	5296775	44113	454320	1427300	3545500	4405575	8127575	5205325	926265	453300	2462725	1362445	2676500	3.36769e+06	6230475	769438	NA	2331675	1639275	166400	3791650
sp|P12270|TPR_1680_GIASTSDPPTANIK(0.001)PTPVVSTPSK(0.999)VTAAAMAGNK	631100	NA	NA	NA	NA	NA	NA	NA	NA	NA	NA	NA	NA	NA	NA	NA	NA	NA	NA	NA	NA	NA	NA	NA	NA	NA	NA	NA
sp|P12277|KCRB_11_PFSNSHNALK(1)LRFPAEDEFPDLSAHNNHMAK	NA	NA	3.05603e+06	NA	NA	4336625	2687275	2.62683e+06	1.39907e+06	NA	NA	762090	NA	2.62587e+06	2.27227e+06	NA	NA	NA	NA	1.86383e+06	2637500	4610445	1250260	NA	1348400	450020	780870	2097300
sp|P12956|XRCC6_299_ETNEPVK(0.082)TK(0.918)TRTFNTSTGGLLLPSDTK	NA	NA	1.52238e+06	NA	NA	NA	NA	NA	NA	NA	NA	NA	NA	NA	NA	NA	NA	NA	NA	NA	NA	NA	NA	NA	NA	NA	NA	NA
sp|P12956|XRCC6_317_TFNTSTGGLLLPSDTK(1)RSQIYGSR	NA	NA	1984175	NA	NA	NA	NA	NA	NA	NA	NA	303730	NA	NA	NA	NA	NA	NA	NA	NA	NA	NA	NA	NA	NA	NA	NA	NA
sp|P12956|XRCC6_445_K(0.978)MPFTEK(0.022)IMATPEQVGK	NA	NA	2426425	NA	NA	NA	NA	NA	NA	NA	NA	NA	NA	NA	NA	NA	NA	NA	NA	NA	NA	NA	NA	NA	NA	NA	NA	NA
sp|P12956|XRCC6_516_VEAMNK(1)RLGSLVDEFK	819970	NA	12380750	1062910	NA	NA	NA	NA	NA	NA	1.12607e+06	826580	NA	NA	1.70543e+06	NA	NA	789810	NA	372660	NA	NA	385485	244533	265450	NA	1.17296e+06	NA
sp|P13056|NR2C1_56_QFILTNHDGSTPSK(1)VILAR	620220	NA	4482200	1536810	NA	NA	NA	968863	NA	NA	2113450	1.52117e+06	1537600	3693700	3994025	NA	146600	NA	282635	957560	827525	373020	808447	190705	1.30891e+06	647193	3.08877e+06	2554050
sp|P13639|EF2_239_QFAEMYVAKFAAK(1)GEGQLGPAER	1262780	NA	8436575	5212675	152635	9087550	9743950	13577250	4905425	244275	38854250	2161525	6509525	9332650	5744150	674960	727418	858353	742765	4279050	4296450	13254250	1.46193e+06	262148	1852175	1.14431e+06	16652450	6894300
sp|P13639|EF2_61_FTDTRK(1)DEQER	NA	52999	294088	NA	NA	871940	780790	NA	NA	52860	NA	145720	NA	NA	523622	47711.5	56854.5	NA	NA	435520	245458	871280	127285	19830.7	142095	71609.8	855223	403312
sp|P13796|PLSL_88_STDVAK(1)TFRK	NA	NA	NA	NA	NA	1369900	1.2838e+06	1156750	579270	78900.8	NA	230933	358567	2456250	375018	NA	44488.5	162475	NA	491190	485008	1443450	189906	34604	174410	87192.3	1.78297e+06	778740
sp|P13796|PLSL_92_STDVAK(0.004)TFRK(0.996)	503430	NA	2215300	1525400	NA	NA	6773800	1.78913e+06	402045	NA	1781050	NA	567260	4678800	4035700	NA	NA	NA	NA	3826100	571830	5757825	1.02392e+06	NA	1.11523e+06	562710	1036600	NA
sp|P13797|PLST_91_SSDIAK(1)TFRK	NA	NA	NA	343935	NA	707625	681775	880580	483712	79731.5	NA	105950	361508	544148	230297	NA	53635.7	NA	NA	333090	287014	1.36399e+06	366610	NA	142640	90033.7	694487	NA
sp|P13797|PLST_95_TFRK(1)AINRK	NA	NA	NA	NA	NA	1.51537e+06	734195	NA	NA	44535	NA	NA	NA	NA	605248	NA	NA	118716	NA	514980	186861	1.00841e+06	199080	NA	NA	NA	144710	NA
sp|P13861|KAP2_315_SRTK(0.998)SNK(0.002)DGGNQEVEIAR	NA	NA	NA	NA	NA	1227125	800090	NA	NA	68798.5	NA	NA	NA	NA	567008	NA	NA	NA	NA	705195	390300	1689300	NA	NA	NA	NA	NA	NA
sp|P13861|KAP2_318_TKSNK(1)DGGNQEVEIAR	546560	374330	1995875	1.43324e+06	NA	8527150	6304150	2806700	787160	322370	2.40127e+06	696997	1351885	2327900	3474650	322890	541382	NA	527702	3.09347e+06	2551905	7655750	1886750	209940	1733375	730742	5935875	3588925
sp|P13984|T2FB_200_HQYYNLK(1)DLVDITK	NA	NA	4831450	1.60565e+06	NA	NA	NA	537850	NA	NA	NA	1.43877e+06	NA	2289350	NA	NA	NA	NA	NA	NA	NA	NA	560000	NA	661815	405152	NA	NA
sp|P13984|T2FB_137_LQIEESSK(1)PVRLSQQLDK	7227475	612612	20533500	3263625	NA	3366350	2452175	851187	517050	1037350	2651450	2654975	2684550	5825300	3.39897e+06	123920	241600	1653925	453182	2116325	794175	2088905	1.13406e+06	308133	1004665	849028	4831425	3831800
sp|P13984|T2FB_147_LSQQLDK(1)VVTTNYKPVANHQYNIEYER	78572350	7598500	191975000	36881500	2565500	34742500	34630500	6.13583e+06	8404100	12267800	30914000	40398250	30006000	57345000	38361000	1372500	2252850	18059250	5797125	27366750	6110675	38702375	16055400	3335525	11783675	9337325	69716500	44921250
sp|P13984|T2FB_154_VVTTNYK(1)PVANHQYNIEYER	8958050	909330	16791500	2064550	NA	2564225	2093900	NA	701758	802308	3703400	2.50183e+06	1892800	3017000	2611850	121187	287697	1.05245e+06	441747	1762100	728308	3.25118e+06	1310320	302550	838860	808128	4025400	4505025
sp|P13984|T2FB_71_TEVSFTLNEDLANIHDIGGK(1)PASVSAPR	5.52773e+06	NA	8077100	NA	NA	1359800	1.34827e+06	NA	NA	NA	NA	2.18733e+06	NA	1.68533e+06	1595700	NA	NA	524810	NA	NA	NA	287320	361593	468670	NA	488593	1.53407e+06	2.53443e+06
sp|P14618|KPYM_311_VFLAQK(1)MMIGR	NA	NA	3404225	2708500	NA	7682250	5174125	1927975	2183550	313000	1727275	1.52767e+06	1343475	1410300	1731800	257080	314717	719343	697362	3410200	3.28066e+06	7.97345e+06	1.89074e+06	241112	2661875	1.3775e+06	6.73852e+06	3520125
sp|P14854|CX6B1_8_AEDMETK(0.977)IK(0.023)NYK	NA	NA	NA	NA	NA	NA	NA	NA	NA	NA	NA	NA	NA	NA	NA	NA	NA	NA	NA	NA	344160	NA	NA	NA	NA	NA	NA	NA
sp|P14866|HNRPL_538_VFSGK(1)SERSSSGLLEWESK	NA	NA	2287875	1141955	NA	NA	NA	NA	NA	NA	NA	1584100	348658	800355	NA	NA	NA	NA	NA	NA	NA	NA	197265	54826.5	212022	379588	923630	NA
sp|P14868|SYDC_103_QMVK(1)FAANINK	NA	NA	NA	NA	NA	NA	NA	NA	NA	NA	NA	NA	3007500	NA	NA	NA	NA	NA	NA	NA	NA	NA	NA	NA	NA	NA	NA	NA
sp|P15311|EZRI_344_EQMMREK(1)EELMLR	NA	NA	NA	NA	NA	4.29223e+06	2024450	NA	NA	NA	617697	NA	NA	NA	1655375	NA	NA	NA	232860	993698	321430	402720	548228	NA	NA	NA	2.18234e+06	NA
sp|P15311|EZRI_306_RKPDTIEVQQMK(1)AQAR	NA	NA	NA	NA	NA	NA	NA	545760	177028	NA	NA	NA	NA	527360	NA	NA	NA	NA	NA	NA	NA	1122710	NA	NA	NA	NA	NA	NA
sp|P15531|NDKA_56_EHYVDLK(1)DRPFFAGLVK	NA	304292	3073900	1.38677e+06	NA	3883350	3182175	668700	1010655	76469	652252	639700	NA	NA	2132200	NA	87617	408863	NA	2069375	1.4353e+06	5246200	507450	713630	549720	663985	6.33953e+06	2156150
sp|P15822|ZEP1_562_SAESQAVTELPK(1)VVVHHVTVSPLR	2.31829e+06	1222560	6987300	5663700	921725	9099550	7636875	4873825	2824700	NA	1990075	5622475	7627150	10168950	9539800	1143740	395867	2967675	1.09494e+06	3965200	2.52647e+06	7.71653e+06	926682	1602200	1518735	1481195	9271250	3932700
sp|P15880|RS2_263_ETVFTK(1)SPYQEFTDHLVK	1371090	1.32036e+06	8566450	7974400	NA	16777500	15359000	7427150	6869750	1.92405e+06	4913600	2.88767e+06	7048675	9931900	6870800	NA	1234875	1336275	1719200	6284700	5308350	19825725	2.81403e+06	518392	3032000	2.19017e+06	1.07046e+07	7738800
sp|P15880|RS2_275_SPYQEFTDHLVK(1)THTR	619230	520342	2.57807e+06	NA	NA	5560775	3624325	2499200	1764200	379455	976718	1266000	1891625	3229375	2237800	97224	328780	451663	159840	2101900	1555785	3.93645e+06	1.11496e+06	224380	1148100	769655	4876550	3575725
sp|P15924|DESP_2592_HESVSK(1)ISTISSVR	NA	NA	NA	NA	NA	2801925	1415450	NA	NA	186270	NA	NA	NA	NA	1.35093e+06	105530	221802	270490	NA	875480	707817	1672390	268165	NA	453607	287220	1.17486e+06	795880
sp|P15924|DESP_1030_LK(0.856)NTK(0.144)IEVLEEELR	NA	NA	NA	NA	NA	NA	NA	541093	719645	NA	NA	NA	NA	NA	NA	NA	367250	NA	NA	NA	NA	NA	NA	NA	NA	NA	NA	NA
sp|P15924|DESP_1033_LK(0.038)NTK(0.962)IEVLEEELR	NA	NA	NA	NA	NA	4724250	4.66987e+06	NA	687090	NA	NA	NA	NA	NA	2486000	NA	349597	NA	NA	2114000	NA	834830	204370	NA	499230	686122	428750	NA
sp|P16220|CREB1_136_RPSYRK(1)ILNDLSSDAPGVPR	NA	NA	2606375	NA	NA	NA	NA	NA	NA	271162	1.03489e+06	1557100	1057990	1797050	1.37877e+06	NA	NA	NA	NA	717820	114030	1.79919e+06	588450	77755	NA	375795	1.82923e+06	NA
sp|P16333|NCK1_69_ASIVK(0.996)NLK(0.004)DTLGIGK	NA	NA	NA	NA	NA	3604700	NA	NA	NA	NA	564028	NA	NA	NA	NA	120085	NA	NA	169632	NA	NA	NA	NA	NA	NA	NA	NA	NA
sp|P16333|NCK1_72_KASIVKNLK(1)DTLGIGK	1.94916e+06	NA	6938125	3908000	463132	20969750	12062300	5.43523e+06	3772075	1.42487e+06	6055425	2.29023e+06	NA	9359500	8965575	797922	1099870	1845100	1728375	8039775	4380125	14978875	2253275	1635420	1578725	1192025	12467000	8889475
sp|P16403|H12_129_AGGTK(0.013)PK(0.971)K(0.017)PVGAAK	NA	NA	872743	NA	NA	NA	NA	NA	NA	NA	NA	NA	NA	NA	NA	NA	NA	NA	NA	NA	NA	NA	NA	NA	NA	NA	NA	NA
sp|P16403|H12_160_KAK(0.001)K(0.999)PAAATVTK	NA	NA	759960	NA	NA	NA	NA	NA	NA	NA	NA	NA	NA	NA	NA	NA	NA	NA	NA	NA	NA	NA	NA	NA	NA	NA	NA	NA
sp|P16403|H12_140_KPK(0.002)K(0.998)AAGGATPK	120048	14954	337745	NA	NA	NA	NA	NA	NA	NA	NA	NA	NA	NA	NA	NA	NA	NA	NA	NA	NA	NA	NA	NA	NA	NA	NA	NA
sp|P16403|H12_191_SAAK(1)AVKPK	432825	74020	2243970	269547	NA	986215	695033	248421	44677	NA	NA	255360	341942	803552	496050	37754	26840.5	329795	63222.3	170420	253981	253014	71625	48941	122819	167642	1.40411e+06	785035
sp|P16949|STMN1_9_ASSDIQVK(1)ELEKR	330607	NA	1907375	1115970	NA	NA	1299000	1683425	915915	886580	NA	707872	1643050	2266975	1402300	NA	NA	NA	NA	NA	1237250	3.97007e+06	635142	95490.3	330928	222700	2.62736e+06	1053685
sp|P16949|STMN1_13_ELEK(1)RASGQAFELILSPR	6207095	2182465	14469450	12816525	1042110	30629500	21903000	6144175	11622500	1.10013e+06	9043725	9522025	7207500	6850075	21510250	2564175	1.10768e+06	5397125	4701100	18067000	6263075	37759450	4545800	403820	4568075	2790425	21296150	15720750
sp|P16949|STMN1_52_DLSLEEIQK(0.772)K(0.228)LEAAEER	NA	NA	NA	NA	NA	14730000	2180100	NA	NA	NA	NA	NA	NA	NA	NA	NA	NA	NA	NA	NA	NA	NA	NA	NA	NA	NA	NA	NA
sp|P16949|STMN1_53_DLSLEEIQK(0.043)K(0.957)LEAAEER	NA	NA	NA	NA	NA	NA	NA	NA	NA	NA	NA	2163300	NA	NA	NA	NA	NA	NA	NA	NA	NA	NA	3758950	322840	NA	NA	NA	NA
sp|P16949|STMN1_119_EAQMAAK(1)LERLR	1778520	990280	5734825	4.92697e+06	NA	8831675	10233375	7.79937e+06	4264925	1163255	4183000	3883050	8904950	12712150	9080725	584765	828335	1723550	1.15494e+06	6081800	6439325	20055025	2.05618e+06	371015	1.56473e+06	1315375	12408000	10655250
sp|P16949|STMN1_80_REHEK(1)EVLQK	857340	557358	2175500	2.34673e+06	NA	7047950	5425375	NA	188135	329988	2328875	1301120	NA	NA	4434900	339920	222680	1109040	523870	3878250	1652775	9588300	1166230	70100	933955	767350	4.79565e+06	2.88937e+06
sp|P16949|STMN1_85_EHEK(0.05)EVLQK(0.95)AIEENNNFSK	NA	NA	NA	NA	NA	NA	NA	NA	NA	46753	499655	NA	NA	NA	NA	NA	NA	NA	NA	NA	426070	1.37817e+06	NA	NA	NA	NA	NA	NA
sp|P16949|STMN1_70_SHEAEVLK(1)QLAEK	NA	NA	NA	325098	NA	NA	NA	NA	NA	174460	530502	NA	NA	NA	NA	NA	NA	NA	NA	686190	720965	2.22723e+06	480050	53368.7	161430	79214.2	1803850	794920
sp|P16949|STMN1_104_LTHK(1)MEANKENR	2574900	700190	8388575	5258700	449652	23000250	1.28257e+07	6026550	3967925	1.9851e+06	10150100	3926725	7179850	11600500	11743500	727872	777408	1993875	1.52567e+06	10234875	3.56506e+06	32098800	5413425	379763	2790125	1889375	24504150	13249500
sp|P16949|STMN1_109_MEANK(1)ENREAQMAAK	278425	88345	1553605	633525	NA	2245475	1637925	207600	NA	50185	572965	628443	426130	519273	1561400	NA	55687.8	180510	143095	1.15404e+06	598920	2.75062e+06	613382	88076.5	459128	289590	2.4514e+06	1.19037e+06
sp|P16949|STMN1_100_MAEEK(1)LTHKMEANKENR	NA	162470	1160375	343220	NA	1.63832e+06	1251400	1229775	486202	78527.8	886810	NA	1107570	2009325	1338550	51233	NA	193220	NA	922760	637585	3220490	386767	41835.8	293678	227218	3.15653e+06	1469900
sp|P17066|HSP76_509_ITITNDK(1)GRLSK	244655	113870	1.80894e+06	808458	NA	863623	959548	1753775	691985	NA	NA	208355	2815125	1763150	249017	NA	21121	280805	NA	176513	615422	1.04796e+06	323949	27685	510268	312425	1.56321e+06	869328
sp|P17066|HSP76_514_ITITNDK(0.014)GRLSK(0.986)	1904400	1541950	7.89673e+06	4442000	NA	7.63153e+06	8354000	NA	5030600	267290	3764900	1378500	9808300	NA	6.60047e+06	540293	397787	3494750	999910	3.44777e+06	3316450	NA	1171000	435330	6225075	3778700	828310	6282800
sp|P17096|HMGA1_46_KQPPVSPGTALVGSQK(1)EPSEVPTPK	NA	NA	960520	954195	NA	635312	700712	NA	NA	NA	NA	594193	544142	1480350	NA	NA	NA	NA	NA	NA	NA	NA	263293	99548.7	167052	164102	1069910	879955
sp|P17096|HMGA1_7_SESSSK(1)SSQPLASK	273203	NA	1232870	629687	NA	1.10418e+06	1.11765e+06	225928	NA	NA	NA	969888	597252	1972950	431995	43650	NA	150295	NA	361453	173657	118950	358460	184520	280398	298395	1980590	1473900
sp|P17480|UBF1_211_TPQQLWYTHEK(0.818)K(0.18)VYLK(0.002)	NA	NA	NA	NA	NA	NA	NA	NA	NA	NA	NA	NA	NA	NA	1358250	NA	NA	NA	NA	NA	NA	137790	NA	NA	NA	NA	366630	NA
sp|P17480|UBF1_212_TPQQLWYTHEK(0.067)K(0.904)VYLK(0.029)	561900	NA	NA	NA	NA	NA	NA	NA	NA	NA	NA	NA	NA	NA	NA	NA	NA	NA	NA	NA	NA	NA	NA	269230	587515	672220	NA	NA
sp|P17509|HXB6_51_HYPAPYGPGPGQDK(1)GFATSSYYPPAGGGYGR	NA	NA	NA	NA	NA	1238215	NA	NA	NA	NA	NA	NA	NA	NA	NA	NA	NA	NA	NA	NA	NA	NA	NA	NA	NA	NA	NA	NA
sp|P17661|DESM_109_TNEK(1)VELQELNDR	NA	NA	NA	NA	NA	671097	NA	NA	378795	NA	NA	NA	548880	NA	NA	NA	NA	NA	NA	NA	NA	NA	NA	NA	NA	NA	NA	NA
sp|P17706|PTN2_312_IMTEK(1)YNGNR	108135	NA	1.35682e+06	229445	NA	NA	NA	151540	NA	NA	NA	NA	220452	373155	NA	NA	NA	NA	NA	NA	NA	NA	NA	NA	NA	NA	NA	NA
sp|P17706|PTN2_364_KATTAQK(1)VQQMK	NA	NA	922322	221865	NA	NA	NA	NA	NA	NA	NA	44199	NA	NA	NA	NA	NA	NA	NA	NA	NA	NA	NA	NA	NA	NA	NA	NA
sp|P17844|DDX5_470_EANQAINPK(1)LLQLVEDR	NA	NA	25957500	NA	NA	NA	NA	NA	NA	6413300	NA	11709000	1.07674e+07	10956300	NA	NA	NA	NA	NA	NA	NA	NA	3760900	4217900	4.31037e+06	6414350	NA	9986600
sp|P17844|DDX5_523_GYSSLLK(1)RDFGAK	1.51774e+06	NA	4044850	1.24588e+06	NA	NA	NA	NA	NA	2063050	776680	1021300	NA	NA	NA	NA	NA	NA	NA	NA	504695	1.85751e+06	510850	203220	1062630	905352	1631680	1965375
sp|P17987|TCPA_541_LHPESKDDK(1)HGSYEDAVHSGALND	NA	NA	NA	NA	NA	NA	NA	NA	NA	NA	NA	NA	NA	NA	NA	NA	NA	NA	NA	NA	NA	1517440	NA	NA	56479	1272925	NA	NA
sp|P17987|TCPA_111_NADELVK(0.235)QK(0.765)IHPTSVISGYR	NA	NA	NA	NA	NA	NA	NA	NA	NA	NA	NA	NA	NA	NA	NA	NA	NA	NA	NA	NA	NA	NA	257383	NA	560845	149065	NA	NA
sp|P18583|SON_288_SVESTSPEPSK(1)IMLVEPPVAK	NA	NA	1.21698e+06	NA	NA	NA	866690	NA	NA	NA	986802	968085	NA	2521950	NA	NA	NA	NA	NA	NA	NA	NA	NA	NA	NA	NA	NA	NA
sp|P18615|NELFE_332_K(0.937)QPMLDAATGK(0.063)SVWGSLAVQNSPK	615630	NA	3943850	4471600	NA	NA	NA	NA	NA	NA	NA	NA	4028300	6485700	11694000	419050	NA	NA	1839800	NA	NA	NA	NA	NA	NA	NA	NA	NA
sp|P18615|NELFE_342_KQPMLDAATGK(1)SVWGSLAVQNSPK	1.23329e+07	1314700	1429400	NA	636960	9519000	6.14823e+06	NA	1440195	2560400	5.70533e+06	4106775	3923000	4761400	1.07193e+07	459115	476410	3397875	1.84447e+06	4119200	900525	11616950	2196300	NA	1180930	761740	2.80543e+06	2615000
sp|P18615|NELFE_97_LK(0.784)DPEK(0.216)GPVPTFQPFQR	NA	NA	NA	NA	483605	NA	NA	NA	NA	NA	11286000	NA	7087400	NA	NA	NA	NA	NA	NA	NA	2777000	NA	NA	NA	NA	NA	NA	NA
sp|P18615|NELFE_101_LKDPEK(1)GPVPTFQPFQR	21286600	1407700	21018750	4986650	NA	7954100	5264800	NA	1570200	1395800	8228700	6321450	9.08697e+06	17924750	16291000	453315	480785	4.22723e+06	1272600	5.86233e+06	1696135	7.48137e+06	4.14587e+06	716960	2331050	1478000	6863900	8083675
sp|P18615|NELFE_66_SLSEQPVMDTATATEQAK(1)QLVK	2712700	NA	NA	NA	NA	NA	NA	NA	NA	NA	NA	NA	NA	NA	1281300	NA	NA	NA	NA	NA	NA	NA	NA	NA	NA	NA	NA	NA
sp|P18669|PGAM1_106_AETAAK(1)HGEAQVK	383362	163890	1.03203e+06	713682	NA	2838175	1556500	2149025	183885	194758	665180	716945	1510325	2688800	1579700	75012	109285	441593	NA	983658	758738	2.7136e+06	486740	77306	429022	280455	1951270	1065730
sp|P18669|PGAM1_113_HGEAQVK(1)IWRR	NA	NA	NA	NA	NA	1986925	1224325	NA	NA	NA	860663	NA	NA	NA	1176800	NA	NA	NA	NA	1175765	94585	771637	299620	NA	NA	NA	267390	NA
sp|P18669|PGAM1_251_AMEAVAAQGK(1)AKK	NA	NA	1015500	NA	NA	NA	939870	3165100	398625	124655	NA	157325	2903200	4846400	NA	NA	25015.5	NA	NA	NA	265730	2531150	406270	31118	101720	68131.5	3064100	NA
sp|P18669|PGAM1_253_AMEAVAAQGK(0.001)AK(0.983)K(0.015)	NA	NA	217025	267273	NA	1.91278e+06	328170	2.51521e+06	408702	39985	NA	174235	1.35703e+06	1830500	416893	NA	NA	109088	NA	113510	216445	1032735	158103	11257.8	87701.5	56023.5	1.06082e+06	202660
sp|P18669|PGAM1_254_AMEAVAAQGK(0.002)AK(0.015)K(0.983)	NA	259920	2308150	755300	NA	4668000	3297600	NA	NA	541005	2380200	741360	NA	NA	2431000	168195	NA	331182	339355	2644025	946337	2179030	969885	138070	682912	388200	3505020	2389225
sp|P18858|DNLI1_12_MQRSIMSFFHPK(0.996)K(0.004)	NA	NA	NA	3040150	NA	NA	NA	NA	NA	NA	NA	NA	NA	NA	NA	NA	NA	NA	NA	NA	NA	NA	NA	NA	NA	NA	NA	NA
sp|P18859|ATP5J_77_ELFK(0.773)LK(0.227)QMFGNADMNTFPTFK	NA	NA	NA	NA	NA	NA	NA	NA	NA	NA	NA	NA	NA	NA	20733000	NA	NA	NA	NA	NA	NA	NA	NA	2096700	NA	NA	166970	NA
sp|P18887|XRCC1_298_AQGAVTGK(1)PRGEGTEPR	NA	NA	721505	NA	NA	NA	NA	NA	NA	62503	NA	151605	NA	NA	699202	NA	NA	NA	NA	125440	103610	339153	NA	20234.8	NA	NA	453335	NA
sp|P18887|XRCC1_164_FHSPPDKDEAEAPSQK(1)VTVTK	1983475	226015	5849625	966065	NA	1790000	752975	864880	181730	393003	3320025	1177565	2538125	3669000	2067475	90159	78191.5	605658	269502	806128	644912	1.83579e+06	709632	147202	598462	376465	3472485	1506950
sp|P18887|XRCC1_169_VTVTK(1)LGQFR	1.41629e+06	256780	3724650	474590	NA	2029050	1.16009e+06	411563	NA	NA	3099100	942002	1685525	2461125	1898000	52588	45069.3	778325	248435	1.06136e+06	502992	1372350	477820	83566.2	302177	184823	2931980	1420550
sp|P18887|XRCC1_260_K(0.012)TPSK(0.988)PPAQLSPSVPK	405290	NA	NA	NA	NA	NA	NA	NA	NA	NA	556850	NA	NA	NA	NA	NA	NA	NA	NA	NA	NA	NA	NA	NA	NA	NA	NA	NA
sp|P19338|NUCL_96_AAATPAKK(1)TVTPAK	NA	NA	6912000	1959700	95333.2	1811425	2028300	NA	NA	595828	1536825	1.31013e+06	NA	NA	309417	113845	75531.5	855545	362782	411972	520207	2.96257e+06	879100	487557	666575	1367450	4278920	3620850
sp|P19338|NUCL_102_TVTPAK(1)AVTTPGK	716930	110876	2753075	570705	NA	NA	417718	232372	153410	30437	483550	360977	244027	1289085	493050	NA	23100	NA	108825	260970	21894	441382	134532	71540.7	218040	282628	1091405	NA
sp|P19338|NUCL_62_AAATSAK(0.993)K(0.007)VVVSPTK	858472	178692	2006875	465222	NA	205560	517442	NA	NA	33632.2	438920	357360	NA	864578	691922	NA	NA	NA	114080	418090	103550	1026900	130601	66480	310210	415725	1.1139e+06	1.00928e+06
sp|P19338|NUCL_63_AAATSAK(0.081)K(0.919)VVVSPTK	874275	192720	2298075	387720	NA	NA	NA	NA	NA	NA	595570	566530	NA	826740	461363	NA	NA	NA	NA	222475	124883	727975	53626	NA	316390	430703	1.03179e+06	NA
sp|P19338|NUCL_70_KVVVSPTK(0.988)K(0.012)VAVATPAK	1489040	NA	4027175	1.03709e+06	NA	610775	896245	253988	66478	NA	1436150	595770	332780	1768775	939295	NA	NA	434640	172762	375612	134242	1009420	199857	187863	356365	459875	NA	2462400
sp|P19338|NUCL_71_KVVVSPTK(0.033)K(0.967)VAVATPAK	398670	207630	4656700	1.0381e+06	NA	865028	1108950	772385	99667.8	141563	NA	1099800	1020600	3.33013e+06	1058290	NA	47945.5	550050	360145	646235	213053	1.61107e+06	272817	152967	443840	738360	1.78691e+06	1885625
sp|P19338|NUCL_87_AAVTPGK(0.999)K(0.001)AAATPAK	3757900	691525	8401625	2187525	NA	1685900	1569850	495105	NA	297318	1538575	1323640	NA	1530850	2.57247e+06	127724	87870.3	1.07654e+06	362334	1089540	606532	2.33886e+06	492248	343207	889980	1260700	4654525	3687300
sp|P19338|NUCL_124_ALVATPGK(0.992)K(0.008)GAAIPAK	453028	102566	2676750	414988	NA	NA	NA	657568	61365	NA	NA	193625	769730	3257675	NA	NA	NA	NA	NA	NA	NA	558200	NA	NA	NA	NA	1029900	NA
sp|P19338|NUCL_125_ALVATPGK(0.092)K(0.907)GAAIPAK(0.002)	488233	102566	NA	NA	NA	NA	NA	NA	NA	44840.2	NA	244890	753835	NA	NA	NA	NA	NA	NA	NA	91344	488275	135360	40288	NA	118653	1206565	439155
sp|P19338|NUCL_109_AVTTPGK(0.994)K(0.005)GATPGK	5531100	1293925	5921175	NA	NA	1768200	3.22547e+06	NA	NA	748888	NA	1879550	NA	NA	4.05193e+06	NA	163112	1.34883e+06	1009400	2.37387e+06	517132	3.8937e+06	541485	NA	663747	774882	3877670	4659200
sp|P19338|NUCL_110_AVTTPGK(0.001)K(0.999)GATPGK	948758	208182	4068025	880520	NA	594950	655862	NA	NA	107752	306658	495062	NA	NA	242610	NA	19372.5	220400	65388.8	136910	81496.5	588964	199880	155971	236692	337932	932918	814735
sp|P19338|NUCL_116_GATPGK(1)ALVATPGKK	1.14234e+06	275855	4063500	1.23622e+06	NA	632722	935972	457065	121222	79860.2	1.04521e+06	935638	538192	2537750	814860	54418	49872	428090	174305	443335	256598	185100	380787	176860	475378	600370	2161095	2116250
sp|P19338|NUCL_220_GK(0.002)K(0.997)AAK(0.002)VVPVK	12327000	2.83617e+06	10001000	5276700	215222	4248600	4876800	NA	NA	1325050	3749950	2410750	NA	NA	6216200	260175	138233	3112900	872175	NA	642570	4027150	1684400	643400	1037800	2471600	NA	4863900
sp|P19338|NUCL_223_KAAK(1)VVPVK	1.21821e+06	399635	2268200	NA	NA	309605	853020	NA	NA	NA	400025	544280	NA	NA	1.1459e+06	NA	21079	263170	NA	482765	249977	762994	153640	125430	352290	554195	2.1035e+06	2223250
sp|P19338|NUCL_477_GQNQDYRGGK(1)NSTWSGESK	507112	NA	613997	NA	NA	NA	NA	NA	NA	NA	NA	216600	NA	NA	345768	NA	NA	NA	NA	NA	NA	43180	133027	89061.7	117230	131717	259695	NA
sp|P19338|NUCL_79_VAVATPAK(0.996)K(0.004)AAVTPGK	2.45887e+06	394410	12121550	1530580	NA	1059750	NA	1807400	NA	110970	NA	787383	1.0167e+06	2748325	928100	NA	51026.5	NA	NA	NA	615407	1538500	101870	151020	429550	479768	3.55205e+06	1896575
sp|P19338|NUCL_9_LAK(0.01)AGK(0.99)NQGDPK	1.46927e+06	230228	1362750	595105	NA	NA	NA	225442	15866.5	NA	NA	590460	472257	1323725	599270	NA	124830	NA	NA	248770	186257	499912	193939	83496.7	308863	424518	1605450	974098
sp|P19532|TFE3_178_EVLK(1)VQTHLENPTR	3031360	511582	5154800	1.70144e+06	NA	6766250	3035075	3746800	1.15781e+06	570830	4316725	2112900	6554675	5203400	5.16003e+06	NA	492892	1662925	298702	2925625	2.19356e+06	4678355	1.51736e+06	185063	2046900	744605	5185725	2832450
sp|P19634|SL9A1_612_IPSAVSTVSMQNIHPK(1)SLPSER	NA	NA	NA	NA	NA	NA	NA	NA	NA	NA	NA	NA	1050955	NA	NA	NA	NA	NA	NA	NA	NA	NA	NA	NA	NA	NA	NA	NA
sp|P19634|SL9A1_579_SKEPQLIAFYHK(0.998)MEMK(0.002)	NA	NA	NA	NA	NA	NA	NA	NA	NA	NA	NA	NA	4489750	NA	NA	NA	NA	NA	NA	NA	NA	NA	NA	NA	NA	NA	NA	NA
sp|P20042|IF2B_190_VFNIMREK(1)NPDMVAGEK	NA	NA	NA	NA	NA	1170680	NA	NA	NA	NA	NA	NA	NA	NA	NA	NA	NA	NA	NA	NA	NA	NA	NA	NA	NA	NA	NA	NA
sp|P20290|BTF3_54_ETIMNQEK(1)LAKLQAQVR	NA	NA	2.66753e+06	1.47532e+06	NA	6940325	10507700	890550	1758000	187105	1035905	999360	NA	2488700	2.04717e+06	91247	129010	NA	178135	1061010	767905	7.34835e+06	426242	113395	691877	414870	3.84812e+06	2810375
sp|P20290|BTF3_57_ETIMNQEKLAK(1)LQAQVR	NA	NA	NA	NA	NA	2489500	4543275	NA	621005	NA	NA	NA	NA	NA	934060	NA	NA	NA	NA	629810	162710	3758575	177935	34233	NA	113270	2056180	1.4199e+06
sp|P20290|BTF3_171_RLAEALPK(1)QSVDGK	299970	666002	1630590	2378000	NA	4563075	10226350	2338750	4.00913e+06	158732	2493725	1395175	865695	2283900	1729800	199170	106403	NA	621005	1702450	781655	7801850	681025	247595	533685	904455	3.84304e+06	4161075
sp|P20700|LMNB1_271_LYKEELEQTYHAK(1)LENAR	NA	NA	NA	NA	529860	2591250	NA	NA	NA	NA	NA	NA	NA	NA	NA	NA	NA	NA	NA	NA	NA	1.93653e+06	NA	NA	NA	NA	NA	NA
sp|P20810|ICAL_261_EESTEVLK(1)AQSAGTVR	NA	NA	NA	NA	NA	2016800	643073	NA	178675	NA	NA	NA	NA	NA	4322500	NA	NA	NA	NA	752425	NA	2148900	290385	NA	NA	NA	263200	NA
sp|P20810|ICAL_313_QAEPELDLRSIK(0.999)EVDEAK(0.001)	NA	NA	NA	NA	NA	NA	NA	NA	NA	NA	NA	NA	NA	NA	1403650	NA	NA	NA	NA	NA	NA	NA	NA	NA	NA	NA	NA	NA
sp|P20810|ICAL_43_SQSTK(1)LSVVHEK	NA	NA	NA	NA	NA	1123550	830485	361610	219118	93514.2	NA	228190	612885	774283	1426450	NA	62825	146910	NA	369484	537633	1.89287e+06	211870	NA	137270	81198.2	822180	596570
sp|P20962|PTMS_95_AAEEEDEADPK(0.094)RQK(0.906)TENGASA	171236	58616.8	272892	NA	NA	NA	NA	NA	NA	55884	NA	319290	NA	NA	203150	NA	NA	NA	NA	NA	28464	190136	111360	NA	NA	NA	121600	NA
sp|P20962|PTMS_4_SEK(1)SVEAAAELSAK	NA	NA	NA	NA	NA	NA	NA	NA	NA	221005	NA	NA	NA	NA	NA	NA	NA	NA	NA	NA	NA	NA	NA	NA	NA	NA	NA	NA
sp|P20962|PTMS_15_SVEAAAELSAK(1)DLKEK	NA	NA	4071050	1646000	NA	2575100	1740225	NA	NA	NA	1965750	NA	NA	NA	2812100	NA	NA	1.28973e+06	504220	2.36597e+06	NA	2412480	664573	129280	536350	448632	6.51007e+06	945420
sp|P21333|FLNA_916_LDVQFSGLTK(1)GDAVR	5.05703e+06	4156295	6059650	15377250	496302	25375000	33960500	45157500	20703250	1.02906e+06	8405925	7197325	1.36587e+07	16891250	19941250	1.96677e+06	2587450	3615925	3897125	15873975	25447750	39359500	6.31277e+06	1.86358e+06	14091750	8041875	39794925	29803500
sp|P21333|FLNA_1824_VAQPTITDNK(1)DGTVTVR	NA	NA	NA	NA	NA	1203040	515670	468860	240417	42099	NA	NA	NA	NA	632930	NA	NA	NA	NA	349810	797580	1125430	159654	NA	NA	109730	NA	523450
sp|P21675|TAF1_1327_IVLGK(1)QLIESADEVR	NA	NA	2030025	NA	NA	NA	NA	NA	NA	NA	NA	NA	NA	NA	NA	NA	NA	NA	NA	NA	NA	NA	NA	NA	NA	NA	NA	NA
sp|P21675|TAF1_1534_MMAVPDSWPFHHPVNK(0.917)K(0.082)FVPDYYK(0.001)	1485300	NA	4350475	1640700	NA	NA	NA	NA	NA	NA	NA	572365	NA	NA	NA	NA	NA	NA	NA	NA	NA	NA	NA	NA	NA	NA	NA	NA
sp|P21675|TAF1_1535_MMAVPDSWPFHHPVNK(0.06)K(0.921)FVPDYYK(0.019)	NA	NA	19233500	4733750	NA	NA	NA	NA	NA	NA	NA	NA	NA	NA	NA	NA	NA	NA	NA	NA	NA	NA	1130400	NA	872205	1214900	NA	NA
sp|P21675|TAF1_1322_TVIHNDNEELIK(0.008)VEGTK(0.992)IVLGK	2091730	NA	NA	NA	NA	NA	NA	NA	NA	NA	NA	NA	NA	NA	NA	NA	NA	NA	NA	NA	NA	NA	NA	NA	NA	NA	NA	NA
sp|P22061|PIMT_4_AWK(1)SGGASHSELIHNLR	NA	NA	4677675	NA	NA	5603950	4058625	4283400	1.81567e+06	NA	NA	1484300	4318850	5438600	2796725	207210	NA	722035	NA	2.55817e+06	2470875	5.77986e+06	1.08091e+06	161730	1319200	584122	6.24218e+06	4.16633e+06
sp|P22061|PIMT_204_LQDGSIK(0.766)MK(0.234)PLMGVIYVPLTDKEK	NA	NA	NA	NA	NA	1.82425e+06	NA	NA	NA	NA	NA	NA	NA	NA	NA	NA	NA	NA	NA	NA	NA	NA	NA	NA	NA	NA	NA	NA
sp|P22061|PIMT_206_LQDGSIK(0.053)MK(0.947)PLMGVIYVPLTDKEK	NA	NA	NA	NA	NA	16535050	NA	NA	NA	NA	NA	NA	NA	NA	NA	NA	NA	NA	NA	NA	NA	NA	NA	NA	NA	NA	NA	NA
sp|P22061|PIMT_221_MKPLMGVIYVPLTDK(0.21)EK(0.79)QWSR	NA	NA	NA	NA	NA	21989000	11053200	7270500	NA	NA	NA	NA	NA	13583750	9785700	NA	NA	NA	NA	NA	NA	23925000	843880	938930	NA	NA	7936150	NA
sp|P22087|FBRL_320_DHAVVVGVYRPPPK(0.026)VK(0.974)N	NA	NA	747435	NA	NA	NA	NA	NA	NA	NA	NA	NA	NA	NA	NA	NA	NA	NA	NA	NA	NA	NA	NA	NA	NA	NA	NA	NA
sp|P22087|FBRL_109_GKEDALVTK(1)NLVPGESVYGEK	NA	NA	NA	NA	NA	NA	NA	3343600	3528100	NA	NA	NA	NA	NA	NA	NA	NA	NA	NA	NA	NA	NA	NA	NA	NA	NA	290140	NA
sp|P22102|PUR2_438_SLTYK(1)ESGVDIAAGNMLVK	NA	NA	NA	NA	NA	3112500	1773500	NA	809040	138960	NA	NA	NA	NA	NA	NA	NA	NA	NA	NA	488070	3.34857e+06	NA	NA	NA	NA	242770	NA
sp|P22234|PUR6_228_SQQKDK(1)QSYRDLK	NA	NA	NA	332572	NA	1448450	1026185	NA	NA	NA	NA	NA	NA	NA	428150	NA	NA	NA	NA	581088	224850	2.15093e+06	175429	21052	198255	131892	593750	538742
sp|P22234|PUR6_235_QSYRDLK(1)EVTPEGLQMVK	NA	NA	1.31315e+06	1.54932e+06	NA	NA	NA	2.86417e+06	2924675	NA	2201425	938780	1626450	2102125	3143550	77184	519455	NA	547222	6005600	1624825	9481475	1.07813e+06	221615	941040	601345	6244000	4927950
sp|P22234|PUR6_47_DQITAGNAARK(0.999)NHLEGK(0.001)	NA	NA	822287	NA	NA	4841550	2.57537e+06	1.43583e+06	596015	325300	811060	529890	872200	1249750	1057090	NA	NA	NA	NA	1200900	756145	3678000	455155	NA	326250	244702	1.63208e+06	NA
sp|P22234|PUR6_53_DQITAGNAARK(0.025)NHLEGK(0.975)	213125	134575	366560	NA	NA	4162200	2841000	1226100	740125	147650	821107	277160	NA	NA	1431500	91674.2	167250	253190	183123	1104860	791430	2302530	656680	NA	448900	NA	NA	1273100
sp|P22234|PUR6_19_LYEGK(0.239)TK(0.761)EVYELLDSPGK	NA	NA	NA	NA	NA	1211250	916190	NA	NA	104020	NA	NA	NA	NA	NA	NA	NA	NA	NA	NA	350340	1.23119e+06	NA	NA	NA	NA	191290	NA
sp|P22234|PUR6_30_TKEVYELLDSPGK(1)VLLQSK	NA	NA	673910	1229600	NA	9391950	5423925	2704725	3280550	534033	NA	1783900	1973525	3703575	2823225	NA	NA	448290	NA	2488400	2206470	7379110	909142	1.1551e+06	955632	475977	3.58067e+06	2431575
sp|P22234|PUR6_36_VLLQSK(1)DQITAGNAAR	NA	NA	NA	NA	NA	NA	NA	NA	731050	NA	NA	NA	NA	NA	NA	NA	NA	NA	NA	NA	NA	NA	NA	NA	NA	NA	NA	NA
sp|P22392|NDKB_49_ASEEHLK(1)QHYIDLK	NA	NA	3736900	1747800	NA	NA	NA	2482000	NA	NA	NA	1204485	1755675	3722600	NA	NA	NA	NA	NA	2886600	NA	10235000	NA	NA	888302	668050	NA	NA
sp|P22392|NDKB_56_QHYIDLK(1)DRPFFPGLVK	1033600	NA	5558675	3269250	NA	2424300	2.37323e+06	1229850	1714675	290355	1338225	1.77607e+06	2388800	2731900	3651700	NA	204050	593137	NA	3259050	2238415	10751450	1123350	86879.7	1674600	1450150	9032630	5133850
sp|P22626|ROA2_104_EESGK(1)PGAHVTVK	NA	NA	NA	NA	NA	NA	NA	NA	NA	NA	NA	NA	1482150	692930	NA	NA	NA	NA	NA	NA	NA	NA	NA	NA	NA	NA	NA	NA
sp|P22626|ROA2_3_MEK(1)TLETVPLER	NA	NA	1513665	1248700	NA	NA	NA	NA	NA	NA	NA	2.42933e+06	4273650	5774825	NA	NA	NA	NA	NA	NA	NA	NA	NA	203870	652640	716540	NA	NA
sp|P23193|TCEA1_117_EESTSSGNVSNRK(1)DETNAR	NA	NA	430832	NA	NA	NA	NA	80046	NA	NA	NA	240590	201838	598472	NA	NA	NA	NA	NA	NA	NA	NA	149515	23281	45816	54258.5	576100	NA
sp|P23193|TCEA1_242_KNLTK(1)EAIREHQMAK	NA	NA	NA	NA	NA	847398	NA	NA	NA	NA	NA	NA	NA	NA	794878	NA	NA	414390	NA	459340	NA	38747	297785	25873.3	NA	127714	1532175	NA
sp|P23246|SFPQ_217_MPGGPK(1)PGGGPGLSTPGGHPKPPHR	NA	NA	5.06837e+06	671700	NA	NA	NA	524500	NA	NA	NA	768255	2017925	4493800	NA	NA	NA	NA	NA	NA	NA	NA	247686	NA	438120	405988	2242500	NA
sp|P23381|SYWC_47_MLVSLK(1)MSYK	NA	NA	NA	NA	NA	873720	NA	NA	NA	NA	NA	NA	NA	NA	NA	NA	NA	NA	NA	NA	NA	1193545	NA	NA	NA	NA	NA	NA
sp|P23511|NFYA_270_IPLPGAEMLEEEPLYVNAK(1)QYHR	1838300	NA	3508525	NA	NA	869300	NA	NA	NA	NA	925355	1165030	NA	NA	2045200	NA	NA	NA	NA	NA	NA	NA	214855	NA	NA	NA	NA	NA
sp|P23528|COF1_121_MIYASSK(1)DAIK	NA	NA	NA	NA	NA	NA	NA	NA	NA	NA	NA	NA	NA	NA	NA	NA	NA	NA	NA	NA	379010	NA	NA	NA	NA	NA	NA	NA
sp|P23528|COF1_19_VFNDMK(0.999)VRK(0.001)SSTPEEVK	NA	NA	2.29337e+06	834490	NA	3629700	NA	NA	NA	NA	NA	180180	NA	NA	NA	NA	NA	NA	NA	NA	NA	NA	522037	NA	514417	155752	NA	NA
sp|P23528|COF1_22_VFNDMKVRK(0.999)SSTPEEVK	NA	NA	1944400	NA	NA	NA	NA	709420	NA	226792	609445	NA	935615	1978435	1375200	NA	NA	NA	NA	NA	981800	2804500	728493	44857.3	463560	236458	2.33166e+06	898070
sp|P23588|IF4B_365_AASIFGGAK(1)PVDTAAR	259227	246510	1.36727e+06	1.54318e+06	NA	4586650	2857450	1524500	919295	400207	1237270	614803	1676175	2375725	1800350	NA	216528	NA	198092	1075160	805260	2.83957e+06	756835	141820	419930	291198	2.25942e+06	1795325
sp|P23588|IF4B_592_FSSASK(1)YAALSVDGEDENEGEDYAE	NA	NA	NA	NA	NA	2.08287e+06	1618825	NA	NA	NA	NA	702000	NA	NA	897025	NA	NA	NA	NA	NA	NA	NA	NA	NA	NA	NA	NA	NA
sp|P23588|IF4B_333_GPPQRPK(1)LNLKPR	NA	NA	NA	NA	NA	1135000	NA	869318	216512	NA	NA	NA	693780	1.16942e+06	NA	NA	NA	NA	NA	NA	NA	NA	NA	NA	NA	NA	NA	NA
sp|P23588|IF4B_586_KPEENPASK(1)FSSASK	NA	NA	NA	NA	NA	2750325	1912775	1690700	1106800	466590	NA	680650	1241050	4402800	NA	108498	NA	NA	NA	NA	1142840	5.14447e+06	701390	154822	556965	399657	2207445	1877775
sp|P23588|IF4B_386_LQK(0.021)EQEK(0.979)LQRQLDEPK(0.001)	NA	NA	NA	NA	NA	NA	NA	NA	NA	NA	NA	NA	NA	NA	NA	NA	NA	NA	NA	NA	282300	1102400	NA	NA	NA	NA	NA	NA
sp|P23588|IF4B_395_QLDEPK(1)LERRPR	267000	257390	1930600	2.57273e+06	NA	3752425	2511500	4715850	772970	332545	3055000	938420	4501150	8251775	2990400	137369	369890	426572	536695	2522125	1967295	8967275	866848	97958	895005	630008	5726550	3792350
sp|P23588|IF4B_13_NK(0.062)K(0.062)GK(0.877)TISLTDFLAEDGGTGGGSTYVSK	NA	NA	NA	NA	NA	NA	NA	NA	715072	NA	NA	835170	NA	NA	NA	NA	NA	NA	NA	NA	436740	3367100	NA	NA	NA	NA	NA	NA
sp|P23588|IF4B_194_NRDSDK(1)TDTDWR	NA	NA	NA	NA	NA	NA	NA	NA	NA	16031	NA	NA	NA	NA	NA	NA	NA	NA	NA	NA	146980	824900	NA	NA	NA	NA	NA	NA
sp|P23588|IF4B_511_SQSSDTEQQSPTSGGGK(1)VAPAQPSEEGPGR	180190	147690	429623	773325	NA	1823450	1431400	1555425	432782	84397.5	972708	586178	1.3277e+06	2672375	723020	92150	196460	NA	237340	441040	564702	2.93065e+06	615310	95327	369862	265395	955512	1165695
sp|Q15836|VAMP3_35_VNVDK(1)VLERDQK	799348	847520	NA	4.08597e+06	NA	10551725	7908000	2887450	2710500	844710	3.32993e+06	2.16917e+06	NA	6959400	3644225	NA	417590	1.02065e+06	NA	6985275	2961660	18031435	5663975	1517585	2814825	2.33667e+06	13264025	9973925
sp|P24534|EF1B_189_KAKK(1)PALVAK	49699.3	89355.2	361883	332840	NA	945785	847622	NA	NA	67731	NA	85536.5	NA	NA	716728	54545	NA	113992	NA	658317	302375	1.46828e+06	248065	33854.7	187400	154202	1.39653e+06	556393
sp|P24534|EF1B_176_SIQADGLVWGSSK(1)LVPVGYGIK	NA	NA	NA	NA	NA	23416500	NA	NA	NA	NA	NA	NA	NA	NA	NA	NA	NA	NA	NA	NA	NA	NA	NA	560590	NA	NA	3170000	NA
sp|P24752|THIL_83_AGIPK(0.774)EEVK(0.226)EAYMGNVLQGGEGQAPTR	NA	NA	NA	NA	NA	NA	NA	NA	925230	NA	NA	NA	NA	NA	NA	NA	NA	NA	NA	NA	NA	NA	NA	NA	NA	NA	NA	NA
sp|P25098|ARBK1_677_SPVVELSK(1)VPLVQR	NA	NA	NA	NA	NA	1467175	1467900	NA	NA	319700	NA	312030	NA	NA	982975	NA	149745	102700	NA	674658	931962	2.61451e+06	NA	NA	NA	NA	1363205	1185500
sp|P25205|MCM3_435_VTIAK(1)AGIHAR	NA	NA	2021675	NA	NA	NA	NA	NA	NA	NA	NA	NA	NA	NA	NA	NA	NA	NA	NA	NA	NA	NA	NA	NA	NA	NA	NA	NA
sp|P25490|TYY1_208_KWEQK(1)QVQIK	1.01509e+06	140166	3302825	634322	NA	1386900	1336050	203028	152222	54534	809100	832732	988117	2188325	1559150	44170.5	37177	346313	141610	824315	279719	1758095	529717	39650.5	437310	213990	2.0755e+06	1831625
sp|P25685|DNJB1_195_RLNPDGK(1)SIRNEDK	2.16706e+06	NA	11698275	9297800	393582	12625025	14832250	2181600	550102	344290	8086925	4248450	3121225	7526050	1.70427e+06	727762	589408	2.30508e+06	1.28787e+06	10536075	3083900	35683450	3758150	375380	3587625	4618025	14290810	13540250
sp|P25685|DNJB1_202_LNPDGK(0.001)SIRNEDK(0.999)	4012000	2543800	15774000	NA	NA	14892500	15014500	NA	NA	759145	9372625	6336700	NA	NA	10630375	831700	835383	3515700	1.96847e+06	13503500	4630375	47445950	3240550	1052300	4529950	5964300	24569375	17011750
sp|P26196|DDX6_26_GPVK(1)PTGGPGGGGTQTQQQMNQLK	NA	NA	NA	NA	NA	NA	NA	259097	117096	NA	NA	NA	317765	701202	NA	NA	NA	NA	NA	NA	NA	NA	NA	NA	NA	NA	NA	NA
sp|P26358|DNMT1_250_SQTK(1)EPTPK	NA	NA	268338	101640	NA	NA	NA	NA	NA	NA	NA	101718	NA	NA	1001040	NA	NA	NA	NA	80607	27356	195120	43966.2	14906	40534.3	32725.5	203915	NA
sp|P26358|DNMT1_88_SLLNK(1)DLSLENGAHAYNR	847325	NA	NA	NA	NA	2.87217e+06	1862175	NA	593057	NA	NA	495940	NA	NA	2309050	95061	NA	807555	NA	1.08575e+06	NA	NA	NA	196983	NA	NA	1738945	NA
sp|P26373|RL13_211_EAAEQDVEKKK(1)	NA	NA	NA	144150	NA	NA	NA	292020	48892.8	NA	NA	61688	NA	707090	NA	NA	NA	NA	NA	NA	NA	410693	NA	NA	NA	NA	281530	NA
sp|P26373|RL13_123_EYRSK(1)LILFPR	NA	NA	NA	NA	NA	NA	NA	825118	824872	NA	NA	NA	NA	NA	NA	NA	NA	NA	NA	NA	NA	NA	NA	NA	NA	NA	NA	NA
sp|P26373|RL13_118_STESLQANVQRLK(1)EYR	567530	NA	NA	NA	NA	NA	NA	723838	1432325	NA	NA	NA	NA	NA	NA	NA	30821	NA	NA	NA	NA	NA	NA	NA	NA	NA	NA	NA
sp|P26639|SYTC_12_ASSPSGK(1)MGGEEKPIGAGEEK	NA	NA	399460	429557	NA	2167975	1805300	1385850	377645	157907	NA	280430	770580	1897325	867217	NA	NA	NA	NA	534247	535613	2.57233e+06	497722	95817.7	326525	184660	1970050	1.51607e+06
sp|P26640|SYVC_1230_AASGYPVK(1)VPLEVQEADEAK	NA	NA	NA	NA	NA	NA	NA	NA	512192	NA	NA	NA	NA	NA	NA	NA	NA	NA	NA	NA	434730	2664900	NA	NA	NA	NA	NA	NA
sp|P26640|SYVC_250_FQQK(0.966)QK(0.034)IQQQQPPPGEK	159026	99403	1018700	551535	NA	934500	NA	NA	NA	188883	NA	161020	NA	NA	457885	47932	82572	94258	NA	490710	209887	NA	379943	90460.5	277382	190770	686795	745720
sp|P26640|SYVC_252_FQQK(0.016)QK(0.984)IQQQQPPPGEK	153915	129622	742602	582285	NA	892710	1115450	NA	NA	113060	393968	163820	NA	NA	455335	47932	90830	NA	NA	323153	224987	1232425	324570	63540	264850	201603	703128	696842
sp|P26640|SYVC_229_PLSHQPGPEAPALPK(1)TAAQLK	NA	NA	1387310	1105800	NA	1512450	NA	NA	NA	NA	NA	528990	NA	NA	NA	NA	67167	NA	NA	NA	NA	4.56577e+06	472333	124295	283138	254915	2043000	1.15628e+06
sp|P26640|SYVC_235_PLSHQPGPEAPALPK(0.079)TAAQLK(0.921)	NA	NA	NA	NA	NA	NA	NA	473220	287687	NA	NA	NA	NA	NA	NA	NA	NA	NA	NA	NA	NA	NA	NA	NA	NA	NA	NA	NA
sp|P26641|EF1G_219_MAQFDAK(0.989)K(0.011)FAETQPK	NA	223070	NA	NA	NA	2229350	1416300	NA	391030	NA	NA	441595	NA	NA	995065	NA	NA	NA	NA	807920	397185	4366450	399680	NA	338593	NA	1.57264e+06	NA
sp|P26641|EF1G_220_MAQFDAK(0.013)K(0.987)FAETQPK	NA	NA	758000	NA	NA	NA	1326800	818047	474975	NA	NA	441595	814343	1.18716e+06	NA	NA	NA	NA	NA	NA	800890	4393100	386927	63320.3	378170	229100	3365800	1.15234e+06
sp|P27348|1433T_74_TDTSDK(1)KLQLIK	548563	294053	1038500	656543	NA	2114975	1211500	1.28693e+06	628280	59195	660157	1.006e+06	NA	NA	1.60934e+06	96793	134620	511440	NA	1.37077e+06	1.11448e+06	3237735	320655	67975.2	382875	267700	3.3323e+06	2433800
sp|P27348|1433T_75_TDTSDK(0.148)K(0.852)LQLIK	NA	NA	NA	NA	NA	NA	1320800	NA	NA	NA	NA	NA	NA	NA	NA	NA	NA	NA	NA	NA	NA	NA	NA	NA	NA	371570	NA	NA
sp|P27352|IF_109_DPGDK(1)VSILQR	NA	NA	NA	NA	NA	NA	NA	NA	NA	NA	NA	NA	NA	NA	NA	NA	NA	NA	NA	NA	NA	NA	361033	NA	NA	NA	NA	NA
sp|P27448|MARK3_454_K(0.782)SSGSAVGGK(0.218)GIAPASPMLGNASNPNK	NA	NA	NA	NA	NA	NA	NA	NA	325347	NA	NA	NA	NA	NA	NA	NA	NA	NA	NA	NA	NA	NA	NA	NA	NA	NA	NA	NA
sp|P27448|MARK3_463_SSGSAVGGK(1)GIAPASPMLGNASNPNK	NA	NA	NA	NA	NA	NA	NA	NA	NA	NA	NA	NA	NA	NA	NA	NA	NA	NA	NA	NA	238140	833730	NA	NA	NA	NA	NA	NA
sp|P27448|MARK3_404_VRPSSDLNNSTGQSPHHK(1)VQR	NA	NA	NA	142655	NA	NA	NA	726675	113160	NA	NA	NA	294497	497008	179380	NA	NA	NA	NA	NA	26153	576723	12047.5	NA	168115	83729.7	383287	157450
sp|P27540|ARNT_240_ILDLK(1)TGTVK	NA	NA	NA	NA	NA	782792	NA	NA	NA	NA	NA	NA	NA	NA	NA	NA	NA	850078	NA	190920	NA	390010	NA	NA	435310	88991	NA	NA
sp|P27540|ARNT_128_KPDK(1)LTILR	1117820	NA	3273125	561850	NA	1983300	NA	259265	178320	NA	NA	794277	1411450	1587675	NA	NA	NA	1307250	136067	1430200	607677	NA	623667	73477	537175	232780	1882750	NA
sp|P27694|RFA1_163_AYGASK(1)TFGK	692040	NA	3084700	1.01324e+06	NA	NA	NA	554592	203590	209214	998440	1214480	2501925	3675625	NA	NA	NA	NA	NA	NA	394830	1138500	524640	105584	275452	267507	4030700	NA
sp|P27694|RFA1_167_TFGK(1)AAGPSLSHTSGGTQSK	4934675	959772	24560500	6097675	555522	4193400	4460425	2581300	1012305	937600	7178400	6979700	14894750	23740500	14268500	424433	347318	3924225	1.00684e+06	7873075	1.70057e+06	6.3001e+06	2364075	598597	2033700	1647075	13709900	8413800
sp|P27694|RFA1_267_IANK(1)QFTAVK	4075225	NA	19201250	4.87523e+06	609302	NA	NA	3734150	NA	NA	3706850	5628500	10702975	18479000	NA	385287	771337	5487850	812357	NA	3.17125e+06	3700575	1.55734e+06	411160	2.16387e+06	1.13671e+06	18330665	16686750
sp|P27694|RFA1_379_QPVLAIK(1)GAR	NA	NA	NA	NA	NA	NA	NA	NA	NA	NA	NA	NA	NA	NA	NA	NA	NA	NA	NA	NA	NA	684215	NA	NA	NA	NA	1144030	NA
sp|P27694|RFA1_331_SYEDATK(1)ITVR	391005	NA	1.00508e+06	NA	NA	NA	NA	NA	NA	NA	NA	236215	816895	448625	676012	NA	NA	NA	NA	299730	NA	NA	160476	NA	252000	111468	751878	NA
sp|P27816|MAP4_361_ASPIK(1)MDLAPSK	NA	NA	NA	NA	NA	1191450	NA	948690	NA	NA	NA	NA	587440	1.06037e+06	318643	NA	NA	NA	NA	NA	428020	214510	246600	NA	NA	64006	886850	248830
sp|P27816|MAP4_368_MDLAPSK(1)DMGPPKENK	NA	NA	NA	NA	NA	1465850	913378	NA	NA	NA	NA	NA	NA	NA	713110	42066	NA	NA	NA	NA	761677	2088710	375380	64641.5	218482	98641.8	1363040	836858
sp|P27816|MAP4_269_DMALATK(1)TEVALAK	NA	NA	NA	NA	NA	4684425	2.90113e+06	NA	NA	NA	NA	524445	NA	NA	NA	126038	108732	182225	307163	1.64037e+06	1479365	5.25508e+06	271440	157096	375780	240378	1.72966e+06	NA
sp|P27816|MAP4_490_DMAQLPETEIAPAK(1)DVAPSTVK	NA	NA	NA	NA	NA	NA	NA	1253900	517858	NA	NA	NA	NA	NA	NA	NA	NA	NA	NA	NA	640777	2.33532e+06	129050	NA	NA	NA	1.07917e+06	NA
sp|P27816|MAP4_318_EVALVK(1)DVRWPTETDVSSAK	NA	NA	2100900	929480	NA	NA	NA	2378975	1286875	NA	1.1559e+06	327970	1122100	2527050	1.19992e+06	NA	NA	NA	288020	1132345	890975	4016560	491958	118421	519342	277015	2.08116e+06	1644400
sp|P27816|MAP4_332_WPTETDVSSAK(1)NVVLPTETEVAPAK	NA	403850	NA	1371800	NA	3227675	2549075	2967700	1994550	210665	1204125	619893	1963600	3.25263e+06	1219685	NA	194543	308590	396015	NA	1300905	5678575	862948	287870	745280	353237	1.32334e+06	1459650
sp|P27816|MAP4_976_K(0.036)PESNAVTK(0.964)TAGPIASAQK	NA	NA	NA	NA	NA	NA	NA	NA	NA	NA	NA	NA	NA	NA	NA	NA	NA	NA	NA	NA	NA	NA	NA	NA	NA	NA	577040	NA
sp|P27816|MAP4_346_NVVLPTETEVAPAK(0.998)DVTLLK(0.002)	NA	NA	NA	NA	NA	2260150	548430	NA	NA	513830	NA	NA	NA	NA	NA	NA	NA	NA	NA	NA	NA	3246350	554455	163430	NA	NA	NA	NA
sp|P27816|MAP4_769_PSILPSK(1)DVKPKPIADAK	NA	299225	1.25716e+06	1.13987e+06	NA	1637725	2421325	1979800	1588075	72421.2	NA	435950	801080	1387725	1.26502e+06	88021	62008.5	190620	NA	916075	666809	3.61902e+06	325847	110502	327337	261957	3.79197e+06	1865275
sp|P27816|MAP4_991_QPAGK(1)VQIVSK	NA	NA	755375	1052995	NA	NA	NA	1.47737e+06	1125200	NA	1.07163e+06	434925	1479925	2.37173e+06	NA	NA	132370	NA	125423	NA	501495	4.58488e+06	418090	131375	564700	316222	3624300	2676075
sp|P27816|MAP4_997_VQIVSK(0.825)K(0.174)VSYSHIQSK(0.001)	NA	NA	NA	NA	NA	NA	1.19201e+06	NA	NA	51467	NA	NA	NA	NA	NA	47761	NA	NA	NA	NA	NA	2.16557e+06	NA	NA	NA	NA	NA	NA
sp|P27816|MAP4_809_STQTVAK(1)TTTAAAVASTGPSSR	NA	NA	NA	NA	NA	860760	885082	543575	534918	24299	NA	153120	NA	586620	NA	NA	NA	NA	NA	NA	162190	1.74157e+06	216670	49296.7	154870	102718	929945	NA
sp|P27816|MAP4_560_TEAPLAK(1)DGVLTLANNVTPAK	NA	NA	NA	NA	NA	NA	NA	2083800	865923	NA	NA	NA	NA	NA	NA	NA	NA	NA	NA	NA	NA	NA	539690	NA	NA	NA	NA	NA
sp|P27816|MAP4_726_TQPTSLPK(1)QPAPTTIGGLNK	NA	NA	NA	NA	NA	1248900	980133	1339515	784602	NA	NA	NA	NA	NA	NA	NA	NA	NA	NA	NA	397490	1700735	233520	81877.7	NA	154030	1541895	NA
sp|P27816|MAP4_998_VQIVSK(0.027)K(0.973)VSYSHIQSK	NA	NA	NA	NA	NA	538517	578290	NA	NA	NA	NA	NA	NA	NA	NA	NA	NA	NA	NA	NA	NA	714315	50498	NA	NA	NA	NA	NA
sp|P28340|DPOD1_897_AASDYAGK(1)QAHVELAER	575712	NA	NA	NA	NA	NA	NA	NA	NA	NA	NA	NA	NA	NA	NA	NA	NA	NA	NA	NA	NA	NA	NA	NA	NA	NA	NA	NA
sp|P28715|ERCC5_293_RVVSEDTSHYILIK(1)GIQAK	1.61547e+06	NA	NA	NA	NA	NA	NA	NA	NA	NA	NA	NA	NA	NA	827275	NA	NA	NA	NA	706808	NA	NA	479897	NA	NA	94728.5	NA	NA
sp|P29083|T2EA_242_EAWATK(1)GPSYEDLYTQNVVINMDDQEDLHR	3743450	NA	NA	NA	NA	NA	NA	NA	NA	NA	NA	1965600	NA	3097000	2.77603e+06	NA	NA	NA	NA	NA	NA	NA	993230	NA	530538	420060	2035900	NA
sp|P29084|T2EB_291_DYSDITSSK(1)	1.32785e+06	304480	9468175	1.83676e+06	NA	2980800	1881725	224147	273085	92685	1361490	2.49183e+06	NA	3600175	2803950	123904	NA	1.05668e+06	NA	1666800	420510	2096315	626235	341183	831228	649328	3978430	2522050
sp|P29353|SHC1_321_NPPK(1)LVTPHDR	NA	NA	1096615	648762	NA	1340600	948480	823355	232575	97224.8	1603050	232825	807852	984425	748732	NA	NA	279723	81017.2	586322	421098	1342145	243632	39725.2	235182	130070	1.16666e+06	667788
sp|P29692|EF1D_59_ENIQK(1)SLAGSSGPGASSGTSGDHGELVVR	NA	NA	NA	NA	NA	1.21459e+06	516620	NA	NA	123233	NA	248850	NA	NA	NA	NA	NA	NA	NA	NA	NA	1180128	534870	NA	327517	NA	NA	NA
sp|P29728|OAS2_538_SRPTK(1)LKDLIR	NA	NA	NA	NA	13427000	NA	NA	NA	NA	NA	NA	NA	1490000	NA	NA	NA	NA	2504950	NA	NA	NA	NA	NA	NA	NA	NA	NA	NA
sp|P29966|MARCS_165_K(0.014)SFK(0.986)LSGFSFK	NA	NA	NA	NA	NA	810820	1182850	NA	NA	NA	NA	NA	NA	NA	NA	NA	NA	293190	NA	NA	NA	NA	NA	NA	NA	NA	NA	NA
sp|P29966|MARCS_11_TAAK(1)GEAAAERPGEAAVASSPSK	NA	NA	604720	NA	NA	NA	943700	441435	180745	NA	NA	NA	NA	NA	231170	NA	61224.5	NA	NA	NA	82449.5	55359	40092	NA	NA	NA	395172	NA
sp|P30041|PRDX6_209_GVFTK(1)ELPSGK	NA	NA	NA	NA	NA	NA	NA	500720	NA	NA	NA	NA	NA	857757	NA	NA	NA	NA	NA	NA	NA	NA	NA	NA	NA	NA	NA	NA
sp|P30041|PRDX6_204_KLFPK(1)GVFTK	NA	NA	512242	NA	NA	NA	NA	533592	176601	NA	NA	NA	NA	858265	NA	NA	NA	NA	NA	NA	296211	692525	131295	29170	NA	55354	NA	NA
sp|P30260|CDC27_330_IGQTGTK(1)SVFSQSGNSR	NA	NA	NA	NA	NA	1.00565e+06	NA	NA	NA	NA	NA	NA	609160	NA	557672	NA	NA	NA	NA	NA	NA	NA	NA	NA	NA	NA	NA	NA
sp|P30419|NMT1_80_GSETDSAQDQPVK(1)MNSLPAER	NA	NA	NA	NA	NA	772547	745257	NA	NA	NA	NA	NA	NA	NA	NA	NA	NA	290300	NA	NA	NA	214400	189710	41225	NA	78991	635145	NA
sp|P30419|NMT1_94_IQEIQK(1)AIELFSVGQGPAK	NA	NA	NA	NA	NA	29364000	18957150	NA	NA	NA	NA	NA	NA	NA	NA	NA	NA	NA	NA	6597150	NA	4240300	NA	NA	NA	NA	NA	NA
sp|Q31610|1B81_170_K(1)LEAARVAEQLR	NA	NA	NA	NA	NA	1808725	NA	NA	NA	NA	NA	NA	NA	NA	NA	NA	NA	301330	NA	NA	NA	NA	NA	NA	NA	NA	NA	NA
sp|P30520|PURA2_157_QEQAGK(1)NLGTTK	NA	NA	NA	NA	NA	NA	NA	NA	NA	NA	NA	NA	NA	NA	NA	NA	NA	NA	NA	NA	NA	408280	NA	NA	NA	NA	NA	NA
sp|P30876|RPB2_869_VSGDDVIIGK(1)TVTLPENEDELESTNRR	NA	NA	NA	NA	NA	NA	NA	NA	NA	NA	NA	NA	NA	NA	NA	NA	NA	NA	NA	NA	NA	NA	144650	NA	NA	NA	NA	NA
sp|P31274|HXC9_119_HYALK(1)PDAYPGR	613370	79918	2.13337e+06	NA	NA	810370	NA	NA	NA	15481	NA	NA	588020	756968	NA	NA	NA	NA	NA	NA	594073	1.00784e+06	NA	NA	427323	188830	NA	NA
sp|P31689|DNJA1_37_YHPDK(1)NPNEGEK	NA	NA	NA	NA	NA	261300	355240	NA	NA	NA	NA	NA	NA	NA	118280	NA	NA	161620	NA	NA	136931	122958	232768	NA	196348	51132.5	18821	NA
sp|P31942|HNRH3_6_MDWVMK(1)HNGPNDASDGTVR	NA	NA	NA	NA	NA	NA	NA	NA	NA	NA	NA	NA	NA	NA	NA	NA	NA	NA	NA	NA	NA	NA	NA	74470	NA	NA	NA	NA
sp|P31946|1433B_70_VISSIEQK(1)TERNEK	1.08012e+06	512080	NA	943750	NA	7125725	4093250	NA	1.19968e+06	532495	3.29207e+06	1344600	NA	NA	3222250	255762	352840	898122	492860	3104650	553440	6.72187e+06	1.10502e+06	NA	NA	NA	3238965	3.57867e+06
sp|P31948|STIP1_523_DPQALSEHLK(1)NPVIAQK	821588	605930	3.75313e+06	1532345	NA	8732475	4276425	3928875	1464225	408162	1973875	1.19871e+06	2522800	4147375	3020325	239518	349708	817940	464912	2.29957e+06	2.32964e+06	7223125	1662100	336915	1117400	739158	5456475	3376150
sp|P31948|STIP1_513_LILEQMQK(1)DPQALSEHLK	NA	NA	NA	NA	NA	5041100	3.55483e+06	NA	NA	NA	1432200	NA	NA	NA	NA	NA	263670	456080	NA	1588500	NA	5861000	NA	NA	NA	NA	NA	NA
sp|P31948|STIP1_169_NKPSDLGTK(1)LQDPR	NA	NA	NA	619397	NA	1570750	1205025	NA	343800	55263	NA	NA	NA	NA	NA	NA	NA	NA	NA	559200	760307	2.74663e+06	436602	65203.3	346705	444367	989850	NA
sp|P31949|S10AB_3_AK(1)ISSPTETER	287643	NA	1108120	NA	NA	1.32282e+06	781652	1959100	350620	NA	526562	487710	1078000	1483650	754858	45653	NA	247193	133335	875925	815800	2251250	180710	71795.7	214308	157570	2429600	1.21154e+06
sp|P33176|KINH_690_EHLNK(1)VQTANEVK	NA	NA	NA	430645	NA	4.29297e+06	2252475	1798175	1.11642e+06	116969	508072	170410	866513	1501175	627300	104410	108590	NA	240030	706415	342895	2186765	NA	NA	273492	109549	1.12989e+06	1042500
sp|P33176|KINH_685_VHEMEK(0.881)EHLNK(0.119)VQTANEVK	NA	296930	NA	NA	NA	NA	NA	NA	NA	NA	NA	NA	NA	NA	NA	NA	NA	NA	NA	NA	511853	1981480	204629	NA	398555	246900	NA	NA
sp|P33240|CSTF2_606_QSILILK(1)EQIQK	1.0284e+06	NA	10400525	5041425	261020	1.26135e+06	1028565	1641900	733402	480243	4306800	4550125	5913350	8703275	3314875	NA	197295	1686140	699495	3938600	1426160	6.5246e+06	1.25206e+06	330610	1.28761e+06	1267700	6445775	4630150
sp|P33316|DUT_251_GSGGFGSTGK(1)N	424987	246290	1.79655e+06	682312	NA	1355200	NA	483345	144610	NA	NA	1.16491e+06	1.01406e+06	2134825	1.34493e+06	NA	NA	678770	NA	848740	605150	135332	368340	104238	328625	231445	2.06621e+06	1144725
sp|P33552|CKS2_4_AHK(1)QIYYSDKYFDEHYEYR	542443	81725	1.70349e+06	687092	NA	1013260	686692	934415	506402	39026	461180	445320	1350450	866268	716575	38659	165380	310640	104572	428240	1176215	1.43569e+06	230449	46206	900600	248700	2050040	796945
sp|P33981|TTK_434_HTTFEQPVFSVSK(1)QSPPISTSK	459120	NA	NA	NA	NA	2557225	947247	907383	402870	188333	NA	358225	1966500	1517150	748250	NA	148245	NA	NA	NA	647410	1344795	382688	NA	418960	248450	377430	NA
sp|P33991|MCM4_819_LILSKGK(0.002)TPALK(0.998)	NA	NA	2213725	442815	NA	NA	NA	NA	NA	NA	NA	783450	1161790	2176625	636400	NA	NA	455080	NA	563570	NA	NA	280092	70916	296080	232062	2.4968e+06	1282650
sp|P33993|MCM7_96_EVVNK(1)DVLDVYIEHR	NA	NA	NA	2530100	NA	NA	NA	NA	NA	NA	NA	NA	NA	NA	NA	NA	NA	NA	NA	NA	NA	NA	NA	NA	NA	NA	NA	NA
sp|P34932|HSP74_557_AESEEMETSQAGSK(0.931)DK(0.067)K(0.002)MDQPPQAK	NA	NA	NA	NA	NA	NA	NA	716390	NA	NA	NA	NA	640640	NA	NA	NA	NA	NA	NA	NA	NA	269147	63573.7	NA	NA	NA	NA	NA
sp|P34932|HSP74_559_AESEEMETSQAGSK(0.053)DK(0.771)K(0.175)MDQPPQAK	NA	NA	NA	NA	NA	NA	NA	241910	93197	NA	NA	NA	462005	1.22074e+06	NA	NA	NA	NA	NA	NA	NA	NA	NA	NA	NA	NA	NA	NA
sp|P35241|RADI_448_K(0.004)K(0.004)EEEATEWQHK(0.992)AFAAQEDLEK	NA	NA	NA	NA	NA	2120000	NA	NA	NA	NA	NA	NA	NA	NA	NA	NA	NA	NA	NA	NA	NA	NA	NA	NA	NA	NA	NA	NA
sp|P35241|RADI_405_SAIAK(1)QAADQMK	NA	NA	NA	NA	NA	NA	NA	340350	151750	NA	NA	NA	190548	378950	NA	NA	NA	NA	NA	NA	297530	1.19306e+06	94385.5	NA	NA	NA	NA	NA
sp|P35249|RFC4_13_GTSISTK(1)PPLTK	NA	NA	564178	NA	NA	NA	NA	NA	NA	NA	NA	259770	225250	923622	NA	NA	NA	NA	NA	NA	179510	414898	53377	NA	NA	NA	69719	NA
sp|P35268|RL22_6_APVK(0.005)K(0.995)LVVK	NA	NA	1650880	374510	NA	391692	421632	144941	76833	35589	NA	171700	128637	239468	613288	NA	42351	135192	NA	551160	150764	484302	110400	49237.5	122347	176192	910633	740410
sp|P35269|T2FA_435_LDTGPQSLSGK(1)STPQPPSGK	NA	NA	1682750	NA	NA	NA	NA	NA	NA	NA	NA	NA	543400	1.48539e+06	NA	NA	NA	NA	NA	NA	NA	NA	NA	NA	NA	NA	NA	NA
sp|P35579|MYH9_1918_EVSSLK(1)NKLR	NA	NA	2077000	NA	NA	3183950	2986850	NA	NA	NA	NA	NA	NA	NA	NA	113325	NA	323740	353820	NA	NA	NA	NA	NA	NA	NA	NA	NA
sp|P35579|MYH9_1920_EVSSLK(0.015)NK(0.985)LR	NA	NA	1.75863e+06	1.07807e+06	NA	3183950	2986850	NA	NA	104600	NA	739210	NA	NA	2158475	113325	NA	323740	353820	1834100	1647500	1.47446e+06	584712	128010	791135	NA	3277540	NA
sp|P35579|MYH9_731_QRYEILTPNSIPK(0.998)GFMDGK(0.002)	NA	NA	NA	NA	NA	NA	NA	NA	NA	NA	NA	NA	NA	NA	NA	NA	NA	NA	NA	NA	NA	NA	NA	NA	NA	NA	473410	NA
sp|P35612|ADDB_470_ADEVEK(1)SSSGMPIR	NA	NA	NA	NA	NA	NA	NA	NA	NA	NA	NA	NA	NA	NA	NA	NA	NA	NA	NA	NA	NA	442830	232540	NA	NA	NA	NA	NA
sp|P35637|FUS_365_EFSGNPIK(1)VSFATR	1.52873e+06	NA	NA	909357	NA	613030	573745	401265	NA	NA	888965	3649750	7582925	10389800	744865	NA	58791.2	398225	116370	807852	76581	101880	614417	120152	664108	608120	2.78606e+06	1235200
sp|P35658|NU214_1195_ASGTAK(1)IETAVTSTPSASGQFSK	NA	NA	NA	NA	NA	NA	NA	NA	NA	NA	NA	NA	NA	NA	1812350	NA	366495	NA	NA	NA	3178050	4056190	NA	NA	NA	NA	3461200	NA
sp|P35658|NU214_1364_ASSTSLTSTQPTK(1)TSGVPSGFNFTAPPVLGK	1524800	19784000	5186700	11677450	NA	NA	NA	NA	NA	NA	NA	2886850	439145000	9637400	6179200	NA	2004175	1369000	NA	NA	10326200	2.78562e+07	NA	NA	NA	391200	9326800	5.41893e+06
sp|P35658|NU214_806_RPLDPK(1)SEAQLQEIR	NA	NA	NA	NA	NA	NA	NA	NA	NA	NA	NA	NA	NA	NA	NA	NA	496870	NA	NA	NA	NA	NA	NA	NA	NA	NA	NA	NA
sp|P35658|NU214_1892_GGGFFSGLGGK(1)PSQDAANK	NA	NA	NA	NA	NA	NA	NA	NA	NA	NA	NA	179740	NA	NA	1173100	NA	627612	NA	NA	NA	4680225	5870325	NA	NA	NA	NA	2.7936e+06	1573100
sp|P35658|NU214_1900_PSQDAANK(1)NPFSSASGGFGSTATSNTSNLFGNSGAK	NA	NA	NA	NA	NA	NA	NA	NA	NA	NA	NA	NA	NA	NA	NA	NA	NA	NA	NA	NA	1.08093e+06	760720	NA	NA	NA	NA	NA	NA
sp|P35658|NU214_1073_IIPQGADSTMLATK(0.996)TVK(0.004)	1.67468e+07	10592000	NA	NA	NA	38734000	16290000	NA	NA	5.20923e+06	2.51353e+07	35347000	NA	NA	112410000	9022900	16009000	18290000	8520700	44673000	18425000	2.26239e+08	1375800	NA	NA	NA	NA	NA
sp|P35658|NU214_1076_IIPQGADSTMLATK(0.011)TVK(0.989)	NA	NA	NA	NA	NA	NA	NA	NA	NA	NA	NA	NA	3566750	5.02793e+06	3812200	NA	NA	NA	NA	1.28747e+06	NA	12682000	NA	NA	NA	NA	NA	5674200
sp|P35658|NU214_682_PGSPQAK(1)SLQPAVAEK	549020	718588	2510050	3169110	NA	NA	540320	NA	NA	218952	3147950	1429800	NA	NA	3176450	1.04505e+06	1141575	716763	444155	1978325	1896080	8.5854e+06	168850	137354	108319	180262	4328850	3653150
sp|P35658|NU214_1316_LETPPSK(1)LGELLFPSSLAGETLGSFSGLR	NA	NA	NA	NA	NA	NA	NA	NA	NA	NA	NA	NA	NA	NA	NA	NA	6.68983e+06	NA	NA	NA	9416575	29558300	NA	NA	NA	NA	16639000	NA
sp|P35658|NU214_953_NFLAK(0.853)RK(0.147)TPPVR	NA	NA	NA	NA	NA	NA	NA	NA	NA	NA	NA	NA	NA	NA	NA	NA	NA	NA	NA	NA	NA	NA	NA	NA	NA	NA	2606800	NA
sp|P35658|NU214_1149_NNPATPSTAMGSSVPYSTAK(1)TPHPVLTPVAANQAK	4435875	3887175	23588250	26903000	848347	12495850	5298675	10426625	3992725	1892725	8212925	12076400	30507500	36030750	37422500	2927650	7672850	5063500	2092050	11328400	3.1999e+07	89362750	1.30993e+06	NA	1.32112e+06	1573450	7.44203e+07	28166500
sp|P35658|NU214_1164_TPHPVLTPVAANQAK(1)QGSLINSLKPSGPTPASGQLSSGDK	NA	1544700	3.62683e+06	7.93653e+06	NA	1667600	851880	1924700	NA	321047	2221425	2.18067e+06	4494750	5604250	4724450	1067485	2315675	854980	445600	2.05307e+06	6042500	10179450	NA	NA	NA	NA	3798300	5.00883e+06
sp|P35658|NU214_1129_NVPQVVNVQELK(1)NNPATPSTAMGSSVPYSTAK	940650	NA	2158875	3905300	NA	935627	609010	NA	668270	NA	1532850	1.19971e+06	3137525	4415900	2302825	531340	768208	NA	349960	NA	2831175	9.73043e+06	NA	92042.5	173940	NA	2751050	2640700
sp|P35658|NU214_640_PAASGPLSHPTPLSAPPSSVPLK(1)SSVLPSPSGR	NA	NA	2127525	5065975	NA	NA	NA	1082610	NA	NA	1256000	941315	2408700	3899325	1868600	537260	606430	NA	258170	NA	2419350	5469750	NA	NA	NA	NA	2403410	1681000
sp|P35658|NU214_1309_PVAPSGTALSTTSSK(1)LETPPSK	636808	991558	4510375	7429825	NA	1701775	1070510	3045475	697573	NA	2733125	2.32053e+06	5017725	9907425	8735525	925090	2209275	1.07674e+06	479452	2719600	13647825	23347850	NA	NA	383807	407492	8237625	8964550
sp|P35658|NU214_1173_QGSLINSLK(1)PSGPTPASGQLSSGDK	NA	NA	2944375	5337350	NA	NA	NA	NA	252435	147450	2152900	1017135	NA	NA	3666400	311448	1858075	735540	430618	1.15277e+06	6505025	17012650	NA	110395	290917	300032	5820275	4792325
sp|P35658|NU214_1189_QGSLINSLKPSGPTPASGQLSSGDK(0.997)ASGTAK(0.003)	NA	NA	NA	1.45877e+06	NA	NA	NA	NA	NA	NA	NA	NA	NA	898590	678070	NA	382860	NA	NA	NA	1413420	2472455	39504	NA	NA	NA	841240	1016800
sp|P35658|NU214_1117_QMASQAPAVNTLTESTLK(1)NVPQVVNVQELK	NA	NA	NA	NA	NA	NA	NA	NA	NA	NA	NA	NA	NA	NA	NA	NA	NA	NA	NA	NA	3595300	NA	NA	NA	NA	NA	NA	NA
sp|P35658|NU214_665_SAQGSSSPVPSMVQK(1)SPR	NA	NA	NA	546950	NA	NA	NA	NA	NA	NA	NA	NA	NA	NA	NA	NA	136978	NA	NA	NA	861338	1.83695e+06	NA	NA	NA	NA	1.24787e+06	729142
sp|P35658|NU214_1059_SHLVHGSSPGVMGTSVATSASK(1)IIPQGADSTMLATK	2315900	NA	4.50027e+06	4953700	NA	3424800	1832650	3484700	1.92217e+06	583467	5060225	3.41013e+06	7894900	NA	1.21545e+07	2.03717e+06	3442000	2254050	1319200	3669200	10839025	2.93179e+07	441540	260583	886203	703365	15582150	12361750
sp|P35658|NU214_1037_TPSIQPSLLPHAAPFAK(1)SHLVHGSSPGVMGTSVATSASK	1697300	NA	8.87407e+06	14014800	NA	2.93043e+06	1.89077e+06	NA	1521000	636462	4239025	4585025	12040750	18727000	10380775	1486525	1987550	1896050	1.0936e+06	3845250	10855400	52393450	382330	161860	655085	NA	20116225	11366875
sp|P35658|NU214_1347_VGQADDSTK(1)PTNKASSTSLTSTQPTK	NA	NA	NA	492135	NA	NA	NA	NA	NA	NA	NA	104620	NA	NA	1326400	NA	236875	NA	NA	NA	702660	1723200	NA	NA	NA	NA	307140	NA
sp|P35658|NU214_1351_VGQADDSTKPTNK(1)ASSTSLTSTQPTK	237120	236118	848468	2029450	NA	758675	353025	481315	77212	53722	1.02446e+06	474973	1132825	1419250	1.19533e+06	265672	630878	244455	193693	430038	3084600	4850700	88415.2	NA	118590	84357.2	2201485	1548075
sp|P35998|PRS7_34_ALDEGDIALLK(1)TYGQSTYSR	NA	NA	NA	NA	NA	NA	NA	NA	NA	NA	NA	NA	NA	NA	NA	NA	NA	NA	NA	NA	NA	NA	NA	NA	503990	180810	NA	NA
sp|P35998|PRS7_116_IINADSEDPKYIINVK(1)QFAK	NA	NA	NA	NA	NA	3104775	2144550	NA	NA	293802	644725	495900	NA	NA	1034070	NA	NA	NA	NA	NA	629090	1.92155e+06	540210	NA	NA	218600	456530	NA
sp|P35998|PRS7_422_SYAK(1)FSATPR	NA	NA	NA	NA	NA	NA	NA	446480	NA	NA	NA	NA	NA	NA	NA	NA	34666	NA	NA	NA	NA	NA	NA	NA	NA	NA	NA	NA
sp|P36578|RL4_364_AAAAAAALQAK(1)SDEK	NA	NA	NA	NA	NA	NA	NA	NA	NA	NA	NA	NA	NA	NA	NA	NA	NA	NA	NA	NA	NA	NA	NA	NA	NA	NA	NA	NA
sp|P36578|RL4_368_SDEK(1)AAVAGK	NA	NA	NA	NA	NA	NA	NA	NA	NA	22281	NA	104830	NA	NA	NA	NA	NA	NA	NA	NA	NA	NA	NA	NA	NA	NA	NA	NA
sp|P36578|RL4_374_AAVAGK(0.983)K(0.017)PVVGK	NA	NA	NA	NA	NA	NA	NA	288130	NA	NA	NA	NA	NA	NA	NA	NA	NA	NA	NA	NA	NA	NA	NA	NA	NA	NA	NA	NA
sp|P36578|RL4_423_KPTTEEK(1)KPAA	NA	NA	NA	NA	NA	NA	NA	NA	NA	NA	NA	NA	NA	NA	NA	NA	NA	NA	NA	NA	NA	NA	NA	NA	47787	63597.2	NA	NA
sp|P37108|SRP14_42_TK(0.003)PIPK(0.799)K(0.199)GTVEGFEPADNK	663613	159495	NA	NA	NA	NA	1925900	775270	NA	NA	702285	NA	NA	9089975	578692	30340	NA	NA	155300	556305	83464	201620	251590	NA	NA	NA	476170	NA
sp|P37108|SRP14_43_TKPIPK(0.044)K(0.956)GTVEGFEPADNK	331710	NA	2171800	1141460	NA	919032	1988200	NA	NA	101880	898480	794695	NA	NA	NA	43598	NA	299540	NA	NA	167600	1.06951e+06	200498	NA	248805	238800	2.08337e+06	1297100
sp|P37802|TAGL2_171_NFSDNQLQEGK(1)NVIGLQMGTNR	42499955	9105375	89800250	45157000	4980850	163047500	104490250	61336250	65132750	18853900	59344750	52901000	81616250	106091250	92304250	5577700	6946300	21744000	9452825	64555000	66105250	235033250	30001000	6922525	16248000	11772500	151138750	90902750
sp|P37840|SYUA_43_EGVLYVGSK(1)TKEGVVHGVATVAEK	1328040	321635	2.26297e+06	3202250	NA	7611000	5784700	949880	1390750	487922	1742300	2501850	1.30181e+06	1773550	3501500	93368	203380	1307450	607430	4372850	542780	9975975	835903	NA	571715	356282	2243730	2445175
sp|P37840|SYUA_21_EGVVAAAEK(0.999)TK(0.001)QGVAEAAGK	NA	NA	NA	NA	NA	NA	NA	NA	NA	NA	NA	NA	NA	NA	NA	NA	NA	NA	NA	NA	448110	1052050	NA	NA	NA	NA	1156600	NA
sp|P37840|SYUA_23_EGVVAAAEKTK(0.999)QGVAEAAGK	NA	NA	NA	NA	NA	1743900	732390	NA	NA	NA	NA	NA	NA	NA	NA	NA	NA	NA	NA	NA	303310	957657	NA	NA	NA	NA	1304185	NA
sp|P37840|SYUA_32_QGVAEAAGK(1)TKEGVLYVGSK	469665	NA	2605400	2339000	NA	1683725	1082400	732727	1.19315e+06	228572	2288300	1872900	1.29857e+06	2348100	2147500	104902	359382	NA	563457	2.26563e+06	1488925	8253445	1.16691e+06	163790	792080	663950	3749650	3720400
sp|P37840|SYUA_10_GLSK(0.999)AK(0.001)EGVVAAAEK	NA	NA	NA	513410	NA	2462200	1183100	879760	355680	51102	NA	633510	854085	1723325	1153890	NA	NA	NA	NA	NA	750060	3.62417e+06	272912	NA	222137	203128	3.06953e+06	1.43453e+06
sp|P37840|SYUA_12_GLSK(0.001)AK(0.999)EGVVAAAEK	817340	NA	NA	627738	NA	2180400	1.2943e+06	NA	NA	NA	NA	565145	NA	NA	1307000	NA	NA	231280	NA	NA	1.06778e+06	3874900	404135	NA	NA	NA	2296220	1006245
sp|P37840|SYUA_34_QGVAEAAGK(0.007)TK(0.992)EGVLYVGSK	NA	NA	NA	NA	NA	NA	NA	NA	NA	NA	NA	639630	NA	NA	NA	NA	NA	NA	NA	NA	717440	2.12817e+06	NA	NA	NA	NA	NA	NA
sp|P38432|COIL_444_QQQLNDVVK(1)NSSTIIQNPVETPK	NA	NA	987870	NA	NA	NA	NA	NA	NA	NA	NA	NA	NA	NA	NA	NA	NA	NA	NA	NA	NA	NA	NA	NA	NA	NA	NA	NA
sp|P38432|COIL_209_VQAVK(1)DWANQR	176858	NA	NA	NA	NA	NA	NA	NA	NA	NA	NA	NA	NA	NA	NA	NA	NA	NA	NA	NA	NA	NA	NA	35145	NA	NA	NA	NA
sp|P38919|IF4A3_74_AIK(0.002)QIIK(0.998)GRDVIAQSQSGTGK	NA	NA	NA	NA	NA	NA	NA	NA	NA	180035	NA	NA	NA	NA	NA	NA	NA	NA	NA	NA	NA	NA	NA	NA	NA	NA	NA	NA
sp|P39023|RL3_282_TEINK(0.811)K(0.189)IYKIGQGYLIK	6334400	NA	12930225	NA	NA	NA	NA	NA	NA	NA	NA	NA	NA	NA	NA	NA	NA	NA	NA	NA	NA	NA	335570	NA	NA	NA	NA	NA
sp|P39023|RL3_283_TEINK(0.001)K(0.999)IYKIGQGYLIK	6334400	NA	12930225	NA	NA	NA	NA	NA	NA	NA	NA	NA	NA	NA	NA	NA	NA	NA	NA	NA	NA	NA	NA	NA	NA	NA	NA	NA
sp|P39748|FEN1_345_LDDFFK(1)VTGSLSSAK	2.19605e+06	680910	2218150	2418100	NA	2749850	3941425	NA	444220	810020	NA	3328425	NA	NA	5841125	NA	NA	1594495	NA	3521400	106290	5.50092e+06	282497	NA	370882	344832	2193235	1724650
sp|P39748|FEN1_125_QLQQAQAAGAEQEVEK(0.973)FTK(0.027)R	2295800	NA	NA	NA	NA	NA	1966300	NA	NA	NA	2683400	3576300	1997400	6155900	6486650	NA	80416	1340200	867540	3129250	NA	NA	NA	278900	627543	316700	NA	3.93277e+06
sp|P39748|FEN1_132_QLQQAQAAGAEQEVEK(0.071)FTK(0.071)RLVK(0.858)	2623500	311437	NA	NA	NA	1510700	1987100	NA	NA	395365	3658850	3335050	NA	NA	6354700	NA	98624	1052290	879540	3555550	910315	4.6237e+06	876490	507430	NA	612570	8462225	NA
sp|P39748|FEN1_109_RAEAEK(1)QLQQAQAAGAEQEVEK	981810	235485	1533100	991262	NA	1884275	1054200	NA	NA	296977	1.95007e+06	1.27967e+06	1053550	2620375	1196075	95633	66758	770550	303932	799707	165757	1691890	581003	95358.8	346250	334152	1.79305e+06	1744100
sp|P39880|CUX1_850_AEETGGGK(0.838)EK(0.162)GSGGSGGGSQPR	NA	NA	NA	NA	NA	NA	NA	NA	NA	NA	140228	NA	NA	209990	NA	NA	NA	NA	20136	NA	NA	NA	NA	NA	NA	NA	NA	NA
sp|P39880|CUX1_686_ELQVQK(1)TAEPAQPSSASGSGNSDDAIR	NA	NA	NA	NA	NA	NA	NA	NA	NA	NA	1370325	216220	380903	742792	NA	NA	NA	NA	NA	NA	NA	NA	NA	NA	NA	NA	NA	NA
sp|P39880|CUX1_821_SGAWK(1)DHWWSAVQPER	NA	NA	NA	NA	NA	NA	NA	NA	NA	NA	1411775	NA	NA	NA	NA	NA	NA	NA	NA	NA	NA	NA	NA	NA	NA	NA	NA	NA
sp|P40227|TCPZ_251_TEVNSGFFYK(1)SAEER	NA	NA	NA	NA	NA	NA	NA	NA	NA	NA	NA	NA	NA	NA	NA	NA	NA	NA	NA	NA	NA	978430	156158	NA	NA	912490	NA	NA
sp|P40425|PBX2_319_FQEEANIYAVK(1)TAVSVTQGGHSR	NA	NA	NA	NA	NA	NA	NA	NA	NA	NA	1623100	NA	NA	NA	NA	NA	NA	NA	NA	NA	NA	NA	NA	NA	NA	NA	NA	NA
sp|P40429|RL13A_197_YTEVLK(1)THGLLV	NA	NA	1805075	NA	NA	NA	NA	NA	NA	NA	NA	NA	NA	NA	1741450	NA	NA	NA	NA	NA	NA	NA	NA	NA	NA	NA	NA	NA
sp|P40692|MLH1_377_STTSLTSSSTSGSSDK(1)VYAHQMVR	5207850	502090	5370425	746922	NA	1368385	1119990	586990	369680	753430	1684400	1926600	2779700	4032400	1816000	NA	57839	941652	NA	1535200	733853	1561835	1083285	83923	691843	380507	2.23961e+06	1948175
sp|P40855|PEX19_107_ELAEEEPHLVEQFQK(1)LSEAAGR	NA	NA	NA	NA	NA	NA	NA	NA	NA	NA	NA	NA	NA	NA	NA	NA	510655	NA	NA	NA	NA	NA	NA	NA	NA	NA	NA	NA
sp|P41223|BUD31_125_VPKSK(1)LEVGR	NA	NA	5815300	1831325	NA	728885	1.76393e+06	362255	196670	NA	1456150	2.22477e+06	1.21311e+06	3050450	4397650	47563	NA	NA	NA	752700	465293	2626400	463715	125364	432710	483112	4927580	NA
sp|P41227|NAA10_179_HVVLGAIENK(1)VESK	NA	NA	NA	NA	NA	NA	NA	NA	NA	NA	NA	NA	NA	NA	NA	NA	NA	NA	NA	NA	NA	1.83068e+06	63593.7	NA	151708	158652	NA	NA
sp|P41236|IPP2_12_AASTASHRPIK(0.998)GILK(0.002)	NA	NA	2004575	582688	NA	2.54717e+06	NA	1237905	500535	189811	1.06794e+06	822820	1394300	2611825	1401050	NA	NA	443407	167272	1.31877e+06	786942	2.45267e+06	434577	97568.5	300870	180327	3.21937e+06	1094525
sp|P41236|IPP2_155_LHYNEGLNIK(1)LAR	NA	NA	NA	NA	NA	NA	NA	NA	NA	NA	NA	343295	NA	NA	NA	NA	NA	NA	NA	NA	NA	NA	202840	NA	NA	NA	1.05736e+06	NA
sp|P42166|LAP2A_269_GQLQK(1)LASER	1729020	NA	4659400	1418800	NA	1797500	874003	NA	NA	107780	NA	891670	1618200	1561500	1113350	50590	NA	774548	NA	920622	NA	1426100	400022	79691.5	NA	NA	2.5485e+06	NA
sp|P42166|LAP2A_243_K(0.854)VHTSK(0.146)GDLPREPLVATNLPGR	23716000	1557550	NA	15061000	NA	24311000	5440100	NA	687040	1177100	NA	9915750	NA	8800000	NA	NA	NA	7415600	2045500	7413400	3422200	NA	NA	402755	NA	1811350	NA	9715800
sp|P42166|LAP2A_248_VHTSK(1)GDLPREPLVATNLPGR	1.35233e+07	2055300	47586750	1.07762e+07	1.2916e+06	1.69837e+07	5646550	1.59367e+06	899800	2163400	5050950	6.89203e+06	8814850	7.99987e+06	10210775	374660	285397	8.57973e+06	1.56817e+06	NA	3.49879e+06	10698815	3775775	642470	3076100	2265900	16114500	9929000
sp|P42166|LAP2A_435_LSEK(1)SVEER	466888	82006	1.38463e+06	288700	NA	NA	NA	NA	NA	NA	NA	268507	851190	745430	NA	NA	NA	NA	NA	NA	111107	NA	187360	NA	148530	116730	NA	524120
sp|P42166|LAP2A_60_NRPPLPAGTNSK(1)GPPDFSSDEEREPTPVLGSGAAAAGR	1.92047e+06	NA	4054075	1.52017e+06	NA	1542625	979810	734310	NA	128633	NA	1.47316e+06	1.40867e+06	2603125	1278800	NA	NA	NA	NA	427825	384730	1017710	1.17693e+06	352667	677080	693223	3759250	3.01697e+06
sp|P42166|LAP2A_484_QSQHDK(1)IDASELSFPFHESILK	1730050	327590	15181250	3415100	NA	686650	NA	NA	NA	NA	NA	1.12007e+06	NA	NA	2574950	NA	NA	960223	NA	864120	1443200	NA	532135	225360	974002	711990	5.91167e+06	1417625
sp|P42166|LAP2A_315_SSSSSSQPEHSAMLVSTAASPSLIK(1)ETTTGYYK	2142000	NA	4775275	1336910	NA	NA	NA	NA	NA	NA	727908	1037670	2414700	1.77757e+06	NA	NA	NA	NA	312940	NA	NA	NA	NA	NA	NA	NA	NA	NA
sp|P42167|LAP2B_334_AEVGEK(1)TEERR	325620	60498	1.03148e+06	466442	NA	NA	NA	NA	NA	NA	NA	144205	NA	NA	296370	NA	NA	NA	NA	273915	113931	484784	271458	50822	248080	135005	2.18167e+06	1220225
sp|P42167|LAP2B_213_TPVTLK(1)QRRVEHNQSYSQAGITETEWTSGSSK	2621130	275592	1505400	4629050	NA	3.34233e+06	3245250	402060	1002250	NA	2661775	1144140	1182200	1408200	3476425	106830	216837	NA	400795	517215	564745	7439000	1.48783e+06	NA	1146940	566170	4104725	3599950
sp|P42167|LAP2B_389_MEESFSSK(1)YVPKYVPLADVK	8658000	2207900	19186750	16138250	810862	6213350	11390750	2494875	4733325	1.29125e+06	5216250	5898350	3008850	21920750	4564250	654305	220155	761822	815918	4134250	2190985	27563250	7301925	1802125	8266000	5576025	49187550	39799250
sp|P42167|LAP2B_393_YVPK(1)YVPLADVK	695180	NA	NA	NA	NA	NA	NA	NA	NA	NA	NA	NA	NA	NA	NA	NA	NA	NA	NA	NA	NA	NA	NA	NA	NA	NA	NA	NA
sp|P42167|LAP2B_239_VEHNQSYSQAGITETEWTSGSSK(1)GGPLQALTR	3656680	148080	4736975	2.12963e+06	NA	2861600	1379925	854400	569730	416930	1520350	1264230	1.35189e+06	2207425	2.04497e+06	216577	291620	575047	314245	NA	562267	4.91971e+06	2385100	NA	780878	542068	7562950	5506525
sp|P42167|LAP2B_303_VTGNFK(1)HASPILPITEFSDIPR	35679800	4.29293e+06	90937250	25505500	NA	3.65183e+07	2.25183e+07	12636000	6629350	2637000	16361500	10430000	13943000	3.80667e+07	25249000	NA	1.59863e+06	5736600	NA	4507900	8073850	27666000	2.72187e+07	4351870	14436000	11307650	122455000	62456500
sp|P42224|STAT1_703_GTGYIK(1)TELISVSEVHPSR	1868000	628765	4160600	1.14399e+06	NA	4097125	2594100	4635475	1947450	298922	610120	1325350	4985975	5484200	2274700	100390	222747	872305	330005	2465875	1.95987e+06	9.29759e+06	775952	NA	1433440	647453	6129220	2080400
sp|P42356|PI4KA_754_ASEK(1)GPALK	NA	NA	NA	NA	NA	350250	282690	NA	NA	39875	NA	NA	NA	NA	203705	NA	NA	NA	NA	NA	109340	391510	542082	64497	102173	68703	296520	194540
sp|P42566|EPS15_754_SATSSSVSNVVITK(1)NVFEETSVK	NA	NA	NA	NA	NA	NA	NA	NA	NA	NA	NA	NA	NA	NA	NA	NA	NA	NA	NA	NA	466880	532460	NA	NA	NA	NA	NA	NA
sp|P42694|HELZ_541_VNAVYLLPVPK(0.845)QK(0.08)LVQTQGTK(0.076)	NA	NA	NA	NA	NA	NA	NA	NA	NA	NA	NA	NA	NA	2491000	NA	NA	NA	NA	NA	NA	NA	NA	NA	NA	NA	NA	NA	NA
sp|P42694|HELZ_543_VNAVYLLPVPK(0.127)QK(0.845)LVQTQGTK(0.028)	NA	NA	NA	NA	NA	NA	NA	NA	NA	NA	NA	675430	NA	NA	NA	NA	NA	NA	NA	NA	NA	NA	395600	NA	NA	225465	NA	NA
sp|P42694|HELZ_551_VNAVYLLPVPK(0.034)QK(0.034)LVQTQGTK(0.933)	NA	NA	NA	NA	NA	NA	NA	NA	NA	NA	NA	1197400	2748700	2299700	NA	NA	NA	NA	NA	NA	NA	190480	364830	NA	270358	335400	NA	NA
sp|P42695|CNDD3_1442_TPSSAK(0.999)EK(0.001)IEGR	583678	NA	NA	NA	NA	NA	NA	NA	NA	NA	NA	NA	NA	NA	NA	NA	NA	NA	NA	NA	NA	NA	NA	NA	NA	NA	NA	NA
sp|P42695|CNDD3_1444_TPSSAK(0.011)EK(0.989)IEGR	810760	NA	NA	NA	NA	NA	NA	NA	NA	NA	NA	NA	NA	NA	NA	NA	NA	NA	NA	NA	NA	NA	NA	NA	NA	NA	NA	NA
sp|P43243|MATR3_3_SK(1)SFQQSSLSR	1028430	118690	3890225	1.05004e+06	NA	1455635	396620	312875	106350	116729	844900	1.32875e+06	2547375	3475125	554040	NA	73911	606285	NA	641993	553732	1.29725e+06	1235430	451375	1439645	1462875	1.87917e+06	895565
sp|P43243|MATR3_617_SKTDGSQK(1)TESSTEGK	NA	NA	NA	NA	NA	NA	NA	NA	NA	NA	NA	NA	56209	191408	NA	NA	NA	NA	NA	NA	NA	NA	45161	9583.2	37432	72961.2	NA	NA
sp|P43487|RANG_5_AAAK(1)DTHEDHDTSTENTDESNHDPQFEPIVSLPEQEIK	NA	NA	4821850	5701475	NA	24559000	96614250	11723000	30819000	374940	1.51883e+07	13206000	5209400	61391000	4.41337e+06	8908300	889482	849815	1805850	10840000	4002250	14741775	2.97787e+06	690687	1261600	890550	1.38693e+08	73383750
sp|P43487|RANG_173_AGSGK(1)NDHAEK	NA	NA	NA	NA	NA	239080	4878300	NA	NA	NA	NA	NA	NA	NA	NA	NA	NA	NA	NA	NA	199743	281633	NA	3259.9	NA	NA	4.07643e+06	7929475
sp|P43487|RANG_179_NDHAEK(1)VAEKLEALSVK	NA	NA	3859600	NA	NA	2942300	60500750	NA	5.56597e+06	112599	3145925	911875	NA	5423600	3865600	1093335	432470	572440	645450	8392400	4444550	8420600	3051900	25615	812405	NA	3.2232e+07	92008500
sp|P43487|RANG_183_VAEK(1)LEALSVK	505335	514530	3122025	4337650	NA	5.14863e+06	158680000	4618875	15866725	72204	13595500	3193825	1845800	8841950	6.59797e+06	4795075	441240	766543	2.07435e+06	9170475	4388450	13898450	1594050	28204	118340	NA	60385475	135260000
sp|P43487|RANG_190_LEALSVK(1)EETKEDAEEKQ	NA	NA	813558	1.10636e+06	NA	2480275	42437500	1510325	4085275	NA	2847625	1.11296e+06	829940	3049950	1617250	1324965	88578.2	386040	607403	2379675	851462	3.45818e+06	473512	NA	299817	211558	8086850	16798500
sp|P43487|RANG_194_LEALSVKEETK(1)EDAEEKQ	NA	NA	NA	NA	NA	190700	3107625	NA	NA	NA	NA	NA	NA	NA	NA	89623	NA	NA	NA	NA	NA	NA	NA	NA	NA	NA	NA	NA
sp|P43487|RANG_200_EETKEDAEEK(1)Q	NA	NA	NA	NA	NA	306357	3325525	154097	131712	NA	202675	55969	NA	271222	104492	81650.5	NA	NA	34075	153762	55239.7	215932	77726	8518.9	NA	NA	1.11759e+06	1.1651e+06
sp|P43487|RANG_76_GTGDVK(1)LLK	433034	NA	1409975	538270	NA	NA	NA	1524525	554778	NA	NA	270865	NA	NA	1024910	NA	258782	390550	NA	761388	2.25407e+06	2.11908e+06	752065	NA	NA	NA	119020	407760
sp|P46013|KI67_726_AHTEK(1)VHVPARPYR	537745	NA	1196950	NA	NA	681782	323680	134600	NA	NA	NA	NA	NA	396435	NA	NA	NA	79648	NA	NA	NA	478797	188661	NA	328128	148312	1422200	NA
sp|P46013|KI67_1542_AMHTPK(0.79)PAVSGEK(0.21)NIYAFMGTPVQK	NA	NA	NA	NA	NA	3075300	2439400	NA	NA	NA	NA	NA	NA	NA	NA	NA	NA	NA	NA	NA	528670	NA	NA	NA	NA	NA	3129350	3402300
sp|P46013|KI67_1549_AMHTPK(0.063)PAVSGEK(0.937)NIYAFMGTPVQK	NA	NA	NA	NA	NA	3553750	2330900	NA	NA	NA	1.66867e+06	NA	NA	NA	NA	NA	NA	NA	305618	NA	NA	NA	NA	NA	NA	NA	NA	NA
sp|P46013|KI67_145_AYSK(1)ITEGK	359228	NA	969775	NA	NA	NA	NA	NA	NA	NA	NA	NA	NA	364480	NA	NA	NA	NA	NA	NA	NA	NA	NA	18264	NA	NA	1075775	NA
sp|P46013|KI67_1651_EELLAVGK(1)LTQTSGETTHTHTEPTGDGK	NA	NA	NA	NA	NA	NA	810840	NA	NA	NA	NA	NA	NA	NA	NA	NA	NA	NA	NA	NA	NA	NA	NA	NA	NA	NA	NA	NA
sp|P46013|KI67_210_EISSVK(1)LVSR	4875600	364800	7998650	2441525	NA	8013400	3622150	NA	281988	358320	2277100	1460575	2496500	3998625	3011275	294160	272385	1.56731e+06	331195	1.26423e+06	1.51292e+06	3309785	972240	203135	1966300	865710	1.04997e+07	5133325
sp|P46013|KI67_1734_ESMTNEKTTK(1)VSYR	NA	NA	NA	NA	NA	776620	588600	NA	NA	NA	867790	NA	181600	357180	NA	NA	NA	NA	NA	NA	NA	NA	155570	NA	241050	201098	NA	990080
sp|P46013|KI67_1172_K(0.001)LTPSAGK(0.999)AMLTPKPAGGDEK	356433	NA	NA	NA	NA	NA	NA	NA	NA	NA	NA	NA	NA	NA	NA	NA	NA	NA	NA	NA	NA	NA	214645	37571.2	169190	102807	1200400	NA
sp|P46013|KI67_2488_LKIPLVK(1)VDMKEEPLAVSK	1.35907e+06	NA	NA	NA	NA	1698600	1593225	NA	NA	NA	NA	454193	NA	NA	NA	NA	NA	NA	NA	NA	NA	NA	NA	161488	NA	NA	2768400	NA
sp|P46013|KI67_850_NTYK(1)MTSLETK	274812	NA	475347	NA	NA	NA	NA	NA	NA	NA	NA	NA	NA	NA	NA	NA	NA	NA	NA	NA	NA	NA	128807	31070	NA	NA	1097605	NA
sp|P46013|KI67_675_QTQTK(1)VIKHGPQR	124682	NA	929470	132105	NA	NA	NA	NA	NA	NA	NA	NA	146739	417728	144627	NA	NA	NA	NA	NA	36578	257916	25212	NA	83763.2	43936	460716	NA
sp|P46013|KI67_910_RGQK(1)ATLLQQR	273620	NA	NA	NA	NA	NA	334473	NA	NA	NA	NA	NA	NA	NA	NA	NA	NA	NA	NA	NA	NA	NA	NA	NA	NA	NA	NA	NA
sp|P46013|KI67_2848_TRAQK(1)VEVKEELLAVGK	720112	NA	NA	NA	NA	NA	NA	NA	NA	NA	NA	NA	NA	NA	NA	NA	NA	NA	NA	NA	NA	NA	NA	NA	NA	NA	NA	NA
sp|P46013|KI67_3180_VAEESGGQK(0.024)SAK(0.976)VLMQNQK	NA	NA	478400	NA	NA	NA	NA	NA	NA	NA	NA	NA	NA	NA	NA	NA	NA	NA	NA	NA	NA	NA	NA	NA	NA	NA	NA	NA
sp|P46013|KI67_2017_VGVKEEVLPVGK(1)LTQTSGK	NA	NA	NA	NA	NA	NA	NA	NA	NA	NA	1350800	NA	NA	NA	NA	NA	NA	NA	NA	NA	NA	NA	205310	111729	NA	NA	1561610	NA
sp|P46013|KI67_745_VLNNFISNQK(1)MDFKEDLSGIAEMFK	NA	NA	NA	NA	NA	NA	NA	NA	NA	NA	NA	NA	NA	10337600	NA	NA	NA	NA	NA	NA	NA	NA	9280700	NA	3007400	3864800	22228000	21993000
sp|P46013|KI67_2967_VLRAPK(1)VEPVGDVVSTR	11103075	NA	NA	NA	NA	NA	NA	NA	NA	NA	NA	NA	NA	NA	NA	NA	NA	NA	NA	NA	NA	NA	NA	NA	NA	NA	NA	NA
sp|P46020|KPB1_676_YLDHLLAHTAPHPK(0.995)LAPTSQK(0.005)	NA	NA	NA	NA	NA	2665450	848680	896727	584890	NA	NA	NA	NA	NA	939058	NA	NA	NA	NA	1185925	NA	NA	NA	NA	NA	NA	91932	NA
sp|P46060|RAGP1_8_ASEDIAK(1)LAETLAK	NA	NA	NA	NA	NA	NA	NA	NA	NA	NA	NA	NA	NA	NA	NA	NA	NA	NA	NA	NA	NA	NA	NA	NA	NA	NA	7126100	NA
sp|P46060|RAGP1_15_LAETLAK(1)TQVAGGQLSFK	5.19017e+06	11818300	1799770	76408250	2553900	104535500	177742500	2507725	19625575	5845950	20389750	30069250	3838675	11751500	430855000	20427500	13489000	7509600	6905325	40488500	5427775	327681500	3147050	612232	2654375	3659850	248145750	72130000
sp|P46060|RAGP1_406_GQGEK(1)SATPSRK	275735	872215	1888440	6459000	NA	4680475	13826500	2789875	617105	64741.3	1485800	1499950	2016125	7992050	6130850	1.26035e+06	1634250	181568	325695	1.29352e+06	3459950	13427675	525188	152580	904990	944560	34631850	18452750
sp|P46060|RAGP1_413_SATPSRK(1)ILDPNTGEPAPVLSSPPPADVSTFLAFPSPEK	NA	NA	NA	NA	NA	24276000	22808500	NA	NA	NA	NA	NA	NA	NA	19701000	NA	7543900	NA	NA	NA	5689600	3.36603e+07	NA	NA	NA	NA	47209250	22096250
sp|P46060|RAGP1_452_LLRLGPK(1)SSVLIAQQTDTSDPEK	NA	NA	1322250	3324250	NA	3.30297e+06	3476675	1123510	581808	NA	NA	393470	1294420	2144800	NA	NA	657292	NA	NA	NA	942645	4669585	NA	NA	276370	162360	7.79748e+06	4311400
sp|P46063|RECQ1_625_NSGNFQK(0.945)K(0.055)AANMLQQSGSK	551750	NA	1592930	NA	NA	NA	NA	NA	NA	NA	NA	NA	228960	620570	425980	NA	NA	NA	NA	NA	NA	32686	87920.2	NA	NA	NA	121040	NA
sp|P46087|NOP2_735_GTDTQTPAVLSPSK(0.997)TQATLK(0.001)PK(0.001)	1.14523e+06	NA	3021375	NA	NA	NA	NA	NA	NA	NA	NA	NA	NA	NA	NA	NA	NA	NA	NA	NA	NA	NA	162723	106778	218172	242285	961890	837682
sp|P46087|NOP2_710_LQSSK(0.02)K(0.98)VAFLR	1.19116e+06	NA	1828000	NA	NA	NA	NA	NA	NA	NA	NA	NA	NA	NA	NA	NA	NA	NA	NA	NA	NA	NA	NA	109500	NA	NA	917515	792965
sp|P46100|ATRX_830_SMSK(1)IGAAR	NA	NA	NA	NA	NA	NA	NA	NA	NA	NA	NA	NA	116700	331438	NA	NA	NA	NA	NA	NA	NA	NA	NA	NA	NA	NA	NA	NA
sp|P46108|CRK_105_IGDQEFDSLPALLEFYK(1)IHYLDTTTLIEPVSR	NA	NA	NA	NA	NA	NA	NA	NA	NA	NA	NA	NA	122710000	NA	NA	NA	NA	NA	NA	NA	NA	NA	NA	NA	NA	NA	NA	NA
sp|P46109|CRKL_89_IGDQEFDHLPALLEFYK(1)IHYLDTTTLIEPAPR	130749825	14120000	150732500	72310000	NA	164108575	55454375	69821000	49543500	2.18627e+07	163917000	68510000	274362500	117707000	1.03776e+08	NA	6750900	21868225	46135000	109411000	63425000	316804250	106523750	14985170	56102750	2.68698e+07	155927500	136122500
sp|P46527|CDN1B_81_YEWQEVEK(1)GSLPEFYYRPPRPPK	NA	NA	NA	NA	NA	1611250	807242	NA	NA	NA	NA	NA	NA	2166850	NA	NA	NA	NA	NA	NA	NA	NA	450740	NA	NA	NA	NA	NA
sp|P46777|RL5_283_DRVAQK(1)KASFLR	654028	NA	1434635	385725	NA	3049525	2064750	NA	NA	180806	NA	347213	NA	NA	852010	26158.5	NA	632305	NA	763235	151670	589942	241986	52163.5	165105	173835	2114315	1.34797e+06
sp|P46777|RL5_10_VVKNK(1)AYFK	NA	NA	NA	263515	NA	NA	NA	NA	NA	NA	NA	166645	154200	732082	NA	NA	NA	NA	NA	NA	NA	NA	77204.7	NA	113075	79999.5	NA	NA
sp|P46777|RL5_41_LVIQDK(1)NKYNTPK	NA	NA	13748225	2236925	NA	4385700	4967000	NA	830780	902177	NA	1121065	3652950	14597000	9541600	102328	16408	3109850	398065	3291300	684560	2825240	2153900	176003	775120	363020	5.50063e+06	1165200
sp|P46777|RL5_43_LVIQDK(0.008)NK(0.992)YNTPK	1410885	NA	NA	NA	NA	2595100	2357550	2.33617e+06	175065	579650	NA	3357900	2403710	2810250	1.42105e+06	NA	114401	2491000	335550	1490640	NA	239690	343252	NA	2.10817e+06	614810	185350	5.20103e+06
sp|P46777|RL5_27_RREGK(1)TDYYAR	357810	NA	NA	310455	NA	630325	504330	NA	NA	57912	NA	71509	NA	460320	796115	NA	NA	209080	NA	329035	14685	436147	56385	NA	166032	83787	331094	NA
sp|P46821|MAP1B_1863_DSGGK(1)TPGDFSYAYQKPEETTR	NA	NA	NA	NA	NA	NA	NA	502360	228040	NA	NA	NA	NA	NA	NA	NA	NA	NA	NA	NA	759192	889917	77072	NA	NA	NA	NA	NA
sp|P46821|MAP1B_2283_ESSDK(1)VSRVASPK	NA	NA	247080	NA	NA	605730	576620	NA	NA	29899.5	NA	104160	NA	NA	388610	28831	NA	99694	NA	313698	163243	1076360	182370	44341	127177	84088.2	823943	423545
sp|P46821|MAP1B_1914_IERTTK(1)SPSDSGYSYETIGK	1328300	2922700	NA	2842500	NA	NA	13808000	5127500	3597300	1603200	NA	2805450	2316450	4.18403e+06	NA	NA	NA	2652700	2007500	8899600	8981400	3166600	NA	NA	2494100	NA	13870000	7984300
sp|P46821|MAP1B_1928_SPSDSGYSYETIGK(1)TTKTPEDGDYSYEIIEK	248000	NA	NA	2215200	NA	4031850	2623700	655990	1708075	302528	1918175	492993	NA	NA	1313075	201010	348085	463100	438500	1768725	1054400	4.71705e+06	1.46919e+06	NA	1.00689e+06	553035	NA	NA
sp|P46821|MAP1B_1894_SPDEEDYDYESYEK(0.999)TTRTSDVGGYYYEK(0.001)	NA	NA	NA	NA	NA	1221600	NA	NA	NA	NA	NA	NA	NA	NA	NA	NA	NA	NA	NA	NA	NA	NA	NA	NA	NA	NA	NA	NA
sp|P46821|MAP1B_1908_TSDVGGYYYEK(1)IERTTK	1018325	2.07417e+06	2.09037e+06	2091600	NA	20424500	12935500	5653200	4.35767e+06	1373560	5657250	2.43843e+06	NA	4404400	7134400	869955	1804000	2.69543e+06	2611100	9962400	9017800	2.88677e+07	3805575	627300	3828700	2239400	7.60313e+06	8555000
sp|P46939|UTRO_2205_IAAHPNVQK(1)VVLVSSASDIPVQSHR	1827845	2289800	4667500	6562000	793437	25208250	14703250	14131250	4543100	2840325	4512525	4430000	8078375	9821550	11334500	1516850	2149550	3967450	2476625	9130150	8194750	17448100	4090900	1217375	8326375	4042500	14570625	9371250
sp|P47712|PA24A_741_RFFNK(1)EFLSKPK	NA	NA	1050270	NA	NA	831468	587105	373202	224454	161348	NA	268420	469850	714475	458965	NA	133720	223450	NA	1.18333e+06	963727	2095000	293645	NA	287608	72921.3	2047020	1190550
sp|P47914|RL29_73_AEAIK(1)ALVKPK	NA	NA	NA	NA	NA	NA	537858	184465	NA	24840.8	NA	228130	NA	648798	NA	64643	22494.5	NA	NA	NA	109370	2.22453e+06	113760	148200	NA	235657	1.53963e+06	1653850
sp|P47914|RL29_130_AK(0.964)DQTK(0.036)AQAAAPASVPAQAPK	NA	191305	393217	683720	NA	450720	701812	731458	201130	63751.8	NA	183130	236773	720633	NA	92052	63020.5	NA	NA	NA	45057	1915165	176288	149570	192555	312538	845483	1705200
sp|P47914|RL29_134_AK(0.157)DQTK(0.843)AQAAAPASVPAQAPK	NA	NA	1420400	501860	NA	NA	NA	770040	NA	NA	NA	249955	NA	889660	NA	NA	NA	NA	NA	NA	386560	1137315	179290	97090	NA	NA	1470900	NA
sp|P47914|RL29_149_AQAAAPASVPAQAPK(0.996)RTQAPTK(0.004)	NA	NA	739830	468150	NA	NA	NA	628340	160850	85892	NA	123240	NA	629605	547870	NA	100217	NA	NA	344060	184200	1479000	244850	113325	203580	223855	1453400	1041900
sp|P47914|RL29_156_RTQAPTK(1)ASE	69960	146822	152600	380058	NA	560965	866673	334590	50473	69072	NA	154150	NA	NA	341880	NA	45709	NA	NA	374035	177586	1524715	132460	96213	171935	207335	795297	982110
sp|P48382|RFX5_564_EAEDKIPLVPSK(1)VSVIK	2032660	350050	NA	NA	NA	1877250	1.32474e+06	1.02403e+06	NA	581470	1645775	2279500	3470500	5846200	NA	118850	NA	NA	308870	NA	NA	NA	688070	278660	435900	460320	3.12601e+06	1965300
sp|P48426|PI42A_375_AAHAAK(1)TVK	104798	102760	205345	236530	NA	784638	998088	160586	57311.6	17549.3	NA	165225	NA	191965	248250	36396	9320.85	81707	NA	356340	248951	1210100	109123	12173.3	118779	107876	865035	527830
sp|P48426|PI42A_378_AAHAAK(0.146)TVK(0.854)HGAGAEISTVNPEQYSK(0.001)	NA	NA	NA	NA	NA	3.98363e+06	1649875	NA	NA	401570	NA	NA	NA	NA	NA	55473	NA	NA	NA	NA	NA	4587750	NA	NA	NA	NA	NA	NA
sp|P48426|PI42A_27_HFVAQK(0.997)VK(0.003)LFR	NA	NA	NA	NA	NA	1050105	1041810	NA	NA	NA	NA	NA	NA	NA	2088325	NA	NA	161410	NA	747195	155920	110270	141450	NA	NA	NA	150730	1183800
sp|P48444|COPD_44_LMNTGK(1)QHTFVETESVR	1.01417e+06	724540	3805950	3159450	NA	10700125	7392325	6052375	3016225	638555	2732150	1737325	5108250	7685350	5434075	282132	441538	1.23891e+06	721580	3286625	3449750	10875750	692852	249112	958978	1219590	8247650	5752500
sp|P48444|COPD_263_TSEATK(1)MHAPPINMESVHMK	NA	NA	NA	NA	NA	NA	NA	791185	NA	NA	NA	NA	NA	1239850	NA	NA	NA	NA	NA	NA	NA	2519700	273710	42536	NA	124003	NA	NA
sp|P48556|PSMD8_105_GEWNRK(1)SPNLSK	2398800	850785	7308275	2198600	442947	10248700	6770025	5856075	2022825	1100270	5059250	4130925	7486550	13181500	6.42503e+06	479145	483460	2604225	1.51915e+06	6551375	2.24175e+06	15707100	1.75284e+06	365808	6897000	1419925	17699400	8524250
sp|P48634|PRC2A_615_EGPEPPEEVPPPTTPPVPK(0.816)VEPK(0.184)GDGIGPTR	NA	NA	817705	1.24721e+06	NA	1223500	NA	1153100	NA	NA	NA	1112900	2649700	2829100	NA	NA	NA	NA	NA	NA	NA	NA	479880	NA	216570	NA	NA	NA
sp|P48634|PRC2A_619_EGPEPPEEVPPPTTPPVPK(0.081)VEPK(0.919)GDGIGPTR	NA	NA	NA	887245	NA	1189605	575990	956800	NA	NA	737220	779000	2881100	3291150	NA	NA	NA	NA	NA	NA	NA	NA	479880	NA	384510	213520	NA	NA
sp|P48634|PRC2A_788_GTPPVDPK(1)LAWVGDVFTATPAEPR	NA	NA	NA	NA	NA	NA	7174650	NA	NA	NA	NA	NA	1.86797e+07	2.00367e+07	NA	NA	NA	NA	NA	NA	NA	NA	NA	NA	NA	NA	NA	NA
sp|P48634|PRC2A_49_HGLQSLGK(1)VAIAR	4201400	1.53827e+06	NA	6892600	383540	17790750	7686375	4233875	1861300	1038175	4191050	5180325	9508900	14797250	11968075	563552	862435	1822650	646350	6.01607e+06	4.06303e+06	11271000	1.98018e+06	404705	2678625	1794775	8402300	5596075
sp|P48634|PRC2A_875_PLPWPPGSDEVAK(1)IQTPPPK	NA	NA	NA	1651200	NA	NA	1.09982e+06	NA	727810	NA	NA	676767	7.08227e+06	8279900	NA	NA	NA	NA	NA	NA	NA	1203775	380320	NA	NA	323401	NA	NA
sp|P48634|PRC2A_1404_RPGPGGK(1)AGSSGSSSGGGGGGPGGR	NA	NA	NA	NA	NA	NA	NA	NA	NA	NA	NA	NA	137909	305372	NA	NA	NA	NA	NA	NA	NA	NA	NA	NA	NA	NA	NA	NA
sp|P48634|PRC2A_27_YSSLNLFDTYK(0.842)GK(0.155)SLEIQK(0.003)PAVAPR	NA	772700	NA	NA	NA	6073800	NA	NA	NA	405280	NA	NA	NA	NA	2711350	NA	NA	316750	NA	1994500	940275	2.62883e+06	268690	NA	NA	NA	338350	1024305
sp|P48634|PRC2A_29_YSSLNLFDTYK(0.015)GK(0.985)SLEIQKPAVAPR	NA	NA	NA	NA	NA	3.31517e+06	2.89443e+06	NA	NA	NA	NA	2447800	NA	NA	NA	NA	NA	313290	NA	NA	NA	NA	NA	NA	NA	NA	NA	NA
sp|P48643|TCPE_265_TKHK(1)LDVTSVEDYK	NA	264690	1923600	2543500	NA	3138525	2440875	1074500	473065	205330	800970	692832	569408	1624975	1330300	119070	127020	NA	976142	1.19257e+06	981760	5581115	1041215	182427	4378600	2.14187e+06	2131890	1789700
sp|P49023|PAXI_277_ELDELMASLSDFK(1)IQGLEQR	NA	NA	NA	NA	NA	10450400	NA	NA	NA	NA	NA	NA	NA	NA	NA	NA	NA	NA	NA	NA	NA	NA	NA	NA	NA	NA	NA	NA
sp|P49137|MAPK2_374_VDYEQIKIK(0.001)K(0.999)IEDASNPLLLK	NA	NA	NA	NA	NA	NA	NA	NA	NA	2061300	NA	NA	NA	NA	NA	NA	NA	NA	NA	NA	NA	NA	NA	NA	NA	NA	NA	NA
sp|P49189|AL9A1_246_IMEMSAK(1)GIKPVTLELGGK	NA	NA	2048850	555580	NA	NA	NA	NA	NA	NA	NA	355880	NA	NA	NA	NA	NA	NA	NA	NA	NA	NA	NA	NA	444575	203580	NA	NA
sp|P49321|NASP_413_DGSGLEEK(1)VRAK	NA	NA	NA	NA	NA	NA	NA	NA	NA	NA	NA	NA	461400	1709925	NA	NA	NA	NA	NA	NA	322050	NA	511640	75965.2	283333	197162	1.90007e+06	942640
sp|P49321|NASP_405_LTETK(1)DGSGLEEK	NA	NA	269720	NA	NA	NA	NA	NA	NA	NA	NA	130425	NA	355842	NA	NA	NA	NA	NA	NA	NA	NA	NA	NA	NA	NA	NA	NA
sp|P49321|NASP_671_SGNVAELALK(1)ATLVESSTSGFTPGGGGSSVSMIASR	NA	NA	7221100	NA	NA	25678500	7008450	NA	NA	NA	NA	9598000	NA	NA	29684000	NA	NA	NA	NA	NA	NA	NA	NA	NA	NA	NA	614930	NA
sp|P49327|FAS_1582_DIMLATGK(1)LSPDAIPGK	NA	NA	NA	NA	NA	NA	NA	1.73487e+06	NA	NA	NA	NA	NA	NA	NA	NA	NA	NA	NA	NA	NA	NA	NA	NA	NA	NA	NA	NA
sp|P49327|FAS_1151_GLVQALQTK(1)VTQQGLK	NA	NA	NA	NA	NA	2.74387e+07	20674000	NA	5976625	NA	5135650	NA	3951500	NA	1.19367e+07	NA	2059350	4865400	NA	13501000	8273300	11537200	2115450	NA	3414800	NA	8208600	5980925
sp|P49327|FAS_1158_VTQQGLK(1)MVVPGLDGAQIPRDPSQQELPR	12752850	13759500	48719500	41993500	3207275	170715000	126205000	65169500	36046000	20932500	35639000	31146000	21675750	29689250	90708000	9036975	14455750	24073750	18029000	116005000	97744500	167260750	18508325	7364100	27819500	16803250	141655250	73014500
sp|P49327|FAS_1866_VVVQVLAEEPEAVLK(0.925)GAK(0.034)PK(0.041)	NA	NA	NA	NA	NA	NA	NA	NA	NA	307142	NA	341740	NA	NA	NA	NA	39492	NA	NA	NA	916390	5459300	NA	NA	NA	NA	2.72423e+06	702820
sp|P49327|FAS_1869_VVVQVLAEEPEAVLK(0.045)GAK(0.756)PK(0.199)	NA	492670	6481900	3124050	NA	7382950	4319875	7145800	NA	604520	1883300	1133080	4.09643e+06	6303700	NA	288150	NA	628830	NA	NA	3393600	9716100	580310	NA	2277300	NA	7892800	NA
sp|P49327|FAS_1871_VVVQVLAEEPEAVLK(0.065)GAK(0.159)PK(0.776)	1782500	275020	NA	5080900	NA	6775400	NA	8726500	2118950	NA	1921200	1653700	NA	NA	NA	NA	NA	NA	663757	3098500	2500500	NA	NA	NA	NA	923150	NA	NA
sp|P49368|TCPG_78_EIQVQHPAAK(1)SMIEISR	NA	NA	1237900	NA	NA	1069335	372245	NA	NA	NA	NA	NA	NA	NA	NA	NA	NA	NA	NA	NA	NA	NA	169240	NA	NA	NA	NA	NA
sp|P49591|SYSC_323_VHQFEK(1)IEQFVYSSPHDNK	NA	NA	NA	NA	NA	NA	NA	NA	NA	NA	NA	NA	NA	NA	NA	NA	NA	NA	NA	NA	NA	NA	439090	NA	717550	NA	NA	NA
sp|P49750|YLPM1_1949_ALNRTK(1)YI	457012	NA	1172575	NA	NA	NA	NA	NA	NA	74225.7	NA	272750	NA	NA	NA	NA	NA	NA	NA	NA	163440	819063	NA	NA	NA	NA	977203	326360
sp|P49750|YLPM1_511_APLSK(1)SALPYSSFSSDQGLGESSAAPSQPITAVK	NA	NA	1824100	NA	NA	NA	NA	NA	NA	NA	NA	2147000	NA	NA	NA	NA	NA	NA	NA	NA	NA	NA	682703	NA	NA	1021100	NA	NA
sp|P49750|YLPM1_1457_DISTNK(1)VEQIPYGER	3288615	NA	6.93167e+06	1592710	NA	2256350	1040240	669193	NA	NA	1896700	2094225	3163300	5694625	2108900	NA	NA	898740	NA	1250575	944960	2.23866e+06	1192610	348480	1361750	1125930	2.36344e+06	1448250
sp|P49750|YLPM1_1943_ITDESGHLAEK(1)ALNR	NA	NA	2447675	NA	NA	NA	NA	NA	NA	NA	812288	1096820	NA	2220550	1807495	NA	NA	NA	205395	NA	NA	1663350	417258	133525	470267	362648	984500	NA
sp|P49750|YLPM1_646_QSGPQWK(0.002)GPK(0.997)PAFGQQHQQQPK(0.001)	NA	NA	4.90127e+06	1115845	NA	NA	NA	NA	NA	NA	1.61877e+06	1647550	NA	NA	NA	NA	NA	NA	NA	NA	NA	NA	689007	NA	835803	920055	NA	NA
sp|P49756|RBM25_283_EISK(1)FRDTHK	NA	NA	NA	NA	NA	NA	NA	NA	NA	NA	NA	NA	287953	398612	NA	NA	NA	NA	NA	NA	NA	NA	NA	NA	NA	NA	NA	NA
sp|P49756|RBM25_261_RFPVAPLIPYPLITK(0.997)EDINAIEMEEDK(0.003)R	NA	NA	NA	NA	NA	NA	NA	NA	NA	NA	11318000	NA	NA	NA	NA	NA	NA	NA	NA	NA	NA	NA	6.90883e+06	NA	NA	6.14743e+06	NA	NA
sp|P49773|HINT1_7_ADEIAK(1)AQVARPGGDTIFGK	8.86693e+06	3256350	20749250	8926400	1198750	41360250	26607250	20122750	14178750	2690450	14676500	11205350	17930000	38869000	21818750	1851425	1514300	6685250	3085525	19966000	8487650	53209925	5018350	1432885	4883275	3304050	29800025	18625250
sp|P49773|HINT1_21_PGGDTIFGK(1)IIRK	5545950	231610	13381750	1534200	NA	NA	NA	6009200	2179125	111270	NA	1494950	5321000	5691650	3688600	NA	370500	NA	NA	2421050	4659525	5863300	980535	NA	3857650	702637	986590	3812000
sp|P49790|NU153_194_ASDK(1)DITVSK	NA	NA	NA	311642	NA	NA	NA	NA	NA	NA	NA	760078	2696925	5006825	NA	NA	NA	NA	NA	NA	NA	NA	NA	NA	NA	NA	NA	NA
sp|P49790|NU153_200_ASDKDITVSK(1)NTSLPPLWSPEAER	1.60321e+06	NA	NA	1945850	NA	NA	NA	NA	NA	NA	NA	4016925	12720950	23431250	829600	NA	49835	NA	NA	NA	225050	4074500	NA	85062.3	NA	NA	1255040	659390
sp|P49790|NU153_15_ASGAGGVGGGGGGK(1)IRTR	503905	NA	NA	948702	NA	NA	NA	NA	NA	NA	NA	264670	NA	NA	NA	NA	NA	NA	NA	NA	NA	1000150	NA	NA	30725	NA	NA	NA
sp|P49790|NU153_1148_DENSSK(1)STFSFSMTKPSEK	NA	NA	NA	958630	NA	NA	NA	NA	NA	NA	NA	630880	1290550	1029370	1.07049e+06	NA	NA	NA	NA	NA	1.09216e+06	2594195	NA	NA	NA	NA	60858	605800
sp|P49790|NU153_1157_STFSFSMTK(1)PSEKESEQPAK	919088	NA	989757	1.20649e+06	NA	NA	NA	NA	NA	NA	NA	680595	NA	NA	1182900	256730	NA	NA	NA	NA	692880	633850	NA	NA	NA	NA	NA	NA
sp|P49790|NU153_1161_STFSFSMTK(0.004)PSEK(0.99)ESEQPAK(0.006)	NA	NA	821810	NA	NA	NA	NA	NA	NA	NA	NA	NA	NA	NA	NA	NA	NA	NA	NA	NA	528760	866320	NA	NA	NA	NA	NA	NA
sp|P49790|NU153_693_LSPRDTAK(1)QTGIETPNK	616117	154925	1.41006e+06	978683	111806	NA	NA	NA	NA	NA	343895	1079115	1251575	3218850	850468	161917	NA	376970	77047	186207	1213420	1.50908e+06	63837.5	17936	53305.5	53117	1178905	972565
sp|P49790|NU153_702_QTGIETPNK(1)SGK	NA	NA	393842	312230	NA	NA	NA	NA	NA	NA	NA	262050	381070	819228	NA	NA	NA	NA	NA	NA	588127	635975	NA	NA	NA	NA	NA	460620
sp|P49790|NU153_613_EGSVLDILK(1)SPGFASPK	1.61928e+07	7.80763e+06	3.28457e+07	NA	13268025	NA	NA	903700	NA	1763000	1.36857e+07	10930175	17228050	5860200	58426250	9164550	1.19238e+06	24747000	8.57417e+06	12891550	18089750	54428250	876870	2378750	3158300	1.7046e+06	2.58359e+07	19561050
sp|P49790|NU153_621_SPGFASPK(1)IDSVAAQPTATSPVVYTR	9146600	1397245	12445475	10158950	1381125	1.09835e+06	805270	810288	NA	NA	2647725	11719625	13944750	22350500	8534625	925820	229892	3467025	1.07647e+06	1683950	8636500	12396975	384783	113210	404183	400490	6513025	4756050
sp|P49790|NU153_1168_ESEQPAK(1)ATFAFGAQTSTTADQGAAK	657335	NA	NA	2271000	NA	NA	NA	NA	NA	NA	NA	1493775	NA	NA	2070925	544482	NA	938067	NA	NA	333960	4.54307e+06	NA	NA	NA	144505	NA	NA
sp|P49790|NU153_933_FGDQGGFK(1)IGVSSDSGSINPMSEGFK	8.54653e+06	NA	NA	2.33977e+07	4393275	4784675	2746700	NA	912605	1744475	8118400	1.78873e+07	NA	NA	30672000	5131995	NA	9301725	7243050	5913300	8037300	79389925	NA	NA	522550	462472	3361400	2570900
sp|P49790|NU153_951_IGVSSDSGSINPMSEGFK(1)FSKPIGDFK	1.78866e+07	3692475	9736975	20462000	NA	NA	NA	NA	NA	NA	NA	3912460	1.14971e+07	8499525	10260000	NA	823020	5730275	NA	NA	1.30079e+07	5.78063e+07	1283000	NA	NA	NA	16195500	7464100
sp|P49790|NU153_925_FGVSSSSSGPSQTLTSTGNFK(1)FGDQGGFK	2610100	627400	NA	4331375	413383	NA	NA	NA	NA	335700	1.34587e+06	2483850	NA	NA	3484050	688502	88350.5	1.52631e+06	753522	835310	1.18073e+06	10923225	93821	NA	NA	NA	720540	NA
sp|P49790|NU153_954_FSK(1)PIGDFK	3838750	1437680	3731600	9308000	NA	NA	NA	NA	NA	NA	NA	6636300	NA	NA	2160900	869720	NA	1.94037e+06	NA	NA	4538100	7.62687e+06	NA	NA	NA	567410	532540	NA
sp|P49790|NU153_960_FSKPIGDFK(1)FGVSSESKPEEVK	NA	NA	NA	988432	NA	NA	NA	NA	NA	NA	NA	502263	876088	1.33945e+06	NA	NA	NA	NA	NA	NA	752597	1407750	NA	NA	NA	NA	NA	NA
sp|P49790|NU153_460_TRFVASK(1)PLEEEEMEVPVLPK	7.88402e+06	1130935	12879775	9226950	1.45233e+06	1146200	NA	NA	NA	723742	2.60333e+06	5.22397e+06	20748000	1.14597e+07	6550975	1.18636e+06	186517	2.46537e+06	1429300	1768175	2.34883e+06	8098250	438470	274170	NA	NA	4047075	1886150
sp|P49790|NU153_904_GFDTSSSSSNSAASSSFK(1)FGVSSSSSGPSQTLTSTGNFK	NA	NA	NA	NA	NA	NA	NA	NA	NA	NA	NA	NA	NA	NA	NA	NA	NA	NA	NA	NA	NA	9242000	NA	NA	NA	NA	NA	NA
sp|P49790|NU153_317_ILQSLEK(1)MSSPLADAK	1.62143e+06	NA	NA	NA	NA	NA	NA	NA	NA	NA	NA	1.60107e+06	8488900	14396750	NA	NA	NA	NA	NA	NA	NA	2272750	NA	NA	NA	NA	NA	NA
sp|P49790|NU153_1016_K(0.021)EELPK(0.979)SSSAGFSFGTGVINSTPAPANTIVTSENK	NA	NA	NA	NA	NA	NA	NA	NA	NA	NA	NA	NA	NA	NA	NA	NA	NA	NA	NA	NA	468017	1.68069e+06	NA	NA	NA	NA	NA	NA
sp|P49790|NU153_1072_TSEAK(0.004)K(0.994)EEMPATK(0.002)	621730	NA	NA	459982	NA	NA	NA	NA	NA	NA	NA	300775	NA	NA	NA	NA	NA	NA	NA	NA	200480	169950	NA	NA	NA	64400.2	NA	NA
sp|P49790|NU153_1079_KEEMPATK(1)GGFSFGNVEPASLPSASVFVLGR	42045000	NA	21029500	NA	NA	NA	NA	NA	NA	NA	19813000	23612500	NA	1.04661e+07	NA	NA	NA	NA	NA	NA	15704000	100057500	NA	NA	NA	NA	NA	11013000
sp|P49790|NU153_371_LMTPK(1)PVSIATNR	8646925	665052	20756050	8273625	941415	1605625	582970	598937	297515	462382	1242050	8145100	83710000	39457750	6560625	400622	178840	2345825	605640	836080	2609545	7255195	361980	129988	488650	489425	6671300	3765775
sp|P49790|NU153_1466_NVFSSSGTSFSGRK(0.998)IK(0.002)TAVR	2.87314e+06	1.95691e+06	10173550	15739250	NA	NA	NA	651515	375382	NA	2075750	4704650	6347775	6414300	1.01538e+07	1.22903e+06	516940	3.87003e+06	1.0472e+06	2421200	5575200	12060600	503820	NA	1.20956e+06	1.95377e+06	6945130	4716800
sp|P49790|NU153_886_SGFK(1)GFDTSSSSSNSAASSSFK	1.88769e+06	862360	2.76827e+06	2860225	NA	NA	NA	NA	NA	NA	1.04253e+06	1.58645e+06	1.35417e+06	2462000	2883475	428540	NA	NA	479333	NA	8584650	9729675	NA	NA	280840	331705	2207900	2.71367e+06
sp|P49790|NU153_292_RQMK(0.978)AK(0.022)QLSAQSYGVTSSTAR	NA	NA	NA	NA	NA	NA	NA	NA	NA	NA	NA	NA	371840	461290	NA	NA	NA	NA	NA	NA	NA	NA	NA	NA	NA	NA	NA	NA
sp|P49790|NU153_1120_QQEPVTSTSLVFGK(1)KADNEEPK	3.62492e+06	1.39177e+06	NA	16324800	935032	NA	NA	2205600	NA	184963	2860800	6857450	1.39557e+07	1.88037e+07	15987750	1117075	492315	4099700	1.53827e+06	2058150	12376600	24137800	335030	NA	NA	NA	8403800	6075300
sp|P49790|NU153_705_QTGIETPNKSGK(1)TTLSASGTGFGDK	3.18633e+06	645417	6.29003e+06	6255125	609875	NA	NA	NA	NA	NA	1.71177e+06	5387400	7281950	15989750	4.08197e+06	323408	NA	1.85297e+06	751280	NA	7.21257e+06	10872575	300785	93307	378340	312922	4439225	5935850
sp|P49790|NU153_384_SVYFK(1)PSLTPSGEFR	1987025	164360	4637450	4991850	NA	NA	NA	NA	NA	NA	561900	2771150	12669750	5379450	1572350	NA	NA	703943	NA	NA	483883	2.54233e+06	NA	58327.5	NA	NA	2038100	817752
sp|P49790|NU153_1106_TEEK(1)QQEPVTSTSLVFGK	525853	325933	NA	1.30346e+06	NA	NA	NA	NA	NA	NA	NA	907937	1489750	1697400	2.09947e+06	242837	NA	682782	NA	161600	1705415	3938540	NA	35834	NA	NA	1351100	NA
sp|P49790|NU153_263_TSQLGDSPFYPGK(1)TTYGGAAAAVR	6.46846e+06	1.21192e+06	6808575	6528950	NA	907200	796260	NA	NA	366210	1331300	6382200	10736675	7513575	3512300	NA	308697	1716525	508652	1.42473e+06	995555	4.38913e+06	412900	217312	410643	443967	3717625	2041225
sp|P49790|NU153_526_VQMTSPSSTGSPMFK(1)FSSPIVK	NA	NA	NA	NA	NA	NA	NA	NA	NA	NA	NA	NA	3461900	2430500	NA	NA	NA	NA	NA	NA	NA	NA	NA	NA	NA	NA	NA	NA
sp|P49792|RBP2_1324_IVK(1)EPTSHDNK	NA	NA	NA	1058700	NA	2481375	4549100	NA	NA	NA	NA	991970	2470800	2.24613e+06	1891800	333015	1157250	NA	NA	NA	1947025	5737600	NA	NA	NA	NA	5172510	5510925
sp|P49792|RBP2_1851_SNFSEKASK(1)FGNTEQGFK	NA	NA	1138300	4072850	NA	15708500	1.13567e+07	940865	520460	256540	NA	1653500	1357855	3.52607e+06	6.31493e+06	1231400	3965150	619650	NA	1773700	14192615	15019475	287895	NA	352270	303310	14636100	13092475
sp|P49792|RBP2_1860_FGNTEQGFK(1)FGHVDQENSPSFMFQGSSNTEFK	NA	657000	NA	NA	NA	1.20762e+07	13182250	NA	NA	NA	NA	2794900	NA	NA	6643800	NA	922092	502530	NA	NA	2641500	2.40517e+07	NA	NA	NA	NA	3652225	2277900
sp|P49792|RBP2_2522_FVFGSESVK(1)SIFSSEK	256140	NA	NA	NA	NA	NA	NA	NA	NA	NA	NA	NA	NA	NA	NA	NA	3.99927e+06	NA	NA	NA	NA	NA	NA	NA	NA	NA	8395900	554810
sp|P49792|RBP2_1969_DPNFK(1)GFSGAGEK	NA	485757	NA	2430100	NA	2971750	6360625	NA	NA	NA	642888	720130	739572	1947425	1.64527e+06	743090	545108	NA	280712	689457	7383975	10720000	NA	NA	NA	NA	5951825	5023800
sp|P49792|RBP2_1977_GFSGAGEK(1)LFSSQYGK	NA	NA	NA	3587875	NA	7015500	17756250	NA	641943	NA	NA	1186275	NA	2058050	4618850	1336750	883632	213655	NA	1.45673e+06	13640700	27320650	96930	63350	142728	NA	21494000	12019250
sp|P49792|RBP2_1899_EGFSIPVSADGFK(1)FGISEPGNQEK	NA	NA	NA	10732000	NA	NA	33824500	NA	NA	NA	NA	7911650	NA	NA	NA	NA	6339250	NA	NA	NA	NA	NA	NA	NA	NA	NA	14886500	22530500
sp|P49792|RBP2_1398_ELVGPPLAETVFTPK(1)TSPENVQDR	NA	NA	NA	NA	NA	2.7845e+07	21592325	3799975	NA	NA	7326875	8.49133e+06	9.55337e+06	17872750	NA	3.80753e+06	15808500	NA	NA	NA	41699500	68673000	NA	NA	NA	NA	3.43587e+07	4.18227e+07
sp|P49792|RBP2_1209_FDVESK(1)EWK	NA	NA	NA	NA	NA	NA	NA	NA	NA	23644	NA	NA	NA	NA	NA	NA	170678	NA	NA	NA	NA	1006800	NA	NA	NA	NA	NA	NA
sp|P49792|RBP2_1883_FGHVDQENSPSFMFQGSSNTEFK(0.992)STK(0.008)EGFSIPVSADGFK	NA	NA	NA	27178000	NA	16146050	115240000	NA	NA	NA	13200000	5643750	NA	NA	3395700	5461700	11146375	NA	3325200	NA	36813000	27673000	NA	NA	NA	NA	1.38143e+07	20327000
sp|P49792|RBP2_1886_STK(1)EGFSIPVSADGFK	NA	NA	NA	27178000	NA	3747075	549927	NA	NA	NA	NA	5643750	NA	NA	30419000	18315000	26440000	NA	NA	NA	6784800	195970000	NA	NA	NA	NA	2187900	24166000
sp|P49792|RBP2_1911_K(0.993)SEK(0.007)PLENGTGFQAQDISGQK	NA	NA	NA	NA	NA	NA	NA	NA	NA	NA	NA	NA	NA	NA	NA	NA	220370	NA	NA	NA	2069900	1.2907e+06	NA	NA	NA	NA	NA	952690
sp|P49792|RBP2_1914_K(0.147)SEK(0.853)PLENGTGFQAQDISGQK	NA	NA	NA	NA	NA	803700	637340	NA	NA	NA	NA	NA	NA	NA	NA	NA	141823	NA	NA	NA	1523600	1661250	NA	NA	NA	NA	NA	952690
sp|P49792|RBP2_1931_SEKPLENGTGFQAQDISGQK(1)NGR	NA	NA	NA	NA	NA	NA	NA	NA	NA	NA	NA	NA	NA	NA	NA	NA	NA	NA	NA	NA	147620	191600	NA	NA	NA	NA	NA	NA
sp|P49792|RBP2_1466_FGQGDLPK(1)PINSDFR	NA	NA	NA	1668200	NA	4157200	NA	NA	NA	NA	NA	768740	NA	2.43623e+06	NA	NA	1.86117e+06	NA	NA	NA	9296250	9647400	NA	NA	NA	NA	2489300	NA
sp|P49792|RBP2_1593_FGTSETSK(0.999)APKSGFEGMFTK(0.001)	NA	355840	NA	NA	NA	6805500	5.90007e+06	NA	NA	NA	NA	NA	NA	NA	2626175	NA	1449500	NA	NA	389140	6710550	7.13083e+06	249980	NA	NA	NA	9.17833e+06	11383475
sp|P49792|RBP2_1596_FGTSETSKAPK(1)SGFEGMFTK	NA	NA	NA	2449125	NA	14505150	9786175	2403300	523315	231967	1.85043e+06	1666825	3581050	6345600	4051700	845292	3527525	NA	217222	940570	16625100	17073425	177230	NA	290272	209800	10469175	18714000
sp|P49792|RBP2_1530_FGTSETSK(1)TLKSGFEDMFAK	339070	440800	NA	2.32443e+06	NA	5008375	2117050	NA	NA	NA	NA	1227415	NA	NA	1.36403e+06	399578	2005435	NA	NA	707420	7312600	5.07853e+06	NA	NA	NA	NA	5063450	3827750
sp|P49792|RBP2_1533_FGTSETSKTLK(1)SGFEDMFAK	NA	NA	NA	NA	NA	47433500	40735500	NA	NA	NA	8199000	8102400	15092000	10817000	1.24438e+07	2850900	1.92561e+07	NA	NA	NA	62306750	69298500	82800	339280	NA	NA	35925750	4.38586e+07
sp|P49792|RBP2_983_GDDYFNYNVQQTSTNPPLPEPGYFTK(1)PPIAAHASR	4.29423e+06	3.18317e+06	5.26877e+06	16976250	NA	68774500	61888250	6446800	2923500	2647850	23667500	17170025	30339250	17121500	12123000	4268020	1.11623e+07	1.66613e+06	3187300	7624800	29748500	92693750	1.88939e+06	658635	2409275	1.85777e+06	36757000	22059750
sp|P49792|RBP2_1985_LFSSQYGK(1)MANK	214218	323552	818632	4617900	NA	6674575	17077750	1316700	930410	67773.8	1336675	1535250	2150150	4567025	4330750	1.44313e+06	844288	NA	238207	1036100	10944700	18214400	135717	54266.5	167365	184922	18974950	14382000
sp|P49792|RBP2_2396_ITPDMTLQNMK(1)GTER	NA	119880	NA	1833325	NA	NA	NA	NA	NA	106160	NA	79023	NA	NA	NA	NA	955022	NA	NA	NA	519152	1.00831e+06	NA	NA	126980	NA	1.74983e+06	1.17998e+06
sp|P49792|RBP2_1964_STSGEGFQFGK(0.004)K(0.996)DPNFK	NA	NA	NA	NA	NA	4.82227e+06	3571400	NA	NA	82864	NA	729250	NA	NA	1.91517e+06	696492	698412	NA	NA	NA	7496400	8900800	52323	NA	NA	NA	5.52167e+06	5212525
sp|P49792|RBP2_1522_KQSLPATSIPTPASFK(1)FGTSETSK	NA	NA	NA	2273250	NA	8322350	8268975	1451000	NA	273255	1596425	1.71161e+06	2548900	6198325	2531225	885478	3277875	NA	259223	NA	6205500	8.25083e+06	101640	NA	NA	NA	13025850	8248780
sp|P49792|RBP2_1989_MANK(1)ANTSGDFEKDDDAYK	NA	NA	NA	NA	NA	NA	1.01953e+06	NA	NA	NA	NA	NA	NA	NA	NA	68219	NA	NA	NA	NA	708723	743500	NA	NA	NA	NA	1100380	701620
sp|P49792|RBP2_1842_LHDSSGSQVGTGFK(1)SNFSEK	1007695	1555165	2125600	13579500	258548	36771000	20091250	1641100	1.40535e+06	685252	5121550	4055025	2344625	5924275	13837750	3006500	11632475	1029600	899925	3163050	33395500	50837550	500885	81061	673812	498490	28583000	45473750
sp|P49792|RBP2_1848_SNFSEK(1)ASK	495730	600768	1280410	7538700	NA	15419250	16263500	1562975	663143	413222	2268350	2159725	2392125	6307175	6602425	1952325	6313825	413810	457932	1866200	20084325	20946925	381628	78963	339732	337472	17657025	18731500
sp|P49792|RBP2_2022_TEDSDDIHFEPVVQMPEK(1)VELVTGEEDEK	NA	NA	NA	3317050	NA	NA	NA	NA	NA	NA	NA	667010	NA	NA	NA	325700	186890	NA	NA	NA	1500570	3943900	NA	NA	NA	NA	NA	NA
sp|P49792|RBP2_776_NADSEIK(1)HSTPSPTR	NA	NA	NA	NA	NA	701643	536530	NA	NA	NA	NA	NA	NA	NA	NA	NA	NA	NA	NA	NA	NA	NA	NA	NA	NA	NA	NA	NA
sp|P49792|RBP2_1181_NHETDGGSAHGDDDDDGPHFEPVVPLPDK(0.998)IEVK(0.002)	NA	NA	2228550	6150050	NA	NA	2350200	NA	NA	340420	3.49287e+06	4098450	NA	NA	3212775	1.27659e+06	3594450	NA	643090	1218800	6466200	24180400	NA	43123	509107	702907	16291925	16347500
sp|P49792|RBP2_2612_NLFASFPTEESSINYTFK(0.998)TPEK(0.002)	NA	NA	NA	NA	NA	NA	NA	NA	NA	NA	NA	NA	NA	NA	NA	NA	9.7323e+06	NA	NA	NA	NA	NA	NA	NA	NA	NA	NA	NA
sp|P49792|RBP2_2592_NSDIEQSSDSK(0.999)VK(0.001)	NA	NA	NA	19196000	NA	NA	NA	NA	NA	NA	NA	NA	NA	NA	NA	NA	7723100	NA	NA	NA	NA	NA	NA	NA	NA	NA	NA	NA
sp|P49792|RBP2_1104_NTFNFGSK(1)NVSGISFTENMGSSQQK	1592260	1041475	NA	11032050	NA	44523500	60793000	NA	2.95043e+06	1465300	1.09017e+07	12144400	5.03933e+06	3868800	15357750	6306525	6499550	2158325	2.14963e+06	NA	4928725	69545850	565633	67060	1.39437e+06	884338	10731600	12892000
sp|P49792|RBP2_1121_NVSGISFTENMGSSQQK(1)NSGFRR	NA	NA	NA	606840	NA	1392600	2835550	NA	NA	NA	NA	875030	NA	NA	1.03743e+06	347635	874365	NA	NA	NA	1132920	3.86521e+06	NA	NA	NA	NA	796595	1108390
sp|P49792|RBP2_899_PAANVTPTK(1)GPVYGMNR	NA	NA	1.70285e+06	2.93653e+06	NA	15060400	7846325	1925600	578542	124109	1477550	3808025	24189750	8983175	3928500	581780	2480250	363860	286980	1808425	6737950	10922925	85687	NA	562815	403580	1.07224e+07	12275500
sp|P49792|RBP2_1828_PTHKPIAEAPSAFTLGSEMK(1)LHDSSGSQVGTGFK	NA	NA	NA	766410	NA	1258650	1372900	NA	NA	NA	NA	140110	NA	NA	NA	NA	327232	NA	NA	NA	1397600	5715950	NA	NA	NA	NA	NA	NA
sp|P49792|RBP2_1032_PSLPTQAHTTQPTPFK(0.998)FNSNFK(0.002)	NA	NA	NA	3197500	NA	1.02283e+07	8811950	NA	NA	381320	NA	NA	NA	NA	3519100	1721000	5164400	657690	NA	1363700	5180550	12650000	NA	216605	NA	NA	6752700	7695000
sp|P49792|RBP2_1769_QNQTTAISTPASSEISK(0.998)APK(0.002)SGFEGMFIR	NA	NA	NA	NA	NA	3.64983e+06	2888675	NA	NA	NA	NA	NA	4345300	5915625	2011450	NA	1369400	NA	NA	NA	15526875	21728500	NA	NA	NA	NA	20558925	12997000
sp|P49792|RBP2_1772_QNQTTAISTPASSEISKAPK(1)SGFEGMFIR	NA	NA	NA	3373350	NA	3492800	3213275	1434300	791290	NA	1478800	897778	2247800	4.02017e+06	2691400	NA	2228600	NA	NA	NA	10544900	16216825	NA	NA	168890	NA	9745775	19337250
sp|P49792|RBP2_1652_QNQTTSAVSTPASSETSK(0.997)APK(0.003)SGFEGMFTK	NA	NA	NA	NA	NA	2210100	1.19349e+06	NA	NA	NA	NA	NA	2414450	2467075	1356700	NA	1.02648e+06	NA	NA	NA	2770800	6.63557e+06	NA	NA	NA	NA	8828925	11826500
sp|P49792|RBP2_1655_QNQTTSAVSTPASSETSKAPK(0.998)SGFEGMFTK(0.001)	NA	NA	NA	3370750	NA	4460975	3527375	2279300	362570	NA	1.11937e+06	867293	3821500	7052250	2466175	374128	3097600	NA	149030	NA	9645300	12681575	NA	NA	NA	NA	6330825	17199250
sp|P49792|RBP2_1664_QNQTTSAVSTPASSETSK(0.187)APK(0.048)SGFEGMFTK(0.765)	NA	NA	NA	NA	NA	NA	NA	NA	NA	NA	NA	NA	NA	NA	NA	NA	NA	NA	NA	NA	3525900	2727150	NA	NA	NA	NA	NA	NA
sp|P49792|RBP2_1139_SDDMFTFHGPGK(1)SVFGTPTLETANK	9893300	4579430	35158000	100543750	2151990	123519250	170957500	67415000	24942500	9140600	54289500	96127250	181462500	286980000	94640000	28465000	42363500	3054580	5074980	40476975	71025000	262326750	7698525	2623649	10798725	13762750	230062000	162867500
sp|P49792|RBP2_997_SAESK(1)TIEFGK	259520	NA	1.34765e+06	NA	NA	5386700	4.01895e+06	1.13736e+06	NA	NA	NA	2794475	3276700	2786925	409655	701800	2431600	NA	NA	NA	5.30547e+06	3707720	390990	115476	590745	510222	3556765	4523950
sp|P49792|RBP2_1003_TIEFGK(1)TNFVQPMPGEGLRPSLPTQAHTTQPTPFK	NA	354800	5104750	10203825	NA	6.53633e+06	6700450	12030200	2321400	NA	3605900	7544075	41779000	3.85033e+07	2.07097e+06	NA	2629950	NA	NA	1928650	8202750	1.52897e+07	365610	168257	1058100	592820	15520100	12291700
sp|P49792|RBP2_2279_SALSPSK(1)SPAK	NA	190863	NA	856920	NA	NA	1537750	NA	NA	NA	NA	112540	NA	NA	261890	174340	717282	NA	NA	NA	568058	1062950	NA	NA	NA	NA	1.27672e+06	1401600
sp|P49792|RBP2_2283_SPAK(1)LNQSGTSVGTDEESDVTQEEER	NA	NA	NA	563830	NA	NA	NA	NA	NA	NA	NA	NA	NA	NA	NA	NA	254222	NA	NA	NA	97338	140330	NA	NA	NA	NA	NA	NA
sp|P49792|RBP2_1446_SANK(1)SGSSFVHQASFK	NA	283188	1014130	3335875	NA	9500350	8125775	1029670	306345	129470	968130	1973525	2760650	3887325	4085200	549758	2469825	286140	211202	1392025	10342700	12560200	120894	NA	232342	118060	18515500	14547750
sp|P49792|RBP2_1458_SGSSFVHQASFK(1)FGQGDLPKPINSDFR	878930	1844180	NA	11671225	NA	54770500	6.31607e+07	4651975	2.92997e+06	1.42567e+06	7367550	9043625	1.58287e+07	18584000	19101750	3.64677e+06	13107750	2578750	1386025	6786325	54530250	65765900	1.33484e+06	NA	1198750	723783	83848250	80935000
sp|P49792|RBP2_2801_SEEPDSITK(1)SISSPSVSSETMDKPVDLSTR	NA	NA	NA	2601300	NA	4826400	5802825	NA	NA	NA	517103	424160	NA	2096100	1.47633e+06	560758	1412375	NA	NA	NA	1.48007e+06	4016455	NA	NA	NA	NA	3435875	4.53407e+06
sp|P49792|RBP2_2815_SISSPSVSSETMDK(1)PVDLSTR	NA	NA	NA	NA	NA	1652225	2658400	NA	NA	NA	NA	NA	NA	NA	1266600	291980	767012	NA	NA	NA	1616290	868130	NA	NA	NA	NA	3655415	2901000
sp|P49914|MTHFS_39_VLSQK(1)VIAHSEYQK	846992	NA	2392925	NA	NA	NA	NA	NA	NA	108637	NA	266000	571105	NA	NA	NA	NA	NA	NA	NA	630380	778560	NA	NA	603228	231030	NA	313400
sp|P49916|DNLI3_213_LTTTGQVTSPVK(1)GASFVTSTNPR	2584500	NA	NA	829475	NA	1164170	852092	NA	NA	429613	1351100	1325725	699750	1.10765e+06	1697900	NA	NA	750980	272780	894612	216267	2294060	331441	81275	281022	282632	1.5738e+06	1894825
sp|P49917|DNLI4_613_LASK(1)HLYIGGDDEPQEK	NA	NA	NA	NA	NA	NA	886362	NA	NA	NA	NA	NA	NA	NA	NA	NA	NA	NA	NA	NA	308390	1.00902e+06	NA	NA	NA	NA	1280020	695572
sp|P49959|MRE11_416_EKTGEEINFGK(1)LITKPSEGTTLR	2.65051e+06	1343360	12062200	6777050	NA	36484000	24378000	3.70107e+06	2024700	983448	5887300	3386550	4919500	9975400	8087800	644915	547368	1668225	1.43991e+06	4185375	1773000	10309100	1966190	580570	2310975	1651125	8582800	6816150
sp|P49959|MRE11_625_NMSIIDAFK(1)STRQQPSR	NA	NA	NA	NA	NA	2531600	1362225	NA	NA	NA	NA	NA	NA	NA	NA	NA	NA	NA	NA	NA	NA	NA	329740	NA	NA	93660	NA	NA
sp|P49959|MRE11_510_QK(1)NTNEEDDEVR	NA	NA	NA	NA	NA	986423	NA	NA	NA	NA	NA	NA	NA	NA	NA	NA	NA	NA	NA	865340	NA	NA	NA	NA	NA	NA	NA	NA
sp|P49959|MRE11_609_SRNSK(1)TAVSASR	NA	NA	495758	NA	NA	NA	NA	134744	NA	NA	NA	NA	178365	430160	298078	NA	NA	NA	NA	112350	71834.5	294317	68375.2	NA	NA	48430	67084	NA
sp|P49959|MRE11_486_TQRFLK(1)ERHIDALEDK	NA	NA	NA	NA	NA	2837500	939997	NA	NA	NA	NA	NA	NA	NA	NA	NA	NA	NA	NA	NA	NA	NA	NA	NA	NA	NA	NA	NA
sp|P49959|MRE11_673_WSSTSSSK(1)IMSQSQVSK	568120	NA	761885	609765	NA	5982600	2988975	353683	206380	NA	NA	545112	544240	1847500	1821100	61973	93666	NA	NA	NA	481630	2056430	340062	65651.5	238215	157688	900465	NA
sp|P50402|EMD_78_GDADMYDLPK(1)KEDALLYQSK	NA	NA	NA	NA	NA	1868300	NA	NA	NA	NA	NA	NA	NA	NA	NA	NA	NA	NA	NA	NA	1824300	1847250	NA	NA	NA	NA	3890250	NA
sp|P50402|EMD_79_GDADMYDLPK(0.036)K(0.964)EDALLYQSK	NA	NA	1781650	1.32736e+06	NA	1.97333e+06	1.09959e+06	NA	NA	80265	697850	338617	NA	NA	1718100	NA	166595	NA	NA	NA	781488	3.47373e+06	542705	173052	338772	317537	5834100	2152400
sp|P50402|EMD_88_KEDALLYQSK(1)GYNDDYYEESYFTTR	2214800	660655	NA	8955450	365430	14126125	7152925	NA	1.66717e+06	888178	4140375	1613545	NA	NA	7434225	556885	124230	1041070	751918	2856900	387160	1.56664e+07	521080	NA	885125	444030	1.444e+06	1260000
sp|P50402|EMD_37_RLYEK(0.18)K(0.82)IFEYETQR	NA	NA	NA	NA	NA	NA	NA	NA	NA	NA	NA	NA	NA	NA	610585	NA	75517	NA	NA	NA	63186	152490	142132	NA	NA	NA	379760	NA
sp|Q8IZP2|ST134_5_DPRK(1)VNELRAFVK	NA	NA	NA	NA	NA	NA	NA	NA	NA	NA	NA	NA	NA	NA	NA	NA	NA	NA	NA	NA	NA	NA	NA	NA	204385	NA	NA	NA
sp|P50851|LRBA_1679_NVNVK(1)DILR	149094	251037	NA	NA	NA	1860225	1253990	861383	366115	160900	NA	530270	NA	592940	617147	NA	270437	451810	NA	1558875	807752	3317630	375410	63772.7	498400	287452	3742700	1.42867e+06
sp|P50914|RL14_204_APAQK(1)APAPK	57770	129975	NA	243970	NA	NA	303100	496900	112440	52642.5	NA	123236	NA	401580	95926	NA	24353.5	NA	NA	140620	65685.3	902825	118840	76684.5	96567.2	184930	699874	859835
sp|P50914|RL14_187_ATGQK(1)AAPAPK	NA	NA	169033	NA	NA	NA	183382	NA	NA	24527.7	NA	75955.5	NA	NA	92253.8	NA	NA	NA	NA	57546	73931	685893	NA	40386.7	NA	NA	396555	463430
sp|P50914|RL14_177_KAPAQK(1)VPAQK	NA	96247.5	187170	126068	NA	NA	NA	NA	NA	33940.5	NA	91920	NA	NA	NA	NA	NA	NA	NA	NA	78554	976207	90079	46768.7	61721.2	135124	969610	886760
sp|P50914|RL14_182_VPAQK(1)ATGQK	NA	NA	308690	NA	NA	NA	NA	NA	NA	NA	NA	28190	NA	NA	NA	NA	10259.1	NA	NA	NA	48092.7	437550	31273.7	NA	NA	54672.7	343590	397742
sp|P50914|RL14_164_VPAK(0.919)K(0.081)ITAASK	NA	NA	NA	NA	NA	NA	NA	NA	NA	31146	NA	44540	NA	NA	NA	NA	NA	NA	NA	NA	NA	NA	NA	NA	NA	NA	NA	NA
sp|P50914|RL14_165_VPAK(0.003)K(0.997)ITAASK	NA	NA	NA	NA	NA	NA	NA	NA	NA	17273	NA	NA	NA	NA	NA	NA	NA	NA	NA	NA	36139	979077	NA	NA	NA	NA	NA	811530
sp|P50990|TCPQ_7_ALHVPK(1)APGFAQMLK	851420	572727	3.60233e+06	NA	NA	3455050	3073975	1943800	1115470	551438	1252725	1.33965e+06	NA	2033200	2053250	181090	192088	828608	280508	1890425	1767540	5.32314e+06	763660	309932	1.10479e+06	625505	3242310	1757150
sp|P50990|TCPQ_16_APGFAQMLK(1)EGAK	434275	148192	1.2111e+06	238980	NA	1.28764e+06	1000695	2048250	589358	200550	395750	419330	978285	1668300	769548	NA	95997.8	138347	78277	626708	899422	3.25261e+06	367165	93847	442118	190110	2.19117e+06	1125065
sp|P50990|TCPQ_20_EGAK(1)HFSGLEEAVYR	NA	NA	NA	NA	NA	402380	1302600	4672625	406292	NA	NA	NA	NA	1130900	NA	89485.5	NA	NA	NA	NA	577225	2080455	NA	NA	NA	NA	NA	1000785
sp|P50990|TCPQ_260_GTVLIK(1)TAEELMNFSKGEENLMDAQVK	143953100	76275550	924275000	384672500	33822000	750982500	1081087500	478030000	244300715	153694750	283025000	155155000	361510000	903520000	528012500	42406750	40880750	135921750	110962500	702600000	274206750	1213292500	439160000	80399100	502780000	248865000	527165000	407608245
sp|P50990|TCPQ_270_TAEELMNFSK(1)GEENLMDAQVK	3.17933e+06	864690	3496075	4586400	NA	18063500	9657325	7202725	5316375	1846475	6966000	3220825	5.70853e+06	9727150	9581325	NA	730820	1.59447e+06	2411300	3522100	3833175	27062625	2335325	712030	2384150	4316950	9787175	10814425
sp|P50990|TCPQ_62_MVINHLEK(1)LFVTNDAATILR	NA	NA	NA	NA	NA	NA	NA	NA	NA	NA	NA	NA	NA	NA	NA	NA	NA	NA	NA	NA	NA	NA	NA	NA	NA	NA	NA	NA
sp|P50990|TCPQ_534_PAGGPK(1)PPSGK	NA	NA	NA	NA	NA	NA	NA	NA	NA	NA	NA	NA	NA	NA	NA	NA	NA	NA	NA	NA	NA	NA	86757	NA	146050	NA	NA	NA
sp|P50990|TCPQ_539_PAGGPK(0.004)PPSGK(0.935)K(0.061)DWDDDQND	NA	NA	630845	348520	NA	882648	458805	936620	NA	275642	NA	125020	759122	827853	NA	NA	NA	185850	NA	NA	1.55683e+06	1763050	3926700	139710	6036700	843730	1346750	728705
sp|P50990|TCPQ_540_PAGGPK(0.014)PPSGK(0.198)K(0.787)DWDDDQND	NA	100990	NA	NA	NA	NA	NA	NA	NA	NA	NA	NA	NA	NA	325060	NA	NA	NA	NA	289152	665970	290330	NA	NA	NA	NA	518020	NA
sp|P50990|TCPQ_528_VDQIIMAK(1)PAGGPKPPSGK	874070	274740	4107350	1.44714e+06	NA	6.33827e+06	NA	3.20223e+06	1309500	433103	1576175	1435050	2248575	3305100	2967400	NA	279728	NA	NA	2005100	2.26233e+06	6625310	2595800	256050	1.80543e+06	649800	4416715	3.18993e+06
sp|P51003|PAPOA_475_QAINSK(1)MFEVDMK	NA	NA	NA	NA	NA	NA	NA	NA	NA	25608	NA	NA	NA	NA	662760	NA	NA	NA	NA	NA	211490	890309	25486	NA	NA	NA	2.03708e+06	NA
sp|P51114|FXR1_295_NLVGK(1)VIGK	NA	NA	NA	NA	NA	5200900	1.36817e+06	976548	534987	98361.8	660100	305560	892878	882655	1898650	NA	121546	NA	NA	623055	426050	1671610	NA	NA	NA	NA	NA	NA
sp|P51114|FXR1_302_VIGK(0.018)NGK(0.982)VIQEIVDK	NA	NA	NA	NA	NA	1731900	NA	NA	NA	NA	NA	NA	NA	NA	NA	NA	NA	NA	NA	NA	NA	NA	NA	NA	NA	NA	NA	NA
sp|P51114|FXR1_310_VIQEIVDK(1)SGVVR	640095	251527	NA	575790	NA	4598350	2008850	NA	NA	199588	968062	334290	NA	1901300	2035850	114630	131830	NA	187750	982170	712212	2.36135e+06	452308	91700	295250	189548	1.49012e+06	1212025
sp|P51397|DAP1_20_AGHPPAVK(1)AGGMR	NA	NA	NA	NA	NA	640115	NA	NA	NA	58453.8	NA	191220	NA	NA	429197	NA	NA	NA	NA	256190	232266	894201	102807	19326.2	NA	61673	867467	483090
sp|P51397|DAP1_29_IVQK(1)HPHTGDTKEEK	NA	137605	831090	589850	NA	1.47162e+06	1509970	1752975	82625.5	92566	463288	354880	1.19012e+06	2929300	937250	NA	70875.5	240545	114270	672875	318100	2.34691e+06	193976	9996.1	403795	280395	1.26896e+06	648080
sp|P51532|SMCA4_1375_GSRHRK(1)EVDYSDSLTEK	2961950	NA	NA	NA	NA	526195	649405	NA	NA	158168	NA	NA	NA	NA	NA	NA	NA	394927	NA	NA	NA	401670	NA	NA	NA	NA	NA	NA
sp|P51532|SMCA4_94_YNQMK(1)GMGMR	NA	NA	NA	76117	NA	NA	NA	NA	NA	NA	NA	259447	650672	1148415	NA	NA	NA	NA	NA	NA	NA	353305	122556	NA	NA	NA	NA	NA
sp|P51610|HCFC1_836_IATGHGQQGVTQVVLK(1)GAPGQPGTILR	14955475	2505125	28494000	9634850	1.32391e+06	10741625	5439900	5628475	1764000	2703325	9388825	10785600	21628750	25215750	8426475	720205	1100675	5669500	2282475	7070050	3.90783e+06	9214500	3556650	776902	3903950	2371450	13661600	10624350
sp|P51610|HCFC1_820_IITAVPK(1)IATGHGQQGVTQVVLK	12785725	1848650	24547000	6194125	987190	7904975	4301375	3753800	1426000	1.77751e+06	4681575	7229975	16790250	12489500	7142200	595885	762668	4680400	1380675	5634225	3611775	6950900	3525750	588442	3171625	2191550	11527075	9567250
sp|P51610|HCFC1_713_PVQTSAVTGQASTGPVTQIIQTK(0.994)GPLPAGTILK(0.006)	NA	NA	NA	NA	NA	NA	NA	NA	5058100	NA	12252500	NA	NA	NA	7493450	NA	NA	NA	NA	NA	NA	NA	NA	NA	NA	NA	NA	NA
sp|P51610|HCFC1_665_TITLVK(1)SPISVPGGSALISNLGK	NA	NA	NA	NA	NA	NA	NA	NA	NA	NA	NA	NA	NA	8978100	NA	NA	NA	NA	NA	NA	NA	NA	NA	NA	NA	NA	NA	NA
sp|P51610|HCFC1_690_VMSVVQTK(1)PVQTSAVTGQASTGPVTQIIQTK	1438600	NA	3683125	1088000	NA	NA	NA	NA	NA	NA	NA	702167	3140900	2529000	NA	NA	NA	NA	NA	NA	NA	NA	442350	83667.3	438173	207117	NA	NA
sp|P51610|HCFC1_813_VMTSGTGAPAK(1)IITAVPK	21078175	2471050	58372500	11118325	3335600	16662750	7347775	9961425	2872800	3941975	8036950	12805000	43034750	41141250	17586750	978865	1190725	8527175	2232225	12988250	7029400	18425900	5378800	1066960	5330625	2772975	37392275	20729250
sp|P51798|CLCN7_6_ANVSK(0.96)K(0.04)VSWSGR	NA	NA	NA	NA	NA	1466400	864750	290170	563280	NA	NA	NA	NA	NA	560560	NA	NA	NA	NA	561518	340270	2106800	262737	NA	190872	226000	1165990	636123
sp|P51798|CLCN7_7_ANVSK(0.218)K(0.782)VSWSGR	NA	NA	NA	NA	NA	1485100	NA	NA	NA	68013.2	NA	216850	NA	NA	NA	NA	NA	NA	NA	NA	NA	2554800	NA	NA	NA	NA	NA	NA
sp|P51858|HDGF_197_EAATLEVERPLPMEVEK(1)NSTPSEPGSGR	2178600	729622	6.38007e+06	3820500	NA	3632675	4087900	2.39817e+06	1.36391e+06	300607	5401125	5869225	6559700	24000500	3848325	248683	118551	1296775	1.05668e+06	2219600	1.10663e+06	7543550	1725085	387493	1.52376e+06	1747350	6673825	9559925
sp|P51957|NEK4_751_YRDTLILHGK(1)VAEEAEEIHFK	NA	NA	NA	NA	NA	2311475	1216990	NA	NA	NA	NA	NA	NA	NA	NA	NA	NA	NA	NA	NA	NA	1489500	159090	NA	NA	NA	NA	NA
sp|P51965|UB2E1_40_VSMSK(1)NSKLLSTSAK	NA	NA	NA	NA	NA	NA	NA	NA	NA	350275	NA	NA	NA	NA	NA	NA	NA	NA	NA	NA	NA	100680	NA	NA	NA	NA	NA	NA
sp|P51991|ROA3_148_DYFEK(0.893)YGK(0.107)IETIEVMEDR	NA	NA	NA	NA	NA	NA	NA	NA	NA	NA	NA	1324500	4904400	NA	NA	NA	NA	NA	NA	NA	NA	NA	NA	NA	NA	NA	933970	NA
sp|P52272|HNRPM_388_RGEIIAK(1)QGGGGGGGSVPGIER	1.76682e+06	NA	2978025	1127300	NA	1507150	NA	371500	NA	125155	1.0736e+06	2047525	5326800	6939000	NA	NA	NA	NA	NA	960140	1118445	1.87248e+06	1086485	214685	1.03095e+06	1085280	1.40039e+06	1721500
sp|P52272|HNRPM_381_INEILSNALK(1)RGEIIAK	2101295	NA	4.18737e+06	NA	NA	1557200	985670	NA	NA	406247	NA	2916700	6453475	9470200	1458500	NA	93760.5	NA	NA	1506650	349920	3420770	1.05755e+06	619768	1356220	1643700	2.91105e+06	NA
sp|P52272|HNRPM_37_MEEESGAPGVPSGNGAPGPK(0.998)GEGERPAQNEK(0.002)	NA	NA	NA	NA	NA	NA	NA	NA	NA	NA	NA	NA	405373	637085	NA	NA	NA	NA	NA	NA	NA	NA	NA	NA	NA	NA	NA	NA
sp|P52272|HNRPM_88_WQSLK(1)DLVK	NA	NA	NA	NA	NA	NA	NA	NA	NA	NA	NA	1476370	4141625	2627300	NA	NA	NA	NA	NA	NA	NA	NA	NA	NA	NA	NA	NA	NA
sp|P52292|IMA1_123_AGLIPK(1)FVSFLGR	NA	NA	NA	NA	NA	NA	NA	NA	NA	NA	NA	NA	NA	NA	9023075	NA	NA	NA	NA	NA	NA	NA	NA	NA	NA	NA	NA	NA
sp|P52292|IMA1_22_FKNKGK(1)DSTEMR	2141700	434530	NA	NA	NA	NA	NA	NA	NA	NA	NA	NA	NA	NA	NA	NA	NA	NA	677052	NA	NA	NA	NA	NA	NA	NA	NA	NA
sp|P52292|IMA1_102_GINSSNVENQLQATQAARK(1)LLSR	1.40773e+06	NA	NA	NA	NA	NA	NA	NA	NA	NA	NA	NA	NA	NA	2294525	NA	NA	NA	NA	NA	NA	NA	NA	NA	NA	NA	NA	NA
sp|P52292|IMA1_486_IEALQNHENESVYK(1)ASLSLIEK	2.39447e+06	NA	NA	NA	NA	NA	NA	NA	NA	NA	NA	NA	NA	NA	NA	NA	NA	NA	NA	NA	NA	NA	NA	NA	NA	NA	NA	NA
sp|P52292|IMA1_353_TNIQK(1)EATWTMSNITAGR	9532640	NA	NA	NA	NA	NA	NA	NA	NA	NA	NA	NA	NA	NA	2919900	NA	NA	NA	NA	NA	NA	NA	NA	NA	NA	NA	NA	NA
sp|P52294|IMA5_12_ENFRLK(1)SYKNK	NA	NA	46905250	24631125	NA	NA	NA	NA	NA	NA	NA	NA	NA	NA	NA	NA	NA	283450	530357	88655	NA	NA	NA	NA	NA	NA	NA	NA
sp|P52294|IMA5_15_LKSYK(1)NKSLNPDEMR	NA	NA	97459000	21056000	NA	NA	NA	NA	NA	NA	NA	NA	NA	NA	NA	NA	NA	NA	656465	NA	NA	NA	NA	NA	NA	NA	NA	NA
sp|P52294|IMA5_17_SYKNK(1)SLNPDEMR	NA	NA	28779275	3.50674e+06	NA	NA	NA	NA	NA	NA	NA	NA	NA	NA	NA	NA	NA	NA	201090	NA	NA	NA	NA	NA	NA	NA	NA	NA
sp|P52294|IMA5_6_TTPGK(1)ENFR	NA	NA	143976000	NA	NA	NA	NA	NA	NA	NA	NA	NA	NA	NA	NA	NA	NA	2261150	1.03584e+06	NA	NA	NA	NA	NA	NA	NA	NA	NA
sp|P52298|NCBP2_151_QDYDAGRGGYGK(1)LAQNQ	672590	211175	1180450	988712	NA	NA	NA	NA	NA	NA	NA	204685	NA	NA	3724425	NA	NA	NA	NA	NA	NA	NA	83284.7	NA	NA	76686	116200	NA
sp|P52306|GDS1_590_SHENK(1)SVAQQASLTEQR	NA	NA	NA	NA	NA	NA	NA	NA	NA	NA	NA	NA	NA	NA	691195	NA	NA	NA	NA	NA	NA	NA	313498	NA	128632	41936.5	2.0447e+06	NA
sp|P52564|MP2K6_14_NPGLK(0.814)IPK(0.186)EAFEQPQTSSTPPR	NA	NA	NA	NA	NA	NA	NA	NA	NA	NA	NA	NA	NA	NA	NA	NA	NA	NA	NA	NA	NA	NA	267140	NA	NA	NA	NA	NA
sp|P52564|MP2K6_17_NPGLK(0.006)IPK(0.994)EAFEQPQTSSTPPR	NA	NA	NA	NA	NA	NA	NA	NA	NA	NA	NA	NA	NA	NA	NA	NA	NA	NA	NA	NA	NA	NA	577697	NA	792808	716662	NA	NA
sp|P52565|GDIR1_43_SIQEIQELDK(1)DDESLRK	NA	NA	NA	NA	NA	2734200	1.25631e+06	NA	619240	208520	NA	1106700	447410	1824100	1133350	116865	NA	NA	NA	1128550	476090	3688060	474515	NA	272010	224295	406230	1612600
sp|P52565|GDIR1_50_SIQEIQELDK(0.004)DDESLRK(0.996)	NA	NA	NA	NA	NA	3046500	1436500	1143535	645187	NA	NA	544920	NA	1756600	NA	116865	NA	NA	NA	NA	NA	NA	486970	NA	NA	331000	NA	NA
sp|P52594|AGFG1_175_SLLGDSAPTLHLNK(1)GTPSQSPVVGR	1429380	NA	4968475	3526700	NA	7057750	3.35467e+06	4778925	1.48263e+06	704557	4069425	2457950	10597000	10871100	4203150	500380	850878	1401600	811798	4243600	7.12687e+06	21475950	1.65337e+06	330500	NA	NA	6251150	5517725
sp|P52594|AGFG1_313_SSSADFGTFNTSQSHQTASAVSK(1)VSTNK	NA	NA	774367	352660	NA	1.2807e+06	421140	493100	NA	63057.5	637847	332457	1.21624e+06	883375	510017	NA	164142	NA	NA	653395	2.66237e+06	3.81316e+06	367685	NA	262197	72870	388070	1106600
sp|P52594|AGFG1_318_VSTNK(1)AGLQTADK	381703	151490	1732500	1.28687e+06	NA	2146075	1043540	1446050	305180	NA	968738	590348	2764250	3312525	1162400	97647.2	244885	381313	128980	1.35763e+06	3.92311e+06	5281960	567480	77590	389005	274215	2.56476e+06	1416000
sp|P52597|HNRPF_224_YIGIVK(1)QAGLER	3.1259e+06	563370	8063125	3899750	284800	5274000	2305900	1573075	962820	404925	3599250	3423850	8772250	7548300	3960750	198225	194588	2.71647e+06	559332	3219100	2822200	3841435	2515250	400088	7461675	2565625	8109880	3309700
sp|P52597|HNRPF_200_SYSDPPLK(1)FMSVQRPGPYDRPGTAR	1.71533e+06	NA	6463175	NA	NA	NA	NA	NA	NA	NA	NA	4203400	NA	NA	NA	NA	NA	NA	NA	NA	NA	NA	1.44713e+06	NA	1800125	775738	NA	NA
sp|P52701|MSH6_324_K(0.001)ETPSATK(0.999)QATSISSETK	251470	NA	599822	288760	NA	NA	NA	NA	NA	NA	NA	NA	NA	NA	NA	NA	NA	NA	NA	NA	NA	NA	NA	NA	NA	NA	NA	NA
sp|P52732|KIF11_472_HLQETK(0.928)LQLVK(0.072)EEYITSALESTEEK	NA	NA	NA	NA	NA	NA	NA	NA	NA	NA	NA	NA	NA	NA	NA	NA	156009	NA	NA	NA	NA	NA	567250	NA	NA	NA	NA	NA
sp|P52732|KIF11_1045_SKVEETTEHLVTK(1)SRLPLR	NA	NA	NA	NA	NA	3060925	1.91417e+06	NA	NA	185943	NA	NA	NA	NA	NA	102660	223132	414530	NA	1.28443e+06	942295	2.00223e+06	432483	NA	NA	270630	NA	NA
sp|P52756|RBM5_653_TAQQIAK(1)DMER	NA	NA	287982	NA	NA	NA	NA	NA	NA	NA	NA	134098	228920	492652	NA	NA	NA	NA	NA	NA	NA	NA	NA	NA	NA	NA	NA	NA
sp|P52758|UK114_13_VISTAK(1)APGAIGPYSQAVLVDR	NA	NA	NA	NA	NA	5707600	NA	NA	NA	NA	NA	NA	NA	NA	NA	NA	NA	NA	NA	NA	1097200	NA	NA	NA	1.25937e+06	NA	1506900	NA
sp|P52907|CAZA1_19_IAAK(1)FITHAPPGEFNEVFNDVR	NA	NA	2227600	NA	NA	3418800	NA	NA	1129700	NA	NA	1177700	NA	NA	NA	NA	NA	NA	NA	NA	3.05767e+06	10671575	857012	NA	1.10061e+06	443763	873990	1177400
sp|P52907|CAZA1_281_ILSYKIGK(1)EMQNA	NA	NA	NA	NA	NA	1221100	685135	NA	427537	54803	NA	276380	NA	NA	548340	NA	NA	NA	NA	NA	420710	1055610	206372	NA	NA	98630	685770	698770
sp|P52907|CAZA1_273_TKIDWNK(1)ILSYK	NA	NA	NA	NA	NA	1.18234e+06	547780	NA	NA	90710.5	NA	NA	NA	NA	NA	NA	NA	NA	NA	NA	NA	2.87383e+06	222528	NA	NA	NA	299720	NA
sp|P52948a|NUP98_551_ALTTPTHYK(1)LTPRPATR	2082925	1054030	7989600	4843700	322865	3347125	3273775	1823475	680005	161693	1632075	1574900	5213825	8306525	9396750	487968	1830075	1102390	353555	3429325	14707075	28455000	259828	85850.7	477410	507780	12449875	9828600
sp|P52948a|NUP98_639_FSFLSK(1)PVDENHQQDGDEDSLVSHFYTNPIAK	NA	NA	NA	14815000	NA	NA	NA	NA	NA	NA	NA	9419600	NA	NA	NA	NA	NA	NA	NA	NA	NA	NA	NA	NA	NA	NA	NA	NA
sp|P52948a|NUP98_599_SIK(0.01)K(0.99)LVLK	141346	115080	611870	634352	NA	846140	505582	NA	NA	6507.2	NA	337610	NA	NA	1.55767e+06	102100	NA	NA	NA	637015	1.21086e+06	3439750	46207.2	7138.35	98131	70121.5	1.06576e+06	892015
sp|P52948a|NUP98_603_K(0.001)LVLK(0.999)NLNNSNLFSPVNR	1181495	102120	3650725	2639100	NA	4.68837e+06	746630	NA	NA	NA	1.92487e+06	1.44333e+06	NA	NA	9029775	368720	1.09212e+06	612220	353890	1633200	7731700	14627000	NA	66531	NA	NA	9.20933e+06	3953675
sp|P52948a|NUP98_598_KSIK(0.996)K(0.004)LVLK	NA	NA	NA	NA	NA	NA	NA	NA	NA	NA	NA	NA	NA	NA	1462800	NA	NA	NA	NA	NA	278650	858177	NA	NA	NA	NA	NA	170710
sp|P52948a|NUP98_542_LKPTNPAAQK(1)ALTTPTHYK	NA	NA	1.39223e+06	955920	NA	NA	NA	NA	NA	NA	NA	583877	775820	1043400	1107475	NA	219188	NA	NA	493442	2.05953e+06	4.18003e+06	NA	NA	NA	NA	2.06081e+06	NA
sp|P52948a|NUP98_563_VRPK(1)ALQTTGTAK	NA	NA	NA	NA	NA	NA	NA	NA	NA	NA	NA	117390	NA	NA	NA	NA	70927.5	NA	NA	NA	413077	777320	NA	NA	NA	NA	56924	144000
sp|P52948b|NUP96_161_LPISASHSSK(1)TRSLVGGLLQSK	NA	NA	3022625	NA	NA	NA	NA	NA	NA	NA	NA	847787	1718700	1.72923e+06	1058060	NA	NA	NA	NA	NA	NA	NA	NA	NA	NA	NA	NA	NA
sp|P52948b|NUP96_3_SK(1)YGLQDSDEEEEEHPSK	NA	NA	527872	NA	NA	NA	NA	NA	NA	NA	NA	NA	NA	NA	NA	NA	NA	NA	NA	NA	NA	NA	NA	NA	NA	NA	NA	NA
sp|P53350|PLK1_345_K(0.002)PLTVLNK(0.998)GLENPLPERPR	NA	NA	NA	NA	NA	2392050	1605175	NA	NA	NA	NA	NA	NA	NA	NA	NA	NA	NA	NA	683930	538775	2274740	162410	NA	NA	NA	2.96413e+06	NA
sp|P53367|ARFP1_289_DANTLPK(1)IEQSQHLFQAHK	562428	398117	2227125	1.12902e+06	NA	3.47777e+06	1.92683e+06	2.46997e+06	1.06499e+06	386902	931207	767070	2891250	2852050	1999700	142007	348580	697370	293270	1.47413e+06	1488895	4.47287e+06	578035	144813	723847	329860	3.07943e+06	NA
sp|P53367|ARFP1_353_QLEQTLK(1)QFHIK	NA	NA	NA	876077	NA	NA	NA	NA	NA	119204	971110	561000	NA	NA	1522600	NA	141180	NA	204960	NA	1.45885e+06	3382190	507142	102750	357647	419000	2.09649e+06	1925000
sp|P53611|PGTB2_6_GTPQK(1)DVIIK	NA	NA	NA	NA	NA	NA	NA	NA	NA	NA	NA	NA	NA	NA	NA	NA	NA	NA	NA	526400	NA	NA	NA	NA	NA	NA	NA	NA
sp|P53985|MOT1_473_ESKEEETSIDVAGK(1)PNEVTK	NA	NA	NA	NA	NA	NA	NA	NA	NA	NA	NA	NA	NA	NA	NA	NA	NA	NA	NA	NA	NA	NA	127226	NA	NA	60561	NA	NA
sp|P53985|MOT1_224_SGVK(0.145)K(0.855)DLHDANTDLIGR	NA	NA	NA	NA	NA	NA	NA	NA	NA	NA	NA	NA	NA	NA	NA	NA	NA	NA	NA	NA	NA	869450	NA	NA	NA	NA	NA	NA
sp|P53990|IST1_309_NISSAQIVGPGPK(0.068)PEASAK(0.932)	NA	NA	NA	NA	NA	NA	NA	NA	NA	NA	NA	NA	NA	NA	NA	NA	NA	NA	NA	NA	507810	581233	NA	NA	NA	NA	NA	NA
sp|P53999|TCP4_53_ALSSSK(1)QSSSSRDDNMFQIGK	980148	241485	3302000	1183070	NA	828460	1456675	NA	92197	219210	1317800	606948	663170	1828800	1430225	63722.8	53402.5	466500	220505	812515	304246	1.33657e+06	375358	96894.8	336045	373495	3.13405e+06	1906950
sp|P53999|TCP4_68_DDNMFQIGK(1)MRYVSVR	8.51017e+06	NA	17495000	13614025	1.04296e+06	10891200	6160100	1240330	1701850	1798825	5977775	4607200	6763875	8970650	58920500	488453	461550	3702100	1.25866e+06	3780775	2797950	9112450	2951775	739223	2524915	1.32749e+06	15047175	9700150
sp|P53999|TCP4_78_DFK(0.989)GK(0.011)VLIDIR	2091850	NA	NA	NA	NA	1696800	694195	NA	NA	NA	NA	NA	NA	NA	10160500	NA	NA	549680	NA	822440	NA	NA	100550	NA	NA	NA	226430	NA
sp|P53999|TCP4_80_DFK(0.01)GK(0.99)VLIDIR	NA	NA	NA	1.38368e+06	NA	NA	NA	NA	NA	NA	433345	107070	NA	NA	3334925	NA	NA	NA	NA	NA	NA	NA	NA	NA	NA	NA	NA	NA
sp|P53999|TCP4_35_QVAPEK(1)PVKK	NA	NA	3426650	914060	NA	NA	NA	NA	NA	NA	NA	922575	NA	NA	NA	NA	NA	NA	NA	NA	NA	NA	812950	144050	462238	505338	5.01203e+06	1739700
sp|P54136|SYRC_626_DRQTGK(1)ILKVNMWR	NA	NA	1.10939e+06	458780	NA	4109625	3305600	1409750	1051675	90134.5	NA	679250	941198	2052550	1.91527e+06	NA	NA	210970	NA	NA	1066295	4448605	508340	NA	490108	306942	4.00401e+06	2834800
sp|P54277|PMS1_556_SNVIDNK(0.863)SGK(0.137)VTAYDLLSNR	1202400	NA	NA	NA	NA	NA	NA	NA	NA	NA	NA	NA	NA	NA	NA	NA	NA	NA	NA	NA	NA	NA	NA	NA	NA	NA	NA	NA
sp|P54277|PMS1_559_SNVIDNK(0.11)SGK(0.89)VTAYDLLSNR	1584710	NA	NA	NA	NA	NA	NA	NA	NA	NA	NA	362000	NA	NA	NA	NA	NA	NA	NA	NA	NA	NA	NA	NA	NA	NA	NA	NA
sp|P54277|PMS1_372_TAETDVLFNK(1)VESSGK	1254270	NA	1.29683e+06	734030	NA	1365290	736880	NA	NA	NA	NA	914585	1064125	2038275	955300	NA	NA	705960	343670	1.05764e+06	167210	219290	349770	170406	359790	176853	1330755	NA
sp|P54727|RD23B_151_QEK(0.027)PAEK(0.973)PAETPVATSPTATDSTSGDSSR	NA	NA	NA	NA	NA	NA	NA	201120	NA	NA	NA	NA	NA	412867	NA	NA	NA	NA	NA	NA	NA	NA	72974.7	NA	NA	159757	NA	NA
sp|P55010|IF5_413_AASVPK(1)VETVK	2010655	2169675	11515175	15190000	354590	20793250	28654500	37288250	3.34567e+06	456472	12086900	4377025	12866450	28590250	17369500	952138	1909425	1697225	1744240	15776250	11737750	2.15521e+07	4337250	802640	4709425	3328025	24698900	29018250
sp|P55010|IF5_224_RRMDEISDHAK(1)VLTLSDDLER	4423100	3.23573e+06	11998500	1.3988e+07	608480	50132000	43682250	13684000	15179875	2.87813e+06	11896400	7105525	6357000	17261750	24465000	1949175	1554750	2561900	2881775	1.77155e+07	7527175	52422000	9297500	1191235	5109900	3122250	55584500	25995000
sp|P55036|PSMD4_74_ILSK(0.996)LHTVQPK(0.004)	NA	NA	NA	NA	NA	NA	NA	NA	NA	NA	NA	NA	NA	NA	NA	NA	NA	NA	NA	NA	728590	NA	NA	NA	NA	NA	NA	NA
sp|P55039|DRG2_51_SASSK(1)GEGFDVMK	NA	NA	NA	NA	NA	NA	NA	NA	NA	NA	NA	NA	NA	NA	NA	NA	NA	NA	NA	NA	NA	NA	159530	NA	NA	NA	NA	NA
sp|P55060|XPO2_445_AQTQK(1)HGITQANELVNLTEFFVNHILPDLK	NA	NA	NA	NA	NA	NA	NA	NA	NA	NA	NA	NA	NA	NA	NA	NA	NA	NA	NA	NA	NA	NA	NA	NA	NA	NA	21016000	NA
sp|P55060|XPO2_925_KEHDPVGQMVNNPK(1)IHLAQSLHK	8159425	2.19318e+06	32061000	10350950	2.39967e+06	NA	NA	NA	NA	NA	NA	NA	NA	NA	NA	NA	NA	437096000	7.92393e+06	NA	NA	NA	NA	NA	NA	NA	NA	NA
sp|P55060|XPO2_934_IHLAQSLHK(1)LSTACPGR	33656925	3521050	6.40607e+07	NA	2.68903e+06	488782	NA	NA	NA	NA	NA	NA	NA	NA	455580	NA	NA	3.11754e+08	NA	NA	66541	49340	58099	NA	NA	NA	340580	NA
sp|P55060|XPO2_832_IIIPEIQK(1)VSGNVEK	NA	NA	NA	NA	NA	NA	NA	NA	NA	NA	NA	NA	NA	NA	NA	NA	NA	17664750	410262	NA	NA	NA	NA	NA	NA	NA	NA	NA
sp|P55060|XPO2_165_YRHEFK(1)SNELWTEIK	NA	NA	NA	NA	NA	NA	NA	NA	NA	NA	NA	NA	NA	NA	NA	NA	NA	NA	460600	NA	NA	NA	NA	NA	NA	NA	NA	NA
sp|P55081|MFAP1_324_ANGK(1)VITNK	1740665	120360	10519800	938820	NA	873055	596420	NA	NA	207888	NA	395055	NA	NA	1073300	34557	48612	449325	NA	482002	166732	631490	398037	106797	435052	276338	1.31816e+06	668992
sp|P55081|MFAP1_371_DFSAPTLEDHFNK(0.999)TILPK(0.001)	3516020	NA	20304500	1353600	NA	1460105	1458200	NA	NA	736797	NA	1.44453e+06	NA	NA	1725250	NA	NA	NA	NA	NA	NA	223130	698918	NA	NA	NA	2629770	1760050
sp|P55081|MFAP1_376_TILPK(1)VMQVK	8334250	455508	73833500	8267150	454335	6748850	3930750	2.19927e+06	876052	932860	3289750	3572375	6742325	10773750	8679775	246170	297563	1.33284e+06	473155	2164445	1351300	4929715	1698455	610533	1556425	1483075	9983300	5156900
sp|P55081|MFAP1_381_VMQVK(1)NFGR	NA	NA	1.3874e+06	208180	NA	NA	NA	NA	NA	NA	NA	228215	NA	NA	NA	NA	NA	NA	NA	NA	NA	NA	NA	NA	NA	NA	NA	NA
sp|P55081|MFAP1_420_FFKQK(1)AAGVR	NA	NA	1343950	NA	NA	NA	NA	NA	NA	NA	NA	NA	NA	NA	NA	NA	NA	NA	NA	NA	NA	NA	NA	NA	NA	NA	NA	NA
sp|P55081|MFAP1_340_FLQK(1)YYHR	764888	NA	3479200	NA	NA	NA	NA	NA	NA	NA	NA	NA	NA	756710	NA	NA	NA	NA	NA	NA	NA	NA	NA	NA	NA	NA	NA	NA
sp|P55196|AFAD_1716_NASYLK(1)TQVLSPDSLFTAK	NA	NA	NA	15001250	NA	41054500	3.28113e+07	3.12977e+07	NA	2926100	10407825	20202000	NA	3.46897e+07	22281000	2.21763e+06	NA	NA	4465300	38353000	8.40413e+06	36139750	17002355	1901585	89218	7852200	23982000	25492250
sp|P55196|AFAD_1344_SGPGRWK(1)TPAAIPATPVAVSQPIR	NA	NA	NA	709090	NA	1378975	828390	NA	NA	NA	956610	458383	NA	NA	NA	NA	133211	NA	188245	NA	410780	2248145	520655	76851	NA	244450	909322	NA
sp|P55199|ELL_159_YLGK(0.007)K(0.993)VQFR	1.64853e+06	155025	16442300	1.51666e+06	NA	1391650	901663	NA	NA	NA	866088	1003500	NA	NA	1454500	NA	475920	468190	104850	964185	183284	901239	113230	57064	417705	337670	3990540	2048225
sp|P55209|NP1L1_32_EQSELDQDLDDVEEVEEEETGEETK(0.775)LK(0.225)AR	NA	NA	NA	NA	NA	NA	NA	NA	2.79987e+06	NA	NA	NA	NA	NA	NA	NA	NA	NA	NA	NA	NA	NA	NA	NA	NA	NA	NA	NA
sp|P55265|DSRAD_669_K(0.002)VAK(0.998)QMAAEEAMK	NA	NA	NA	NA	NA	NA	NA	NA	NA	NA	NA	NA	NA	225205	NA	NA	NA	NA	NA	NA	NA	NA	NA	NA	NA	NA	NA	NA
sp|P55265|DSRAD_637_LLSK(1)EGPAHEPK	NA	NA	NA	NA	NA	NA	NA	NA	NA	NA	NA	2.81357e+06	506150	2560575	NA	NA	NA	NA	NA	NA	NA	511780	NA	NA	NA	NA	NA	NA
sp|P55265|DSRAD_831_SPEAQPK(1)TLPLTGSTFHDQIAMLSHR	NA	NA	NA	NA	NA	NA	NA	NA	NA	NA	NA	5783600	NA	NA	NA	NA	NA	NA	NA	NA	NA	NA	NA	NA	NA	NA	NA	NA
sp|P55265|DSRAD_418_VENGQEPVIK(1)LENR	NA	NA	NA	NA	NA	NA	NA	NA	NA	NA	NA	727163	NA	NA	NA	NA	NA	NA	NA	NA	NA	NA	NA	NA	NA	NA	NA	NA
sp|P56192|SYMC_866_AQKADK(1)NEVAAEVAK	NA	88114.5	NA	NA	NA	1278460	848805	586290	NA	154083	NA	NA	NA	NA	445103	38801	NA	NA	NA	488700	383375	1.28618e+06	64043	NA	NA	NA	76954	460680
sp|P56211|ARP19_55_RLQK(1)GQKYFDSGDYNMAK	306558	NA	NA	713995	NA	2184525	1313675	1.50457e+06	521388	NA	NA	615997	1.28969e+06	2218150	785730	NA	97269	157690	NA	613977	505380	1915590	441489	32811	265170	199273	1.24504e+06	910743
sp|P56524|HDAC4_506_QQFQQQQLQMNK(0.999)IIPK(0.001)PSEPAR	NA	NA	NA	NA	NA	NA	NA	NA	NA	NA	NA	NA	NA	1821550	NA	NA	NA	NA	NA	NA	NA	NA	NA	NA	NA	NA	NA	NA
sp|P56524|HDAC4_205_YWYGK(1)TQHSSLDQSSPPQSGVSTSYNHPVLGMYDAK	NA	NA	NA	NA	NA	NA	NA	NA	NA	NA	NA	NA	18533750	2025750	NA	NA	NA	NA	NA	NA	NA	NA	NA	NA	NA	NA	NA	NA
sp|P56545|CTBP2_8_ALVDK(0.021)HK(0.914)VK(0.065)R	NA	NA	NA	NA	NA	NA	NA	NA	NA	NA	NA	NA	NA	NA	NA	NA	NA	NA	NA	NA	NA	NA	NA	NA	218000	NA	NA	NA
sp|P56545|CTBP2_10_ALVDK(0.065)HK(0.167)VK(0.768)R	NA	NA	NA	NA	NA	NA	NA	NA	NA	NA	NA	NA	NA	NA	NA	NA	NA	NA	NA	NA	NA	NA	108110	NA	NA	92575	NA	NA
sp|P57076|CU059_240_EPIISSEEQK(1)QLMLYYHR	NA	NA	NA	NA	NA	2.14243e+06	NA	NA	NA	NA	NA	NA	NA	NA	NA	NA	NA	NA	NA	NA	NA	NA	NA	NA	NA	NA	NA	NA
sp|P57076|CU059_283_HFHGVK(1)DIK	NA	NA	669880	372520	NA	1085730	903262	698140	171377	NA	NA	159448	682540	1016935	871952	NA	NA	285080	NA	344090	256085	1.06469e+06	195166	NA	219842	102222	1.60547e+06	749690
sp|P57740|NU107_25_K(0.853)QSAQK(0.147)RVLLQASQDENFGNTTPR	1514635	NA	1050200	3778700	754550	3787900	NA	NA	NA	NA	871495	2.14353e+06	NA	NA	3540500	420590	441717	NA	435200	NA	408980	NA	325393	NA	208712	177445	NA	NA
sp|P57740|NU107_30_K(0.081)QSAQK(0.919)RVLLQASQDENFGNTTPR	1514635	NA	NA	3612375	586078	4010775	2357275	NA	NA	NA	871495	2625200	NA	NA	2.94757e+06	347233	461625	745510	416960	784265	NA	NA	298380	NA	NA	NA	1.60873e+06	1397300
sp|P58876|H2B1D_117_HAVSEGTK(1)AVTKYTSSK	NA	NA	NA	NA	NA	NA	NA	NA	218720	NA	NA	NA	NA	NA	NA	NA	NA	NA	NA	NA	NA	NA	NA	NA	NA	NA	NA	NA
sp|P58876|H2B1D_6_PEPTK(1)SAPAPK	NA	NA	NA	NA	NA	NA	NA	NA	NA	NA	NA	254280	NA	443160	NA	NA	NA	NA	NA	NA	46547	183032	89102	81655.5	77504.3	81167	683948	421708
sp|P60228|EIF3E_387_IDSK(1)LGHVVMGNNAVSPYQQVIEK	477950	NA	896620	NA	NA	13584250	2431225	10417025	1574475	NA	NA	386300	2993225	1946500	NA	NA	NA	NA	NA	NA	679080	2.50403e+06	423300	75275	302060	291230	1336400	NA
sp|P60228|EIF3E_407_LGHVVMGNNAVSPYQQVIEK(0.792)TK(0.208)SLSFR	NA	NA	NA	NA	NA	3.30063e+06	NA	NA	NA	NA	NA	NA	NA	NA	NA	NA	NA	NA	NA	NA	NA	NA	NA	NA	NA	NA	NA	NA
sp|P60228|EIF3E_409_LGHVVMGNNAVSPYQQVIEK(0.044)TK(0.956)SLSFR	NA	NA	NA	NA	NA	14340000	NA	5070225	NA	NA	NA	NA	NA	NA	NA	NA	NA	NA	NA	NA	NA	NA	NA	NA	NA	NA	NA	NA
sp|P60228|EIF3E_424_SQMLAMNIEK(0.951)K(0.049)LNQNSR	NA	NA	NA	NA	NA	1855900	NA	NA	NA	NA	NA	NA	NA	NA	NA	NA	NA	NA	NA	NA	NA	NA	NA	NA	NA	NA	NA	NA
sp|P63261|ACTG_326_EITALAPSTMK(0.971)IK(0.029)IIAPPER	NA	NA	NA	NA	NA	NA	495830	NA	NA	NA	NA	NA	NA	NA	NA	NA	NA	NA	NA	NA	479307	NA	NA	NA	NA	NA	1.13797e+06	NA
sp|P63261|ACTG_50_HQGVMVGMGQK(1)DSYVGDEAQSK	NA	NA	NA	1198000	NA	3167650	1955800	608770	1.31297e+06	88348.5	1253830	495757	787290	961207	1.2695e+06	NA	192815	NA	210353	763508	739710	3392795	633535	60909	486570	256345	2134805	1785750
sp|P60842|IF4A1_146_AEVQK(1)LQMEAPHIIVGTPGR	807560	404340	3.09507e+06	3441150	NA	9843225	6060450	7357975	3885875	1804000	2196000	1451850	7164575	8721050	3881300	319023	487282	548900	485788	3378550	2.67501e+06	11169075	4712500	202820	937060	492073	8852975	5187325
sp|P60866|RS20_4_AFK(1)DTGKTPVEPEVAIHR	1004365	1.50978e+06	5.78773e+06	7920150	288080	9437375	15361000	4715425	2.85197e+06	NA	5902850	9125150	3742500	NA	4314175	491728	229350	1141375	1168675	8.76017e+06	2222915	14820530	1525800	651450	2.90637e+06	3080900	3795600	21295000
sp|P60866|RS20_8_DTGK(1)TPVEPEVAIHR	366813	908768	2492675	3957475	NA	2631875	4774450	2106075	1.39698e+06	NA	1933150	2793725	2.78087e+06	9821850	2005100	209208	170818	350950	357707	2401775	1179080	9171100	940572	318670	1.05811e+06	1247350	5817580	7065825
sp|P60896|DSS1_66_AELEKHGYK(1)METS	NA	152079	NA	NA	NA	NA	NA	NA	NA	195248	NA	491830	NA	NA	1487825	NA	110540	NA	NA	NA	441690	2.471e+06	363540	61083	NA	NA	1903795	1263175
sp|P61024|CKS1_4_SHK(1)QIYYSDKYDDEEFEYR	6.35547e+06	929350	3773225	3657650	NA	11831850	3917300	1.14577e+06	3148725	959755	3015350	2297375	2321775	1642100	7870025	314035	524393	1929675	960350	3260575	1562175	8196610	2643475	164624	3616900	1276425	2724400	2922800
sp|P61081|UBC12_8_LFSLK(1)QQKKEEESAGGTK	569975	192500	5011175	1.60722e+06	NA	3504300	2500325	3620700	768918	209128	2343450	1637800	6443950	7134275	1270500	115310	NA	952470	368045	1.40465e+06	799400	4207055	817405	NA	668482	451130	4.52385e+06	NA
sp|P61081|UBC12_3_MIK(1)LFSLK	NA	NA	3396500	NA	NA	NA	NA	NA	NA	437070	NA	3208700	NA	NA	NA	NA	NA	NA	NA	NA	NA	NA	NA	NA	NA	NA	NA	NA
sp|P61160|ARP2_46_STTK(1)VGNIEIK	NA	NA	NA	NA	NA	NA	NA	NA	191498	NA	NA	NA	NA	NA	NA	NA	NA	NA	NA	1050760	452810	1051835	NA	NA	NA	NA	1167890	1041700
sp|P61247|RS3A_249_ATGDETGAK(1)VERADGYEPPVQESV	4461925	3667850	10349250	9239850	550842	150172500	259185000	12281500	7324325	1918200	10903475	7833925	8909725	21072000	11541975	1.02163e+06	1.12554e+06	2244700	2349525	9442875	7282650	47123500	10433000	2317200	5870400	4442450	24019000	23140250
sp|P61247|RS3A_187_EVVNK(1)LIPDSIGKDIEK	NA	NA	NA	NA	NA	NA	3102425	NA	NA	NA	NA	NA	NA	NA	NA	NA	NA	NA	NA	NA	NA	NA	NA	NA	NA	NA	NA	NA
sp|P61247|RS3A_227_FELGK(1)LMELHGEGSSSGK	NA	NA	NA	NA	NA	8327800	109119250	NA	NA	NA	NA	NA	NA	NA	NA	NA	NA	NA	NA	NA	NA	NA	NA	NA	NA	NA	NA	NA
sp|P61247|RS3A_240_LMELHGEGSSSGK(1)ATGDETGAK	NA	NA	NA	NA	NA	2200850	4393500	NA	NA	NA	NA	NA	NA	NA	NA	NA	NA	NA	NA	NA	NA	485440	NA	NA	NA	NA	NA	NA
sp|P61247|RS3A_63_IASDGLK(1)GRVFEVSLADLQNDEVAFR	NA	NA	NA	NA	NA	NA	22080250	NA	NA	NA	NA	NA	NA	NA	NA	NA	NA	NA	NA	NA	NA	NA	NA	NA	NA	NA	NA	NA
sp|P61247|RS3A_94_LITEDVQGK(1)NCLTNFHGMDLTR	NA	NA	NA	NA	NA	2219700	2902730	NA	NA	NA	NA	NA	NA	NA	NA	NA	NA	NA	NA	NA	NA	NA	NA	NA	NA	NA	NA	NA
sp|P61247|RS3A_46_NIGK(1)TLVTR	NA	NA	NA	NA	NA	5372325	803120	NA	NA	NA	NA	NA	NA	NA	NA	NA	NA	NA	NA	NA	NA	NA	NA	45985.8	NA	NA	611417	NA
sp|P61247|RS3A_152_RNNQIRK(1)TSYAQHQQVR	NA	NA	NA	NA	NA	1130640	8105450	NA	NA	NA	NA	NA	NA	NA	NA	NA	NA	NA	NA	NA	NA	NA	NA	NA	NA	NA	NA	NA
sp|P61247|RS3A_56_TQGTK(1)IASDGLK	NA	NA	NA	NA	NA	552740	742430	NA	NA	NA	NA	NA	NA	NA	NA	NA	NA	NA	NA	NA	NA	NA	NA	NA	NA	NA	NA	NA
sp|P61254|RL26_142_YKEETIEK(1)MQE	NA	NA	NA	NA	NA	NA	NA	NA	NA	NA	NA	393580	NA	NA	NA	NA	NA	NA	NA	NA	NA	NA	NA	NA	NA	NA	NA	NA
sp|P61326|MGN_43_YANNSNYK(1)NDVMIR	NA	NA	NA	NA	NA	NA	NA	NA	NA	NA	NA	346830	662070	754230	NA	NA	NA	NA	NA	NA	NA	NA	160245	NA	NA	47615	107510	NA
sp|P61457|PHS_4_AGK(1)AHRLSAEER	NA	NA	NA	NA	NA	NA	579100	NA	NA	NA	NA	NA	NA	NA	NA	NA	NA	NA	NA	353090	359277	1229500	200070	NA	NA	112592	NA	176390
sp|P61956|SUMO2_5_ADEK(0.995)PK(0.005)EGVK	NA	NA	569620	NA	NA	NA	NA	NA	NA	NA	282015	NA	NA	NA	NA	NA	NA	NA	NA	NA	140350	NA	151040	NA	NA	NA	105150	NA
sp|P61956|SUMO2_7_ADEK(0.167)PK(0.818)EGVK(0.015)TENNDHINLK	NA	NA	NA	NA	1065150	NA	NA	NA	NA	NA	NA	7076600	NA	NA	NA	NA	NA	NA	NA	NA	NA	24767000	NA	NA	NA	NA	NA	NA
sp|P61956|SUMO2_11_ADEKPKEGVK(1)TENNDHINLK	8834825	2058675	29231250	9279050	NA	17896250	13863500	6990675	2.31703e+06	2.79537e+06	18512500	1.06647e+07	8894525	25664250	15922000	733115	1.03555e+06	4752325	2173950	12619750	5.25677e+06	18175700	4745950	1.00757e+06	4301425	3669000	36169525	1.31453e+07
sp|P62081|RS7_74_SFQK(1)IQVR	514792	783030	1.87245e+06	NA	NA	NA	NA	2967050	413715	NA	NA	NA	NA	NA	NA	NA	65228	NA	NA	NA	NA	NA	NA	NA	NA	NA	941240	NA
sp|P62081|RS7_179_VETFSGVYK(0.201)K(0.799)LTGK	NA	NA	NA	NA	NA	NA	NA	NA	709590	NA	NA	NA	NA	NA	NA	NA	NA	NA	NA	NA	NA	NA	NA	NA	NA	NA	NA	NA
sp|P62081|RS7_183_VETFSGVYK(0.114)K(0.114)LTGK(0.772)	NA	NA	NA	NA	NA	NA	NA	2066100	5307050	NA	NA	NA	NA	NA	NA	NA	NA	NA	NA	NA	NA	NA	NA	NA	NA	NA	NA	NA
sp|P62136|PP1A_26_LLEVQGSRPGK(1)NVQLTENEIR	1021675	NA	1510925	366570	NA	1735200	1313300	NA	775218	262385	1317500	771960	NA	NA	1291940	NA	NA	NA	128970	732895	375790	1.91304e+06	390800	103030	320803	212060	1127400	1.08621e+06
sp|P62158|CALM_95_EAFRVFDK(1)DGNGYISAAELR	NA	NA	NA	NA	NA	981670	NA	NA	326560	60157	860455	391800	NA	NA	1.22834e+06	NA	NA	NA	NA	NA	416470	2.19547e+06	219882	NA	NA	NA	690090	NA
sp|P62241|RS8_201_ELEFYLRK(1)IKAR	NA	NA	NA	NA	NA	3754000	5487325	NA	NA	NA	NA	NA	NA	NA	NA	NA	NA	NA	NA	NA	NA	NA	NA	NA	NA	NA	NA	NA
sp|P62241|RS8_128_K(0.092)K(0.092)GAK(0.815)LTPEEEEILNK	NA	NA	NA	NA	NA	NA	1473150	NA	NA	NA	NA	NA	NA	NA	NA	NA	NA	NA	NA	NA	NA	NA	NA	NA	NA	NA	NA	NA
sp|P62241|RS8_157_K(0.051)K(0.051)NAK(0.899)ISSLLEEQFQQGK	NA	NA	NA	NA	NA	795147	3.02423e+06	NA	NA	NA	NA	NA	NA	NA	NA	NA	NA	NA	NA	NA	NA	NA	NA	NA	NA	NA	NA	NA
sp|P62258|1433E_73_IISSIEQKEENK(0.987)GGEDK(0.008)LK(0.005)	NA	NA	NA	NA	NA	NA	NA	637930	NA	19721	NA	NA	NA	NA	NA	NA	NA	NA	NA	NA	121109	741613	167190	NA	168167	138738	109640	NA
sp|P62258|1433E_80_IISSIEQKEENK(0.003)GGEDK(0.187)LK(0.811)	NA	NA	NA	NA	NA	NA	NA	351690	176198	NA	NA	NA	468930	657560	NA	NA	NA	NA	NA	NA	NA	NA	NA	24251.7	NA	NA	1151600	NA
sp|P62280|RS11_12_AYQK(1)QPTIFQNK	NA	NA	NA	NA	NA	NA	NA	897335	243707	NA	NA	NA	NA	NA	NA	NA	NA	NA	NA	NA	NA	NA	NA	NA	NA	NA	NA	NA
sp|P62304|RUXE_9_GQGQK(1)VQK	1.18462e+06	177231	2563500	947263	118618	782922	1002295	764490	NA	45704.3	381552	524322	2.28517e+06	1787700	1033390	137885	237775	204718	143411	1665250	423545	1566870	445255	124307	685038	578008	3420440	1140750
sp|P62316|SMD2_6_SLLNK(0.892)PK(0.106)SEMTPEELQK(0.002)	NA	NA	NA	NA	NA	NA	NA	NA	NA	NA	NA	NA	NA	NA	NA	NA	NA	NA	NA	NA	NA	NA	NA	62343	NA	NA	575690	NA
sp|P62424|RL7A_125_AAGK(1)GDVPTK	NA	NA	NA	NA	NA	NA	NA	NA	NA	18945	NA	84213	NA	NA	NA	NA	5996	NA	NA	NA	52823	617747	NA	27001	NA	NA	569760	478495
sp|P62495|ERF1_63_MLADEFGTASNIK(1)SRVNR	NA	NA	NA	NA	NA	NA	NA	1656050	1.45643e+06	NA	NA	NA	1359650	1.36376e+06	NA	NA	NA	NA	NA	NA	439920	2.80413e+06	NA	14297	NA	NA	2324700	NA
sp|P62750|RL23A_25_ALKAK(0.862)K(0.137)AVLK	NA	NA	253013	NA	NA	NA	NA	NA	NA	NA	NA	NA	NA	NA	NA	NA	NA	NA	NA	NA	NA	NA	NA	NA	NA	NA	NA	NA
sp|P62750|RL23A_14_EAPAPPK(1)AEAK	NA	NA	1439290	NA	NA	447198	305922	514798	NA	NA	NA	56958	175788	268270	NA	NA	37883	NA	NA	NA	168982	178016	64382	NA	NA	NA	96425	NA
sp|P62805|H4_21_K(1)VLRDNIQGITKPAIR	NA	NA	NA	NA	NA	NA	NA	NA	NA	NA	NA	2216200	NA	NA	NA	NA	NA	NA	NA	NA	NA	NA	NA	NA	NA	NA	NA	NA
sp|P62805|H4_6_SGRGK(1)GGKGLGK	NA	NA	NA	NA	NA	439378	698800	NA	NA	19058	NA	2063915	232050	690330	33934	NA	NA	NA	NA	NA	NA	195964	148638	357520	285850	147905	1.06421e+06	NA
sp|P62826|RAN_134_AK(1)SIVFHR	NA	NA	NA	NA	NA	NA	NA	NA	NA	NA	NA	NA	NA	NA	NA	NA	NA	NA	NA	NA	69017.5	633460	NA	NA	NA	NA	29087800	807448
sp|P62826|RAN_71_FNVWDTAGQEK(1)FGGLR	5247550	1535845	13118375	8170050	NA	NA	NA	3322100	5704425	NA	NA	3401600	NA	3890900	9774800	1953500	1.57979e+06	NA	NA	6731850	5363900	4.26272e+07	NA	NA	1641675	1.77227e+06	680255000	226367500
sp|P62826|RAN_37_HLTGEFEK(0.822)K(0.178)YVATLGVEVHPLVFHTNR	NA	NA	NA	NA	NA	NA	NA	NA	NA	NA	NA	NA	NA	NA	NA	NA	NA	NA	NA	NA	NA	NA	NA	NA	NA	NA	NA	3.27357e+06
sp|P62826|RAN_38_HLTGEFEK(0.053)K(0.947)YVATLGVEVHPLVFHTNR	NA	NA	NA	NA	NA	NA	NA	NA	NA	NA	NA	NA	NA	NA	NA	NA	NA	NA	NA	NA	NA	NA	NA	NA	NA	NA	1783350	9349050
sp|P62826|RAN_23_LVLVGDGGTGK(1)TTFVK	NA	NA	NA	NA	NA	NA	NA	NA	NA	NA	NA	NA	NA	NA	1231025	NA	NA	NA	NA	NA	NA	NA	NA	NA	NA	NA	8196840	10600725
sp|P62826|RAN_141_SIVFHRK(0.93)K(0.07)NLQYYDISAK	NA	NA	NA	NA	NA	NA	NA	NA	NA	NA	NA	NA	NA	NA	NA	NA	NA	NA	NA	NA	5.71487e+06	810108	NA	NA	NA	NA	5756485	3392325
sp|P62826|RAN_142_SIVFHRK(0.044)K(0.956)NLQYYDISAK	NA	NA	NA	NA	NA	NA	NA	NA	NA	NA	NA	NA	NA	NA	NA	NA	NA	NA	NA	NA	9249900	884959	NA	NA	NA	NA	5756485	3.41067e+06
sp|P62826|RAN_99_VTYK(1)NVPNWHR	NA	NA	NA	NA	NA	NA	NA	NA	NA	NA	NA	NA	NA	NA	NA	NA	NA	NA	NA	NA	NA	NA	NA	NA	NA	NA	2250855	1194150
sp|P62851|RS25_114_AQVIYTRNTK(1)GGDAPAAGEDA	811268	NA	4885800	416950	NA	2.53323e+06	NA	449270	6408150	84648.7	NA	330753	384490	1115905	NA	NA	NA	NA	NA	NA	290020	1003200	289485	64337	385263	170300	2199400	NA
sp|P62851|RS25_66_EVPNYK(1)LITPAVVSER	NA	NA	3244650	NA	NA	NA	NA	NA	9586300	NA	NA	NA	NA	NA	NA	NA	NA	NA	NA	NA	NA	NA	NA	NA	NA	NA	NA	NA
sp|P62899|RL31_70_IDTRLNK(1)AVWAK	NA	NA	NA	NA	NA	NA	NA	NA	1821625	NA	NA	NA	NA	NA	NA	NA	NA	NA	NA	NA	NA	NA	NA	NA	NA	NA	NA	NA
sp|P62937|PPIA_76_HNGTGGK(1)SIYGEKFEDENFILK	3.7762e+06	176070	14217000	2131250	NA	10377950	2851325	NA	NA	NA	1508650	962557	2034700	1.77772e+06	9343875	212292	509913	1538300	NA	2702050	1.6114e+06	533210	1.17176e+06	NA	1460010	572490	13465400	2459100
sp|P62979|RS27A_11_TLTGK(1)TITLEVEPSDTIENVK	NA	NA	NA	NA	NA	NA	NA	NA	NA	NA	NA	150110	NA	NA	NA	NA	NA	NA	NA	NA	NA	1921350	NA	NA	NA	359750	NA	NA
sp|P63092|GNAS2_216_FQVDK(1)VNFHMFDVGGQR	NA	NA	NA	NA	NA	NA	NA	NA	3.02833e+06	NA	NA	NA	NA	NA	NA	NA	NA	NA	NA	NA	NA	NA	NA	NA	NA	NA	NA	NA
sp|P63208|SKP1_142_TFNIK(1)NDFTEEEEAQVR	NA	NA	NA	NA	NA	1238585	211140	NA	NA	NA	NA	NA	NA	NA	NA	NA	NA	436750	NA	NA	NA	NA	NA	NA	NA	NA	NA	NA
sp|P63313|TYB10_15_ADKPDMGEIASFDK(1)AKLK	NA	NA	3917000	1.78353e+06	NA	3632250	3015500	1.56347e+06	1723100	356918	930520	1.43107e+06	1373800	2.90397e+06	2319150	NA	199325	668237	319485	2121950	1415295	6130075	731573	130532	555852	446798	5557965	3.46623e+06
sp|P63313|TYB10_20_AKLKK(1)TETQEK	220880	48547.2	NA	326625	NA	NA	NA	677992	33653	14972	NA	117890	385885	816110	406602	NA	NA	113370	NA	292418	199613	857252	58326.2	3861.3	129484	78404.5	596260	346788
sp|P63313|TYB10_26_TETQEK(1)NTLPTKETIEQEKR	NA	NA	NA	198007	NA	NA	NA	575220	NA	NA	NA	NA	NA	857017	NA	NA	NA	NA	NA	NA	271920	554708	NA	NA	88674	75413	NA	NA
sp|P67870|CSK2B_212_SPVK(1)TIR	497380	223595	1.31751e+06	879033	NA	1.28285e+06	1.28784e+06	394028	245148	103068	761580	585100	1261325	2478425	924498	71020	93030.7	487920	154698	871580	258038	1.72236e+06	259755	95247	356640	315052	1577195	1178050
sp|P68104|EF1A1_450_KAAGAGK(1)VTKSAQK	1487150	2369150	5689525	9654550	337925	16244250	23862500	4774840	3030575	575518	4564325	3755525	5540150	10823150	13908250	1.27817e+06	1091650	1606675	1.71793e+06	13222250	5400850	29588875	2483425	825948	2734450	3637100	37662950	16480750
sp|P68104|EF1A1_453_AAGAGKVTK(1)SAQK	246540	226508	968092	1.24653e+06	NA	7366100	4063550	961925	81622.5	349822	955838	427170	1156860	2222950	1510975	152820	138360	381740	359775	2043525	268674	3718445	611115	159167	288065	255502	4177850	1459075
sp|P68104|EF1A1_457_VTKSAQK(1)AQKAK	NA	NA	4467750	3631300	NA	NA	NA	5892600	NA	NA	1392600	1190605	NA	NA	NA	NA	NA	NA	2858000	NA	NA	NA	NA	NA	NA	887860	NA	NA
sp|P68104|EF1A1_460_SAQKAQK(0.998)AK(0.002)	NA	NA	NA	NA	NA	NA	NA	NA	NA	NA	NA	NA	NA	NA	NA	NA	NA	NA	NA	NA	NA	NA	NA	NA	NA	NA	923320	NA
sp|P68104|EF1A1_444_K(0.993)AAGAGK(0.007)VTK	NA	NA	NA	NA	NA	316225	NA	NA	36821	NA	118940	NA	NA	278180	457840	NA	NA	NA	62067	360870	NA	NA	NA	NA	NA	NA	NA	NA
sp|P68104|EF1A1_255_LPLQDVYK(1)IGGIGTVPVGR	NA	NA	NA	NA	NA	NA	NA	5.36073e+06	NA	NA	NA	NA	NA	NA	NA	NA	NA	NA	NA	NA	NA	NA	NA	NA	NA	NA	NA	NA
sp|P68431|H31_24_KQLATK(1)AAR	NA	NA	NA	NA	NA	NA	NA	161035	NA	NA	NA	NA	115972	132229	NA	NA	NA	NA	NA	NA	NA	NA	NA	NA	NA	NA	NA	NA
sp|P68431|H31_80_EIAQDFK(1)TDLR	NA	NA	NA	NA	NA	NA	NA	NA	431010	NA	NA	NA	NA	NA	NA	NA	NA	NA	NA	NA	NA	NA	NA	NA	NA	NA	NA	NA
sp|P68431|H31_123_RVTIMPK(1)DIQLAR	NA	NA	NA	NA	NA	NA	NA	NA	505440	NA	NA	NA	NA	NA	NA	NA	NA	NA	NA	NA	NA	NA	NA	NA	NA	NA	NA	NA
sp|P78316|NOP14_235_EIQTLLSHK(1)TPKSENR	NA	NA	2.32959e+06	NA	NA	924867	480030	NA	625730	NA	NA	NA	NA	NA	NA	NA	NA	NA	NA	NA	NA	NA	NA	28778	NA	173060	1106745	NA
sp|P78316|NOP14_809_EIRK(1)DNQFLAR	NA	NA	7856350	NA	NA	NA	NA	NA	NA	NA	NA	376630	NA	NA	NA	NA	NA	NA	NA	NA	NA	NA	NA	NA	NA	NA	NA	NA
sp|P78316|NOP14_116_HHEK(0.161)K(0.839)SIYNLNEDEELTHYGQSLADIEK	NA	NA	NA	NA	NA	NA	NA	667440	3125925	NA	NA	NA	NA	NA	NA	NA	NA	NA	NA	NA	NA	NA	NA	NA	NA	NA	NA	NA
sp|P78316|NOP14_772_LVK(1)VLEFGR	NA	NA	7226125	NA	NA	NA	NA	NA	NA	NA	NA	NA	NA	NA	NA	NA	NA	NA	NA	NA	NA	NA	NA	NA	NA	NA	NA	NA
sp|P78316|NOP14_334_LLSYK(0.87)DGK(0.13)MNVEEDVQEEQSK	NA	NA	1521300	NA	NA	NA	NA	NA	636660	NA	NA	NA	NA	NA	NA	NA	NA	NA	NA	NA	NA	NA	NA	NA	NA	NA	NA	NA
sp|P78316|NOP14_337_LLSYK(0.061)DGK(0.939)MNVEEDVQEEQSK	NA	NA	1167300	NA	NA	NA	NA	NA	861380	NA	NA	NA	NA	NA	NA	NA	NA	NA	NA	NA	NA	NA	NA	NA	NA	NA	NA	NA
sp|P78316|NOP14_764_SKPVPLK(1)LFTPR	2.42612e+06	NA	19185500	2308100	NA	1555150	1636550	NA	NA	118455	503940	633278	NA	NA	653890	40460	NA	NA	NA	NA	NA	1293200	407350	394290	414290	626900	1998040	1915775
sp|P78318|IGBP1_241_QERPPVK(1)PFILTR	NA	NA	2245100	NA	NA	1197550	NA	NA	NA	NA	529930	713735	NA	NA	874520	NA	165660	NA	NA	1240450	NA	3621650	NA	NA	NA	NA	296540	NA
sp|P78332|RBM6_580_QELITYPQPQK(1)TSIPAPLEK	NA	NA	2.15847e+06	NA	NA	NA	NA	NA	NA	NA	900050	NA	NA	NA	NA	NA	NA	NA	NA	NA	NA	NA	383085	124350	455855	362732	NA	NA
sp|P78344|IF4G2_321_AFLDNGPK(1)TINQIR	NA	NA	NA	NA	NA	NA	NA	NA	NA	NA	725935	NA	NA	NA	NA	NA	NA	NA	NA	NA	NA	NA	586320	NA	304720	112696	NA	NA
sp|P78344|IF4G2_31_GAPQHYPK(1)TAGNSEFLGK	NA	NA	1.06578e+06	700195	NA	2346825	1218800	1507475	397585	147339	1130650	598183	1433325	2.91733e+06	934250	NA	159822	NA	NA	702680	831758	2.36275e+06	525125	96549	433025	230267	1364135	1044305
sp|P78344|IF4G2_41_TAGNSEFLGK(1)TPGQNAQK	251290	NA	979975	NA	NA	2059550	1227280	1.02868e+06	319062	127532	NA	912935	NA	1.75163e+06	938890	NA	192158	NA	NA	992480	1139700	2976840	572323	NA	NA	277445	393000	NA
sp|P78344|IF4G2_484_KGQLNADEISLRPAQSFLMNK(1)NQVPK	771050	NA	1979800	807060	NA	6910500	3008925	2304700	1936050	925315	2463050	808510	2494750	2655400	2346100	273987	458265	NA	NA	NA	1967800	6.5789e+06	1232480	255130	1077400	410720	3442575	NA
sp|P78344|IF4G2_489_NQVPK(1)LQPQITMIPPSAQPPR	NA	NA	NA	NA	NA	NA	NA	NA	340540	NA	NA	NA	NA	NA	NA	NA	NA	NA	NA	NA	702560	1703100	284400	NA	NA	NA	NA	NA
sp|P78344|IF4G2_520_TQTPPLGQTPQLGLK(1)TNPPLIQEKPAK	NA	NA	NA	NA	NA	NA	NA	NA	NA	816550	NA	NA	NA	3627500	NA	NA	219010	NA	NA	NA	623950	4.48283e+06	636830	223787	NA	263600	378070	NA
sp|P78347|GTF2I_130_ALGK(1)STVVPVPYEK	1.31025e+06	NA	5031075	857413	NA	1878325	681690	571432	205310	NA	905795	1639395	1578375	2295750	1196975	NA	NA	805368	NA	469220	379872	674190	427210	107222	583862	257765	1.92891e+06	976163
sp|P78347|GTF2I_450_EDLQLDK(1)PASGVKEEWYAR	1.78733e+06	NA	NA	NA	NA	974695	748632	NA	NA	NA	870815	NA	NA	NA	1.16905e+06	NA	NA	NA	225435	522690	NA	NA	NA	NA	NA	NA	433630	814293
sp|P78347|GTF2I_193_RPFLEPK(0.003)K(0.997)HVGGR	574295	61392.5	NA	474940	NA	720598	539510	NA	NA	48983	NA	271730	465655	1206050	674900	NA	NA	199623	NA	450340	NA	599873	168383	NA	211102	131420	58212	NA
sp|P78371|TCPB_248_ILIANTGMDTDK(0.965)IK(0.035)IFGSR	NA	NA	NA	NA	NA	1583620	1.2281e+06	NA	NA	NA	NA	NA	NA	NA	NA	NA	NA	NA	NA	NA	NA	9244700	915200	480560	2.37249e+06	1.69667e+06	NA	NA
sp|P78371|TCPB_250_ILIANTGMDTDKIK(1)IFGSR	NA	NA	NA	1.21157e+06	NA	NA	NA	NA	NA	128230	NA	NA	NA	NA	NA	NA	NA	NA	NA	NA	319970	4.18327e+06	198200	373970	1703950	1537000	2987900	NA
sp|P78371|TCPB_263_VRVDSTAK(1)VAEIEHAEK	NA	NA	843030	2198900	NA	NA	NA	1246845	429590	NA	NA	685315	820697	1146220	NA	NA	NA	NA	NA	NA	1563990	7.24953e+06	513775	173922	3984650	2858500	4117600	2320975
sp|P78417|GSTO1_136_SQNK(1)EDYAGLKEEFRK	581918	412920	1266530	1182670	NA	3189425	2633100	810908	955245	77963.3	1439200	1192090	690932	924002	3031950	123355	206270	581393	284160	1506500	1495820	5.25886e+06	687042	61630	355600	370920	3788065	2295650
sp|P78527|PRKDC_2694_APLK(1)SVGPDFGK	NA	NA	4200725	NA	NA	NA	NA	NA	NA	NA	NA	NA	NA	NA	NA	NA	NA	NA	NA	NA	NA	NA	NA	NA	NA	NA	NA	NA
sp|P78527|PRKDC_2703_SVGPDFGK(0.066)K(0.929)RLGLPGDEVDNK(0.005)	NA	NA	7422075	NA	NA	NA	NA	NA	NA	NA	NA	NA	NA	NA	NA	NA	NA	NA	NA	NA	NA	NA	NA	NA	NA	NA	NA	NA
sp|P81133|SIM1_563_TEQYQSSPHEPSK(1)IETLIR	NA	NA	991235	NA	NA	NA	NA	NA	NA	NA	NA	1428200	1.08484e+06	1.64653e+06	NA	NA	NA	NA	NA	NA	NA	NA	363900	NA	414840	286560	NA	NA
sp|P82979|SARNP_10_ATETVELHK(1)LKLAELK	1586500	391663	3756325	NA	NA	3611425	1.28943e+06	NA	NA	158438	2170200	1.74953e+06	2137525	4.91303e+06	2097800	117090	40174.5	1164490	345373	1440400	982555	3.27983e+06	720295	279778	533457	575980	NA	2.01839e+06
sp|P82979|SARNP_135_FGISSVPTK(1)GLSSDNKPMVNLDK	1770400	NA	3343325	NA	NA	NA	NA	NA	NA	103860	977992	524075	1.72317e+06	3.79623e+06	656238	NA	NA	NA	NA	NA	610390	1402115	129340	176542	NA	NA	2283725	1375000
sp|P82979|SARNP_142_GLSSDNK(1)PMVNLDK	455649	NA	697548	NA	NA	NA	NA	NA	NA	NA	NA	NA	NA	NA	NA	NA	NA	NA	NA	NA	NA	NA	NA	NA	NA	NA	139020	NA
sp|P82979|SARNP_28_GLETK(1)GIKQDLIHR	NA	NA	NA	NA	NA	NA	NA	NA	NA	NA	NA	NA	492355	1.08561e+06	NA	NA	NA	NA	NA	NA	NA	NA	296087	NA	161782	161577	NA	NA
sp|P82979|SARNP_89_TVDVAAEK(0.007)K(0.993)VVKITSEIPQTER	NA	NA	3.14213e+06	592390	NA	NA	NA	1202600	NA	NA	1152020	966340	NA	2295625	NA	NA	NA	NA	NA	NA	NA	2015750	264830	91721	NA	286300	2987300	NA
sp|P83731|RL24_141_AAPKQK(1)IVKPVK	749972	1.1545e+06	2452575	3202075	128994	5903450	11112250	605838	NA	284162	1345200	1479800	NA	1180060	1918275	236770	297692	478345	518057	4483875	1.97517e+06	1.87071e+07	1.14378e+06	237860	1762625	1.21498e+06	20789000	11434775
sp|P83731|RL24_144_QKIVK(1)PVKVSAPR	63905.8	71516.7	762105	598372	NA	NA	NA	568630	141235	59034.8	NA	153670	333432	1140965	430312	NA	48845.5	NA	NA	752498	507708	2709635	452022	65342	462483	259922	4.8241e+06	2787050
sp|P83731|RL24_147_IVKPVK(1)VSAPR	701297	680223	2708875	2400825	88219	4364375	5053600	2350175	872190	404073	890448	1.1443e+06	1.12413e+06	3462625	2091750	153213	243758	404670	424530	3410500	1.57443e+06	13609995	1456645	248497	1583750	913152	20435025	11075325
sp|P83731|RL24_135_APTK(1)AAPK	NA	NA	231773	213775	NA	NA	587857	NA	NA	NA	NA	96173.5	NA	NA	154392	NA	NA	NA	NA	257982	125626	1.10116e+06	144359	25658.8	146698	83105	1293072	714280
sp|P83731|RL24_131_TAMAAAK(1)APTK	NA	NA	NA	NA	NA	NA	NA	413217	113600	47281	NA	210430	255918	877638	192800	NA	38242	NA	NA	NA	186190	1.96507e+06	201503	27305	135675	95538.2	1820480	1024390
sp|P84098|RL19_152_ARK(0.832)K(0.168)LLADQAEAR	NA	NA	NA	NA	NA	NA	NA	NA	NA	NA	NA	NA	NA	NA	925920	NA	NA	NA	NA	NA	NA	NA	NA	NA	NA	NA	NA	NA
sp|P84098|RL19_153_ARK(0.216)K(0.784)LLADQAEAR	NA	NA	NA	NA	NA	NA	NA	NA	NA	NA	NA	NA	NA	NA	782525	NA	NA	NA	NA	NA	NA	NA	NA	NA	NA	NA	NA	NA
sp|P84098|RL19_181_LQAKK(0.999)EEIIK	NA	NA	NA	NA	NA	NA	NA	NA	200452	NA	NA	NA	NA	1363700	NA	NA	NA	NA	NA	NA	NA	2209100	257055	NA	158710	202095	2435950	NA
sp|P84101|SERF2_47_DSEIMQQK(0.983)QK(0.014)K(0.004)ANEK	NA	NA	506477	NA	NA	1366415	NA	NA	NA	NA	NA	251070	NA	NA	NA	NA	NA	NA	NA	NA	NA	NA	NA	NA	NA	NA	NA	NA
sp|P84157|MXRA7_155_GNQYK(0.121)K(0.878)MMTKEELEEEQR	NA	NA	NA	NA	NA	NA	NA	780840	219157	NA	NA	NA	NA	636920	NA	NA	NA	NA	NA	NA	NA	1723450	NA	NA	165905	NA	NA	NA
sp|P84157|MXRA7_184_LMK(0.068)DNK(0.932)ETFGEMSDGDVQEQLR	NA	NA	NA	NA	NA	NA	NA	NA	NA	NA	NA	NA	NA	NA	NA	NA	NA	NA	NA	NA	NA	1175950	NA	NA	NA	NA	NA	NA
sp|P84157|MXRA7_147_YSPGK(1)LRGNQYK	125710	NA	NA	NA	NA	4408050	3027125	NA	NA	127674	NA	542320	NA	NA	3095875	NA	275558	508110	NA	1809300	1.71853e+06	6688300	1107080	129155	617240	518710	3660450	2770975
sp|P86791|CCZ1_396_STVHMRK(1)TPSVSLTSVHPDLMK	NA	NA	NA	NA	NA	NA	NA	NA	NA	NA	NA	NA	NA	NA	NA	NA	NA	NA	NA	NA	NA	NA	690135	NA	NA	NA	NA	NA
sp|P98174|FGD1_113_ILVK(1)SLSLDPGQSLEPHPEGPQR	NA	NA	NA	NA	NA	894583	NA	NA	NA	NA	NA	NA	NA	NA	NA	NA	NA	NA	NA	NA	249000	241880	209900	NA	NA	NA	518425	NA
sp|P98175|RBM10_699_ESATADAGYAILEK(0.873)K(0.127)GALAER	1160515	NA	3929350	NA	NA	NA	NA	NA	NA	127480	1368100	1353800	NA	NA	NA	NA	NA	NA	NA	NA	NA	1810300	456160	118080	387410	396692	1.21633e+06	857983
sp|P98175|RBM10_700_ESATADAGYAILEK(0.023)K(0.977)GALAER	1572515	NA	4282225	NA	NA	1529400	1916950	NA	NA	127480	1600150	1.01114e+06	NA	NA	1651400	NA	105670	NA	NA	NA	NA	1110995	466425	116386	443490	406410	608110	NA
sp|P98175|RBM10_920_ETLHK(1)TMVTR	NA	NA	NA	1365385	NA	1971050	721740	NA	NA	424265	1165150	1.07105e+06	NA	NA	870470	NA	NA	NA	NA	583308	NA	2074450	172390	NA	NA	NA	NA	NA
sp|P98175|RBM10_666_QK(0.855)ENFK(0.145)NSFQPISSLR	NA	NA	1771575	NA	NA	NA	NA	NA	NA	NA	NA	NA	NA	NA	NA	NA	NA	NA	NA	NA	NA	NA	483630	NA	NA	205700	NA	NA
sp|P98175|RBM10_201_WMEANQHSLNILGQK(1)VSMHYSDPKPK	3992755	649427	14777025	3116800	NA	6336500	3259150	NA	NA	800188	4541000	4122625	4258200	3.98133e+06	4451875	187310	232250	2228300	1.00965e+06	3428125	1.21246e+06	6.62909e+06	1805200	440880	3249800	2832850	2930375	3286900
sp|Q00341|VIGLN_1260_APDMSSSEEFPSFGAQVAPK(1)TLPWGPK	NA	NA	NA	NA	NA	12233250	7560400	NA	NA	NA	NA	NA	NA	NA	NA	NA	NA	NA	NA	NA	2602400	9.19837e+06	NA	NA	NA	NA	NA	NA
sp|Q00341|VIGLN_231_LEVEK(1)AFHPFIAGPYNR	NA	NA	NA	NA	NA	2143125	976138	NA	NA	NA	NA	591840	NA	NA	763267	NA	NA	191000	NA	NA	358900	360670	48120	NA	NA	NA	1881990	687393
sp|Q00341|VIGLN_599_NIIGK(1)GGANIK	NA	NA	673350	NA	NA	762047	638398	NA	NA	NA	NA	362925	NA	NA	NA	NA	NA	NA	NA	NA	740380	1271000	170130	20202.5	146788	81611.8	945217	NA
sp|Q00341|VIGLN_25_SGLVPQQIK(1)VATLNSEEESDPPTYK	1019950	271630	2412500	2.48357e+06	NA	5070775	3329400	5732650	1.51528e+06	591352	2817025	2425375	5151075	8225500	2593575	253123	449318	444310	587300	1.88113e+06	2532125	9330700	1.78488e+06	582310	1782450	892675	4923000	3422275
sp|Q00341|VIGLN_846_SGTQSDK(1)VTLK	NA	NA	NA	NA	NA	NA	NA	NA	NA	NA	NA	NA	NA	NA	NA	NA	NA	NA	NA	NA	NA	469550	60541	NA	NA	NA	NA	NA
sp|Q00403|TF2B_100_GTGAASFDEFGNSK(1)YQNRR	925153	NA	NA	NA	NA	NA	NA	NA	NA	NA	700985	NA	NA	NA	355090	NA	NA	NA	NA	NA	NA	77163	155990	93473.3	NA	NA	899002	431915
sp|Q00688|FKBP3_80_GTESISK(1)VSEQVK	NA	NA	NA	440362	NA	661337	1.01315e+06	614783	356502	NA	NA	225477	301658	877118	340965	NA	NA	NA	NA	323290	254459	1.25066e+06	184590	NA	146044	116162	1326680	984532
sp|Q00688|FKBP3_86_VSEQVK(1)NVKLNEDKPK	696162	1.08442e+06	2.09123e+06	2101250	NA	7118025	7911600	1704100	1034430	644018	3059050	1.3732e+06	1.05893e+06	3736800	3660175	382252	332870	609780	675555	3928500	1785245	10389400	1790875	446820	1205610	1.08756e+06	11149200	6096250
sp|Q00688|FKBP3_89_VSEQVKNVK(1)LNEDKPK	NA	NA	390165	379370	NA	1.38128e+06	1317525	808900	242570	NA	365610	207495	478020	1392225	574867	53062	NA	NA	220590	358777	263105	1793855	217037	131770	253900	277048	1279690	864898
sp|Q00839|HNRPU_186_EAAGK(1)SSGPTSLFAVTVAPPGAR	13788225	1.08939e+06	30500000	7092400	366165	3317300	3072375	NA	NA	1226025	4286775	7512600	6998300	28381250	3449925	420780	101785	2527100	NA	3459525	1.81563e+06	9415525	2932465	1274160	3718800	3599475	12619425	8932100
sp|Q00839|HNRPU_181_GAAK(1)EAAGK	1080685	127961	757610	302748	NA	363375	246825	NA	NA	97371.5	203285	396687	343240	953420	256967	NA	18867	197937	46963	201407	158816	490102	155973	42637.6	NA	141285	837612	420498
sp|Q00839|HNRPU_352_HLYTK(1)DIDIHEVR	422428	240985	NA	866232	NA	NA	NA	NA	NA	NA	NA	77819	NA	NA	NA	NA	NA	NA	NA	NA	NA	NA	NA	NA	NA	NA	NA	NA
sp|Q00839|HNRPU_28_LSDK(1)GLKAELMER	NA	NA	702415	218970	NA	NA	NA	NA	NA	NA	NA	356365	572430	1133705	NA	NA	NA	NA	NA	NA	NA	NA	NA	NA	NA	NA	NA	NA
sp|Q00839|HNRPU_31_LSDK(0.002)GLK(0.998)AELMER	NA	NA	1246700	420600	NA	NA	NA	NA	NA	NA	NA	609610	NA	NA	NA	NA	NA	NA	NA	NA	NA	NA	NA	NA	NA	NA	NA	NA
sp|Q00839|HNRPU_814_NQSQGYNQWQQGQFWGQK(1)PWSQHYHQGYY	3024250	NA	2519050	NA	NA	NA	NA	NA	NA	NA	923230	NA	NA	NA	NA	NA	NA	NA	NA	NA	NA	NA	454260	NA	NA	250760	709160	NA
sp|Q01105|SET_68_LNEQASEEILK(0.895)VEQK(0.078)YNK(0.027)	NA	NA	NA	NA	NA	NA	NA	NA	NA	NA	NA	NA	NA	NA	979153	NA	NA	NA	NA	300140	NA	NA	NA	NA	NA	NA	NA	NA
sp|Q01105|SET_75_LNEQASEEILK(0.044)VEQK(0.044)YNK(0.911)	NA	NA	NA	NA	NA	NA	NA	NA	NA	NA	NA	NA	NA	NA	914130	NA	NA	NA	NA	NA	NA	NA	NA	NA	NA	NA	NA	NA
sp|Q01105|SET_189_SSQTQNK(1)ASR	1654625	349612	1110960	939572	55503.5	959543	1140095	231700	36348.5	161332	1053020	910708	628698	2143050	967575	72546.8	73204.5	468382	208588	742702	186319	1.18068e+06	485260	156000	235255	372208	2195780	1695450
sp|Q01167|FOXK2_412_EGSPAPLEPEPGAAQPK(1)LAVIQEAR	NA	NA	2582200	NA	NA	NA	NA	NA	NA	NA	983800	451617	NA	NA	NA	NA	NA	NA	NA	NA	NA	NA	NA	64729	NA	NA	282740	NA
sp|Q01167|FOXK2_223_GAGSSGYK(1)VGR	NA	NA	NA	NA	NA	NA	NA	NA	NA	NA	NA	NA	NA	303780	NA	NA	NA	NA	NA	NA	NA	207470	NA	NA	NA	NA	NA	NA
sp|Q01518|CAP1_279_HVSDDMK(1)THKNPALK	NA	85421	302067	498262	NA	2639975	1733025	NA	NA	275145	612728	127290	NA	NA	1322850	56107	NA	NA	116262	924490	315853	3.24427e+06	527315	NA	489435	256780	226760	923290
sp|Q01518|CAP1_282_HVSDDMKTHK(1)NPALK	89839	NA	NA	672323	NA	2352225	1549525	NA	NA	NA	NA	358470	NA	NA	1.32557e+06	NA	83456.8	211710	NA	1662950	251447	161520	532658	NA	443052	269465	164180	NA
sp|Q01518|CAP1_287_THKNPALK(1)AQSGPVR	66607	NA	381748	566703	NA	1770400	1452625	NA	NA	131616	NA	194773	NA	NA	849348	84609	107327	121470	NA	1008310	355918	2.41044e+06	380470	20884.7	232618	137892	1.02498e+06	652388
sp|Q01664|TFAP4_187_SLEAHMYPEK(0.992)LK(0.008)VIAQQVQLQQQQEQVR	1.95347e+06	NA	1131300	NA	NA	NA	NA	NA	NA	NA	1724500	1514800	NA	3906850	1271700	NA	NA	NA	NA	NA	NA	NA	498463	NA	461207	NA	NA	NA
sp|Q01780|EXOSX_710_APVSQAAK(1)FDPSTK	1.17708e+06	NA	NA	NA	NA	NA	NA	NA	NA	NA	NA	NA	NA	NA	NA	NA	NA	NA	NA	NA	NA	NA	NA	NA	NA	NA	NA	NA
sp|Q01780|EXOSX_716_FDPSTK(1)IYEISNR	14596275	516720	10846025	1567040	NA	1.12629e+06	1738600	NA	NA	350660	1434300	1143425	1035800	3552025	1.02668e+06	120668	1394425	457235	362090	1.65317e+06	324945	2.50055e+06	429963	157257	522785	376465	2.63009e+06	3011975
sp|Q01780|EXOSX_583_EMPLLK(1)SEVAAGVK	2348295	NA	2010115	NA	NA	NA	NA	NA	NA	NA	NA	196750	NA	NA	NA	NA	NA	NA	NA	NA	NA	NA	NA	NA	NA	NA	NA	NA
sp|Q01780|EXOSX_591_SEVAAGVK(0.996)K(0.004)SGPLPSAER	2793860	NA	NA	NA	NA	NA	NA	NA	NA	NA	NA	NA	NA	NA	NA	NA	NA	NA	NA	NA	NA	NA	NA	NA	NA	NA	NA	NA
sp|Q01780|EXOSX_725_IYEISNRWK(1)LAQVQVQK	2732900	NA	NA	NA	NA	NA	NA	NA	NA	NA	NA	NA	NA	NA	NA	NA	NA	NA	NA	NA	NA	NA	NA	NA	NA	NA	NA	NA
sp|Q01780|EXOSX_178_LLHAK(1)NIIRPQLK	1732560	NA	11449325	NA	NA	NA	NA	NA	NA	447852	459652	845753	NA	NA	424010	NA	NA	NA	NA	899875	NA	1139800	597143	NA	NA	NA	5079900	1564350
sp|Q01804|OTUD4_989_RTIQSLK(1)EKTEK	NA	NA	NA	NA	NA	554670	NA	NA	NA	NA	NA	NA	NA	NA	NA	NA	NA	NA	NA	NA	NA	NA	NA	NA	NA	NA	NA	NA
sp|Q01813|PFKAP_10_MDADDSRAPK(0.996)GSLRK(0.004)	NA	NA	NA	NA	NA	NA	NA	NA	NA	NA	NA	NA	NA	NA	NA	NA	NA	NA	NA	NA	117722	480880	NA	NA	NA	NA	NA	NA
sp|Q01813|PFKAP_688_NFGTK(1)ISAR	NA	NA	NA	NA	NA	NA	NA	NA	NA	NA	NA	431766	NA	NA	NA	NA	NA	NA	NA	NA	NA	NA	NA	NA	NA	NA	NA	NA
sp|Q01826|SATB1_51_LGSTGAK(1)MQGVPLK	NA	NA	NA	NA	NA	NA	NA	NA	NA	NA	416460	NA	NA	617703	NA	NA	NA	NA	NA	NA	NA	NA	222693	NA	NA	NA	NA	NA
sp|Q01844|EWS_404_TGQPMIHIYLDK(0.878)ETGK(0.114)PK(0.008)	NA	NA	NA	NA	NA	NA	NA	NA	NA	NA	NA	NA	NA	NA	NA	NA	NA	NA	NA	NA	NA	NA	285855	NA	NA	181530	NA	NA
sp|Q01955|CO4A3_1657_AGELEK(1)IISR	3668630	4858625	8561125	9428125	1922150	6652975	4504875	5370500	10370150	1823900	3451775	4840850	9003725	6014925	14834000	1.34411e+06	1217105	NA	1467925	7035650	2856750	10834005	2310175	397342	3.91873e+06	4593850	1.02693e+07	22528500
sp|Q01968|OCRL_135_DSSSWYQK(1)LDTK	NA	NA	NA	NA	NA	466585	NA	NA	NA	NA	NA	NA	NA	NA	NA	NA	NA	NA	NA	NA	NA	NA	236007	NA	NA	NA	NA	NA
sp|Q02790|FKBP4_445_AEASSGDHPTDTEMK(0.001)EEQK(0.999)SNTAGSQSQVETEA	NA	122680	NA	NA	NA	782877	695935	508485	NA	NA	NA	NA	471103	773900	807485	NA	NA	NA	NA	NA	242090	NA	391977	NA	385470	180252	328790	NA
sp|Q02790|FKBP4_83_FSFDLGK(1)GEVIK	NA	NA	NA	NA	NA	NA	NA	NA	NA	NA	NA	NA	NA	NA	NA	NA	NA	NA	2241000	NA	NA	NA	NA	NA	NA	772550	NA	NA
sp|Q02790|FKBP4_424_LAEEENK(0.879)AK(0.121)AEASSGDHPTDTEMKEEQK	NA	NA	NA	NA	NA	NA	NA	NA	NA	NA	NA	NA	NA	NA	1.39703e+06	NA	NA	NA	NA	210795	236730	780875	178367	NA	NA	74139	74741	NA
sp|Q02790|FKBP4_426_LAEEENK(0.06)AK(0.94)AEASSGDHPTDTEMKEEQK	NA	NA	NA	NA	NA	942490	515780	NA	NA	NA	NA	NA	NA	NA	1022400	NA	NA	NA	NA	NA	NA	NA	196400	NA	NA	74139	NA	NA
sp|Q02790|FKBP4_7_TAEEMK(1)ATESGAQSAPLPMEGVDISPK	NA	NA	NA	NA	NA	NA	NA	NA	NA	NA	NA	NA	NA	NA	NA	NA	NA	NA	NA	NA	NA	NA	660590	NA	NA	113610	NA	NA
sp|Q02878|RL6_5_AGEK(1)VEKPDTK	NA	NA	NA	NA	NA	NA	NA	NA	61339	NA	NA	NA	NA	NA	NA	NA	NA	NA	NA	NA	NA	855310	133520	115695	8102.6	264125	NA	NA
sp|Q02952|AKA12_1110_TEPFTQGK(1)VVGQTTPESFEK	NA	NA	NA	NA	NA	1179270	953022	NA	691227	NA	NA	NA	NA	NA	1293100	NA	NA	NA	NA	776807	NA	309070	176710	NA	NA	NA	NA	NA
sp|Q02952|AKA12_1757_VHSESDK(1)AITPQAQEELQK	NA	NA	NA	NA	NA	579130	437385	NA	NA	NA	NA	NA	NA	NA	NA	33548	NA	NA	NA	NA	279760	935533	122025	NA	101774	81111	NA	NA
sp|Q03111|ENL_240_LGEGRLPK(0.999)EEK(0.001)APPPK	NA	NA	842377	NA	NA	NA	NA	NA	NA	NA	NA	NA	318550	884127	NA	NA	NA	NA	NA	NA	NA	NA	NA	NA	NA	NA	NA	NA
sp|Q03188|CENPC_119_SVQAHEVHQK(1)ILATDVSSK	379610	57805	1469795	516445	NA	2490250	1808450	417568	NA	130262	1096260	353050	701120	1574875	429418	147374	NA	222120	212908	252615	163840	1193800	521570	58327.5	557360	406680	1.23064e+06	1.12486e+06
sp|Q03933|HSF2_135_IISSAQK(1)VQIK	NA	NA	NA	NA	NA	NA	NA	NA	NA	NA	NA	NA	1749975	NA	NA	NA	NA	NA	NA	NA	NA	NA	155210	NA	NA	NA	NA	NA
sp|Q04637|IF4G1_1019_EAEMEEHREHIK(1)VQQLMAK	919192	441120	5028950	2768725	NA	8447225	4136850	4335250	1711725	1.21462e+06	1756575	1.17395e+06	3368725	4192200	3621400	147353	396878	NA	303288	1.7674e+06	1736110	6.78495e+06	2458250	63980	812310	423875	5185525	3088525
sp|Q04637|IF4G1_1026_VQQLMAK(1)GSDK	269662	178060	666178	328522	NA	726822	567835	759428	247090	267820	NA	199453	744615	696578	530898	NA	66724.5	NA	NA	361048	338891	1.49192e+06	226152	41194.2	266955	108904	1.05949e+06	736223
sp|Q04637|IF4G1_523_IKELNK(0.998)K(0.002)EAVGDLLDAFK	16467000	13746725	47380000	50897000	NA	119346750	73712750	48455000	4.61603e+07	11951150	4.79297e+07	38676250	47668500	8.59827e+07	61377500	3.72533e+06	4295950	10936900	7070750	7.12413e+07	22040525	1.26874e+08	30236750	7270300	19579000	11173850	56768000	40477750
sp|Q04637|IF4G1_524_IKELNK(0.144)K(0.856)EAVGDLLDAFK	NA	NA	3232100	NA	NA	NA	NA	NA	NA	NA	NA	7394400	NA	4864000	NA	NA	NA	NA	NA	NA	NA	NA	NA	NA	NA	NA	NA	NA
sp|Q04637|IF4G1_1059_GLPLVDDGGWNTVPISK(1)GSRPIDTSR	1.56699e+07	6387350	40516000	33136500	2151075	63453500	47714500	64076000	29677000	21869000	38211500	16051500	55799000	73426250	36982500	5290300	5467325	5031100	11405575	1.77697e+07	21783750	87259750	2.49917e+07	4175650	13967275	7955150	36174750	32172000
sp|Q04637|IF4G1_593_IHNAENIQPGEQK(1)YEYKSDQWKPLNLEEK	NA	NA	NA	1.80327e+06	NA	4075925	NA	3290800	1343125	140140	NA	1725600	1885900	NA	NA	NA	NA	NA	NA	NA	1390250	3158250	927440	NA	1.32886e+06	228967	NA	1575300
sp|Q04637|IF4G1_597_IHNAENIQPGEQK(0.09)YEYK(0.908)SDQWK(0.001)PLNLEEK(0.001)	NA	NA	NA	NA	NA	6438600	3.45097e+06	NA	NA	NA	NA	NA	NA	NA	1818350	156220	NA	NA	NA	NA	907040	NA	1264000	NA	NA	610958	1041900	NA
sp|Q04637|IF4G1_602_YEYK(0.099)SDQWK(0.893)PLNLEEK(0.008)	NA	NA	NA	NA	NA	6732175	NA	NA	NA	NA	NA	NA	NA	NA	NA	NA	NA	839800	NA	NA	NA	NA	NA	NA	NA	NA	NA	NA
sp|Q04637|IF4G1_519_IK(0.986)ELNK(0.011)K(0.003)EAVGDLLDAFK	29711000	NA	58354000	61029500	3338200	208035000	1.16337e+08	58343000	34376955	NA	56932000	57787000	NA	1.01243e+08	NA	14227000	1.04571e+07	NA	13044500	123520750	50765000	115679000	66889500	2.33003e+07	19227500	16836000	43844500	59080000
sp|Q04637|IF4G1_190_IRDPNQGGK(1)DITEEIMSGAR	433914	410400	NA	NA	NA	4958400	2196550	NA	1180700	316746	NA	762140	NA	2773200	1.45427e+06	153340	361930	NA	339920	1492625	1.47827e+06	4.66046e+06	707960	84332	809070	336947	1992540	1885550
sp|Q04637|IF4G1_710_K(0.818)EPRK(0.182)IIATVLMTEDIK	NA	NA	NA	NA	NA	2026100	3128300	NA	1310650	284710	NA	NA	NA	NA	NA	NA	292990	NA	NA	NA	437290	3737920	NA	NA	NA	NA	272840	NA
sp|Q04637|IF4G1_714_KEPRK(1)IIATVLMTEDIK	842245	NA	NA	2475950	NA	3862875	3528500	1457500	1.49597e+06	263460	1797000	827630	NA	NA	2895500	260980	243280	NA	508830	NA	338110	5.49268e+06	549923	NA	NA	NA	426630	NA
sp|Q04637|IF4G1_1095_LSWGK(1)GSSGGSGAK	768902	248206	2351425	1670800	NA	5199875	2469725	NA	NA	687020	2213475	947480	NA	NA	2445350	160680	318528	130760	283348	1513500	950023	3.46737e+06	1.30045e+06	275315	557740	325472	1749600	1537525
sp|Q04637|IF4G1_1071_LTK(1)ITKPGSIDSNNQLFAPGGR	875690	NA	2879000	NA	NA	1293400	2639600	2350900	1.72677e+06	339495	NA	956960	NA	NA	2724300	162612	317285	NA	234898	1584800	2079900	4646300	1.04716e+06	142462	830730	524590	4274700	2023200
sp|Q04637|IF4G1_1074_LTKITK(1)PGSIDSNNQLFAPGGR	6179725	3469050	13039250	11590575	569568	24992500	1.07916e+07	13254000	7148375	7.13807e+06	5911700	5275675	11893750	14351250	13547250	1071070	2948350	1955350	1.58557e+06	8249900	8286525	24634175	6571750	1164395	4104450	2397500	11806725	8623725
sp|Q04637|IF4G1_1000_RGDQGPK(1)TIDQIHK	NA	NA	NA	247688	NA	614373	642860	483453	95635.5	NA	NA	NA	NA	464990	490225	NA	NA	NA	NA	NA	246940	401764	108935	NA	114269	71376.3	475930	218510
sp|Q04637|IF4G1_745_RTAADK(1)DRGEEDADGSK	NA	67251.7	NA	302467	NA	624652	469360	205290	29240	53935	320395	NA	282578	321762	339882	NA	NA	NA	33864	176210	41189.5	416035	149271	NA	132228	48877.5	89294	NA
sp|Q04637|IF4G1_1030_VQQLMAK(0.013)GSDK(0.987)R	NA	NA	607407	NA	NA	NA	958630	NA	NA	281660	NA	112310	NA	NA	NA	NA	NA	NA	NA	NA	307730	787530	322423	NA	NA	NA	NA	NA
sp|Q04724|TLE1_316_ASTPVLK(1)SSTPTPR	406480	80373.3	1626875	662910	NA	NA	316060	118370	NA	42706	817298	662902	1264100	2598500	371980	NA	47145	NA	NA	282660	104598	630671	291355	63533.2	183670	235005	581120	NA
sp|Q04724|TLE1_309_EMSLHEK(1)ASTPVLK	NA	NA	NA	NA	NA	NA	NA	NA	NA	NA	NA	NA	NA	1.2646e+06	NA	NA	NA	NA	NA	NA	NA	NA	NA	NA	NA	NA	NA	NA
sp|Q04726|TLE3_309_DLGHNDK(1)SSTPGLK	1893250	779713	4431075	2468100	NA	NA	NA	501115	249958	232868	NA	2704475	3172975	7979350	1959700	NA	142472	1448700	NA	2356725	698475	2.39963e+06	1194990	288087	1105015	1682550	2.89813e+06	2410100
sp|Q04726|TLE3_316_SSTPGLK(1)SNTPTPR	NA	NA	1467575	440028	NA	NA	NA	NA	NA	NA	929132	640103	1250250	1955250	288625	NA	NA	NA	NA	NA	130018	574130	418005	45676.5	332367	249922	91706	NA
sp|Q05086|UBE3A_30_RAAAK(1)HLIER	NA	NA	NA	NA	NA	NA	NA	281487	44064	NA	NA	NA	277230	388032	NA	NA	NA	NA	NA	NA	117410	787070	NA	NA	NA	NA	NA	NA
sp|Q05519|SRS11_197_LMSTVDPK(1)LNHVAAGLVSPSLK	1.29387e+07	2.42032e+06	42723000	13454975	NA	30618750	12686000	6402825	5.95567e+06	4338125	29648500	18407000	34754500	78317750	18399750	1235900	549392	8643375	6250725	12808250	7442350	28903925	10133750	7041550	11506525	9932475	36599650	25864750
sp|Q05519|SRS11_211_LNHVAAGLVSPSLK(1)SDTSSK	NA	NA	976400	NA	NA	NA	NA	NA	NA	NA	NA	509240	NA	NA	NA	NA	NA	NA	NA	NA	333880	154040	208197	NA	375548	296475	953465	531870
sp|Q05639|EF1A2_450_SGGAGK(1)VTK	NA	NA	NA	NA	NA	NA	201525	NA	NA	NA	NA	NA	NA	NA	NA	NA	NA	NA	NA	NA	NA	NA	NA	NA	NA	NA	NA	324810
sp|Q05639|EF1A2_453_SGGAGK(0.017)VTK(0.958)SAQK(0.025)	NA	NA	NA	NA	NA	NA	NA	NA	NA	NA	NA	NA	NA	NA	NA	NA	NA	NA	NA	NA	NA	177183	NA	17734	NA	NA	528080	NA
sp|Q05682|CALD1_645_GSSLK(1)IEERAEFLNK	NA	NA	NA	NA	NA	NA	NA	4181525	1328115	755508	1313590	NA	4006050	3733200	NA	NA	NA	NA	378410	NA	3492450	6.78253e+06	NA	145720	NA	NA	NA	NA
sp|Q05682|CALD1_690_LEQYTSAIEGTK(0.991)SAK(0.004)PTK(0.004)PAASDLPVPAEGVR	NA	NA	1663350	1448800	NA	2321580	2117450	3712150	1.04796e+06	537420	NA	1278250	4200050	4.74323e+06	2.67783e+06	NA	404105	NA	NA	1645900	2.45311e+06	4.72885e+06	1.12645e+06	NA	367960	310335	NA	1693400
sp|Q05682|CALD1_696_SAK(0.199)PTK(0.801)PAASDLPVPAEGVR	NA	NA	NA	NA	NA	740212	441210	359725	222465	NA	NA	NA	NA	NA	NA	NA	NA	NA	NA	NA	585630	771553	138060	NA	NA	NA	172160	NA
sp|Q05682|CALD1_713_PTKPAASDLPVPAEGVRNIK(0.9)SMWEK(0.099)	NA	NA	914400	NA	NA	NA	2.71527e+06	4214975	2143600	NA	NA	620420	2243900	2823900	1988100	NA	117580	NA	NA	NA	1138310	3317500	103820	30452	NA	NA	1.78e+06	NA
sp|Q05682|CALD1_718_SMWEK(1)GNVFSSPTAAGTPNK	NA	NA	NA	NA	NA	1868100	1019755	NA	844570	NA	NA	NA	NA	NA	NA	NA	NA	NA	NA	NA	568270	2.64913e+06	280870	NA	NA	NA	1254830	NA
sp|Q05682|CALD1_758_TPDGNK(1)SPAPKPSDLRPGDVSSK	NA	NA	967775	NA	NA	NA	NA	1343975	NA	62255	NA	635300	591027	1537350	NA	NA	NA	NA	NA	NA	923413	2.45773e+06	597500	NA	231753	129200	NA	NA
sp|Q05D32|CTSL2_43_YSEVDDSLPSGGEK(0.002)PSK(0.857)NETGLLSSIK(0.141)	1947800	NA	NA	NA	NA	NA	NA	NA	NA	NA	NA	NA	NA	NA	NA	NA	NA	NA	NA	NA	NA	NA	NA	NA	NA	NA	NA	NA
sp|Q06124|PTN11_542_SK(0.003)RK(0.997)GHEYTNIK	NA	NA	NA	NA	NA	1.26034e+06	1114200	NA	NA	32853	NA	299320	NA	NA	756088	NA	59114	212623	NA	697072	NA	1.43233e+06	NA	NA	156436	85708.5	NA	NA
sp|Q06124|PTN11_594_VYENVGLMQQQK(1)SFR	1211700	9423700	1825450	3719500	NA	7.81607e+06	3671100	3108900	1792300	397525	1546525	1.81517e+06	3960050	5578325	3757475	NA	427090	NA	347485	2253650	2196550	8446250	1186450	198587	1.17929e+06	456245	7319775	3.76397e+06
sp|Q06265|EXOS9_297_ITAFK(1)MEKAPIDTSDVEEK	482113	NA	1894825	445920	NA	NA	956700	509160	NA	NA	NA	576660	625045	4023725	696165	NA	NA	NA	NA	905308	114260	863085	469698	396438	341502	407190	966499	999008
sp|Q06546|GABPA_292_VINSSAK(1)AAKVQR	NA	NA	1920500	353940	NA	NA	NA	NA	NA	NA	NA	389200	NA	NA	718210	NA	NA	NA	NA	NA	214550	912145	NA	36544	NA	303197	2027100	762150
sp|Q06546|GABPA_295_VINSSAKAAK(1)VQR	1.07504e+06	115539	1.27513e+06	210823	NA	NA	NA	NA	NA	52391	NA	366027	NA	533685	717237	NA	38270.5	261060	NA	452968	199119	560025	234274	51688.3	448952	245890	2.14424e+06	478890
sp|Q06787|FMR1_372_ENSTHFSQPNSTK(1)VQR	NA	NA	NA	NA	NA	NA	NA	NA	NA	NA	NA	NA	NA	NA	NA	NA	NA	NA	NA	NA	NA	324105	70473	NA	131381	NA	404720	NA
sp|Q06787|FMR1_593_SVHTK(1)TLQNTSSEGSR	NA	NA	NA	NA	NA	NA	NA	NA	NA	14482	NA	NA	NA	NA	NA	NA	NA	NA	NA	NA	82082	322543	58487.5	NA	NA	NA	51070	NA
sp|Q06830|PRDX1_197_SKEYFSK(1)QK	468620	206430	1219050	930610	NA	2990025	1520075	889160	151487	210288	NA	367537	694388	1.15057e+06	1573100	112325	279045	410000	NA	1.50583e+06	979052	2850975	653368	74212.2	343612	218248	2165820	1.03187e+06
sp|Q06830|PRDX1_199_SKEYFSKQK(1)	1691825	731292	4093850	3.62897e+06	269485	14297500	8285000	3334750	768198	1.20099e+06	4979125	2079375	2288575	4796900	6826750	473822	574963	1.70693e+06	907798	6981550	4514800	12106435	2690775	279107	1910575	1027990	8256700	5024400
sp|Q07065|CKAP4_21_GGHGAASPSEK(1)GAHPSGGADDVAK	NA	161960	818690	NA	NA	989623	894530	NA	NA	98637.3	NA	134000	NA	NA	705785	NA	35305.7	NA	NA	352390	307644	1.78883e+06	314898	50514.7	294493	216650	1.6629e+06	1054600
sp|Q07157|ZO1_1542_K(0.834)FESPK(0.166)FNHNLLPSETAHKPDLSSK	NA	NA	NA	1535400	NA	904040	NA	NA	NA	NA	NA	420230	NA	NA	NA	NA	NA	NA	NA	NA	NA	1774000	252637	NA	298787	172823	NA	NA
sp|Q07157|ZO1_1547_K(0.082)FESPK(0.911)FNHNLLPSETAHK(0.006)PDLSSK(0.001)	NA	NA	NA	1528540	NA	1.28357e+06	643865	NA	NA	NA	NA	NA	NA	NA	NA	NA	NA	NA	NA	NA	516640	1812250	NA	NA	NA	NA	NA	NA
sp|Q07157|ZO1_1184_LRPEAQPHPSAGPK(1)PAESK	NA	NA	NA	560400	NA	454060	NA	NA	NA	NA	NA	NA	NA	NA	NA	NA	NA	NA	NA	NA	387730	809430	556000	45852	230003	150302	NA	NA
sp|Q07157|ZO1_1189_LRPEAQPHPSAGPK(0.002)PAESK(0.998)QYFEQYSR	NA	NA	NA	NA	NA	NA	NA	994622	NA	NA	NA	NA	1161340	NA	NA	NA	NA	NA	NA	NA	NA	NA	NA	NA	342733	198090	NA	NA
sp|Q07157|ZO1_1309_PSGAPIIGPK(1)PTSQNQFSEHDK	NA	NA	NA	1.17381e+06	NA	NA	NA	977875	712450	NA	794640	338665	NA	NA	NA	NA	135995	NA	NA	NA	311530	1.10484e+06	291595	NA	313033	236682	NA	NA
sp|Q07157|ZO1_1357_SNHYDPEEDEEYYRK(1)QLSYFDR	NA	NA	NA	NA	NA	NA	NA	NA	623760	NA	NA	NA	NA	NA	NA	NA	NA	NA	NA	NA	NA	NA	247957	NA	454850	184630	NA	NA
sp|Q07157|ZO1_1576_TLVK(1)SHSLAQPPEFDSGVETFSIHAEKPK	NA	NA	NA	1.90567e+06	NA	NA	NA	1129100	1007280	NA	NA	584020	NA	NA	NA	NA	NA	NA	NA	NA	NA	NA	488020	NA	NA	NA	NA	NA
sp|Q08050|FOXM1_422_VRIAPK(1)VLLAEEGIAPLSSAGPGKEEK	NA	NA	NA	NA	NA	3808125	NA	NA	NA	NA	NA	NA	NA	NA	NA	NA	NA	NA	NA	NA	NA	NA	209900	NA	NA	NA	NA	NA
sp|Q08211|DHX9_146_GANLK(1)DYYSR	1.52661e+06	357870	3688125	1516935	NA	1.29776e+06	1135165	470368	192387	NA	1.16371e+06	2219400	1232900	2387775	2.22337e+06	NA	NA	545597	182217	810872	633660	149590	718222	294158	1052435	1370925	2.08258e+06	2237125
sp|Q08J23|NSUN2_445_LQGK(1)SAETR	722638	105954	NA	492520	NA	NA	605485	328910	NA	57385	NA	437665	NA	1167320	983405	38134	NA	NA	NA	NA	189401	806350	185038	46103.3	151355	118570	1.06044e+06	648773
sp|Q09666|AHNK_243_AGAISASGPELQGAGHSK(1)LQVTMPGIK	986900	856480	1262060	2182375	NA	11168400	5491325	4023725	1.91795e+06	1.05627e+06	3656950	1.24752e+06	2886700	2674500	4262650	542445	877208	756413	1.10559e+06	2683975	3319450	8493150	2675400	261203	1070645	510652	2534700	1954200
sp|Q09666|AHNK_5623_FAGGLHFSGPK(1)VEGGVK	NA	NA	NA	NA	NA	1931775	895950	475745	402532	NA	NA	NA	NA	NA	1482850	NA	NA	NA	NA	748002	NA	1376185	43465	NA	NA	NA	NA	NA
sp|Q09666|AHNK_537_GPQVALK(1)GSRVDIETPNLEGTLTGPR	NA	NA	NA	NA	NA	1016570	NA	NA	NA	NA	NA	NA	NA	NA	NA	NA	NA	NA	NA	NA	NA	NA	NA	NA	NA	NA	NA	NA
sp|Q09666|AHNK_5612_GPQVSSALNLDTSK(0.968)FAGGLHFSGPK(0.032)	NA	NA	NA	NA	NA	NA	NA	NA	875870	NA	NA	NA	NA	NA	NA	NA	NA	NA	NA	NA	NA	NA	NA	NA	NA	NA	NA	NA
sp|Q09666|AHNK_203_HELTEISNVDVETQSGK(1)TVIRLPSGSGAASPTGSAVDIR	NA	NA	NA	NA	NA	1609000	1.43137e+06	NA	NA	NA	NA	NA	NA	NA	NA	NA	NA	NA	NA	NA	401150	2489870	406860	NA	NA	NA	118190	NA
sp|Q09666|AHNK_2773_IKMPK(1)ISMPGFK	NA	NA	NA	NA	NA	NA	589380	NA	NA	NA	NA	NA	NA	NA	NA	NA	NA	NA	NA	NA	772657	1.48677e+06	164066	NA	NA	62364	NA	555470
sp|Q09666|AHNK_3157_IKMPK(1)ISMPGFKGEGPEVDVNLPK	NA	NA	NA	NA	NA	1822925	999570	NA	597305	269680	542620	NA	NA	NA	1.27987e+06	NA	NA	NA	NA	NA	854980	3255400	395178	NA	NA	103810	152680	NA
sp|Q09666|AHNK_1184_LK(0.001)GPK(0.003)FK(0.996)MPEMHFK	NA	NA	NA	NA	NA	1031875	502052	NA	NA	NA	NA	NA	NA	NA	889693	73274	NA	NA	NA	270905	820970	1726500	94997	NA	NA	NA	52662	NA
sp|Q09666|AHNK_1191_MPEMHFK(0.848)TPK(0.152)ISMPDVDLHLK	NA	NA	NA	NA	NA	3562775	2593200	NA	NA	NA	739098	1372400	NA	NA	2667925	NA	201976	NA	NA	1.69563e+06	1008405	3157720	NA	NA	NA	NA	95547	1212100
sp|Q09666|AHNK_805_LK(0.009)GPK(0.921)FK(0.07)MPEMNIK	NA	NA	NA	NA	NA	889640	685358	NA	NA	50878	NA	NA	NA	NA	NA	96625.5	NA	NA	NA	NA	1313000	1.59487e+06	NA	57722	NA	NA	1957600	NA
sp|Q09666|AHNK_884_MKMPK(1)FSMPGFK	NA	NA	NA	NA	NA	760458	587438	NA	NA	41269	NA	NA	NA	NA	NA	49156	NA	NA	NA	NA	716110	1393900	173158	10662	NA	NA	870760	NA
sp|Q09666|AHNK_1649_MPEMHFK(0.941)APK(0.059)ISMPDVDLHLK	612660	NA	NA	1.14438e+06	NA	3912525	2.90713e+06	1904425	1735775	390595	1013790	1281660	NA	2943900	2537950	NA	186035	NA	NA	2.18207e+06	708560	3978965	1627470	81550	NA	NA	2306825	1349700
sp|Q09666|AHNK_1194_MPEMHFK(0.172)TPK(0.828)ISMPDVDLHLK	NA	NA	NA	NA	NA	3.55157e+06	2646800	NA	NA	NA	739098	1372400	NA	NA	NA	NA	201976	NA	NA	NA	1631600	4525800	NA	NA	NA	NA	NA	1212100
sp|Q09666|AHNK_2180_MPEMHFK(0.835)TPK(0.165)ISMPDVNLNLK	NA	NA	NA	NA	NA	NA	NA	NA	569783	NA	NA	NA	NA	NA	NA	NA	NA	NA	NA	NA	NA	NA	NA	NA	NA	NA	NA	NA
sp|Q09666|AHNK_1386_VDISAPDVDVHGPDWHLK(0.067)MPK(0.047)VK(0.886)	258120	NA	NA	NA	NA	2912500	1695750	NA	NA	447835	NA	774760	NA	NA	NA	NA	149360	304840	NA	NA	2466800	3473800	98356	NA	91027	79760	NA	1087700
sp|Q09666|AHNK_1389_VKMPK(1)FSMPGFK	NA	NA	NA	NA	NA	NA	NA	758690	NA	NA	NA	NA	NA	552980	NA	NA	NA	NA	NA	NA	NA	NA	NA	NA	NA	NA	NA	NA
sp|Q09666|AHNK_1578_MPSMNIQTHK(1)ISMPDVGLNLK	NA	NA	NA	NA	NA	NA	NA	NA	NA	NA	NA	NA	NA	NA	NA	NA	NA	NA	NA	NA	476390	NA	NA	NA	NA	NA	NA	NA
sp|Q09666|AHNK_4059_VDIDAPDVDVHGPDWHLK(0.943)MPK(0.043)VK(0.014)	NA	NA	NA	NA	NA	3185750	1863600	NA	NA	NA	NA	NA	NA	NA	1.87647e+06	233790	NA	NA	NA	1622575	2677750	NA	NA	NA	NA	NA	227320	NA
sp|Q09666|AHNK_4187_VDIDVPDVDVQGPDWHLK(0.939)MPK(0.058)VK(0.003)	NA	NA	2271150	NA	NA	7702800	3228400	3145500	2138400	734683	3448000	945390	NA	NA	4550600	NA	276950	NA	NA	NA	NA	5490175	NA	377800	NA	455007	1247900	1763700
sp|Q09666|AHNK_4190_VDIDVPDVDVQGPDWHLK(0.076)MPK(0.759)VK(0.076)MPK(0.088)	NA	NA	NA	NA	NA	NA	NA	NA	NA	NA	NA	NA	NA	NA	NA	NA	NA	NA	NA	NA	NA	NA	346597	NA	600398	281980	NA	NA
sp|Q09666|AHNK_3803_VDINAPDVDVQGPDWHLK(0.916)MPK(0.037)VK(0.046)	NA	NA	NA	NA	NA	3.01213e+06	1540400	NA	NA	NA	884365	NA	NA	NA	NA	229917	NA	NA	332320	1631900	1597500	4363250	NA	NA	NA	NA	NA	NA
sp|Q09666|AHNK_4779_VDINTPDVDVHGPDWHLK(0.756)MPK(0.225)VK(0.019)	NA	NA	NA	NA	NA	NA	NA	NA	NA	NA	NA	NA	NA	NA	NA	NA	NA	NA	NA	NA	1139400	NA	NA	NA	NA	NA	NA	NA
sp|Q09666|AHNK_1002_VDVSAPDVEMQGPDWNLK(0.03)MPK(0.035)IK(0.934)	NA	NA	NA	NA	NA	NA	NA	2456400	1373290	NA	NA	NA	NA	NA	NA	NA	NA	NA	NA	NA	1780300	NA	1440900	NA	NA	175020	NA	NA
sp|Q09666|AHNK_5337_VHAPGLNLSGVGGK(1)MQVGGDGVK	NA	NA	NA	NA	NA	NA	NA	NA	NA	NA	NA	NA	NA	NA	NA	NA	NA	NA	NA	NA	452330	810525	NA	NA	NA	NA	NA	NA
sp|Q09666|AHNK_3029_VK(0.221)MPK(0.779)FSMPGFKGEGPDVDVNLPK	NA	NA	NA	NA	NA	1.77151e+06	1.07703e+06	NA	647433	NA	NA	NA	NA	NA	NA	NA	NA	NA	NA	NA	1.03263e+06	NA	609570	NA	NA	NA	NA	NA
sp|Q0JRZ9|FCHO2_360_YRIEIK(1)PMHPNNSHHTMASLDELK	NA	NA	NA	NA	NA	NA	NA	NA	NA	NA	NA	NA	NA	NA	NA	NA	NA	NA	NA	575630	386350	2873600	NA	NA	NA	NA	NA	NA
sp|Q12774|ARHG5_993_QPEK(1)PSHLHLEK	NA	NA	1.47868e+06	1.10044e+06	NA	NA	NA	NA	NA	NA	NA	NA	NA	NA	NA	NA	NA	NA	NA	NA	NA	NA	NA	NA	NA	NA	NA	NA
sp|Q12792|TWF1_171_INEVQTDVGVDTK(1)HQTLQGVAFPISR	NA	NA	NA	NA	NA	7086375	4299150	NA	2197900	NA	2451800	1579500	NA	NA	3013550	NA	261985	371950	580773	1789900	1473050	5506775	779545	207287	813470	681570	3.16507e+06	1.96617e+06
sp|Q12792|TWF1_158_YLLSQSSPAPLTAAEEELRQIK(1)INEVQTDVGVDTK	NA	NA	NA	NA	NA	30188000	NA	NA	NA	NA	NA	NA	NA	NA	NA	NA	NA	NA	NA	NA	NA	26385000	NA	NA	NA	NA	NA	NA
sp|Q12800|TFCP2_502_AETNDSYHIILK(1)	NA	NA	NA	NA	NA	NA	NA	NA	NA	NA	NA	NA	NA	NA	NA	NA	NA	NA	NA	NA	NA	NA	NA	NA	555760	228620	NA	NA
sp|Q12830|BPTF_2664_EHTLQASNQSEIIQK(1)QVVMK	495090	NA	NA	NA	NA	NA	NA	NA	NA	NA	NA	NA	NA	NA	NA	NA	NA	NA	NA	NA	NA	NA	NA	NA	NA	NA	NA	NA
sp|Q12872|SFSWA_944_AMLAASK(1)NLQTSAS	1.65669e+06	NA	1.49272e+06	1025650	NA	1962100	943148	NA	251540	450318	914930	1.62693e+06	1548150	2322500	2074000	NA	59444.5	769083	206390	829820	338937	1821200	594543	122699	474142	462915	1684200	1497250
sp|Q12872|SFSWA_315_LEELMK(0.997)PLK(0.003)VVDPDHPLAALVR	NA	NA	NA	1076100	NA	NA	NA	NA	NA	NA	NA	NA	NA	NA	NA	NA	NA	NA	NA	NA	NA	NA	250042	NA	279012	187220	NA	NA
sp|Q12872|SFSWA_318_LEELMK(0.01)PLK(0.99)VVDPDHPLAALVR	NA	NA	1754325	1076100	NA	NA	NA	NA	NA	NA	NA	384655	NA	NA	NA	NA	NA	NA	NA	NA	NA	NA	250042	NA	279012	187220	NA	NA
sp|Q12959|DLG1_556_FEAK(1)IHDLREQMMNSSISSGSGSLR	NA	NA	NA	NA	NA	NA	NA	NA	NA	NA	NA	NA	NA	NA	NA	NA	NA	NA	NA	NA	NA	NA	217474	NA	602280	466668	NA	NA
sp|Q12965|MYO1E_4_GSK(1)GVYQYHWQSHNVK	NA	NA	NA	434200	NA	2194750	1.08395e+06	449815	488428	NA	NA	NA	NA	NA	570328	44648	NA	NA	NA	789090	397720	2.36433e+06	320778	NA	248242	114562	671860	908830
sp|Q13009|TIAM1_46_HASSGK(1)VIHR	233247	142715	NA	NA	NA	891840	2527100	518543	156837	NA	NA	NA	704983	435460	NA	NA	NA	NA	NA	NA	118450	218509	NA	NA	NA	NA	NA	NA
sp|Q13098|CSN1_422_VDSHSK(1)ILYAR	NA	NA	NA	NA	NA	1.26637e+06	NA	NA	NA	NA	NA	NA	303205	418720	NA	NA	NA	414750	NA	NA	585160	1.07794e+06	NA	NA	NA	NA	NA	NA
sp|Q13112|CAF1B_457_QAPAPTVIRDPPSITPAVK(0.999)SPLPGPSEEK(0.001)	NA	NA	1.19922e+06	NA	NA	NA	NA	NA	NA	NA	NA	677250	NA	NA	NA	NA	NA	NA	NA	NA	NA	NA	NA	NA	NA	NA	351750	NA
sp|Q13123|RED_509_AAFQYGIK(1)MSEGR	NA	NA	763720	NA	NA	NA	NA	NA	NA	NA	NA	NA	NA	NA	NA	NA	NA	NA	NA	NA	NA	NA	NA	NA	NA	NA	NA	NA
sp|Q13123|RED_164_FLGGDMEHTHLVK(1)GLDFALLQK	5.61037e+06	NA	8923200	3.72343e+06	NA	2189950	NA	NA	NA	NA	NA	1963000	NA	NA	4.21133e+06	NA	125691	1.33826e+06	NA	2303275	NA	NA	1.48717e+06	NA	802275	684390	970620	1860750
sp|Q13123|RED_173_GLDFALLQK(1)VRAEIASK	NA	NA	NA	NA	NA	NA	NA	NA	NA	2791000	NA	NA	NA	NA	NA	NA	NA	NA	NA	NA	NA	9921700	4410700	1824600	NA	NA	NA	NA
sp|Q13123|RED_38_LTNEDFRK(1)LLMTPR	2.26288e+06	123670	8.23073e+06	1469245	NA	4059925	2737625	NA	NA	1201810	2126475	1725550	NA	NA	3.16613e+06	NA	NA	775287	NA	1371450	NA	1964940	890900	494110	695600	610772	4593640	NA
sp|Q13123|RED_151_QLIQESK(1)FLGGDMEHTHLVK	NA	NA	4900550	NA	NA	NA	NA	NA	NA	NA	999540	NA	1642975	2260225	NA	NA	NA	NA	NA	NA	NA	NA	479997	142995	477353	367020	2257750	NA
sp|Q13123|RED_413_SINEK(1)FAGSAGWEGTESLKKPEDK	NA	NA	NA	NA	NA	1.49652e+06	637980	NA	NA	NA	NA	NA	NA	NA	NA	NA	NA	558945	NA	NA	NA	NA	NA	NA	NA	NA	NA	NA
sp|Q13129|RLF_1481_HKDYYDDLFRSQK(1)VANER	1144000	NA	NA	NA	NA	NA	NA	NA	NA	NA	NA	NA	NA	1427400	2403900	NA	2.49537e+06	NA	NA	2069200	NA	NA	NA	NA	336982	419270	4558575	6473850
sp|Q13136|LIPA1_569_LAALRDEPSK(1)VQTLNEQDWER	NA	NA	NA	NA	NA	NA	NA	NA	NA	NA	NA	NA	NA	NA	NA	NA	NA	NA	NA	NA	NA	NA	235050	NA	NA	NA	NA	NA
sp|Q13148|TADBP_140_KDLK(1)TGHSK	209782	NA	355495	NA	NA	NA	NA	NA	NA	NA	NA	101630	NA	NA	251225	NA	NA	NA	NA	42839	NA	473558	44841	NA	128662	523810	39616	NA
sp|Q13148|TADBP_95_MDETDASSAVK(1)VKR	1040400	NA	3209400	NA	NA	NA	NA	371723	116194	NA	NA	905295	2296025	2338700	1138900	NA	114308	633180	NA	1.17503e+06	884270	2354050	NA	43566	972992	675430	3.59233e+06	983010
sp|Q13148|TADBP_97_MDETDASSAVK(0.047)VK(0.953)R	NA	NA	NA	NA	NA	NA	NA	413260	NA	NA	NA	NA	1383900	2573100	1006540	NA	NA	633180	NA	NA	182760	194580	399280	NA	NA	816080	128070	NA
sp|Q13163|MP2K5_121_NIHGLK(1)VNTR	NA	NA	NA	NA	NA	NA	NA	NA	39640	NA	NA	158230	279070	577767	NA	NA	NA	NA	NA	NA	256850	1.00212e+06	160971	NA	NA	NA	1226050	NA
sp|Q13177|PAK2_38_DPLSANHSLK(1)PLPSVPEEK	NA	513865	1.64813e+06	NA	NA	3.08507e+06	2.76567e+06	3.30177e+06	983182	NA	1181400	757255	2071175	3358975	1201300	NA	321415	NA	412900	1.60267e+06	1822290	4370150	561098	91203.5	541000	361975	2971525	2065250
sp|Q13177|PAK2_191_GTEAPAVVTEEEDDDEETAPPVIAPRPDHTK(1)SIYTR	NA	743735	3914750	2.84773e+06	NA	8.27823e+06	4.23297e+06	5.58933e+06	NA	966267	3934550	2833000	4.22223e+06	1.11507e+07	3.16977e+06	NA	NA	1082400	624950	2589150	2933450	8331700	1.94367e+06	188620	1218850	813980	3897200	4024750
sp|Q13177|PAK2_48_K(0.894)PRHK(0.106)IISIFSGTEK	1540800	NA	NA	NA	NA	7943300	4105500	NA	NA	NA	NA	NA	NA	NA	3721425	NA	NA	684317	NA	3805400	382450	667600	1017200	NA	NA	NA	749340	NA
sp|Q13177|PAK2_52_KPRHK(1)IISIFSGTEK	569985	NA	929470	2.30933e+06	NA	5737375	3544125	1638325	1.02163e+06	NA	1728775	772550	1.46525e+06	2102850	2663550	NA	239450	NA	427620	2634550	851170	7161160	787952	NA	311740	198178	2224660	2368750
sp|Q13177|PAK2_28_MSSTIFSTGGK(1)DPLSANHSLKPLPSVPEEK	NA	NA	NA	NA	NA	6.12747e+06	5.34237e+06	6089700	2055250	NA	NA	1453800	NA	NA	4850050	NA	NA	NA	NA	NA	797600	NA	1756450	NA	NA	872920	NA	NA
sp|Q13185|CBX3_5_ASNK(1)TTLQK	NA	NA	NA	NA	NA	NA	NA	NA	NA	NA	NA	NA	NA	NA	NA	NA	NA	549480	149033	937240	NA	NA	NA	114805	NA	NA	NA	NA
sp|Q13185|CBX3_10_TTLQK(1)MGKK	340198	98078	NA	NA	NA	541367	530540	NA	NA	NA	NA	403600	291867	727535	727850	NA	23797.5	211555	NA	562140	NA	NA	130170	37792.2	NA	NA	1330405	799270
sp|Q13200|PSMD2_8_MEEGGRDK(1)APVQPQQSPAAAPGGTDEKPSGK	NA	NA	581410	NA	NA	NA	464883	902650	187130	79683	NA	NA	NA	1772950	NA	NA	NA	NA	NA	NA	NA	1114800	NA	NA	182785	NA	NA	NA
sp|Q13206|DDX10_555_AYFNEK(1)MSILQK	NA	NA	14513250	6785750	NA	16066625	12961950	NA	6194900	NA	1.38663e+07	NA	NA	NA	NA	2701550	NA	6511000	3393300	NA	NA	NA	1154950	377875	1804300	1.5868e+06	24367000	NA
sp|Q13206|DDX10_62_LMQNYEK(1)INVNEITR	NA	NA	1848300	NA	NA	NA	NA	NA	397360	NA	NA	NA	NA	NA	NA	NA	223165	NA	NA	NA	NA	NA	NA	NA	NA	NA	NA	NA
sp|Q13263|TIF1B_31_AASAAAASAAAASAASGSPGPGEGSAGGEK(1)R	NA	NA	791810	NA	NA	NA	NA	NA	NA	NA	NA	NA	838365	NA	NA	NA	NA	NA	NA	NA	NA	563610	NA	NA	NA	NA	NA	NA
sp|Q13263|TIF1B_434_APGPLSK(1)QGSGSSQPMEVQEGYGFGSGDDPYSSAEPHVSGVK	10056400	NA	15852250	3.57567e+06	NA	5549400	2681825	2.18303e+06	1126520	1.0613e+06	5632575	4821000	14266000	17576500	4.37197e+06	269377	240310	2075575	1.03437e+06	2472900	1833300	7960275	4125950	808990	3051900	1796700	6149100	4941625
sp|Q13263|TIF1B_507_LDLDLTADSQPPVFK(1)VFPGSTTEDYNLIVIER	NA	NA	2346600	NA	NA	NA	NA	NA	NA	NA	7.59615e+06	7.73307e+06	NA	NA	NA	NA	NA	NA	NA	NA	NA	NA	NA	NA	4170100	NA	NA	NA
sp|Q13263|TIF1B_779_LTEDK(1)ADVQSIIGLQR	NA	NA	1362500	280230	NA	1105395	744310	NA	NA	NA	626430	1.08958e+06	1822150	2059975	1516725	NA	NA	1814475	NA	996310	NA	NA	391755	101782	336057	216288	1352915	NA
sp|Q13263|TIF1B_407_SAEAFGK(1)IVAERPGTNSTGPAPMAPPR	1.3257e+06	NA	4171200	NA	NA	672750	NA	NA	NA	143048	NA	668390	2044525	3089200	2504200	NA	NA	NA	NA	NA	NA	1.3198e+06	405522	93065.7	314752	220370	859625	NA
sp|Q13283|G3BP1_376_INSGGK(1)LPNFGFVVFDDSEPVQK	NA	NA	NA	NA	NA	NA	NA	NA	NA	NA	NA	NA	NA	17185250	NA	NA	NA	NA	NA	NA	NA	NA	NA	NA	NA	NA	NA	NA
sp|Q13283|G3BP1_257_TFSWASVTSK(1)NLPPSGAVPVTGIPPHVVK	NA	NA	NA	NA	NA	NA	NA	1335100	NA	NA	NA	1634850	NA	7777275	NA	NA	NA	NA	NA	NA	NA	NA	NA	379453	NA	NA	NA	NA
sp|Q13310|PABP4_635_KEAAQK(1)VGAVAAATS	NA	NA	NA	374932	NA	NA	NA	299320	NA	NA	NA	884917	725715	1407425	NA	NA	NA	NA	NA	NA	NA	NA	322175	45130	241905	184085	NA	NA
sp|Q13325|IFIT5_6_SEIRK(1)DTLK	2555050	2630775	16732625	16981500	490875	29623250	29108750	35531750	13240500	711660	8814550	5266050	13959750	23384250	19677750	1319035	19577500	3576350	2.10037e+06	15129250	33345500	46622250	3178600	377945	6656350	2318950	40169550	27145000
sp|Q13356|PPIL2_180_NNMK(1)IIDPDEEK	NA	NA	NA	NA	NA	NA	NA	NA	NA	NA	NA	NA	NA	526620	NA	NA	NA	NA	NA	NA	NA	NA	NA	NA	NA	NA	NA	NA
sp|Q13356|PPIL2_482_QGVGK(1)YINPAATK	NA	NA	NA	NA	NA	NA	NA	281370	NA	NA	NA	227960	493473	681385	NA	NA	NA	NA	NA	NA	NA	NA	NA	NA	NA	NA	1095000	NA
sp|Q13416|ORC2_147_GHSASDK(1)VQPK	NA	NA	638970	NA	NA	NA	NA	NA	NA	NA	NA	514260	442920	NA	NA	NA	NA	NA	NA	NA	NA	NA	299298	NA	NA	143818	NA	NA
sp|Q13416|ORC2_66_KPEYDLEEDDQEVLK(1)DQNYVEIMGR	NA	NA	NA	NA	NA	884957	NA	NA	NA	NA	NA	NA	NA	NA	NA	NA	NA	NA	NA	NA	NA	NA	NA	NA	NA	NA	NA	NA
sp|Q13416|ORC2_126_SVSFSLK(1)NDPEITINVPQSSK	1.50487e+06	NA	2678650	NA	NA	1347525	1168740	NA	NA	NA	NA	1607600	NA	NA	1.26113e+06	NA	NA	514890	NA	NA	NA	349850	597725	208613	NA	470800	2.23269e+06	2.26097e+06
sp|Q13416|ORC2_119_TPQK(1)SVSFSLK	NA	NA	NA	NA	NA	NA	NA	NA	NA	315167	460963	NA	NA	NA	NA	NA	NA	NA	NA	NA	NA	944470	NA	NA	NA	NA	NA	NA
sp|Q13426|XRCC4_197_SLHNK(1)LLNAAQER	NA	NA	NA	NA	NA	NA	NA	NA	NA	NA	NA	NA	NA	400380	NA	NA	NA	NA	NA	NA	NA	NA	NA	NA	NA	NA	NA	NA
sp|Q13428|TCOF_244_AAPAPGK(1)VGDVTPQVK	1.52848e+06	180600	3823900	699823	NA	NA	NA	NA	NA	NA	538245	363735	NA	NA	NA	NA	NA	NA	NA	NA	NA	NA	367980	83246.7	173630	170998	1.93903e+06	NA
sp|Q13428|TCOF_308_AASAPAK(1)GTPGK	275230	45104.5	622430	201055	NA	NA	NA	NA	NA	NA	NA	NA	NA	NA	132000	NA	NA	NA	NA	NA	NA	24064	80137	21575	46140.7	38515.5	224996	NA
sp|Q13428|TCOF_313_GTPGK(1)GATPAPPGK	2561975	275092	7682575	2139430	NA	1602475	1556575	615908	108392	76367	2413325	794615	1216125	4519425	1.24923e+06	71450.7	65455	636085	269150	475820	279202	1575965	817243	252500	469082	477310	3.36616e+06	2732100
sp|Q13428|TCOF_322_GATPAPPGK(1)AGAVASQTK	1397410	NA	3596175	968590	NA	NA	NA	NA	NA	87098	1045280	NA	291295	1090125	NA	NA	NA	NA	NA	NA	NA	1300500	401820	129576	205538	262698	3.89877e+06	1620700
sp|Q13428|TCOF_732_AASVPVK(1)GSLGQGTAPVLPGK	7587350	718215	19002000	4508900	166445	NA	NA	1262000	404230	476000	NA	1.68617e+06	2397850	6855400	NA	NA	224590	NA	500240	NA	860813	7.05547e+06	2.01583e+06	783260	1.01393e+06	1.03491e+06	1.27636e+07	5750875
sp|Q13428|TCOF_746_GSLGQGTAPVLPGK(1)TGPTVTQVK	6337400	354870	11434475	2043400	NA	2554925	2.31657e+06	586260	NA	283098	4336425	1.33831e+06	1476050	4037375	1458725	155830	98086	792552	466408	747703	549653	3.64567e+06	1323060	391063	878392	823888	5606625	3589100
sp|Q13428|TCOF_134_AETEK(0.001)AGK(0.999)TGNSMPHPATGK	NA	NA	377578	NA	NA	NA	NA	NA	NA	NA	NA	NA	NA	NA	NA	NA	NA	NA	NA	NA	NA	NA	NA	NA	NA	NA	NA	NA
sp|Q13428|TCOF_146_TGNSMPHPATGK(1)TVANLLSGK	4.82573e+06	272160	8705550	1404825	NA	2054750	1883650	NA	NA	267708	2550550	893405	778485	2145925	2420700	90909	117434	571805	273510	478910	270410	1.85919e+06	871165	263720	486925	358140	3486425	2365175
sp|Q13428|TCOF_363_ALLQAK(1)ASGK	850490	NA	1772530	NA	NA	NA	NA	NA	NA	NA	NA	NA	NA	NA	NA	NA	NA	NA	NA	NA	NA	NA	152560	37875	NA	NA	1.08039e+06	503195
sp|Q13428|TCOF_367_ASGK(1)TSQVGAASAPAK	324818	NA	768835	257778	NA	NA	277788	NA	NA	15815	400990	103520	NA	NA	128752	NA	NA	NA	NA	45568	36659	240498	137700	35312.5	55305.5	57870	409753	274545
sp|Q13428|TCOF_803_APSAK(1)GTISAPGK	649585	NA	1.84395e+06	358460	NA	458467	387012	115850	NA	NA	554017	205295	205133	570478	383820	NA	NA	NA	NA	NA	NA	59795	214190	71925.3	94908	146936	767965	NA
sp|Q13428|TCOF_811_GTISAPGK(1)VVTAAAQAK	5890925	NA	13990850	3895675	NA	2935200	3130550	512455	335127	297262	3612700	1408600	1217975	3554450	1678775	NA	105674	873192	268912	726612	443556	2745450	1230010	415727	814368	792885	6893505	5803625
sp|Q13428|TCOF_296_ASEK(1)ILQVR	9717375	1021000	14997650	6978925	NA	4942875	4719150	NA	NA	NA	4114650	2.42513e+06	NA	NA	4820625	174518	191663	2360825	588912	1562725	198750	524590	1.86387e+06	505395	749688	1.03561e+06	1342000	NA
sp|Q13428|TCOF_1044_ASMAGASSSK(1)ESSR	196650	NA	289695	NA	NA	NA	NA	NA	NA	NA	NA	NA	NA	NA	NA	NA	NA	NA	NA	NA	NA	NA	97090.3	21242.8	36101.3	27422.5	287710	NA
sp|Q13428|TCOF_384_ESPRK(1)GAAPAPPGK	860760	133670	1918180	NA	NA	279372	476012	NA	NA	NA	NA	224440	NA	NA	356655	NA	NA	122430	NA	NA	NA	893117	277240	54508	164863	180390	1123650	429215
sp|Q13428|TCOF_393_KGAAPAPPGK(1)TGPAVAK	1798025	187735	3976500	791880	NA	870370	738785	NA	NA	104573	1192805	424510	NA	NA	751582	31090	26374	344090	116378	355787	189043	1.12379e+06	382170	149868	281925	281140	1478180	1.25803e+06
sp|Q13428|TCOF_449_ESPRK(1)GAAPAPPR	729198	69460	1791305	494170	NA	217982	411532	NA	NA	NA	433632	215080	NA	NA	NA	NA	NA	79891.5	70404.5	NA	104450	701497	192725	43084	152635	168470	1.43087e+06	772988
sp|Q13428|TCOF_909_ESPRK(1)GAAPTPPGK	1.00433e+06	89997.7	NA	435738	NA	421590	488990	NA	NA	NA	552558	219855	NA	NA	372718	14361	19639.5	128185	57466	154735	69812	623004	198614	62653	166755	177745	825118	739732
sp|Q13428|TCOF_918_KGAAPTPPGK(1)TGPSAAQAGK	904130	75515.5	1864310	335383	NA	NA	392283	NA	NA	NA	771950	166480	214990	307410	255175	NA	NA	NA	79701.5	NA	102440	505837	253577	44190	196158	179148	855182	694352
sp|Q13428|TCOF_528_GAGPVPPGK(1)VGPATPSAQVGK	1.46955e+06	NA	NA	868300	NA	NA	NA	NA	NA	NA	1.0231e+06	NA	NA	NA	410780	NA	NA	NA	125071	NA	NA	1582955	331150	NA	251162	266982	1357450	NA
sp|Q13428|TCOF_725_GLQVK(1)AASVPVK	867628	NA	2995400	596928	NA	NA	NA	NA	NA	NA	NA	247280	271523	776645	NA	NA	NA	NA	NA	NA	NA	653740	239747	88069.8	181480	175268	1270570	794960
sp|Q13428|TCOF_591_GPPQK(1)AGPVAVQVK	NA	NA	436450	NA	NA	NA	NA	NA	NA	NA	NA	NA	NA	NA	NA	NA	NA	NA	NA	NA	NA	NA	NA	NA	NA	NA	NA	NA
sp|Q13428|TCOF_1034_IAPK(1)ASMAGASSSK	674685	NA	1670710	212130	NA	NA	NA	124640	NA	NA	607228	104475	231450	605218	NA	NA	NA	NA	38257	NA	NA	NA	318560	NA	132537	95250.7	1.29177e+06	609870
sp|Q13428|TCOF_1078_KNPASLPLTQAALK(1)VLAQK	2.11707e+07	1221205	30890250	4483475	NA	8145975	5968800	NA	NA	1091370	1.03788e+07	4.84853e+06	NA	NA	NA	NA	NA	3413400	NA	NA	586380	1711000	5337125	2.35873e+06	1667500	2180675	10985875	8630775
sp|Q13428|TCOF_1083_VLAQK(1)ASEAQPPVAR	2136950	142470	3877725	513220	NA	NA	NA	NA	NA	83607.5	651732	217753	390682	751173	NA	NA	NA	NA	68395.2	NA	138370	561335	273288	87054	207415	177538	1759000	1134000
sp|Q13428|TCOF_647_K(0.84)TNTTASAK(0.16)VAPVR	NA	NA	8892800	NA	NA	NA	NA	NA	NA	NA	NA	NA	NA	NA	NA	NA	NA	NA	NA	NA	771630	NA	NA	NA	NA	NA	NA	NA
sp|Q13428|TCOF_655_TNTTASAK(1)VAPVR	4360300	388820	5172625	1537745	NA	2155050	1777350	204030	54736	236005	2514875	712450	441377	1441425	1590425	NA	21595	720690	332005	731008	242805	2.01443e+06	789655	151040	615655	646872	4.21275e+06	3126025
sp|Q13428|TCOF_579_SLGNILQAK(1)PTSSPAK	654020	NA	1.94277e+06	260915	NA	NA	NA	NA	NA	NA	NA	201135	NA	NA	NA	NA	NA	NA	NA	NA	NA	67044	193078	84725	NA	123775	209790	NA
sp|Q13428|TCOF_519_SPQVKPASTMGMGPLGK(1)GAGPVPPGK	3295380	NA	6123225	1751200	NA	1.53736e+06	775895	NA	NA	190698	2356625	815080	1.01825e+06	3.62137e+06	1248150	NA	NA	NA	184200	NA	NA	1364045	692458	235337	412577	470625	2434250	2464275
sp|Q13428|TCOF_720_SVGK(1)GLQVK	6807675	957165	13502825	4075975	NA	NA	NA	1099275	397115	501138	4548725	1804800	2171575	6920950	NA	153918	NA	1190500	478678	95410	799715	5.07357e+06	1.92323e+06	526320	766180	856890	15309000	7723525
sp|Q13428|TCOF_1263_TGGK(1)EAASGTTPQK	260752	NA	325534	NA	NA	NA	NA	NA	NA	NA	NA	NA	NA	88427.5	NA	NA	NA	NA	NA	NA	NA	NA	83049.7	NA	24684.3	27266.5	NA	NA
sp|Q13428|TCOF_1329_VLTELLEQERK(0.064)K(0.935)VVDTTK(0.001)	3.57823e+06	NA	4348500	NA	NA	NA	NA	NA	NA	NA	NA	NA	NA	NA	NA	NA	NA	NA	NA	NA	NA	NA	NA	NA	NA	NA	NA	NA
sp|Q13435|SF3B2_182_EHELLEQQK(1)RAAVLLEQER	NA	NA	2919650	NA	NA	NA	NA	NA	NA	NA	2388100	NA	NA	2627800	NA	NA	NA	NA	418105	NA	NA	NA	NA	NA	573880	637130	NA	NA
sp|Q13435|SF3B2_280_ILQLK(1)ESRQEEMNSQQEEEEMETDAR	702800	NA	2307325	1142050	NA	2.99913e+06	1.59307e+06	729540	NA	NA	2319625	2.28463e+06	1428500	3447250	1139130	NA	NA	NA	NA	NA	481990	1.59314e+06	748910	131452	555572	420652	NA	NA
sp|Q13435|SF3B2_275_IPQALEK(1)ILQLK	11152000	NA	19246000	4428500	NA	11032000	9.26783e+06	NA	NA	1.56317e+06	10262025	12878875	4067400	20175250	16117000	NA	575400	3.37527e+06	1438300	7313425	NA	1.95457e+07	924040	1997550	NA	NA	4.82071e+06	6852200
sp|Q13435|SF3B2_486_PDVVEMHDVTAQDPK(1)LLVHLK	11219525	1188600	145111000	16634075	1.02585e+06	15336250	7289750	17110250	2410375	1818575	1.86027e+07	12746950	51000750	72666500	18211000	NA	866305	8084300	1.21382e+06	5096675	6788675	26058775	7781800	1.07233e+06	13556325	5612350	34263625	1.69043e+07
sp|Q13435|SF3B2_198_QQEIAK(1)MGTPVPRPPQDMGQIGVR	NA	NA	2188675	647650	NA	NA	NA	NA	NA	NA	1407900	989550	2031875	4.33613e+06	NA	NA	NA	NA	NA	NA	185140	1.42531e+06	335281	140643	443895	252530	558370	NA
sp|Q13435|SF3B2_581_WQTK(0.919)PK(0.081)LTIHGDLYYEGK	946390	NA	NA	NA	NA	2190900	NA	NA	300080	NA	NA	NA	NA	NA	NA	NA	NA	NA	NA	853630	NA	NA	NA	NA	NA	NA	NA	NA
sp|Q13435|SF3B2_583_WQTKPK(1)LTIHGDLYYEGK	2.15503e+06	802067	NA	5.76017e+06	NA	14806250	8243950	NA	1402650	785885	4706200	3.08953e+06	NA	NA	6304525	210522	155470	1966675	535030	3839300	136860	5363345	775565	NA	235700	225845	410130	NA
sp|Q13442|HAP28_172_DDATLSGK(1)RMQSLSLNK	NA	NA	NA	792480	NA	3102100	2347775	1412575	1618600	NA	NA	1164800	1.30647e+06	3004000	1645800	NA	116284	NA	NA	731750	515222	2.24435e+06	373570	97475.2	271310	NA	2.08432e+06	1850800
sp|Q13442|HAP28_181_RMQSLSLNK(1)	3389950	1.33882e+06	16174250	10566175	NA	37032000	25406500	12328125	15271500	1.62712e+06	4.35573e+06	12386275	17317250	24513000	17261000	889248	1281200	2.52793e+06	NA	8764250	6623875	31161675	4.20407e+06	1304465	3228650	2686425	34487975	25773250
sp|Q13442|HAP28_126_YMK(1)MHLAGK	664290	208273	2033250	879270	NA	5592650	3408075	1501750	1.00975e+06	226682	997905	1081845	1650875	1823275	3361600	97771	173642	NA	191068	1959050	812692	3404250	552645	67548	478910	366842	6.11579e+06	3715800
sp|Q13442|HAP28_132_MHLAGK(1)TEQAK	3702175	1440815	8168375	4069425	700830	24611250	17115750	8028000	4655375	2067125	6166775	4223725	10405400	12195975	15093000	845542	1156100	1682125	1231505	8180900	4569575	21108350	3553900	514760	2935200	2.16513e+06	29852600	14524000
sp|Q13442|HAP28_137_TEQAK(1)ADLAR	184530	NA	742977	595042	NA	2103500	1652500	637590	454380	76590.7	NA	333617	793970	1101855	931255	39318	84988.2	NA	NA	457797	406939	1.44638e+06	268627	57167.8	202542	157852	1733360	1081375
sp|Q13442|HAP28_94_VAQTTK(0.991)K(0.009)VTQLDLDGPK	9391775	2.03715e+06	20366100	1.08461e+07	1023090	60620600	1.39213e+07	12318350	1739715	632888	14200000	12408500	5342000	9.98847e+06	3.09574e+07	1130600	2.23897e+06	4.46807e+06	3326800	2.03643e+07	4.49346e+06	27308425	425613	1229110	729510	NA	42525100	2827400
sp|Q13442|HAP28_95_VAQTTKK(1)VTQLDLDGPK	9391775	4205350	20242050	13865000	1.03832e+06	71260000	33417250	17973250	16799000	632888	9155525	18540750	17873250	26592000	43559750	1524650	2123600	4859375	2359560	18704000	10653400	5.25047e+07	6798850	1.10337e+06	5553125	2.88934e+06	53764075	22162150
sp|Q13501|SQSTM_435_NYDIGAALDTIQYSK(1)HPPPL	NA	NA	NA	NA	NA	NA	NA	NA	NA	NA	11839000	NA	NA	NA	NA	NA	NA	NA	NA	NA	NA	NA	NA	NA	NA	NA	NA	NA
sp|Q13542|4EBP2_57_IIYDRK(1)FLLDR	NA	NA	NA	NA	NA	NA	NA	NA	NA	NA	NA	NA	NA	NA	NA	NA	NA	NA	NA	NA	642573	1.89978e+06	NA	NA	NA	NA	1679400	NA
sp|Q13561|DCTN2_65_VGTK(1)GLDFSDR	NA	NA	NA	NA	NA	NA	NA	493500	291375	NA	NA	NA	NA	277780	NA	NA	NA	NA	NA	NA	578260	1226710	NA	NA	NA	NA	NA	NA
sp|Q13564|ULA1_6_AQLGK(0.812)LLK(0.187)EQK(0.001)YDR	NA	NA	NA	NA	NA	NA	NA	NA	NA	NA	NA	NA	NA	NA	991670	NA	NA	NA	NA	NA	239170	173340	150890	NA	NA	NA	317440	NA
sp|Q13564|ULA1_9_AQLGK(0.005)LLK(0.921)EQK(0.074)YDR	NA	NA	NA	NA	NA	NA	NA	NA	NA	NA	NA	NA	NA	NA	NA	NA	NA	NA	NA	NA	NA	NA	NA	NA	399490	NA	NA	NA
sp|Q13572|ITPK1_383_AEADAGGTAK(1)LPHQR	NA	NA	NA	NA	NA	406040	228540	NA	NA	NA	NA	NA	NA	NA	NA	NA	NA	NA	NA	253210	235770	771530	NA	NA	NA	NA	NA	241620
sp|Q13573|SNW1_110_QGQSKDK(1)VIYSK	NA	NA	1449150	NA	NA	NA	NA	NA	NA	NA	523755	326135	191310	489160	NA	NA	NA	NA	56103.3	NA	148560	638900	244865	56766.3	NA	209942	206425	NA
sp|Q13573|SNW1_115_DK(0.02)VIYSK(0.977)YTDLVPK(0.003)	909980	NA	2497600	NA	NA	1277550	524960	NA	NA	NA	645475	NA	1377700	1950800	NA	NA	NA	NA	NA	NA	NA	NA	167330	NA	NA	NA	NA	NA
sp|Q13573|SNW1_122_YTDLVPK(1)EVMNADDPDLQRPDEEAIK	1378300	NA	3316200	1555000	NA	924417	687090	NA	NA	NA	1399200	1493560	2473550	3308000	NA	NA	NA	NA	197780	NA	223720	276150	408405	115884	370813	425045	740110	1.12493e+06
sp|Q13573|SNW1_452_DMAQSIYRPSK(0.998)NLDK(0.002)DMYGDDLEAR	NA	NA	3477800	NA	NA	NA	NA	NA	NA	NA	NA	562930	1378300	2044050	1.28563e+06	NA	NA	NA	NA	551320	NA	191800	751878	233401	597317	496720	1637830	1011960
sp|Q13573|SNW1_193_YTPSQQGVAFNSGAK(1)QRVIR	4095675	NA	11497550	2.21527e+06	NA	3903950	1497575	NA	NA	388045	2516825	2.06123e+06	1582075	4216650	2330750	113390	190360	1.28753e+06	332230	1556200	828057	2.68653e+06	1037850	349108	1.10089e+06	775528	4068000	2020300
sp|Q13586|STIM1_592_ALLALNHGLDK(1)AHSLMELSPSAPPGGSPHLDSSR	NA	NA	NA	NA	NA	NA	NA	1541200	NA	NA	NA	NA	NA	NA	NA	NA	NA	NA	NA	NA	NA	NA	NA	NA	NA	NA	NA	1035200
sp|Q13596|SNX1_286_AVGTQTLSGAGLLK(1)MFNK	622325	1.05368e+06	5691650	5227925	NA	8040175	5713625	3908025	1608350	1.08924e+06	1960625	2.07193e+06	1543825	3389700	5169850	337213	509072	1.13745e+06	778315	4441375	6.16794e+06	7380575	644875	238807	1.26926e+06	692918	5.55373e+06	1590875
sp|Q13613|MTMR1_619_MRPQMPIHQNLK(1)ELLAVR	1.32947e+06	NA	3873525	NA	NA	5650525	2641575	4694700	NA	552508	NA	790683	3.30697e+06	5020575	2606375	NA	193847	467160	NA	2013025	1489025	6.06052e+06	720855	NA	1694100	454880	753120	NA
sp|Q13618|CUL3_6_SNLSK(1)GTGSR	NA	NA	NA	NA	106390	NA	NA	NA	NA	NA	NA	NA	NA	NA	NA	NA	NA	NA	NA	NA	NA	NA	NA	NA	NA	NA	NA	NA
sp|Q13620|CUL4B_203_LVIKNFK(0.999)DKPK	NA	NA	NA	NA	NA	NA	NA	NA	NA	NA	NA	NA	NA	NA	NA	NA	NA	NA	NA	NA	518540	1017840	NA	NA	NA	NA	1574600	591960
sp|Q13823|NOG2_104_FQEEMDTVMK(0.92)DPYK(0.079)VVMK(0.001)QSK(0.001)	NA	NA	NA	NA	NA	NA	NA	8028900	NA	NA	NA	NA	NA	NA	NA	NA	NA	NA	NA	NA	NA	NA	NA	NA	NA	NA	NA	NA
sp|Q13823|NOG2_108_FQEEMDTVMKDPYK(1)VVMK	2.93984e+06	NA	5286450	NA	NA	NA	NA	10116725	8149100	NA	NA	478670	NA	3225275	NA	NA	316480	NA	NA	NA	592450	2.30637e+06	767007	105942	1371745	531068	10030525	4916950
sp|Q13823|NOG2_115_FQEEMDTVMK(0.004)DPYK(0.027)VVMK(0.085)QSK(0.884)	NA	NA	4533700	NA	NA	NA	NA	NA	1396900	NA	NA	NA	NA	NA	NA	NA	NA	NA	NA	NA	NA	NA	1399500	141843	NA	NA	5357650	NA
sp|Q13823|NOG2_131_IRPHNLK(1)VHILDTESFETTFGPK	12925950	NA	NA	4.18107e+06	NA	9065025	6843600	1569275	19605000	1291350	2.27593e+06	2938620	NA	NA	4755350	271832	1.10793e+06	1591650	789872	2804125	NA	5443940	1.23494e+06	NA	NA	204045	3340350	2190225
sp|Q13895|BYST_15_GVGGQEK(1)HAPLADQILAGNAVR	NA	NA	NA	NA	NA	NA	NA	NA	NA	871850	NA	NA	NA	NA	NA	NA	NA	NA	NA	NA	NA	NA	NA	NA	NA	NA	NA	NA
sp|Q13951|PEBB_177_VSQLLAVTGK(0.987)K(0.013)TTRP	NA	NA	NA	NA	NA	1506050	650830	384203	NA	NA	868220	NA	1096785	657885	863508	NA	NA	NA	NA	629880	104120	120140	260147	NA	303540	209842	245940	NA
sp|Q13952|NFYC_53_KIMK(1)LDEDVK	NA	NA	NA	NA	NA	NA	NA	NA	NA	NA	NA	NA	NA	NA	NA	NA	NA	NA	NA	NA	NA	NA	334313	NA	NA	NA	NA	NA
sp|Q14008|CKAP5_1981_PAVPTVASSTDMLHSK(1)LSQLR	NA	NA	5.03817e+06	7.42507e+06	NA	39759500	2.14487e+07	15138750	7086775	NA	1.52557e+07	4.99397e+06	7.14077e+06	18547750	10005725	NA	2487750	1.26169e+06	NA	8163175	6939050	25648075	8544050	2904300	3502075	1874300	12014000	9178525
sp|Q14146|URB2_1043_PYTEAASSK(1)QLENQNPQGR	NA	NA	NA	NA	NA	NA	NA	NA	NA	NA	NA	NA	NA	NA	NA	NA	NA	NA	NA	NA	NA	NA	NA	NA	64974	129010	NA	NA
sp|Q14152|EIF3A_886_LGDSSLSRK(1)DSR	NA	NA	NA	NA	NA	NA	NA	385610	NA	29932	NA	NA	NA	126370	NA	NA	NA	NA	NA	NA	283403	627923	NA	NA	98782.8	74281	NA	371650
sp|Q14153|FA53B_136_TSWRPLGSK(1)VWTPVEK	NA	NA	NA	NA	NA	NA	NA	NA	NA	NA	NA	NA	NA	NA	3308850	NA	NA	NA	NA	NA	NA	NA	NA	NA	NA	NA	253280	NA
sp|Q14157|UBP2L_618_DLTQAK(1)NGFSSVQATQLQTTQSVEGATGSAVK	NA	NA	NA	NA	NA	NA	NA	NA	NA	NA	NA	1808350	NA	2292600	NA	NA	NA	NA	NA	NA	NA	1.87143e+06	NA	NA	NA	425225	NA	NA
sp|Q14157|UBP2L_353_GFGDVGEAK(1)GGSTTGSQFLEQFK	NA	NA	NA	NA	NA	2.06623e+06	NA	582910	NA	NA	NA	1479620	NA	3940500	NA	NA	NA	NA	NA	NA	1011050	3419400	NA	123076	NA	NA	1.66253e+06	NA
sp|Q14157|UBP2L_290_IDLAVLLGK(1)TPSTMENDSSNLDPSQAPSLAQPLVFSNSK	NA	NA	NA	NA	NA	NA	NA	NA	NA	NA	NA	20156000	NA	NA	NA	NA	NA	NA	NA	NA	NA	NA	7117900	NA	NA	NA	NA	NA
sp|Q14157|UBP2L_344_QTAISQPASGNTFSHHSMVSMLGK(1)GFGDVGEAK	NA	NA	2050300	4072650	NA	3296825	1066200	1.20327e+06	711940	NA	2843200	4126650	3719000	9350450	2317000	NA	567060	NA	432030	1258350	2735640	7292415	2.23959e+06	501892	2714650	1.78013e+06	3825650	2215800
sp|Q14157|UBP2L_612_RYPSSISSSPQK(1)DLTQAK	111920	116700	NA	788128	NA	1248320	471745	NA	148745	103744	1120785	1768100	1692425	4394375	414908	90755	163910	NA	79973	337883	595232	1492850	542940	73578.5	394555	334082	822768	633297
sp|Q14157|UBP2L_1071_SQTSSIPQK(1)PQTNK	NA	NA	NA	NA	NA	NA	NA	NA	NA	NA	NA	NA	297925	361615	NA	NA	NA	NA	NA	NA	NA	NA	NA	NA	NA	NA	NA	NA
sp|Q14157|UBP2L_1076_SQTSSIPQK(0.004)PQTNK(0.996)SAYNSYSWGAN	NA	NA	NA	NA	NA	NA	NA	NA	NA	NA	NA	NA	2742450	2.75783e+06	NA	NA	NA	NA	NA	NA	NA	NA	342740	NA	385843	167960	NA	NA
sp|Q14160|SCRIB_1265_GLQPLK(1)LDYR	NA	NA	NA	NA	NA	1704550	1097235	679362	411070	NA	NA	NA	NA	NA	NA	NA	NA	NA	NA	NA	748793	2.31983e+06	499640	87128	280418	267530	1537700	683980
sp|Q14160|SCRIB_1375_VPQAEGPPK(1)RVSLVGADDLR	NA	NA	NA	NA	NA	1.69057e+06	883795	997568	NA	NA	644142	334640	1155425	1.03115e+06	646508	NA	112415	NA	120125	863560	674795	1.3897e+06	517060	76970.2	342450	207085	813408	594357
sp|Q14186|TFDP1_26_VFIDQNLSPGK(1)GVVSLVAVHPSTVNPLGK	NA	NA	32201500	NA	NA	1.42937e+07	18878000	NA	NA	NA	11005450	11309500	NA	27386000	NA	NA	NA	NA	NA	NA	NA	27992000	NA	NA	NA	NA	6832850	NA
sp|Q14195|DPYL3_6_SYQGK(0.963)K(0.037)NIPR	NA	NA	NA	NA	NA	NA	NA	NA	NA	NA	NA	NA	NA	NA	NA	NA	NA	NA	NA	NA	NA	NA	99767.3	NA	NA	NA	NA	NA
sp|Q14203|DCTN1_556_QQQPPPETFDFK(0.993)IK(0.006)FAETK(0.001)	NA	NA	NA	NA	NA	NA	NA	NA	1062395	NA	NA	NA	NA	NA	NA	NA	NA	NA	651100	1941600	141540	3.35842e+06	83364	NA	NA	NA	284020	1735400
sp|Q14203|DCTN1_558_QQQPPPETFDFK(0.011)IK(0.923)FAETK(0.066)	NA	NA	NA	1392510	NA	NA	NA	NA	1680100	NA	1044910	628810	NA	NA	NA	NA	NA	NA	NA	1370400	NA	NA	NA	NA	249545	NA	740240	1560100
sp|Q14203|DCTN1_115_QSQIQVFEDGADTTSPETPDSSASK(0.898)VLK(0.102)R	NA	NA	NA	NA	NA	NA	NA	1.49643e+06	559570	NA	1137300	197350	637330	1558650	649850	NA	162800	NA	NA	NA	674627	2854860	561263	120940	429102	219560	1.87225e+06	1.73237e+06
sp|Q14203|DCTN1_118_QSQIQVFEDGADTTSPETPDSSASK(0.172)VLK(0.828)R	NA	NA	NA	NA	NA	NA	760460	NA	552420	NA	948357	NA	653920	1589600	NA	NA	182910	NA	263310	NA	840140	4612200	321450	139315	NA	286570	2440600	1632500
sp|Q14240|IF4A2_147_NEMQK(1)LQAEAPHIVVGTPGR	NA	NA	NA	NA	NA	NA	NA	NA	NA	257833	NA	NA	NA	NA	NA	NA	NA	NA	NA	NA	NA	NA	NA	NA	NA	NA	NA	NA
sp|Q14241|ELOA1_688_GRQAK(1)MAFVNSVAKPPR	460335	NA	1538770	NA	NA	NA	NA	NA	NA	NA	NA	NA	NA	NA	NA	NA	NA	NA	NA	NA	NA	NA	NA	NA	NA	NA	NA	NA
sp|Q14241|ELOA1_262_HLGEPHGK(1)GVVSQNK	540188	NA	NA	322298	NA	NA	NA	NA	NA	NA	NA	NA	NA	NA	NA	NA	NA	NA	NA	NA	NA	NA	119762	NA	80660	108903	NA	NA
sp|Q14241|ELOA1_778_K(0.002)PTVK(0.994)K(0.004)IAPMMAK	NA	NA	476825	NA	NA	NA	NA	NA	NA	NA	NA	NA	NA	NA	NA	NA	NA	NA	NA	NA	NA	NA	NA	NA	NA	NA	NA	NA
sp|Q14241|ELOA1_672_VLTK(1)NIQFAHANKPK	8660900	531890	23597000	2507525	NA	2966525	2658250	1015035	332640	128600	NA	3.08267e+06	4633925	6071300	9166550	NA	133390	966610	NA	1968400	793968	4.21707e+06	1395195	327240	1661050	1425300	13126275	7207475
sp|Q14241|ELOA1_559_RMNSK(1)MQVYSGSK	2497300	185060	2652400	607642	NA	867518	620692	NA	NA	95099.8	650460	482990	NA	NA	1054135	NA	24590.5	283630	114500	425895	66083	531665	416022	119612	402988	377485	1.01561e+06	890308
sp|Q14244|MAP7_406_GRAPLVK(1)VEEATVEER	NA	NA	NA	NA	NA	775605	NA	NA	NA	NA	NA	NA	NA	NA	NA	NA	NA	NA	NA	NA	NA	NA	NA	NA	NA	NA	NA	NA
sp|Q14247|SRC8_87_ASHGYGGK(1)FGVEQDR	NA	NA	NA	NA	NA	2.14887e+07	1.03659e+07	4533725	2130425	NA	4328700	1998000	3904650	6267450	118040	325092	NA	NA	598680	9698400	9153800	21417825	2239600	215755	1682275	977315	5110000	NA
sp|Q14247|SRC8_205_YGIDK(0.035)DK(0.965)VDK	NA	NA	NA	320665	NA	NA	NA	NA	NA	NA	NA	NA	NA	NA	303740	NA	NA	NA	NA	402765	772895	863765	101096	NA	102854	56863.2	35748	NA
sp|Q14247|SRC8_208_YGIDKDKVDK(1)SAVGFEYQGK	519550	543600	NA	2.37653e+06	NA	9702675	4.61883e+06	3.73557e+06	2377100	825270	2334175	1187500	3.35157e+06	5142675	2.44133e+06	150850	610030	773790	566655	2.50367e+06	5206375	12431150	1.15558e+06	NA	1165840	NA	1610800	2609100
sp|Q14247|SRC8_218_SAVGFEYQGK(1)TEKHESQK	549253	503750	3.14583e+06	2.69549e+06	NA	12120275	6206750	6484975	1484275	413265	NA	1484750	6017075	7416775	3551325	197912	805352	780943	477060	3603400	11678250	15054000	2536025	109776	1.67787e+06	755160	6301175	3795825
sp|Q14247|SRC8_319_DRMDK(1)NASTFEDVTQVSSAYQK	NA	NA	NA	NA	NA	4298150	1833550	1253650	1072935	194818	1393850	511607	1139410	1468000	1373800	111698	350447	NA	289635	1.11796e+06	2715600	7351750	616378	76103	380700	202928	1.77514e+06	1.42087e+06
sp|Q14247|SRC8_336_NASTFEDVTQVSSAYQK(1)	6.02977e+06	3145570	6541425	14367650	595942	57295750	39012250	7377000	12947500	3820575	20792000	10478750	11641550	12165700	21117000	2532575	3404750	3522275	4722725	18575750	15330500	142253250	8827000	1.31122e+06	6449425	4162825	14782175	13247500
sp|Q14247|SRC8_193_DYSK(1)GFGGK	149894	118490	NA	801080	NA	3045150	1803350	1159105	285900	24089	NA	199680	801698	1320990	1.10628e+06	NA	205455	166390	NA	1310975	1261380	4.31822e+06	441138	22953	314088	181422	1133085	738675
sp|Q14247|SRC8_198_GFGGK(1)YGIDKDKVDK	NA	NA	NA	1210035	NA	2046350	2337175	1482285	557920	NA	NA	543080	887230	1519450	1608675	NA	NA	NA	NA	1.42443e+06	3708000	7290575	NA	NA	NA	NA	3782500	1890200
sp|Q14247|SRC8_203_YGIDK(1)DKVDK	NA	NA	NA	NA	NA	656700	506753	NA	NA	NA	NA	NA	NA	NA	NA	NA	NA	NA	NA	NA	554995	2004900	NA	NA	NA	NA	NA	264970
sp|Q14247|SRC8_161_DYSSGFGGK(1)YGVQADR	NA	NA	591890	984118	NA	2352750	2661100	1675975	590435	86839.7	977188	572992	1233200	2028275	925835	NA	194820	NA	184535	703640	1.94247e+06	6.87927e+06	599632	104943	340213	246618	1.4748e+06	1058325
sp|Q14247|SRC8_171_YGVQADRVDK(1)SAVGFDYQGK	1858400	1.03931e+06	2416100	3210875	NA	23112000	12121750	4755475	3117200	707760	6322400	3.13353e+06	5146275	3514550	7969000	627615	2360725	1.69821e+06	1411450	7378550	12248200	35426975	3094150	248955	1895000	1.10953e+06	6445125	5591425
sp|Q14247|SRC8_230_HESQKDYVK(1)GFGGK	338532	203260	1.18195e+06	1487990	NA	5011300	3402700	2017300	784770	125292	1667850	592837	1.60927e+06	2408300	2268975	175822	348662	350427	316928	2624750	2.02243e+06	8.50206e+06	625418	34056	557687	422500	2.8437e+06	2685375
sp|Q14247|SRC8_235_GFGGK(1)FGVQTDR	890603	408075	1.69327e+06	2846825	NA	8934275	3368775	3559500	1729875	NA	2202000	1.48083e+06	3438050	3217050	4299075	266990	738965	602445	591328	3136550	7399075	10652200	1252280	165372	1234960	760248	6.07765e+06	4046500
sp|Q14247|SRC8_72_LRENVFQEHQTLK(0.001)EK(0.999)ELETGPK	NA	NA	NA	NA	NA	NA	NA	NA	NA	NA	NA	NA	NA	NA	NA	NA	NA	NA	NA	1331900	812070	2.90467e+06	NA	NA	NA	NA	NA	NA
sp|Q14247|SRC8_79_EKELETGPK(1)ASHGYGGK	NA	NA	NA	NA	NA	577882	403978	NA	NA	24874	235665	57245	NA	NA	265580	NA	39194.5	NA	34097	234610	659542	1.41112e+06	151211	NA	99650.5	58465	658234	305300
sp|Q14247|SRC8_295_EK(0.001)LAK(0.999)HESQQDYSK	NA	NA	NA	NA	NA	NA	NA	NA	NA	NA	NA	NA	NA	NA	116600	NA	NA	NA	NA	NA	195225	530354	15581	NA	NA	NA	10260	NA
sp|Q14247|SRC8_304_HESQQDYSK(1)GFGGKYGVQK	194955	199575	530755	762232	NA	2643625	1892250	940645	364732	108520	762420	388087	761935	1.18619e+06	1461775	103005	263888	138080	146808	1079155	2.30996e+06	6.42529e+06	480148	54668	448932	289285	2.28205e+06	1553500
sp|Q14247|SRC8_42_WGAK(1)TVQGSGHQEHINIHK	1.05802e+06	710205	4.19577e+06	5.35327e+06	NA	NA	11575750	14256500	2099894	233462	NA	3469300	13696000	14740250	13471500	389540	1317325	NA	582212	NA	9214725	14978140	3195175	NA	3820375	2032675	6265350	8.70323e+06
sp|Q14247|SRC8_57_TVQGSGHQEHINIHK(1)LRENVFQEHQTLK	NA	NA	NA	NA	NA	3.88273e+06	1.03363e+06	NA	NA	NA	NA	NA	NA	NA	NA	NA	NA	NA	NA	NA	2313300	12133500	NA	NA	NA	NA	NA	1.20893e+06
sp|Q14247|SRC8_97_FGVEQDRMDK(1)SAVGHEYQSK	NA	NA	NA	478870	NA	2601600	1.32423e+06	1539200	491875	69486	NA	209123	1.05315e+06	1641775	815383	NA	78636.7	NA	NA	553762	1419335	3889810	325665	40604	192627	NA	1.35863e+06	746170
sp|Q14247|SRC8_124_GFGGK(1)FGVQMDR	802740	NA	977375	3197850	NA	14723650	8887000	1717400	3947600	543045	3197750	2190125	2.29517e+06	2971550	6359275	292593	661328	641993	674900	5030000	5052425	20923300	1917945	185135	1.13622e+06	665402	6272450	5220725
sp|Q14247|SRC8_309_GFGGK(1)YGVQK	396808	386500	1.21344e+06	1705635	NA	7.45093e+06	4444325	3047275	1463825	278880	1784300	1.26057e+06	2154850	3584700	3013425	NA	515258	349660	NA	3111275	4753150	12040425	1045465	151438	734625	487020	4880170	2727075
sp|Q14247|SRC8_314_YGVQK(1)DRMDK	NA	NA	NA	NA	NA	931550	564270	NA	NA	28834	NA	NA	NA	NA	516222	NA	81017.5	NA	NA	520705	589363	1.29871e+06	234180	23928	NA	NA	628048	489245
sp|Q14247|SRC8_152_HASQK(1)DYSSGFGGK	289120	276970	698218	879788	NA	4424650	2234125	1.02263e+06	418018	230330	NA	532385	853128	1.26572e+06	2185425	100173	380600	339988	183780	1.78237e+06	3664350	8.41323e+06	801493	75931.5	554760	272012	3.38093e+06	1667075
sp|Q14247|SRC8_226_HESQK(1)DYVKGFGGK	128830	NA	156370	806358	NA	5331250	2604975	NA	NA	427475	1.008e+06	365420	NA	NA	1734675	96044	222967	NA	160793	1597470	1482325	5520560	756042	36393	401788	193712	1879825	NA
sp|Q14247|SRC8_390_K(0.944)LEEQARAK(0.056)TQTPPVSPAPQPTEER	NA	NA	498940	637295	NA	1638300	1.23497e+06	1039500	362955	56876.2	841115	287345	763452	1368700	712040	NA	160258	NA	114320	1327550	752907	2.96386e+06	470030	NA	289715	173557	NA	1161725
sp|Q14247|SRC8_398_LEEQARAK(1)TQTPPVSPAPQPTEER	NA	NA	NA	NA	NA	NA	NA	488833	134806	NA	NA	105400	345470	733622	209620	NA	39155	NA	NA	NA	169533	746390	163040	NA	88802	58163	282260	291210
sp|Q14247|SRC8_263_LQLHESQK(1)DYKTGFGGK	532840	884600	2787400	3385200	NA	13078000	8390100	3670700	3057600	766307	NA	3.05377e+06	3858650	4976800	6900925	NA	921047	NA	NA	8.22507e+06	6792375	25032850	2.11356e+06	NA	2161000	NA	9552200	6.53227e+06
sp|Q14247|SRC8_266_LQLHESQK(0.002)DYK(0.998)TGFGGK	NA	NA	865560	1606750	NA	4362700	2653900	4016700	873988	229460	1651150	641360	2995400	5.29753e+06	1716050	92642	288240	NA	257300	NA	NA	7997850	806603	NA	NA	407740	2081975	2.15613e+06
sp|Q14247|SRC8_272_TGFGGK(1)FGVQSER	NA	405410	1258965	2034900	NA	8052750	3356625	2259125	1155935	296805	1262505	1.2146e+06	2071075	2106025	2888125	NA	448722	454807	322125	2358500	3668350	7.71377e+06	1.24224e+06	188553	645342	406568	3.47283e+06	2394575
sp|Q14247|SRC8_70_LRENVFQEHQTLK(0.997)EK(0.003)ELETGPK	NA	NA	NA	NA	NA	3368300	NA	NA	NA	NA	NA	NA	NA	NA	NA	NA	166303	NA	NA	1246200	1.84299e+06	6.37147e+06	625130	31829	NA	NA	975565	NA
sp|Q14247|SRC8_346_TVPVEAVTSK(1)TSNIR	NA	451167	2090100	1.65057e+06	NA	5378500	2987000	4.03153e+06	1169375	394910	NA	1006400	3927300	5319525	2807600	160130	581395	NA	NA	2432875	4724050	11291900	1100830	220367	810658	519138	4736775	2910825
sp|Q14247|SRC8_290_QDSAAVGFDYK(0.825)EK(0.173)LAK(0.001)HESQQDYSK	NA	NA	NA	NA	NA	NA	NA	NA	NA	NA	NA	NA	NA	NA	NA	NA	NA	NA	NA	NA	336540	1.29037e+06	NA	NA	NA	NA	NA	NA
sp|Q14247|SRC8_181_SAVGFDYQGK(1)TEKHESQR	430702	456723	2393000	1954140	NA	10915325	5907300	5012100	1335250	421430	2147050	1.00545e+06	4016750	6089325	2581000	153415	588630	628137	320967	4012925	7632475	13730525	1662770	127300	1.0441e+06	502800	5.81957e+06	3188025
sp|Q14247|SRC8_184_SAVGFDYQGK(0.115)TEK(0.885)HESQR	NA	NA	NA	NA	NA	NA	NA	NA	NA	NA	NA	NA	NA	NA	NA	NA	NA	NA	NA	NA	29380000	52202000	NA	557800	NA	NA	26631500	11388250
sp|Q14247|SRC8_144_VDQSAVGFEYQGK(1)TEKHASQK	412660	403228	2331400	2.16004e+06	NA	12576350	6720650	6504650	1578500	314325	2488900	1002575	5817575	8166125	2413525	117234	511600	621905	316848	2594950	6.62267e+06	11690725	1882600	168953	1.01522e+06	508340	4.11781e+06	2719300
sp|Q14247|SRC8_147_VDQSAVGFEYQGK(0.031)TEK(0.787)HASQK(0.181)	NA	NA	1325400	NA	NA	NA	NA	NA	1824100	768580	NA	1073400	NA	NA	NA	NA	NA	735510	NA	NA	2202100	NA	NA	NA	NA	NA	NA	3412400
sp|Q14258|TRI25_402_K(0.001)PPPVPALPSK(0.999)LPTFGAPEQLVDLK	NA	NA	NA	NA	NA	NA	NA	NA	NA	NA	8130600	NA	NA	NA	NA	NA	NA	NA	NA	NA	NA	NA	NA	NA	NA	NA	NA	NA
sp|Q14258|TRI25_416_LPTFGAPEQLVDLK(1)QAGLEAAAK	NA	NA	NA	NA	NA	NA	NA	NA	NA	NA	NA	NA	NA	NA	NA	NA	NA	NA	NA	NA	NA	4970300	NA	NA	NA	NA	16334500	NA
sp|Q14289|FAK2_479_EKFMSEAVIMK(1)	NA	NA	287690	NA	NA	290080	NA	NA	NA	NA	NA	NA	NA	NA	105250	NA	NA	469462	NA	378385	NA	NA	NA	NA	NA	NA	NA	NA
sp|Q14320|FA50A_5_AQYK(1)GAASEAGR	NA	NA	2825425	760773	NA	939108	519602	NA	93414.3	NA	496180	869280	NA	NA	NA	NA	NA	NA	NA	NA	NA	1121800	365787	108972	221130	161468	NA	NA
sp|Q14320|FA50A_100_ELQMK(1)LEKLR	883715	121826	4376000	NA	NA	NA	NA	NA	NA	NA	NA	1269800	941580	1.89587e+06	1479025	NA	NA	NA	NA	940548	NA	78563	163100	96721	NA	NA	2.36298e+06	NA
sp|Q14320|FA50A_32_EQMEQMK(1)QRIAEENIMK	3.11523e+06	NA	18712000	2881200	487875	4566025	3026450	1726125	1.11298e+06	785490	4046200	3153500	6225150	8.59893e+06	5684500	203910	183210	1721450	907180	2712400	1.35399e+06	4.42163e+06	1415875	366540	597672	558180	8416450	6289775
sp|Q14320|FA50A_42_IAEENIMK(1)SNIDKK	2324000	272550	8757225	1412985	NA	2086850	1134880	785680	308198	NA	1210600	1.79863e+06	2668800	4966775	3258100	62133	78685.5	784485	NA	1232550	662810	193000	860188	209901	375680	428005	5.02941e+06	2379850
sp|Q14320|FA50A_48_SNIDK(0.055)K(0.945)FSAHYDAVEAELK	1.72295e+06	NA	5869025	1357995	NA	2.03243e+06	1272400	NA	NA	651432	NA	1619075	NA	1.6394e+06	3554275	NA	NA	1.16694e+06	NA	1475500	455073	1758400	528735	110784	395150	288910	3.6568e+06	1734775
sp|Q14320|FA50A_74_SSTVGLVTLNDMK(0.982)AK(0.015)QEALVK(0.003)	NA	NA	3353400	NA	NA	1398800	NA	NA	NA	NA	NA	1336000	NA	NA	1701850	NA	NA	NA	NA	NA	NA	NA	335822	NA	NA	NA	1591890	NA
sp|Q14320|FA50A_82_SSTVGLVTLNDMK(0.02)AK(0.064)QEALVK(0.915)	679550	NA	4550700	NA	NA	NA	NA	NA	NA	NA	NA	NA	NA	NA	NA	NA	NA	NA	NA	NA	NA	NA	NA	NA	NA	NA	NA	NA
sp|Q14324|MYPC2_174_TSEK(0.788)K(0.212)SDTAGELDFSGLLK	NA	NA	NA	NA	NA	NA	NA	NA	NA	NA	5676600	NA	NA	NA	NA	NA	NA	NA	NA	NA	NA	NA	NA	NA	NA	1079450	NA	NA
sp|Q14331|FRG1_11_AEYSYVKSTK(1)LVLK	952372	NA	2320975	NA	NA	NA	NA	NA	NA	NA	NA	405950	NA	663940	NA	NA	NA	NA	NA	NA	NA	NA	NA	NA	NA	NA	NA	NA
sp|Q14353|GAMT_39_ILGK(1)PVMER	NA	NA	NA	NA	NA	2.24663e+06	NA	1950225	542847	NA	843002	816665	2132350	3658800	1804150	NA	NA	NA	155010	889050	1.00768e+06	3.17566e+06	394787	52811.2	377090	212280	2654660	1269865
sp|Q14498|RBM39_244_AAAMANNLQK(1)GSAGPMR	NA	NA	NA	NA	NA	NA	NA	254890	NA	NA	NA	NA	932538	1720675	NA	NA	NA	NA	NA	NA	NA	NA	NA	NA	NA	NA	NA	NA
sp|Q14498|RBM39_111_FNSAIRGK(1)IGLPHSIK	3.47698e+06	545515	13312725	3018250	NA	2003375	1273800	NA	NA	NA	937018	1971750	NA	NA	3346825	NA	122450	807297	NA	1907450	571960	2657560	1.40526e+06	269630	1715900	1268350	5465465	2742900
sp|Q14498|RBM39_119_IGLPHSIK(1)LSR	1287650	138510	4604500	NA	NA	NA	NA	NA	NA	NA	NA	695833	1088800	1641450	NA	NA	NA	NA	NA	NA	53036	86080	371438	NA	408170	325590	1981770	736620
sp|Q5JVG8|ZN506_97_DSFQK(1)VILRR	1775790	146950	3007525	NA	NA	1632575	841190	NA	NA	NA	NA	702970	NA	NA	1503600	32969	53984	566037	NA	762818	NA	78266	273230	NA	NA	NA	221810	NA
sp|Q14596|NBR1_328_LHRK(1)IHLWNSIHGLQSPK	NA	NA	NA	502047	NA	NA	1414425	NA	296025	NA	580962	76385	NA	NA	NA	NA	NA	NA	NA	NA	NA	NA	295063	NA	NA	NA	NA	NA
sp|Q14651|PLSI_94_TFRK(1)IINKR	206338	167472	1406920	1.43877e+06	70660	4443525	3473525	1990250	711520	319660	910478	419017	1.24949e+06	2293675	2.49887e+06	175473	251115	274207	271522	1951575	844107	5.79169e+06	689570	52947.7	639250	344562	4284080	1542355
sp|Q14651|PLSI_98_K(0.077)IINK(0.923)REGITAIGGTSTISSEGTQHSYSEEEK	NA	NA	NA	NA	NA	NA	NA	NA	320587	51023	NA	NA	NA	NA	NA	NA	NA	NA	NA	NA	NA	2.47007e+06	231370	NA	NA	NA	NA	NA
sp|Q14671|PUM1_150_AMGEQLLPGK(0.963)K(0.031)FWETDESSK(0.006)	NA	NA	NA	NA	NA	NA	NA	NA	NA	NA	NA	858240	NA	3404600	NA	NA	278685	NA	NA	NA	NA	2618100	NA	NA	NA	NA	NA	NA
sp|Q14676|MDC1_1790_AAESLTAIPEPASPQLLETPIHASQIQK(1)VEPAGR	1.06563e+07	225680	10889700	2.23043e+06	NA	NA	NA	NA	NA	NA	NA	1.94487e+06	1554500	6463250	2505075	NA	65517	NA	NA	2129200	NA	723030	894322	795510	910460	912460	5.66633e+06	5.08113e+06
sp|Q14676|MDC1_1835_GEVSQK(1)TVIIKEEEEDTAEKPGK	1.84666e+06	NA	3544200	999490	NA	NA	NA	NA	NA	NA	NA	565650	NA	NA	1.94153e+06	NA	NA	NA	NA	NA	NA	373390	NA	43995	298775	286762	1.56447e+06	1534800
sp|Q14677|EPN4_314_ASPDQNASTHTPQSSVK(0.999)TSVPSSK(0.001)	NA	NA	NA	NA	NA	NA	NA	NA	NA	NA	NA	NA	NA	NA	NA	NA	NA	NA	NA	NA	312450	787997	112734	NA	NA	NA	NA	NA
sp|Q14677|EPN4_260_GEFKDEEETVTTK(1)HIHITQATETTTTR	1037355	479647	NA	3091550	NA	11921900	3995950	NA	1434800	430910	6575675	2025430	1160265	1006800	4806925	359830	629350	1557550	1022820	4327525	841430	20363850	1.14913e+06	NA	583043	360907	1342180	2024000
sp|Q14677|EPN4_158_K(0.007)NK(0.022)DK(0.971)YVGVSSDSVGGFR	NA	NA	NA	NA	NA	NA	NA	NA	NA	NA	NA	NA	NA	NA	NA	NA	NA	NA	NA	NA	185910	1181010	NA	NA	NA	NA	NA	NA
sp|Q14677|EPN4_6_MLNMWK(1)VRELVDK	NA	400270	NA	NA	NA	2433375	1458725	NA	NA	NA	946050	NA	NA	NA	1677625	NA	NA	432330	NA	1487225	1129270	2.37107e+06	332398	NA	NA	142920	374370	NA
sp|Q14677|EPN4_13_VRELVDK(1)ATNVVMNYSEIESK	NA	NA	NA	NA	NA	NA	NA	NA	NA	NA	475962	NA	NA	NA	NA	NA	NA	NA	NA	NA	NA	NA	NA	NA	NA	NA	NA	NA
sp|Q14677|EPN4_467_SQNTDMVQK(1)SVSK	NA	NA	NA	NA	NA	NA	NA	234045	52757	NA	NA	NA	505820	442095	NA	NA	NA	NA	NA	94780	496430	1034240	152966	NA	105065	56410	NA	135480
sp|Q14677|EPN4_283_TANPSK(1)TIDLGAAAHYTGDK	1.96971e+06	1.45427e+06	2372025	8.27607e+06	568133	25772000	10546125	5073425	4505850	1536825	10201750	8856050	9747650	12020700	12124450	802443	1462750	3716275	1766200	15060500	7507225	47223400	4250975	554442	3068150	2655050	12367550	8989825
sp|Q14684|RRP1B_676_SSTATHPPGPAVQLNK(1)TPSSSK	1.37961e+06	449748	5314525	532505	NA	NA	NA	NA	NA	NA	NA	NA	NA	NA	NA	NA	NA	NA	NA	NA	73354.5	81995	251452	61549.7	332440	263270	1199950	1022600
sp|Q14684|RRP1B_742_TPTSSPASSPLVAK(0.051)K(0.949)PLTTTPR	NA	NA	1.14117e+06	NA	NA	NA	NA	NA	NA	NA	NA	NA	NA	NA	NA	NA	NA	NA	NA	NA	NA	NA	NA	NA	NA	NA	NA	NA
sp|Q14687|GSE1_1043_ALQK(0.072)HK(0.928)GSVAVLSAEQNHK	NA	NA	864200	573515	NA	NA	NA	NA	NA	85077	815780	153990	NA	NA	NA	NA	NA	NA	NA	NA	117270	1.13273e+06	312857	NA	298932	224630	NA	NA
sp|Q14689|DIP2A_1112_LLRSK(1)EAAAAVDIR	NA	NA	NA	NA	NA	10047000	4534200	NA	NA	NA	NA	NA	NA	NA	NA	NA	NA	NA	NA	NA	NA	NA	NA	NA	NA	NA	NA	NA
sp|Q14738|2A5D_583_SELPQDVYTIK(0.993)ALEAHK(0.007)R	NA	NA	1646450	1824250	NA	6099600	4.03583e+06	1649400	749610	141920	NA	1465300	NA	2115950	3.94613e+06	192823	NA	324840	NA	1878800	885337	4.07279e+06	547193	88365.2	NA	196468	6382350	1886550
sp|Q14738|2A5D_589_SELPQDVYTIK(0.007)ALEAHK(0.993)R	261110	NA	NA	NA	NA	3370750	3602900	NA	NA	166049	NA	386030	NA	NA	3721900	NA	172508	NA	NA	1663300	984673	4.21001e+06	702202	106227	791340	305319	11484700	2535450
sp|Q14738|2A5D_71_RPSNSTPPPTQLSK(0.999)IK(0.001)YSGGPQIVK	NA	NA	715400	1.14717e+06	NA	NA	NA	1319750	NA	NA	NA	641875	1299100	2413200	1.623e+06	NA	130512	NA	NA	1147650	808928	2728460	458262	151230	441185	341150	3.59933e+06	2105300
sp|Q14738|2A5D_73_RPSNSTPPPTQLSK(0.204)IK(0.787)YSGGPQIVK(0.009)	NA	NA	NA	NA	NA	2268550	2456275	NA	NA	NA	NA	NA	NA	NA	NA	81893	NA	NA	NA	1036100	NA	NA	NA	NA	NA	NA	NA	NA
sp|Q14739|LBR_190_YVAK(1)ELAVR	113770	NA	NA	1844600	NA	NA	NA	NA	377500	NA	NA	NA	NA	NA	1458550	NA	NA	NA	NA	NA	NA	NA	NA	NA	NA	NA	2.85254e+06	2.30697e+06
sp|Q14739|LBR_183_LKEIDSK(1)EEKYVAK	NA	NA	1.13509e+06	1103200	NA	NA	NA	NA	NA	28033	NA	NA	NA	NA	516388	NA	NA	NA	NA	142430	107000	846990	82036	NA	152699	155365	1.45768e+06	864845
sp|Q14739|LBR_524_LAHLK(1)TIHTSTGK	432358	NA	3314325	1.38755e+06	NA	NA	NA	294732	240112	NA	NA	NA	NA	734962	1164800	NA	NA	NA	NA	327895	NA	2060200	321256	NA	588453	250133	5902535	2416500
sp|Q14739|LBR_123_LTPLILK(1)PFGNSISR	25116250	7383100	93659750	20286500	NA	53666750	24979500	22675250	19342500	2389300	1.48033e+07	4924500	15680000	3.48337e+07	206260000	NA	1465150	NA	1648200	NA	9.82547e+06	51106500	17670700	5865150	10382975	9.46903e+06	84513000	68291750
sp|Q14739|LBR_147_NDAPHK(1)NTQEK	295097	151855	NA	802432	NA	NA	NA	NA	NA	NA	NA	103950	NA	NA	1512100	NA	36670.2	NA	NA	NA	255748	80871	197284	NA	275018	178688	2109135	948150
sp|Q14739|LBR_116_REVEVK(1)LTPLILKPFGNSISR	NA	NA	7.41753e+06	NA	NA	NA	NA	NA	NA	NA	NA	NA	NA	NA	2.47463e+07	NA	NA	NA	NA	NA	NA	NA	NA	NA	NA	NA	7.53787e+06	4846500
sp|Q14746|COG2_483_K(0.072)PLVTGSK(0.928)EPSITQGNTEDQGSGPSETKPVVSISR	NA	NA	NA	NA	NA	NA	NA	NA	NA	NA	NA	NA	NA	NA	NA	NA	NA	NA	NA	NA	NA	NA	329350	NA	130300	137360	NA	NA
sp|Q147X3|NAA30_128_ATATK(1)GAGVHSGERPPHSLSSNAR	NA	NA	NA	NA	NA	NA	NA	220210	NA	NA	NA	NA	NA	310730	NA	NA	NA	NA	NA	NA	NA	NA	NA	NA	NA	NA	NA	NA
sp|Q14814|MEF2D_521_MRLDTWTLK(1)	NA	NA	NA	NA	NA	1851050	655473	NA	NA	NA	789418	NA	3.04243e+06	NA	1204500	NA	NA	385625	NA	1619950	NA	NA	176290	NA	NA	NA	555970	NA
sp|Q14839|CHD4_832_ENEFSFEDNAIRGGK(0.96)K(0.04)ASR	NA	NA	648390	NA	NA	NA	NA	NA	NA	NA	NA	NA	NA	NA	NA	NA	NA	NA	NA	NA	NA	NA	850920	NA	NA	NA	NA	NA
sp|Q14839|CHD4_1643_GAADVEK(1)VEEK	NA	NA	426300	NA	NA	NA	NA	NA	NA	NA	NA	NA	NA	256760	NA	NA	NA	NA	NA	NA	NA	NA	NA	NA	NA	NA	NA	NA
sp|Q14839|CHD4_295_KVAPLK(1)IKLGGFGSK	4.1062e+06	NA	20689000	1.31962e+06	525935	779470	1.09031e+06	NA	NA	228932	375543	598793	460322	1400100	1175475	46587	NA	NA	NA	843318	NA	956594	345433	130166	261650	276740	2.0805e+06	NA
sp|Q14839|CHD4_1281_NQDETEDTELQGMNEYLSSFK(1)VAQYVVR	57478000	NA	7.43543e+07	NA	NA	4988900	27287000	NA	NA	NA	35158500	NA	NA	NA	NA	NA	NA	NA	NA	NA	NA	NA	NA	NA	12251000	NA	NA	8343500
sp|Q14847|LASP1_94_NK(0.909)GK(0.091)GFSVVADTPELQR	NA	NA	NA	NA	NA	NA	NA	NA	NA	NA	NA	NA	NA	NA	NA	NA	NA	NA	NA	NA	NA	1459150	NA	NA	NA	NA	NA	NA
sp|Q14847|LASP1_96_NK(0.028)GK(0.972)GFSVVADTPELQR	NA	NA	NA	NA	NA	NA	NA	NA	390665	NA	NA	NA	NA	NA	NA	NA	NA	NA	NA	NA	389100	484780	63574	NA	NA	NA	NA	NA
sp|Q14847|LASP1_121_TQDQISNIK(1)YHEEFEK	NA	NA	NA	766585	NA	2754400	NA	702420	296503	121170	876290	456450	588498	894075	1.33213e+06	NA	NA	NA	NA	665230	1018060	3.41503e+06	407885	NA	230985	193927	1.4541e+06	1.11903e+06
sp|Q14847|LASP1_128_YHEEFEK(1)SRMGPSGGEGMEPERR	NA	NA	NA	NA	NA	2461000	932580	1.06342e+06	498165	NA	NA	NA	513663	1171525	NA	NA	NA	NA	NA	NA	409920	1563540	222050	NA	246225	NA	1.37007e+06	877200
sp|Q14966|ZN638_1477_ISALQGK(1)LSKLDYR	1534600	NA	NA	NA	NA	NA	NA	NA	NA	NA	NA	701920	NA	NA	1208100	167070	73813	700110	287610	624910	NA	NA	NA	199767	NA	NA	3.23023e+06	3058650
sp|Q14966|ZN638_130_QSSVTQVTEQSPK(1)VQSR	NA	NA	977850	NA	NA	NA	NA	102830	NA	NA	NA	NA	392755	686467	NA	NA	NA	NA	NA	NA	38712	84883	226120	44653	344695	204777	90600	NA
sp|Q14974|IMB1_857_TNK(1)AKTLATWATK	NA	NA	NA	NA	NA	NA	NA	NA	NA	NA	NA	NA	NA	NA	20914000	NA	NA	NA	NA	NA	NA	NA	NA	NA	NA	NA	NA	NA
sp|Q14974|IMB1_859_SKTNKAK(1)TLATWATK	NA	NA	NA	NA	NA	NA	NA	NA	NA	NA	NA	NA	NA	NA	11356450	NA	NA	NA	NA	NA	NA	NA	NA	NA	NA	NA	45288	NA
sp|Q14974|IMB1_867_TLATWATK(1)ELR	NA	NA	NA	NA	NA	NA	NA	NA	NA	NA	NA	NA	NA	NA	2.48727e+08	NA	NA	NA	NA	245965	NA	NA	NA	NA	NA	NA	1069800	NA
sp|Q14978|NOLC1_579_AAVVVSK(1)SGSLK	1689205	NA	1539850	792525	NA	NA	NA	NA	NA	NA	NA	145005	NA	NA	338562	NA	NA	NA	NA	NA	NA	503043	NA	NA	NA	NA	100590	NA
sp|Q14978|NOLC1_663_ANQVLK(1)FTKGK	1.25348e+06	NA	1549900	NA	NA	NA	NA	NA	NA	NA	NA	NA	NA	NA	NA	NA	NA	NA	NA	NA	NA	NA	142633	NA	NA	83392	NA	NA
sp|Q14978|NOLC1_666_ANQVLKFTK(0.983)GK(0.016)SFR	3780300	232270	1.19016e+07	928375	NA	NA	NA	NA	NA	NA	NA	284020	NA	NA	NA	NA	NA	NA	NA	NA	78843	NA	481055	84966.2	273310	326497	2.34245e+06	1744100
sp|Q14978|NOLC1_668_ANQVLKFTK(0.004)GK(0.996)SFR	815588	NA	1192415	NA	NA	NA	NA	NA	NA	NA	NA	NA	NA	NA	NA	NA	NA	NA	NA	NA	NA	NA	NA	NA	NA	NA	NA	NA
sp|Q14978|NOLC1_197_AQTK(1)APPKPAR	572607	NA	1911520	444980	NA	NA	NA	NA	NA	NA	NA	NA	NA	NA	NA	NA	NA	NA	NA	NA	NA	NA	NA	NA	NA	NA	661447	90795
sp|Q14978|NOLC1_452_ATAK(1)AALSLPAK	1.00628e+06	NA	3765375	721540	NA	NA	NA	NA	NA	NA	NA	208840	NA	NA	NA	NA	NA	NA	NA	NA	NA	NA	NA	NA	104633	146880	NA	NA
sp|Q14978|NOLC1_193_ITPVTVK(1)AQTK	1.2228e+06	NA	4017100	837128	NA	271835	314762	NA	NA	NA	NA	221565	NA	NA	311535	NA	NA	NA	NA	NA	NA	38728	122215	101716	100469	157600	1.39817e+06	1117250
sp|Q14978|NOLC1_246_KTVPK(0.018)K(0.982)QVVAK	413150	44464	1.1766e+06	250250	NA	NA	NA	NA	NA	NA	NA	40457	NA	NA	NA	NA	NA	NA	NA	NA	NA	NA	NA	NA	44254.7	NA	NA	NA
sp|Q14978|NOLC1_251_KQVVAK(1)APVK	961355	78038.8	3832150	598520	NA	NA	NA	NA	NA	26713	NA	NA	NA	NA	271140	NA	NA	NA	NA	120370	62647.5	398459	103489	63470	107020	180560	1155830	1033540
sp|Q14978|NOLC1_390_NSSNK(1)PAVTTK	674752	NA	2.21268e+06	457065	NA	NA	NA	NA	NA	NA	NA	69036	NA	NA	NA	NA	NA	NA	NA	NA	NA	NA	NA	49605.5	NA	NA	NA	NA
sp|Q14978|NOLC1_396_NSSNKPAVTTK(1)SPAVKPAAAPK	4.66463e+06	363070	18604350	2060100	NA	857348	902550	NA	NA	103714	731342	522770	NA	NA	944920	NA	NA	NA	NA	358160	196310	2032000	504445	276952	450898	769877	7309750	3374000
sp|Q14978|NOLC1_401_SPAVK(1)PAAAPK	1.18998e+06	NA	3713375	962645	NA	NA	NA	NA	NA	43152.5	225300	214870	NA	437260	NA	NA	NA	NA	NA	NA	NA	709690	179420	69923	135267	127962	873330	455911
sp|Q14978|NOLC1_407_SPAVKPAAAPK(1)QPVGGGQK	2263375	190558	7949900	1.10532e+06	NA	NA	432523	NA	NA	67154.7	552288	220250	NA	NA	418767	NA	NA	NA	131961	NA	209360	691862	247535	127523	194420	239538	1802660	1238200
sp|Q14978|NOLC1_415_QPVGGGQK(1)LLTR	1.91521e+06	NA	15639025	2403375	NA	310422	401800	529850	NA	20354	1.03086e+06	522477	529850	2128550	1.02198e+06	NA	61903.3	168745	NA	339747	349148	1.59826e+06	643245	243505	513428	607340	5.71701e+06	4485850
sp|Q14978|NOLC1_647_VADNSFDAK(1)RGAAGDWGER	2.65651e+06	NA	4855100	NA	NA	NA	NA	NA	NA	NA	NA	NA	NA	NA	754575	NA	NA	NA	NA	NA	NA	NA	256522	81413.2	194490	223718	802865	NA
sp|Q14978|NOLC1_505_VAGGAAPSK(1)PASAK	642548	NA	2317300	380265	NA	NA	NA	NA	NA	NA	NA	NA	NA	NA	NA	NA	NA	NA	NA	NA	NA	324360	75615.7	34611.3	NA	87606.8	NA	NA
sp|Q15003|CND2_627_TAQQNGDTPEAQGLDITTYGESNLVAEPQK(0.758)VNK(0.23)IEIHYAK(0.012)	NA	NA	NA	NA	NA	NA	NA	NA	NA	NA	NA	NA	NA	NA	NA	NA	NA	NA	NA	NA	NA	693240	NA	NA	NA	NA	NA	NA
sp|Q15004|PAF15_74_LSPK(0.795)DSEK(0.205)ENQIPEEAGSSGLGK	NA	NA	NA	NA	NA	NA	NA	NA	661210	NA	NA	NA	NA	NA	NA	NA	NA	NA	NA	NA	NA	NA	NA	NA	NA	NA	NA	NA
sp|Q15004|PAF15_78_LSPK(0.127)DSEK(0.873)ENQIPEEAGSSGLGK	NA	NA	NA	NA	NA	NA	NA	NA	674300	NA	NA	NA	NA	NA	NA	NA	NA	NA	NA	NA	NA	NA	NA	NA	NA	NA	NA	NA
sp|Q15008|PSMD6_382_GDLLLNRVQK(1)LSR	NA	270620	NA	560658	NA	1053675	993990	769208	NA	NA	NA	396060	526120	832700	802320	NA	NA	NA	NA	670048	697567	1825750	208870	NA	404195	309825	812920	867210
sp|Q15008|PSMD6_371_NWQYQETIK(0.812)K(0.188)GDLLLNR	NA	NA	NA	NA	NA	NA	NA	NA	NA	NA	NA	NA	NA	NA	265790	NA	NA	NA	NA	NA	479710	1308300	NA	NA	NA	NA	228300	NA
sp|Q15019|SEPT2_3_SK(1)QQPTQFINPETPGYVGFANLPNQVHR	NA	NA	NA	NA	NA	4109975	NA	2478700	1246875	473620	NA	NA	NA	NA	NA	NA	NA	NA	NA	NA	NA	NA	NA	NA	757230	NA	5459550	NA
sp|Q15020|SART3_950_ALQRPSAAAPQAENGPAAAPAVAAPAATEAPK(0.998)MSNADFAK(0.002)	2.42286e+06	NA	1839500	NA	NA	NA	NA	NA	NA	NA	NA	NA	NA	NA	NA	NA	NA	NA	NA	NA	NA	NA	369950	NA	NA	NA	NA	NA
sp|Q15020|SART3_958_MSNADFAK(1)LFLRK	8.10217e+07	3447725	32510000	6193075	1.26567e+06	11845300	6424850	1757500	929907	4.05687e+06	8713350	10374450	8.03013e+06	18136750	1.39233e+07	650897	355353	6065525	2688200	9825925	2.48557e+06	9.22572e+06	3956650	985418	2366950	1977950	13245825	6.79487e+06
sp|Q15020|SART3_963_MSNADFAK(0.225)LFLRK(0.775)	6491500	NA	29079000	NA	NA	NA	NA	NA	1066400	3620400	NA	NA	8059800	NA	11364000	NA	254570	NA	5037900	NA	426520	NA	NA	NA	NA	NA	NA	7107200
sp|Q15020|SART3_790_SKNPDFK(1)VFRYSTSLEK	68555500	5020075	2.67343e+07	4452600	345390	3337125	2917100	518950	NA	1.68231e+06	3903500	4105850	NA	5.06277e+06	8328275	352178	172150	2865250	913682	4855075	508750	4.59207e+06	1999200	147568	1295800	1.02665e+06	5093500	4614325
sp|Q15022|SUZ12_368_WTGETNDK(1)STAPIAKPLATR	NA	NA	1599080	NA	NA	NA	NA	NA	NA	NA	NA	490830	NA	NA	NA	NA	NA	NA	NA	NA	NA	NA	NA	NA	NA	NA	NA	NA
sp|Q15054|DPOD3_246_AAMNK(0.997)FK(0.003)VNLDSEQAVK	1.63861e+06	NA	1964300	NA	NA	NA	NA	NA	NA	NA	NA	616610	NA	NA	NA	NA	NA	NA	NA	NA	NA	NA	NA	NA	NA	NA	NA	NA
sp|Q15054|DPOD3_248_AAMNKFK(1)VNLDSEQAVK	1470825	NA	NA	NA	NA	NA	NA	NA	NA	NA	NA	NA	NA	NA	NA	NA	129320	NA	NA	NA	NA	NA	NA	NA	NA	NA	NA	NA
sp|Q15054|DPOD3_231_EVTNASAAGNKAPGK(1)GNMMSNFFGK	1402430	NA	NA	NA	NA	NA	NA	NA	NA	NA	NA	NA	781225	NA	NA	NA	NA	NA	NA	NA	NA	NA	NA	NA	NA	NA	NA	NA
sp|Q15054|DPOD3_292_KAEPVK(1)VLQK	815265	NA	910398	NA	NA	NA	NA	NA	NA	NA	NA	NA	NA	NA	NA	NA	NA	NA	NA	NA	NA	NA	NA	NA	NA	NA	NA	NA
sp|Q15056|IF4H_130_GGFGFRK(1)GGPDDR	3397600	972480	9650825	4000700	NA	10725025	6477300	3722875	1958800	1.11771e+06	3036600	3680475	4183125	6621850	7796350	298073	702962	1646050	695108	4994225	4404600	12789350	2165775	279705	1.24317e+06	848065	10855350	6002575
sp|Q15056|IF4H_120_K(0.804)QDK(0.196)GGFGFR	NA	NA	NA	1510900	NA	2477300	NA	NA	373020	NA	NA	NA	NA	NA	2523700	93419	NA	NA	NA	NA	NA	NA	278680	101230	560200	NA	NA	NA
sp|Q15056|IF4H_123_KQDK(1)GGFGFRK	891455	289325	1914325	926373	NA	4592400	2329450	757177	369210	245650	1.21254e+06	956930	1203940	1892200	2.90003e+06	NA	211080	597150	195310	1.35012e+06	1.14223e+06	3.45251e+06	478573	57604.5	435537	318307	3.30689e+06	1799600
sp|Q15056|IF4H_214_LQLK(1)PRTVATPLNQVANPNSAIFGGARPR	5.81315e+06	1619985	24533000	9251575	689900	18763750	14182250	15971250	4936850	2292375	12883500	7885175	17854000	25354750	12969000	904350	1708000	2522700	1805850	7783450	11101725	27120200	5531000	973148	4657550	2549675	15483925	10361150
sp|Q15056|IF4H_76_LVRDK(1)DTDKFK	NA	NA	NA	NA	NA	NA	NA	165400	NA	41551	NA	NA	90626	303802	NA	NA	NA	NA	NA	NA	416140	842910	NA	NA	NA	NA	1.35671e+06	331065
sp|Q15061|WDR43_384_EPHMCLVRDISNCWAPK(1)VETAITK	3.97496e+06	NA	23008500	5571150	NA	1.21966e+06	1.13155e+06	736690	NA	NA	1.4349e+06	938445	779800	2506825	1.58107e+06	NA	213410	NA	NA	NA	NA	244120	961882	NA	806573	518868	3676800	2915700
sp|Q15061|WDR43_391_VETAITK(1)VRTPVMNSEAK	NA	NA	23705750	NA	NA	NA	NA	NA	NA	NA	NA	NA	NA	NA	NA	NA	NA	NA	NA	NA	NA	NA	NA	74041.8	187455	NA	NA	NA
sp|Q15061|WDR43_402_TPVMNSEAK(1)VLVPGIPGHHAAIKPAPPQTEQVESK	NA	NA	82449750	6.88743e+06	NA	NA	NA	NA	NA	NA	NA	368910	NA	NA	NA	NA	NA	NA	NA	NA	NA	NA	709900	210580	235257	255380	1.34803e+06	760200
sp|Q15072|OZF_56_AFSQK(1)QYVIK	NA	NA	2568675	495095	NA	NA	NA	NA	NA	NA	NA	NA	NA	1169450	NA	NA	NA	NA	NA	NA	NA	1039100	NA	NA	NA	120524	NA	NA
sp|Q15121|PEA15_98_ISEEDELDTK(1)LTRIPSAK	NA	NA	NA	1261300	NA	5129650	3226700	2468150	1432600	313873	838397	187310	1747500	2661875	2714800	221153	255166	355520	269655	2344300	1941725	7.56977e+06	712258	165272	413825	305487	4658250	2.44933e+06
sp|Q15154|PCM1_399_LPDEKVELFSK(1)MRVLQEK	NA	1863200	NA	2.77883e+06	NA	9333275	2458540	NA	1.26408e+06	613597	2921675	2938200	1621675	3.59893e+06	2702350	NA	179200	678350	918880	2.18797e+06	230520	3263560	1.70772e+06	282247	1963265	1750925	2688590	2831450
sp|Q15233|NONO_107_AGEVFIHK(1)DKGFGFIR	NA	NA	1.51788e+06	NA	NA	NA	NA	NA	NA	NA	NA	NA	NA	NA	NA	NA	NA	NA	NA	NA	NA	NA	NA	NA	NA	NA	NA	NA
sp|Q15233|NONO_109_AGEVFIHKDK(1)GFGFIR	1866370	214410	18280500	5123000	NA	NA	NA	NA	NA	464752	NA	1256400	NA	NA	NA	NA	100037	NA	NA	NA	801103	2981300	1171055	56443.3	1.09781e+06	563772	3.11173e+06	1785400
sp|Q15233|NONO_279_ALIEMEK(1)QQQDQVDR	373460	NA	NA	NA	NA	NA	NA	NA	NA	NA	NA	NA	NA	NA	NA	NA	NA	NA	NA	NA	NA	NA	NA	NA	NA	NA	NA	NA
sp|Q15233|NONO_295_EAREK(1)LEMEMEAAR	NA	NA	931615	NA	NA	NA	NA	NA	NA	94493	NA	525420	NA	NA	NA	NA	NA	NA	NA	NA	NA	1294450	190900	NA	NA	NA	NA	NA
sp|Q15233|NONO_198_GIVEFSGK(1)PAAR	702590	NA	NA	NA	NA	NA	NA	NA	NA	NA	NA	NA	NA	NA	NA	NA	NA	NA	NA	NA	NA	NA	NA	NA	NA	NA	NA	NA
sp|Q15233|NONO_190_GRPSGK(1)GIVEFSGKPAAR	675690	NA	7809375	1342895	NA	NA	NA	NA	NA	NA	NA	730590	NA	NA	NA	NA	NA	NA	NA	NA	323080	844760	309313	81677.5	412782	346140	1.62443e+06	431300
sp|Q15233|NONO_5_MQSNK(1)TFNLEKQNHTPR	7824075	1831825	54719250	16628475	669360	6347725	3820900	1.02681e+06	624547	1622865	3509450	10300950	2661425	7109350	6975800	613942	381928	4519100	1.00857e+06	4737775	3087770	6.73486e+06	3243850	1554325	4115300	4693425	7842000	4102800
sp|Q15233|NONO_11_TFNLEK(1)QNHTPR	5862525	1129400	37357250	8437775	NA	6717950	3883900	1726500	824502	779980	NA	6770400	6984950	12508500	NA	391673	209953	2507100	NA	4878625	2.34021e+06	7.68254e+06	2331800	733038	3.00663e+06	2576775	1.29343e+07	6145800
sp|Q15233|NONO_249_NQQFHK(1)EREQPPR	366660	45011.3	2641475	893648	NA	456567	144210	314685	NA	NA	NA	110733	NA	1.06674e+06	281482	NA	NA	201810	NA	130420	26297	34813	82627	NA	163580	77765.7	52137	NA
sp|Q15233|NONO_239_PVTVEPMDQLDDEEGLPEK(0.998)LVIK(0.002)NQQFHK	2.17174e+07	3.40507e+06	8.27063e+07	21630450	993580	7241350	3179250	1133185	NA	862855	3537625	3900650	2.41227e+06	4035500	6592050	622760	565290	5684575	1384600	3109950	5.206e+06	6.55754e+06	2.24209e+06	589067	5206775	2882050	7076125	2648225
sp|Q15233|NONO_243_PVTVEPMDQLDDEEGLPEK(0.026)LVIK(0.967)NQQFHK(0.007)	NA	NA	NA	NA	NA	NA	NA	NA	NA	NA	NA	NA	NA	7531150	NA	NA	NA	NA	NA	NA	2083700	NA	NA	NA	NA	NA	5717350	1846000
sp|Q15233|NONO_371_RQQEGFK(1)GTFPDAREQEIR	1.09567e+07	2073075	71757500	24128700	1544800	15095000	5796975	3619700	1.15134e+06	2078375	11111000	1.30217e+07	18634000	32892500	15633000	650050	501922	6282775	1269330	8676300	3543815	21484000	8.39627e+06	2015575	6426875	6356725	2.27907e+07	11436700
sp|Q15334|L2GL1_780_RPEQAVEAVLGK(1)EVQLMHR	NA	NA	NA	NA	NA	NA	NA	373780	640952	NA	NA	NA	NA	NA	NA	NA	NA	NA	NA	NA	NA	NA	NA	NA	NA	NA	NA	NA
sp|Q15366|PCBP2_185_GVTIPYRPK(1)PSSSPVIFAGGQDR	577445	342150	1879450	NA	NA	3260150	1739300	1317950	487087	NA	1285775	1.06301e+06	2800550	3394200	1209825	147760	250658	681297	286630	1.11853e+06	1.09859e+06	2.90037e+06	674415	159800	770095	539525	2.0631e+06	2127100
sp|Q15366|PCBP2_309_QGAK(1)INEIR	516247	147035	3777800	1557495	NA	2139125	801368	3095275	601798	106285	1783200	1.23763e+06	5497725	6843625	1935275	NA	448737	869957	339760	1303175	2.74031e+06	4.49596e+06	1074490	NA	1684425	578892	5286315	2764750
sp|Q15366|PCBP2_322_QMSGAQIK(1)IANPVEGSTDR	NA	NA	NA	NA	NA	NA	NA	NA	NA	NA	NA	NA	NA	1103900	NA	NA	NA	NA	NA	NA	342540	NA	NA	NA	NA	NA	NA	NA
sp|Q15386|UBE3C_13_TRPK(1)VSLGGASR	NA	NA	NA	NA	NA	NA	NA	NA	NA	NA	NA	NA	NA	NA	NA	NA	NA	NA	NA	NA	221730	722873	NA	NA	NA	NA	NA	NA
sp|Q15393|SF3B3_1074_LPPNTNDEVDEDPTGNK(1)ALWDR	NA	NA	NA	NA	2127425	NA	NA	NA	NA	NA	NA	NA	NA	NA	NA	NA	NA	NA	NA	NA	NA	NA	NA	NA	NA	NA	NA	NA
sp|Q15398|DLGP5_250_GRPAK(1)NVETKPDK	NA	NA	NA	NA	NA	NA	139260	NA	NA	NA	NA	NA	NA	NA	640558	62424.5	NA	NA	NA	NA	NA	NA	NA	NA	NA	NA	NA	NA
sp|Q15398|DLGP5_158_SK(0.002)AK(0.998)DQMEQTK	NA	NA	NA	NA	NA	NA	NA	NA	NA	NA	NA	NA	NA	NA	183270	NA	NA	NA	NA	NA	NA	NA	NA	NA	NA	NA	NA	NA
sp|Q15398|DLGP5_83_AMK(1)TILGDQR	NA	NA	NA	NA	NA	NA	NA	NA	NA	NA	NA	NA	NA	NA	2647800	NA	NA	NA	NA	NA	NA	NA	NA	NA	NA	NA	NA	NA
sp|Q15398|DLGP5_321_DFMFQPLDGLK(1)TYQVTPMTPR	NA	NA	NA	NA	NA	2.67107e+07	NA	NA	NA	1580700	NA	NA	NA	NA	74651825	8932275	NA	NA	NA	NA	15253500	55293000	NA	NA	NA	NA	NA	7240900
sp|Q15398|DLGP5_48_HFGLK(1)DVNIPTLEGR	NA	NA	NA	NA	NA	NA	NA	NA	NA	NA	NA	NA	NA	NA	2.46963e+06	NA	NA	NA	NA	NA	NA	NA	NA	NA	NA	NA	NA	NA
sp|Q15398|DLGP5_74_ILVELDETSQGLVPEK(0.981)TNVK(0.019)PR	NA	NA	NA	NA	NA	NA	NA	NA	NA	NA	NA	NA	NA	NA	1.66537e+07	NA	NA	NA	NA	NA	NA	NA	NA	NA	NA	NA	NA	NA
sp|Q15398|DLGP5_78_ILVELDETSQGLVPEK(0.172)TNVK(0.828)PR	NA	NA	NA	NA	NA	NA	NA	NA	NA	NA	NA	NA	NA	NA	3829200	NA	NA	NA	NA	NA	NA	NA	NA	NA	NA	NA	NA	NA
sp|Q15398|DLGP5_156_ITRSK(1)AKDQMEQTK	NA	NA	NA	NA	NA	NA	NA	NA	NA	NA	NA	NA	NA	NA	3522050	NA	NA	NA	NA	NA	NA	NA	NA	NA	NA	NA	NA	NA
sp|Q15398|DLGP5_641_LGTPK(1)SVNK	NA	NA	NA	NA	NA	NA	NA	NA	NA	NA	NA	NA	NA	NA	644470	NA	NA	NA	NA	NA	NA	NA	NA	NA	NA	NA	NA	NA
sp|Q15398|DLGP5_645_SVNK(1)AVSQSR	NA	NA	NA	NA	NA	NA	157400	NA	NA	NA	NA	NA	NA	NA	2159975	84121.8	NA	NA	NA	63764	61615	385537	NA	NA	NA	NA	NA	NA
sp|Q15398|DLGP5_300_MENLPEINTAK(0.867)IK(0.057)GK(0.076)	NA	NA	NA	NA	NA	NA	NA	NA	NA	NA	NA	NA	NA	NA	2449200	NA	NA	NA	NA	NA	NA	NA	NA	NA	NA	NA	NA	NA
sp|Q15398|DLGP5_304_MENLPEINTAK(0.062)IK(0.062)GK(0.876)	NA	NA	NA	NA	NA	NA	NA	NA	NA	NA	NA	NA	NA	NA	NA	1206140	NA	NA	NA	NA	NA	NA	NA	NA	NA	NA	NA	NA
sp|Q15398|DLGP5_678_SEHVK(0.126)K(0.874)TLFLSIPESR	NA	NA	NA	NA	NA	2161275	1257375	NA	NA	NA	NA	NA	NA	NA	18249500	738057	NA	NA	NA	615840	185640	304780	84150	NA	NA	NA	175600	NA
sp|Q15398|DLGP5_347_SANAFLTPSYTWTPLK(1)TEVDESQATK	NA	NA	NA	NA	NA	NA	NA	NA	NA	NA	NA	NA	NA	NA	36582250	NA	NA	NA	NA	NA	NA	NA	NA	NA	NA	NA	NA	NA
sp|Q15398|DLGP5_214_SATQAAK(1)QVPR	NA	NA	NA	NA	NA	NA	NA	NA	NA	NA	NA	NA	NA	NA	2560425	136085	NA	NA	NA	NA	NA	NA	NA	NA	NA	NA	12359	NA
sp|Q15398|DLGP5_370_TYSTK(1)TIQQDSNK	NA	NA	NA	NA	NA	NA	NA	NA	NA	NA	NA	NA	NA	NA	3277925	NA	NA	NA	NA	NA	153810	70933	NA	NA	NA	NA	31994	155330
sp|Q15417|CNN3_232_RDIYDQK(1)LTLQPVDNSTISLQMGTNK	NA	NA	NA	NA	NA	1729600	1394600	NA	NA	NA	NA	707357	NA	NA	968200	NA	NA	NA	NA	NA	NA	3805000	NA	NA	NA	NA	331130	NA
sp|Q15417|CNN3_251_LTLQPVDNSTISLQMGTNK(1)VASQK	2101900	386280	NA	595750	NA	7.22307e+06	4.28043e+06	NA	NA	473780	1836900	1865325	NA	1925250	3374100	NA	136420	831887	469260	2848230	890443	10712000	1035700	93965	804823	271352	1.98466e+06	1105920
sp|Q15417|CNN3_17_GPSYGLSAEVK(0.85)NK(0.01)IASK(0.14)	NA	NA	NA	NA	NA	NA	NA	NA	NA	128182	NA	NA	NA	NA	NA	NA	NA	NA	NA	NA	NA	2716100	NA	50915	NA	NA	1779300	NA
sp|Q15417|CNN3_23_GPSYGLSAEVK(0.016)NK(0.02)IASK(0.963)	1131800	NA	NA	NA	NA	2636550	1.47563e+06	NA	NA	NA	NA	NA	903333	NA	NA	92745	NA	NA	NA	NA	1193600	2321600	NA	NA	NA	NA	NA	NA
sp|Q15417|CNN3_192_HLYDPK(1)MQTDKPFDQTTISLQMGTNK	1402900	NA	NA	2971750	NA	7947150	4998225	1608475	2995325	861447	2554300	2283850	2629825	2697350	5.34957e+06	NA	493380	540540	597160	3926550	1.46231e+06	12828475	1.27171e+06	55476	774685	438603	4.50397e+06	3.28843e+06
sp|Q15417|CNN3_197_MQTDK(1)PFDQTTISLQMGTNK	NA	NA	NA	NA	NA	NA	NA	NA	NA	NA	NA	NA	NA	NA	NA	NA	NA	NA	NA	NA	354020	1883100	NA	NA	NA	NA	NA	NA
sp|Q15417|CNN3_212_MQTDKPFDQTTISLQMGTNK(1)GASQAGMLAPGTR	NA	NA	NA	NA	NA	5563700	NA	NA	1620925	154150	1.36083e+06	NA	NA	NA	1.95787e+06	NA	NA	NA	NA	NA	785390	6.77172e+06	707975	NA	NA	NA	1.68087e+06	1277320
sp|Q15417|CNN3_256_VASQK(1)GMSVYGLGR	1.35341e+06	NA	3928675	2012050	NA	8298100	2914050	2203175	2380825	447387	1717175	2.25747e+06	2416050	8280700	4236200	192650	403105	859972	415225	2631275	2913265	8797700	1748155	308030	1085460	671400	5364825	3919975
sp|Q15417|CNN3_156_RFDEGK(0.962)LK(0.038)AGQSVIGLQMGTNK	NA	NA	NA	NA	NA	3562700	1584200	NA	NA	NA	NA	NA	NA	NA	1347105	NA	NA	NA	NA	1521575	897080	4202110	541665	NA	140020	207903	284390	NA
sp|Q15417|CNN3_6_THFNK(1)GPSYGLSAEVK	4.18035e+06	1693500	7672850	7476925	NA	19247500	12050925	4823275	5250100	1.9301e+06	7443150	7311950	9633550	11366925	12532000	605002	1.06163e+06	3266425	1623100	12524000	5541300	28917575	2932180	524560	2363775	1454950	15840025	8442400
sp|Q15418|KS6A1_110_VRTK(1)MERDILADVNHPFVVK	NA	NA	NA	NA	NA	2329550	1418400	NA	985058	NA	NA	NA	NA	NA	1.21413e+06	NA	NA	205190	NA	1039255	NA	146770	110930	NA	NA	NA	115110	NA
sp|Q15424|SAFB1_475_TELHGK(1)MISVEK	NA	NA	1836150	321850	NA	NA	NA	NA	NA	NA	640895	1052140	924882	1853950	556582	NA	NA	492210	NA	461922	266120	78767	622308	195527	477765	498895	1346325	908342
sp|Q15424|SAFB1_568_TVVMDK(0.999)SK(0.001)GVPVISVK	NA	NA	NA	NA	NA	NA	NA	NA	NA	NA	NA	NA	NA	NA	NA	NA	NA	NA	NA	NA	NA	NA	276783	172502	NA	370668	NA	NA
sp|Q15428|SF3A2_10_MDFQHRPGGK(1)TGSGGVASSSESNR	380675	NA	1242235	529762	NA	1225200	NA	NA	NA	99309	1.14617e+06	640683	1398875	2487425	345420	NA	NA	NA	NA	1193050	128643	1.07423e+06	372368	121540	NA	238590	835195	573182
sp|Q15459|SF3A1_115_AQEPSAAIPK(1)VMQQQQQTTQQQLPQK	1.42898e+06	504060	5247650	2076800	NA	2010275	1499600	1258085	NA	601083	3886600	4642450	4449475	15695500	1.07317e+06	191307	85822	785290	423347	6107525	668517	4.01165e+06	1599075	589920	970632	1.10284e+06	2084400	2515250
sp|Q15459|SF3A1_131_VMQQQQQTTQQQLPQK(1)VQAQVIQETIVPK	3177235	NA	11459775	4269725	NA	3486150	3630250	NA	1310610	1.69734e+06	7352650	7682350	4.39733e+06	12991000	3602625	324770	NA	1864975	1299655	1.26873e+07	1.32535e+06	8174000	1932450	825860	1944700	2089675	6.33847e+06	6.10503e+06
sp|Q15459|SF3A1_419_ASKPLPPAPAPDEYLVSPITGEK(0.996)IPASK(0.004)	NA	NA	1868875	NA	NA	NA	NA	NA	NA	NA	914582	1.13749e+06	1444200	2202000	NA	NA	NA	NA	NA	NA	NA	NA	372353	NA	NA	226160	NA	NA
sp|Q15459|SF3A1_424_IPASK(1)MQEHMR	800042	143270	4699175	1.02675e+06	NA	1463270	600215	1.10709e+06	218818	171217	1272850	1.47213e+06	3799175	5839125	1515575	55971.2	60161.2	595462	152329	2539500	501337	1.7273e+06	628955	NA	801365	514615	2437830	1468050
sp|Q15459|SF3A1_499_IGEEEIQK(0.001)PEEK(0.999)VTWDGHSGSMAR	NA	NA	2.44607e+06	765800	NA	NA	NA	NA	NA	NA	1.13603e+06	1276500	NA	NA	NA	NA	NA	NA	162815	NA	NA	NA	NA	NA	NA	NA	NA	NA
sp|Q15459|SF3A1_531_TQQAAQANITLQEQIEAIHK(0.997)AK(0.003)GLVPEDDTK	3934300	NA	18989500	NA	NA	6040150	NA	NA	NA	1.81887e+06	2787300	5.35077e+06	8947100	12755250	5109600	NA	178400	3.45987e+06	NA	12920000	NA	2770700	2.78627e+06	1484850	NA	NA	6462150	NA
sp|Q15459|SF3A1_533_TQQAAQANITLQEQIEAIHK(0.076)AK(0.903)GLVPEDDTK(0.01)EK(0.01)	NA	NA	9307400	NA	NA	NA	NA	NA	NA	483230	NA	3459200	NA	NA	NA	NA	NA	NA	NA	NA	883920	4.03227e+06	1906900	NA	709460	NA	NA	NA
sp|Q15459|SF3A1_542_TQQAAQANITLQEQIEAIHK(0.022)AK(0.017)GLVPEDDTK(0.961)	NA	NA	6544150	NA	NA	NA	1557600	1405900	NA	NA	5701600	NA	3151250	6975500	NA	NA	NA	NA	738265	NA	NA	NA	NA	244340	NA	NA	NA	NA
sp|Q15477|SKIV2_539_HAQTFGAK(1)QPTHQGGPAQDR	NA	NA	299000	307650	NA	851203	743278	NA	NA	38878.8	NA	113620	NA	NA	230370	NA	41000.5	NA	NA	321082	127740	738755	133440	NA	117249	63536.5	185540	NA
sp|Q15532|SSXT_13_QRGK(1)GEITPAAIQK	NA	NA	1.20331e+06	NA	NA	NA	NA	NA	NA	NA	892165	663950	NA	NA	NA	NA	NA	NA	NA	NA	NA	NA	NA	NA	NA	NA	NA	NA
sp|Q15545|TAF7_40_RAVQSGHVNLK(1)DRLTIELHPDGR	1354400	NA	NA	NA	NA	15248985	8.75547e+06	4892000	7743100	589813	NA	NA	NA	NA	4163500	517090	385880	2.47847e+06	739805	4624000	NA	8.05933e+06	NA	NA	NA	NA	NA	NA
sp|Q15555|MARE2_235_ASSSGSASK(0.926)SDK(0.074)DLETQVIQLNEQVHSLK	NA	NA	NA	NA	NA	2034600	2.79247e+06	1582000	947468	1095300	NA	NA	NA	NA	1028600	NA	NA	448300	NA	NA	NA	NA	NA	NA	NA	NA	NA	NA
sp|Q15555|MARE2_238_ASSSGSASKSDK(1)DLETQVIQLNEQVHSLK	10557900	6382650	48704250	23125000	2.11793e+06	6.84807e+07	66786500	24891000	23220500	14699600	3.61747e+07	1.77693e+07	34170250	53386000	49183750	3755400	3006625	8143400	6100800	34953500	1.62761e+07	79981000	1.82717e+07	5042150	9731975	9.69743e+06	9.68517e+07	50467500
sp|Q15637|SF01_241_QGIETPEDQNDLRK(1)MQLR	NA	NA	1.85127e+06	NA	NA	NA	NA	NA	NA	NA	984820	520260	1242285	1543175	NA	NA	NA	NA	87268	NA	NA	NA	254097	NA	333810	268093	NA	NA
sp|Q15643|TRIPB_1135_EAALIK(1)LQDENK	NA	NA	NA	191811	NA	NA	NA	NA	NA	NA	NA	NA	NA	NA	NA	NA	NA	NA	NA	NA	NA	NA	NA	NA	NA	NA	NA	NA
sp|Q15648|MED1_1076_GTVMVGK(1)PSSHSQYTSSGSVSSSGSK	1.74231e+06	461650	918738	625747	NA	1245450	NA	NA	154590	290400	NA	1.24106e+06	1191365	1776200	1588575	NA	NA	475773	NA	402930	160430	1.54987e+06	426278	56392	327883	210657	781070	NA
sp|Q15648|MED1_1396_IIISK(0.999)HDGGSPSIK(0.001)	985168	233618	3150150	NA	NA	NA	NA	NA	NA	180768	NA	1044250	1427300	3727400	1180000	NA	50429.5	NA	NA	541775	230679	925491	258437	NA	332547	232792	1.66929e+06	1112100
sp|Q15648|MED1_1405_IIISKHDGGSPSIK(1)	NA	NA	2855905	457760	NA	NA	NA	NA	NA	NA	NA	1299000	1.30157e+06	3063200	1352700	NA	NA	412030	NA	NA	NA	NA	NA	121535	NA	NA	2843000	652600
sp|Q15648|MED1_1391_NVGSTGVAK(1)IIISK	1.15851e+06	365880	2166450	1.46711e+06	NA	1.42269e+06	1458250	NA	NA	192480	879175	1.73912e+06	940272	1683325	2289025	NA	71723	1027790	281488	1.0961e+06	268386	1410950	297204	58298.8	336840	334035	2.11653e+06	706602
sp|Q15648|MED1_1429_VTLQKPGESSGEGLRPQMASSK(1)NYGSPLISGSTPK	1.72304e+06	NA	2968400	NA	NA	NA	NA	NA	NA	NA	NA	NA	NA	NA	NA	NA	NA	NA	NA	NA	NA	NA	510800	101964	NA	181810	1606100	NA
sp|Q15650|TRIP4_325_LSK(0.085)K(0.915)VTIDFAGR	NA	NA	NA	NA	NA	1812475	987270	NA	NA	NA	NA	NA	NA	NA	NA	NA	NA	NA	NA	NA	NA	NA	NA	NA	NA	NA	NA	NA
sp|Q15650|TRIP4_128_NRQEVPAFTEPDTTAEVK(1)TPFDLAK	NA	NA	NA	NA	NA	2413625	1216400	NA	NA	NA	1243500	NA	NA	NA	NA	NA	NA	NA	NA	NA	NA	NA	554935	64607	NA	NA	NA	NA
sp|Q15651|HMGN3_33_LSAK(1)PAPPKPEPK	812375	157880	7119950	962025	NA	1033775	938018	NA	NA	103747	516565	707305	NA	NA	1227225	NA	45620.7	434940	NA	664908	461395	1110126	165770	64647.2	207421	204578	3.21109e+06	1570400
sp|Q15652|JHD2C_707_SPLIIDK(1)NEHFTVYR	1.74851e+06	947190	6531500	3033325	549318	2054700	3029850	NA	717530	105000	1.13265e+06	2521775	2199000	2506625	3281875	375503	519727	1496350	389538	2726050	2426300	4029000	791763	154232	2420000	1382975	3.2898e+06	3586300
sp|Q15652|JHD2C_496_THTMELLPK(0.949)EK(0.042)FVSRPPTPK(0.009)	NA	NA	NA	1735775	NA	3.24743e+06	NA	NA	NA	235285	2028300	2309200	5290750	9.01403e+06	NA	NA	NA	522595	242180	NA	1.03767e+06	4110000	864487	155579	886243	863518	5.17203e+06	1697600
sp|Q15654|TRIP6_10_SGPTWLPPK(1)QPEPAR	NA	NA	NA	NA	NA	627220	418045	NA	677920	NA	NA	NA	NA	NA	NA	NA	148380	NA	NA	NA	NA	NA	292720	NA	NA	NA	NA	NA
sp|Q15654|TRIP6_137_TGSLK(1)PNPASPLPASPYGGPTPASYTTASTPAGPAFPVQVK	NA	NA	NA	NA	NA	1571600	1254600	2103050	665300	NA	NA	NA	2615400	2861350	NA	NA	NA	NA	NA	NA	1123650	NA	NA	NA	NA	NA	NA	NA
sp|Q15678|PTN14_854_NLEK(0.009)QK(0.99)MAGLEAQK	NA	NA	NA	NA	NA	1352650	1.00169e+06	545160	298208	NA	NA	NA	NA	435860	402730	NA	NA	NA	NA	NA	NA	140650	262275	NA	228928	100564	151270	NA
sp|Q15691|MARE1_182_AGPGVVRK(1)NPGVGNGDDEAAELMQQVNVLK	1094705	NA	2723800	NA	NA	7.18127e+06	4589600	2529600	2.42727e+06	682265	4.70447e+06	1.50545e+06	2769650	5449825	2.11793e+06	NA	214390	NA	NA	NA	863150	4825660	1122025	496380	857292	682568	3817750	2585925
sp|Q15691|MARE1_174_TAAAPK(1)AGPGVVR	450088	226450	2083400	880350	NA	2897075	1788050	1193085	400570	233712	1286900	384560	1.10418e+06	2099150	1.62283e+06	78259.7	135057	221200	138020	1037160	572235	2.43959e+06	537322	113779	426378	258100	2637595	1.68067e+06
sp|Q15717|ELAV1_191_FAANPNQNK(1)NVALLSQLYHSPAR	NA	NA	1234900	NA	NA	NA	NA	NA	NA	NA	NA	548240	15582250	2738400	NA	NA	NA	NA	NA	NA	NA	NA	NA	NA	NA	NA	NA	NA
sp|Q15738|NSDHL_24_THLTEDTPK(1)VNADIEK	NA	181510	NA	956900	NA	718625	798040	679625	296758	NA	NA	NA	NA	707647	499270	59976	NA	260165	NA	NA	388012	1.67057e+06	293970	35614	243767	NA	1328580	908863
sp|Q15758|AAAT_502_STEPELIQVK(1)SELPLDPLPVPTEEGNPLLK	NA	NA	NA	NA	NA	NA	NA	NA	NA	NA	NA	NA	NA	NA	NA	NA	NA	NA	NA	NA	NA	NA	NA	NA	NA	NA	NA	NA
sp|Q15843|NEDD8_11_TLTGK(1)EIEIDIEPTDKVER	NA	NA	652030	1.93221e+06	NA	NA	NA	NA	474130	NA	NA	NA	NA	NA	NA	NA	NA	NA	NA	NA	NA	NA	NA	NA	347710	NA	NA	NA
sp|Q15906|VPS72_360_ALRQK(1)IVIK	3080625	1033125	7443075	2244875	423775	3113600	2024750	845980	191787	765588	3137900	3511525	4516675	7631100	3396225	244135	204575	2480850	775138	2396850	1062755	3.25055e+06	1.10115e+06	324360	1.32967e+06	1121460	6737010	5911525
sp|Q15942|ZYX_33_FGPVVAPK(0.8)PK(0.2)VNPFRPGDSEPPPAPGAQR	NA	NA	NA	NA	NA	1731200	NA	NA	NA	NA	NA	NA	NA	NA	NA	NA	NA	NA	NA	NA	NA	NA	NA	NA	NA	NA	NA	NA
sp|Q15942|ZYX_272_FSPVTPK(1)FTPVASK	NA	411245	2.27053e+06	968385	NA	3689100	1643225	3948675	1.01761e+06	284570	881870	906285	4180275	6002000	1653700	142330	436628	407980	263460	2102025	1.98937e+06	5.46263e+06	702290	129380	590080	401773	2735565	NA
sp|Q15942|ZYX_279_FTPVASK(1)FSPGAPGGSGSQPNQK	NA	NA	1.64414e+06	1.08198e+06	NA	4321200	2028450	3621975	1.02337e+06	302148	1515325	1.20457e+06	4119400	5791150	NA	207140	813025	NA	NA	NA	1181600	4692755	1251550	161237	603822	359863	1.74473e+06	1587750
sp|Q15942|ZYX_265_GPPASSPAPAPK(1)FSPVTPK	NA	NA	NA	NA	NA	NA	NA	1435500	471240	61997	NA	NA	1674325	2261925	NA	NA	NA	NA	NA	NA	1192330	2.75767e+06	NA	NA	NA	NA	NA	614580
sp|Q15942|ZYX_25_PSPAISVSVSAPAFYAPQK(0.229)K(0.77)FGPVVAPKPK	NA	NA	NA	NA	NA	1242510	NA	NA	NA	NA	NA	NA	NA	NA	NA	NA	NA	NA	NA	NA	NA	NA	NA	NA	NA	NA	NA	NA
sp|Q16204|CCDC6_286_AAQLQHSEK(1)MAQYLEEER	NA	NA	NA	NA	NA	1799775	NA	NA	266568	NA	NA	NA	784133	1027790	NA	NA	NA	NA	NA	NA	321150	1245865	342412	67422	280763	110625	2012800	NA
sp|Q16512|PKN1_243_LLSAAK(1)APDRK	NA	NA	NA	NA	NA	NA	NA	726115	197512	NA	NA	NA	404620	479210	NA	NA	NA	NA	NA	NA	NA	NA	NA	NA	NA	NA	NA	NA
sp|Q16513|PKN2_247_LLGSGK(1)VTDRK	NA	56867	1.1248e+06	399565	NA	4262425	883078	1348950	540548	93435.5	NA	112140	888040	844615	401557	NA	40248.5	NA	NA	304230	319531	972797	161607	13110.7	139545	61617.8	1.35675e+06	542445
sp|Q16513|PKN2_284_LNEVPK(1)NHPK	NA	NA	NA	NA	NA	NA	NA	132870	NA	NA	NA	NA	NA	NA	NA	NA	NA	NA	NA	496955	NA	NA	NA	NA	NA	NA	NA	NA
sp|Q16526|CRY1_579_RPSQEEDTQSIGPK(1)VQRQSTN	385930	89061	783752	229337	NA	732610	490658	194835	NA	64432.2	NA	400755	795395	1169775	348570	NA	58293	NA	NA	190780	214072	686062	204145	37817.3	129808	119534	639170	NA
sp|Q16527|CSRP2_65_K(0.856)YGPK(0.144)GYGYGQGAGTLNMDR	NA	NA	NA	NA	NA	698880	989590	553430	NA	NA	NA	313700	NA	NA	NA	NA	158340	NA	NA	NA	NA	NA	NA	NA	NA	NA	NA	NA
sp|Q16527|CSRP2_69_K(0.012)YGPK(0.988)GYGYGQGAGTLNMDR	NA	NA	NA	NA	NA	817040	970805	647580	325445	NA	NA	490300	947642	1.05592e+06	931895	NA	135335	NA	NA	413615	361920	1245505	204877	36715.5	257265	NA	1932800	NA
sp|Q16543|CDC37_132_SMVNTK(0.99)PEK(0.01)TEEDSEEVR	NA	NA	NA	NA	NA	NA	NA	357140	NA	NA	NA	NA	307845	399233	NA	NA	NA	NA	NA	NA	NA	NA	NA	NA	NA	NA	NA	NA
sp|Q16555|DPYL2_525_TSPAK(1)QQAPPVR	NA	NA	NA	NA	NA	NA	NA	138198	NA	NA	NA	NA	155712	256618	NA	NA	NA	NA	NA	NA	60725	167097	61699.3	NA	NA	11026	NA	NA
sp|Q16555|DPYL2_520_TVTPASSAK(1)TSPAK	NA	NA	NA	NA	NA	NA	NA	177570	68305.8	NA	NA	NA	NA	123070	NA	NA	NA	NA	NA	NA	115758	223743	97425.7	NA	44718.8	25959	NA	NA
sp|Q16566|KCC4_396_GAQAELMK(1)VQALEK	NA	NA	NA	NA	NA	NA	496025	NA	NA	NA	NA	NA	NA	NA	NA	NA	NA	NA	NA	NA	NA	1190600	NA	NA	NA	NA	NA	NA
sp|Q16566|KCC4_402_VQALEK(0.994)VK(0.006)GADINAEEAPK	NA	NA	NA	NA	NA	834275	349370	NA	NA	NA	NA	NA	NA	NA	NA	NA	NA	NA	NA	NA	NA	NA	NA	39692	NA	NA	835927	NA
sp|Q16576|RBBP7_4_ASK(1)EMFEDTVEER	NA	NA	1.19449e+06	NA	NA	786425	685172	NA	NA	NA	481688	627227	1.30367e+06	1902175	NA	NA	NA	397830	125165	NA	NA	NA	293370	115808	287570	170620	NA	NA
sp|Q16630|CPSF6_66_DYMDTLPPTVGDDVGK(1)GAAPNVVYTYTGK	4.97603e+06	NA	15581025	5482950	NA	2.08437e+06	2233275	2415700	1451320	187130	8573250	7027100	13048850	32234000	2960650	NA	142345	1.27063e+06	NA	2620700	1309930	8654700	2.99982e+06	875417	4095825	4330000	5647550	5708800
sp|Q16630|CPSF6_185_TTQSGQMSGEGK(1)AGPPGGSSR	NA	NA	252080	NA	NA	NA	NA	NA	NA	NA	259920	79878.5	NA	NA	NA	NA	NA	NA	NA	NA	NA	NA	315430	29041.7	72457	72560.8	NA	NA
sp|Q16643|DREB_165_LREDENAEPVGTTYQK(1)TDAAVEMK	NA	NA	NA	NA	NA	478620	NA	NA	NA	NA	NA	NA	NA	NA	NA	NA	NA	NA	NA	NA	161945	1119310	177905	NA	NA	NA	422580	NA
sp|Q1ED39|KNOP1_442_GAGLGFSTAPNK(1)IFYIDR	2.29287e+07	NA	15797900	NA	NA	NA	9838800	NA	NA	NA	NA	NA	NA	NA	NA	NA	NA	NA	NA	NA	NA	NA	1073300	NA	1.39413e+06	NA	5863200	NA
sp|Q1KMD3|HNRL2_7_MEVKRLK(1)VTELR	1036535	NA	1487505	NA	NA	NA	NA	NA	NA	NA	497930	813623	NA	2.38047e+06	1178400	NA	NA	NA	NA	NA	607660	1.08703e+06	397035	165356	NA	NA	1.64079e+06	923320
sp|Q29RF7|PDS5A_1324_LQDLAK(0.995)K(0.005)AAPAER	NA	NA	1.36499e+06	NA	NA	NA	NA	106194	NA	NA	267407	410920	302768	821332	835880	NA	NA	NA	NA	610620	NA	NA	45346	NA	157530	NA	645942	NA
sp|Q29RF7|PDS5A_1211_IISVTPVK(1)NIDPVK	869770	NA	3725550	1169400	NA	1167800	1.19385e+06	NA	NA	150935	490940	739460	1103065	2682825	961815	NA	NA	398235	147030	688400	256740	1.08357e+06	286975	84950	332882	241330	1765945	904240
sp|Q29RF7|PDS5A_1217_IISVTPVK(0.039)NIDPVK(0.961)	NA	NA	752960	NA	NA	NA	NA	NA	NA	NA	NA	NA	NA	361007	NA	NA	NA	NA	NA	NA	NA	NA	NA	NA	NA	NA	NA	NA
sp|Q29RF7|PDS5A_1325_LQDLAK(0.137)K(0.863)AAPAER	NA	NA	1439500	256728	NA	NA	565370	NA	NA	NA	NA	NA	NA	NA	NA	NA	NA	NA	NA	NA	NA	NA	168560	49912.2	98787.7	116776	1408950	747080
sp|Q29RF7|PDS5A_1146_PAGVLGAVNK(1)PLSATGR	NA	NA	4953625	NA	NA	NA	NA	NA	NA	NA	NA	NA	NA	NA	NA	NA	NA	NA	NA	NA	NA	NA	NA	61375	NA	NA	1208200	NA
sp|Q2KHR3|QSER1_674_LNTK(1)DLKQQHPLILK	677640	NA	1181930	809260	NA	NA	NA	292250	NA	NA	NA	1238800	1561775	2072625	NA	NA	47715	NA	NA	NA	NA	NA	NA	NA	309540	NA	NA	NA
sp|Q2KHR3|QSER1_598_LSDGEINAQESTYK(0.999)VSK(0.001)ADDR	467165	NA	931287	300658	NA	NA	NA	NA	NA	NA	NA	688105	NA	NA	NA	NA	NA	NA	NA	NA	NA	NA	213617	NA	NA	69049	NA	NA
sp|Q2KHR3|QSER1_1134_MRQK(1)IKEVEEK	1.009e+06	83226	1.03977e+06	259440	NA	2037800	430950	NA	NA	100870	NA	267720	343470	NA	1216650	43190	39407	898748	NA	540057	248767	383097	229118	16737.9	394955	105757	1.2155e+06	416823
sp|Q2M1P5|KIF7_875_HEQQQK(1)ILKIK	NA	NA	NA	NA	NA	NA	NA	NA	NA	NA	485480	NA	NA	NA	NA	NA	NA	NA	NA	323690	NA	NA	NA	NA	NA	NA	NA	NA
sp|Q2M3G4|SHRM1_350_FLPQK(1)EAAVMYPAELPQSSPADSEQR	NA	NA	NA	NA	NA	NA	NA	1.27507e+06	620250	NA	NA	423820	1540250	2.06813e+06	NA	NA	NA	NA	NA	NA	NA	NA	NA	NA	NA	NA	NA	NA
sp|Q2NKX8|ERC6L_793_QDLSSIK(1)VNVTTLQDGK	NA	NA	NA	NA	NA	NA	NA	NA	NA	NA	NA	NA	NA	NA	NA	NA	NA	NA	NA	NA	NA	1744800	NA	NA	NA	NA	NA	NA
sp|Q2NL82|TSR1_388_DFLKESSK(1)VVK	NA	NA	NA	NA	NA	NA	NA	NA	NA	NA	NA	NA	NA	NA	2442700	NA	NA	NA	NA	NA	NA	NA	NA	NA	NA	NA	NA	NA
sp|Q2NL82|TSR1_240_QLANQK(1)QQHLAFR	NA	NA	NA	NA	NA	NA	NA	729842	673068	NA	NA	NA	NA	244800	10360100	NA	NA	NA	NA	NA	NA	NA	NA	NA	338813	NA	84696	NA
sp|Q2TAL8|QRIC1_682_ALGIHQTGQK(1)VTDDMYAEQTENPENPLR	2.29973e+06	277470	3669575	1.04697e+06	NA	1586570	NA	610760	NA	343193	1.93043e+06	1614325	3.38317e+06	4511175	891560	NA	115265	508130	237192	555145	NA	1402805	994065	130376	745270	328180	1672850	NA
sp|Q2TAL8|QRIC1_358_LEDDK(0.878)EK(0.122)MVGTTSVVK	NA	NA	1907200	NA	NA	NA	NA	NA	NA	NA	NA	NA	NA	744760	NA	NA	NA	NA	NA	NA	NA	NA	NA	NA	247387	145910	NA	NA
sp|Q2TAL8|QRIC1_360_LEDDK(0.036)EK(0.964)MVGTTSVVK	NA	NA	2073400	NA	NA	NA	NA	1471700	NA	NA	NA	NA	NA	1.04559e+06	NA	NA	NA	NA	NA	NA	NA	NA	NA	NA	NA	NA	NA	NA
sp|Q2TAY7|SMU1_194_GKAAVK(1)DVEEEKFPTQLSR	683565	NA	2966300	794155	NA	NA	659498	NA	NA	NA	NA	472440	737267	1426800	NA	NA	NA	NA	NA	NA	NA	NA	140120	52023.3	153620	168082	1379650	580540
sp|Q32P41|TRM5_502_TAEAFSDEK(1)TQIVSNT	NA	NA	920590	589852	NA	915450	NA	444690	NA	163465	682275	990888	788560	1942500	659848	NA	NA	337590	NA	NA	282510	1327300	265420	52507	NA	NA	1002000	1.06864e+06
sp|Q3B820|F161A_594_K(0.017)GQSGK(0.983)VLEYFNNQETK	NA	NA	NA	NA	NA	1074300	1042325	905787	1.00898e+06	NA	NA	NA	NA	NA	1.03077e+06	NA	NA	NA	NA	NA	NA	NA	NA	NA	NA	NA	114510	NA
sp|Q3MHD2|LSM12_177_HFRDVESQK(1)ILQR	468855	381443	978278	1.99194e+06	NA	4571275	3039700	1.07044e+06	626065	214763	2.11833e+06	2.31397e+06	2035300	5003800	2.03657e+06	154038	329300	NA	119473	1603950	1451925	4.77626e+06	20650250	1946525	398700	NA	3.71557e+06	2751875
sp|Q3MHD2|LSM12_189_SQAQQPQK(1)EAALSS	NA	NA	NA	NA	NA	NA	NA	233110	NA	23241	NA	199585	418555	825525	NA	NA	NA	NA	NA	NA	136693	234673	494140	30324.2	NA	NA	166046	NA
sp|Q3MHD2|LSM12_164_EGSALSHVRK(1)IVEK	NA	NA	NA	NA	NA	NA	NA	NA	NA	NA	NA	NA	NA	NA	NA	NA	NA	NA	NA	NA	NA	NA	12527225	324190	NA	NA	NA	NA
sp|Q3MHD2|LSM12_168_KIVEK(1)HFRDVESQK	NA	NA	NA	NA	NA	NA	NA	NA	NA	NA	NA	NA	NA	NA	NA	NA	NA	NA	NA	NA	NA	NA	2293750	NA	NA	NA	NA	NA
sp|Q3MHD2|LSM12_86_TETPPPLASLNVSK(1)LASK	NA	NA	NA	NA	NA	NA	NA	NA	NA	NA	NA	NA	NA	NA	NA	NA	NA	NA	NA	NA	NA	NA	2268640	64014.2	NA	NA	427240	NA
sp|Q3SXY8|AR13B_393_VTRLPK(1)LEPLGETHHNDFYR	NA	NA	NA	630620	NA	2399475	1.23156e+06	NA	NA	NA	NA	NA	NA	NA	NA	NA	NA	NA	NA	NA	NA	NA	400710	NA	291028	129918	NA	NA
sp|Q3YEC7|RABL6_622_LPLPAFRLK(1)NDSDLFGLGLEEAGPK	NA	NA	NA	NA	NA	21623500	12182500	NA	NA	NA	NA	NA	NA	NA	NA	NA	NA	NA	NA	NA	NA	NA	5974650	NA	NA	NA	NA	NA
sp|Q4KMP7|TB10B_134_ALAAGADSPK(1)TEEARPSPAPGPGTPTGTPTR	NA	NA	NA	NA	NA	NA	NA	413280	NA	NA	NA	NA	NA	917510	NA	NA	NA	NA	NA	NA	122990	649427	183057	NA	93250	56588	NA	NA
sp|Q4KMP7|TB10B_303_K(0.865)TDK(0.135)YGFLGGSQYSGSLESSIPVDVAR	NA	NA	NA	NA	NA	1.99927e+06	2713825	800510	1719975	NA	1706800	369790	NA	NA	NA	NA	110014	NA	NA	2035150	NA	NA	NA	NA	826743	NA	NA	NA
sp|Q4V328|GRAP1_679_EILREK(1)ESSAVPAR	NA	NA	NA	NA	NA	408270	352722	NA	137194	NA	NA	NA	NA	NA	252612	NA	NA	NA	NA	NA	210745	29512	81490.7	NA	NA	48605	29362	NA
sp|Q504Q3|PAN2_777_HGGEISK(1)NKEFALADWK	NA	NA	NA	NA	NA	3149475	NA	NA	NA	NA	NA	NA	NA	NA	NA	NA	NA	NA	NA	NA	NA	NA	NA	NA	NA	NA	NA	NA
sp|Q53EL6|PDCD4_306_ATVLLSMSK(1)GGK	NA	NA	7176525	3870750	NA	NA	NA	NA	NA	NA	NA	233265	NA	NA	NA	NA	NA	NA	NA	195180	NA	NA	88228.5	NA	NA	NA	NA	NA
sp|Q53EL6|PDCD4_121_K(0.199)GGAGGK(0.801)GVWGTPGQVYDVEEVDVK	NA	NA	NA	NA	NA	NA	NA	NA	NA	NA	NA	NA	NA	NA	NA	NA	NA	NA	NA	NA	NA	407500	NA	NA	NA	NA	NA	NA
sp|Q53ET0|CRTC2_25_KFSEK(1)IALQK	NA	NA	NA	NA	NA	NA	NA	NA	NA	NA	NA	NA	1120140	369540	NA	NA	NA	NA	NA	NA	NA	NA	NA	NA	NA	NA	NA	NA
sp|Q53ET0|CRTC2_56_LQAQK(1)LRLAYTR	3.93287e+06	510407	5787875	1264700	NA	5.12023e+06	1481250	1192975	460190	364560	1828500	4994975	78740000	10728425	3.46173e+06	101630	337810	1.11334e+06	306860	3292475	1535970	3929900	1.2345e+06	167028	1512575	616140	5155800	2061850
sp|Q53GG5|PDLI3_280_APVTK(1)VHGGSGGAQR	NA	NA	765830	232508	NA	649890	NA	NA	NA	57557.2	NA	184130	NA	NA	NA	NA	NA	NA	NA	395333	392827	965123	230805	27571.3	148945	83763.5	1.00516e+06	NA
sp|Q53GS7|GLE1_214_HRAK(1)ILNLK	256150	205268	771312	984828	NA	NA	129345	NA	NA	NA	NA	167420	NA	NA	1245875	129220	NA	NA	NA	127560	330066	1.49358e+06	NA	NA	52299.3	NA	42252	NA
sp|Q53GS7|GLE1_142_MYELVHRMK(1)GTEGLR	546710	NA	2870450	1552645	NA	1878950	602743	NA	NA	63204	NA	862170	1337100	2132450	2037250	NA	213260	NA	NA	742520	1.0891e+06	3153630	503915	NA	377045	276868	1.30362e+06	1.11636e+06
sp|Q53T59|H1BP3_217_KHPK(1)VAVK	NA	31195	NA	NA	NA	536700	490488	112523	NA	17804	NA	14341	16026	85025.8	297985	18916	27171	41985	NA	234988	142970	462581	82638	NA	96748.5	54900	30393	65695
sp|Q56P03|EAPP_93_LSSLGTGSSSGNGK(1)VATAPTR	NA	NA	3473100	606810	NA	NA	NA	NA	NA	NA	NA	286340	NA	861672	NA	NA	NA	NA	NA	NA	NA	NA	160770	NA	294793	139195	842820	NA
sp|Q58A45|PAN3_296_VTENNLQTPNPTASEFIPK(1)GGSTSR	NA	NA	NA	NA	NA	NA	NA	NA	NA	NA	NA	NA	1442900	NA	NA	NA	NA	NA	NA	NA	NA	NA	NA	NA	NA	NA	NA	NA
sp|Q5BKX5|CS054_77_HVFGLEK(1)SQLLK	NA	NA	NA	652280	NA	1692050	NA	764510	412865	62899	NA	374060	1.09189e+06	1.03845e+06	622753	NA	NA	NA	NA	984100	698518	2098035	290813	42048.8	236228	170843	1980440	NA
sp|Q5F1R6|DJC21_245_LK(0.988)QAK(0.012)LVEQYR	NA	NA	214345	157178	NA	NA	517110	NA	NA	NA	NA	NA	NA	NA	362850	NA	NA	NA	NA	180865	28341	50946	85268.3	NA	73663.2	48338	38402	NA
sp|Q5F1R6|DJC21_248_LK(0.003)QAK(0.997)LVEQYR	NA	NA	NA	NA	NA	630125	565330	NA	NA	NA	NA	NA	NA	NA	408680	NA	NA	NA	NA	NA	216220	738670	NA	NA	NA	NA	921250	NA
sp|Q5FWF5|ESCO1_406_FNSVQHNK(1)LDSQVSPK	NA	1019600	914265	3751200	NA	NA	NA	2.24861e+06	NA	NA	NA	NA	NA	NA	NA	NA	NA	NA	NA	NA	NA	NA	NA	NA	NA	NA	NA	NA
sp|Q5HY92|FIGN_38_SPAHK(1)VEAYR	440192	NA	NA	840830	NA	1.03609e+06	NA	426785	NA	NA	NA	NA	1.18763e+06	775385	488860	NA	NA	315940	NA	469215	NA	NA	168987	NA	381072	135782	NA	NA
sp|Q5HYC2|K2026_1270_QELK(1)TVCIR	NA	NA	NA	NA	NA	NA	1682250	NA	NA	NA	NA	NA	NA	NA	NA	NA	NA	NA	NA	NA	NA	NA	NA	NA	NA	NA	NA	NA
sp|Q5HYI8|RABL3_231_FGAGTLK(1)SLHYD	NA	NA	NA	NA	NA	2279850	NA	NA	NA	NA	NA	NA	NA	NA	1141250	NA	NA	NA	NA	945902	809225	2720220	298290	NA	NA	NA	3.15911e+06	1887250
sp|Q5HYK7|SH319_470_VHLSQMK(1)IITPLDEHLR	947053	502547	2.76427e+06	1.48353e+06	NA	10560800	6375500	5450900	3601700	821965	2071250	2391925	6214575	7985850	6133350	268090	409615	547795	439330	3.60093e+06	2348775	6.94183e+06	1531180	274180	1291540	639568	7.35827e+06	4427200
sp|Q5JRA6|MIA3_1754_VLDEGK(1)VNMAPK	NA	NA	NA	240170	NA	NA	NA	406450	93316	NA	NA	NA	1.22423e+06	560435	NA	NA	71759.7	NA	NA	NA	369220	290356	165046	NA	242415	113061	NA	NA
sp|Q5JSH3|WDR44_201_GGGDVLEPVSSDSLSTK(1)DFAAVEEVAPAKPPR	NA	NA	NA	NA	NA	NA	1384785	NA	NA	NA	NA	NA	NA	NA	NA	NA	NA	NA	NA	NA	NA	NA	NA	NA	NA	NA	NA	NA
sp|Q5JSZ5|PRC2B_642_QQQQQQQEQLYK(1)MQHWQPVYPPPSHPQR	NA	NA	NA	NA	NA	NA	NA	NA	NA	NA	718430	NA	1934800	1699850	NA	NA	NA	NA	NA	NA	593607	150540	346397	NA	607380	NA	NA	NA
sp|Q5JSZ5|PRC2B_2200_VDEK(0.037)PSLGAVK(0.963)LQEAPSAASQMK	NA	NA	NA	NA	NA	NA	NA	NA	NA	NA	NA	487320	NA	NA	NA	NA	NA	NA	NA	NA	NA	NA	NA	NA	NA	NA	NA	NA
sp|Q5JTV8|TOIP1_211_YEATSVQQK(1)VNFSEEGETEEDDQDSSHSSVTTVK	NA	NA	NA	NA	NA	NA	NA	NA	NA	NA	NA	NA	NA	NA	NA	NA	NA	NA	NA	NA	NA	1749200	NA	NA	NA	NA	NA	NA
sp|Q5QJ74|TBCEL_424_IYVESKTK(1)	248875	163130	650402	481450	NA	1989450	1367850	808358	307032	119110	611298	435970	952440	1976175	1129900	61230.3	105582	318098	134135	1003035	563512	2410480	342212	59398	291735	209482	2.07689e+06	1.06323e+06
sp|Q5QJE6|TDIF2_345_HSTPQNK(1)NAVSVHSNLNSEAVMK	NA	NA	NA	NA	NA	1598850	NA	NA	NA	NA	NA	NA	NA	NA	NA	NA	NA	NA	NA	NA	NA	NA	NA	NA	NA	NA	NA	NA
sp|Q5QJE6|TDIF2_159_IVLPTEK(1)TTGAR	NA	NA	NA	NA	NA	3659975	458032	NA	NA	NA	NA	NA	NA	NA	NA	NA	NA	NA	NA	NA	NA	NA	NA	NA	NA	NA	NA	NA
sp|Q5QJE6|TDIF2_227_IVPGNEK(1)QIVGTPVNSEDSDTR	368030	NA	NA	NA	NA	4859525	1533000	NA	NA	NA	NA	NA	NA	NA	NA	NA	NA	NA	NA	NA	NA	NA	196587	NA	135940	137537	NA	NA
sp|Q5QJE6|TDIF2_257_SLSEINK(1)PNFYNNDFDDDFSHR	NA	NA	NA	NA	NA	5444925	1707325	NA	NA	NA	NA	NA	NA	NA	NA	NA	NA	NA	NA	NA	NA	NA	NA	NA	NA	NA	NA	NA
sp|Q5QNW6|H2B2F_21_KAVTK(1)VQKK	NA	NA	NA	NA	NA	NA	NA	NA	NA	NA	NA	NA	NA	NA	NA	NA	NA	NA	NA	NA	NA	NA	4198.3	12927.7	42923.2	96858.5	639785	425810
sp|Q5QNW6|H2B2F_6_PDPAK(1)SAPAPK	NA	NA	359097	146295	NA	374580	391395	NA	NA	NA	188200	597020	NA	286560	NA	NA	NA	NA	NA	NA	NA	406560	157350	103811	108550	148904	1.34984e+06	798315
sp|Q5SRE5|NU188_1721_RGAPSSPATGVLPSPQGK(0.999)STSLSK(0.001)	NA	NA	NA	1.69453e+06	NA	NA	NA	NA	NA	NA	467772	860603	876010	1675300	1.13532e+06	NA	NA	NA	109000	NA	227170	NA	NA	NA	NA	NA	320640	NA
sp|Q5SRE5|NU188_1727_GAPSSPATGVLPSPQGK(0.121)STSLSK(0.879)	NA	NA	NA	931390	NA	NA	NA	NA	NA	NA	NA	NA	NA	1594600	NA	NA	NA	NA	NA	NA	1020000	2.04148e+06	NA	NA	NA	NA	NA	NA
sp|Q5SSJ5|HP1B3_14_ATDTSQGELVHPK(1)ALPLIVGAQLIHADK	40970000	NA	53699000	19125000	NA	46800000	37383250	12836500	NA	7948800	2.70853e+07	31229000	45687000	109640000	NA	NA	NA	15784000	NA	19992500	NA	53678250	1.94894e+07	7141100	NA	15177000	57829250	50261000
sp|Q5SVZ6|ZMYM1_940_RK(0.858)IQK(0.142)SVDLGNSDNMFFPTSTEEQYK	937150	NA	NA	NA	NA	1.89723e+06	1058190	NA	NA	NA	900420	949650	NA	NA	712590	NA	84319	507893	NA	NA	NA	488510	261630	NA	NA	NA	480070	NA
sp|Q5SVZ6|ZMYM1_943_K(0.2)IQK(0.8)SVDLGNSDNMFFPTSTEEQYK	937150	NA	NA	NA	NA	1949155	826480	NA	NA	NA	900420	949650	NA	NA	712590	NA	84319	507893	NA	NA	NA	488510	261630	NA	NA	NA	480070	NA
sp|Q5SW79|CE170_291_DTPSSHITGAGHASFTIEFDDSTPGK(0.813)VTIRDHVTK(0.187)	NA	NA	NA	NA	NA	2164600	959140	NA	NA	140670	NA	NA	NA	NA	NA	NA	NA	NA	NA	NA	NA	4464200	NA	NA	NA	NA	NA	NA
sp|Q5SW79|CE170_767_EEAQWTPTK(0.002)LSSK(0.998)NVSGQTDK(0.001)	NA	NA	NA	NA	NA	1252310	868720	NA	NA	NA	NA	NA	NA	NA	NA	NA	NA	NA	NA	NA	NA	NA	NA	NA	NA	NA	NA	NA
sp|Q5SW79|CE170_408_HHSEHK(0.796)K(0.203)LQKVQATEK	NA	NA	NA	NA	NA	1.50897e+06	548885	NA	NA	NA	NA	NA	NA	NA	NA	NA	NA	NA	NA	NA	NA	NA	NA	NA	NA	NA	NA	NA
sp|Q5SW79|CE170_409_HHSEHK(0.014)K(0.986)LQK(0.001)VQATEK	NA	NA	NA	591740	NA	2.20997e+06	465240	530060	20296.4	NA	398420	NA	491328	610408	578180	NA	NA	196930	32780	365893	NA	NA	NA	NA	NA	NA	37342	NA
sp|Q5SW79|CE170_518_K(0.834)MIDK(0.166)VFGVDDNQDYNRPVINEK	NA	NA	689520	NA	NA	5619500	NA	1880700	1800100	NA	1220350	1503200	NA	NA	3275800	NA	NA	NA	NA	NA	NA	4942700	454700	135060	NA	280400	1843300	1181160
sp|Q5SW79|CE170_522_KMIDK(1)VFGVDDNQDYNRPVINEK	NA	NA	NA	NA	NA	3912650	2359350	2349800	1593200	184450	1480550	1.33223e+06	2527300	3657575	4086800	182910	201920	312040	247922	1460500	1823000	3.49124e+06	1051930	123013	621788	196051	1408400	NA
sp|Q5SW79|CE170_369_LK(0.851)GNK(0.149)HDDGTQSDSENAGAHR	NA	NA	NA	NA	NA	NA	NA	NA	NA	NA	NA	NA	214648	NA	NA	NA	NA	NA	NA	NA	NA	NA	NA	NA	NA	NA	NA	NA
sp|Q5SW79|CE170_747_QTLAK(1)LQQQEQR	NA	NA	NA	NA	NA	NA	NA	416650	138193	NA	NA	NA	357890	532460	NA	NA	NA	NA	NA	NA	NA	NA	112827	NA	NA	NA	NA	NA
sp|Q5SW79|CE170_661_SLESHRAK(1)VVTQR	257753	210300	501220	1.07884e+06	NA	2571900	1816700	NA	182052	147082	929263	266437	NA	1574600	1709725	92095	113966	153630	143354	1141625	383262	2199530	413475	24347.3	349192	236102	954148	967650
sp|Q5SW79|CE170_717_TGGDNK(1)TLLHLGSSAPGK	1.63332e+06	1.28155e+06	4630525	4823250	NA	14791750	6119200	4774025	2029850	646005	3945050	3189800	4839575	7562425	12164550	616350	773895	892428	NA	5694650	3819750	13137025	2479150	461330	1764200	1.11731e+06	6599050	5156350
sp|Q5SW79|CE170_1264_TSPALK(1)TTRLQSAGSAMPTSSSFK	NA	NA	NA	NA	NA	NA	NA	646437	NA	NA	NA	NA	985903	1450300	NA	NA	NA	NA	NA	NA	NA	NA	396137	NA	183300	111410	NA	NA
sp|Q5SW79|CE170_159_TTEALK(1)SEEKAMDISAMPR	NA	NA	NA	NA	NA	1085920	NA	NA	266938	NA	NA	NA	NA	NA	NA	NA	NA	NA	NA	NA	NA	NA	153200	NA	NA	NA	NA	NA
sp|Q5SW79|CE170_111_VPEEALK(0.983)HEK(0.017)FTIQLQLSQK	2505950	NA	NA	NA	NA	NA	10535175	NA	NA	793820	5844475	3269400	NA	NA	9.64657e+06	1.07723e+06	551810	1299860	1493750	9571250	1531100	15797650	1386700	NA	NA	NA	1700500	NA
sp|Q5SW79|CE170_114_VPEEALKHEK(1)FTIQLQLSQK	NA	692440	NA	2925825	NA	8419900	6994300	NA	1296635	263687	2099325	1.65993e+06	NA	NA	3849325	NA	177890	560655	716710	3125450	534610	8.55195e+06	499495	NA	761750	408695	1920975	1727400
sp|Q5SXM2|SNPC4_126_DLAGSK(0.999)GTK(0.001)	NA	NA	NA	NA	NA	NA	NA	200002	NA	NA	NA	NA	NA	445165	NA	NA	NA	NA	NA	NA	NA	NA	NA	NA	NA	NA	NA	NA
sp|Q5T3I0|GPTC4_21_FAEEQLLK(0.999)HGWTQGK(0.001)	978920	NA	NA	NA	NA	NA	NA	NA	NA	NA	NA	NA	NA	NA	NA	NA	NA	NA	NA	NA	NA	NA	NA	NA	NA	NA	NA	NA
sp|Q5T3I0|GPTC4_101_YNHPK(1)PNLLYQK	706830	NA	1839350	NA	NA	NA	NA	NA	NA	NA	NA	NA	NA	NA	NA	NA	NA	NA	NA	NA	NA	NA	NA	NA	NA	NA	NA	NA
sp|Q5T481|RBM20_810_HPHPDDSGK(0.003)EDGLGPK(0.986)VTRAPEGAK(0.01)	NA	145853	NA	1118810	NA	1098600	993015	370880	NA	185025	1948550	851680	1.58573e+06	6170050	1.05288e+06	69697.3	NA	359825	NA	788427	235333	1.83396e+06	406030	NA	537258	749980	191310	NA
sp|Q5T5U3|RHG21_1656_LFRGK(1)LQEVTK	300652	337610	664990	1348840	NA	4333900	1716525	911460	788325	107136	719868	933980	1425525	1005070	2691000	142810	143158	NA	171693	1131715	590305	1.63667e+06	398380	45135.2	357347	179575	1.28536e+06	NA
sp|Q5T5U3|RHG21_279_TVIVPSEK(1)VVDLLSNR	NA	NA	NA	NA	NA	NA	NA	NA	NA	NA	NA	5707100	15958500	10561400	NA	NA	NA	NA	NA	NA	NA	NA	NA	NA	NA	NA	NA	NA
sp|Q5T5U3|RHG21_311_YGVSEQTSLK(1)TVSR	NA	NA	NA	NA	NA	NA	NA	192237	147252	NA	NA	311070	648468	396733	NA	NA	NA	NA	NA	NA	NA	NA	NA	NA	NA	NA	NA	NA
sp|Q5T6F2|UBAP2_993_GGYAGSSQAPNK(1)SAGSGPGK	NA	NA	NA	NA	NA	NA	NA	NA	NA	NA	NA	NA	NA	NA	NA	NA	NA	NA	NA	NA	120211	225594	40326	NA	NA	NA	35730	NA
sp|Q5T6F2|UBAP2_1022_GVSVSSSTTGLPDMTGSVYNK(1)TQTFDK	NA	NA	NA	NA	NA	1715200	NA	NA	NA	NA	1361225	1248975	4554600	2804600	NA	NA	158500	NA	NA	NA	1426800	2481945	506243	NA	870418	NA	399390	NA
sp|Q5T6F2|UBAP2_248_SSYGLK(1)GAWK	NA	NA	NA	NA	NA	NA	NA	NA	NA	NA	NA	NA	660940	1.78833e+06	NA	NA	NA	NA	NA	NA	NA	NA	NA	NA	NA	NA	NA	NA
sp|Q5T8P6|RBM26_709_AAQK(1)TLLVSTSAVDNNEAQKK	2.54489e+06	NA	8362700	2803575	NA	3.32503e+06	2293550	NA	NA	337832	1957300	4215450	2811775	8087675	5071825	240410	128245	1763775	515645	3145700	855510	5722005	1.06515e+06	387215	1.16209e+06	1633550	5.0855e+06	3496575
sp|Q5T8P6|RBM26_753_HIETQK(1)MLISK	NA	NA	1694750	492400	NA	NA	NA	NA	NA	NA	NA	NA	462855	1260190	NA	NA	NA	NA	NA	NA	NA	NA	NA	NA	115951	NA	1274900	NA
sp|Q5T8P6|RBM26_94_SYLPPPEQPSSGSLK(1)VEFFPHQEK	10027880	1527035	31263250	8.57573e+06	NA	13137875	5992200	NA	1683600	3711050	14299000	9955300	9647350	28928750	17313500	574022	400380	2.29853e+06	1807750	4354625	1.92684e+06	7650400	6594975	2259425	3942000	4058075	9398725	7577300
sp|Q5T8P6|RBM26_523_TNSPGFQK(0.822)K(0.178)VQFGNENTK	NA	NA	2063000	NA	NA	NA	NA	NA	NA	NA	650147	NA	NA	NA	481790	NA	NA	NA	NA	NA	NA	169720	284215	NA	184950	190268	177500	NA
sp|Q5T8P6|RBM26_524_TNSPGFQK(0.012)K(0.988)VQFGNENTK	NA	NA	1.39939e+06	NA	NA	NA	NA	NA	NA	NA	667542	360985	623608	1180345	NA	NA	NA	NA	NA	NA	NA	NA	NA	NA	NA	NA	NA	NA
sp|Q5TA45|INT11_486_LLHGTLIMK(1)DSNFR	NA	NA	3884350	NA	NA	NA	NA	NA	NA	NA	NA	NA	NA	NA	NA	NA	NA	NA	NA	NA	NA	NA	NA	NA	NA	NA	NA	NA
sp|Q5TKA1|LIN9_21_ALVSLK(1)EGSLSNTWNEK	NA	NA	1089075	437900	NA	2613475	1774875	NA	NA	NA	NA	568080	NA	NA	2312050	NA	NA	NA	NA	NA	NA	NA	NA	NA	NA	NA	140240	NA
sp|Q5VSY0|GKAP1_182_DRPLTVSLK(1)DFHSEDHISK	NA	NA	NA	1071675	NA	2905550	1976150	688285	759472	97172.5	948165	774980	797895	1754025	1342100	NA	NA	NA	207100	NA	616200	3161100	804108	113467	589607	462060	1563465	1923400
sp|Q5VT06|CE350_668_LLLEK(1)TLLEEPSHQHVTQETQAK	NA	NA	NA	NA	NA	NA	NA	NA	NA	NA	NA	NA	NA	NA	2.55413e+06	281640	NA	NA	NA	NA	NA	NA	NA	NA	NA	NA	NA	NA
sp|Q5VT25|MRCKA_498_DLEIKNLK(0.006)EEIEK(0.994)	NA	NA	2379100	NA	NA	NA	NA	NA	NA	NA	NA	NA	NA	NA	NA	NA	NA	NA	NA	NA	NA	NA	NA	NA	NA	NA	NA	NA
sp|Q5VT52|RPRD2_588_NLPSSAQPFIPK(1)SFNYSPNSSTSEVSSTSASK	972210	NA	2436300	1216635	NA	1625025	517950	1280100	NA	NA	2714800	1.78206e+06	3975925	6754975	949340	NA	NA	NA	239320	620080	309890	533960	979100	220290	625960	514735	862755	NA
sp|Q5VT52|RPRD2_859_SILK(0.998)SSK(0.002)LSDTTEYQPILSSYSHR	1228040	NA	3786600	3303150	NA	3205275	627160	1388400	NA	190080	2865100	3395350	NA	7616050	2819200	NA	192340	1.41861e+06	457360	2.52403e+06	1213775	5409500	2480150	332613	1.70813e+06	1252075	4165800	1.99413e+06
sp|Q5VT52|RPRD2_862_SILK(0.015)SSK(0.985)LSDTTEYQPILSSYSHR	4182200	566340	6884400	1926600	NA	NA	1358100	1318700	NA	235098	2209250	2.35247e+06	4284000	8247700	1.74257e+06	NA	82971	3414300	NA	2.78203e+06	994955	957930	757320	209130	693480	NA	1.77582e+06	NA
sp|Q5VTE6|ANGE2_152_ILGDK(1)NVDPK	306310	NA	NA	NA	NA	NA	NA	NA	NA	NA	NA	5398800	NA	NA	NA	NA	NA	NA	NA	NA	NA	NA	NA	NA	NA	NA	NA	NA
sp|Q5VUA4|ZN318_1424_GSPEEK(1)VVLAEK	NA	NA	NA	NA	NA	NA	NA	NA	NA	NA	NA	NA	NA	NA	NA	NA	NA	NA	NA	NA	NA	NA	NA	NA	NA	NA	936590	561070
sp|Q5VUA4|ZN318_597_IHDLLK(1)TIGLDIGVAEISQLAAR	16938555	NA	3.97073e+06	NA	NA	NA	NA	NA	NA	NA	NA	10848000	NA	NA	NA	NA	NA	NA	NA	10323900	NA	NA	NA	NA	9991900	5.90403e+06	4304300	7057275
sp|Q5VUA4|ZN318_1850_LMTGSETPSK(1)VVIK	1290380	NA	933260	263920	NA	1.29122e+06	648733	605002	NA	227098	789355	1297450	3098750	3230125	1705550	NA	75967	833273	305803	772802	637605	1314910	511735	104060	941765	404180	6261110	7093700
sp|Q5VUA4|ZN318_1297_SSLVTPSISK(1)EEILESSK	NA	NA	NA	NA	NA	NA	NA	NA	NA	NA	426398	NA	NA	NA	684225	NA	NA	NA	NA	NA	NA	NA	NA	NA	NA	NA	5497575	3583600
sp|Q5VUA4|ZN318_1655_TLVALGK(1)WSVVEHVGPK	NA	NA	NA	NA	NA	NA	NA	NA	NA	NA	NA	1067500	NA	NA	NA	NA	NA	1870200	NA	1660350	NA	166500	310112	NA	371378	209400	6205200	7726700
sp|Q5VUA4|ZN318_1665_WSVVEHVGPK(1)STGSTYGFLQPLTR	NA	NA	NA	NA	NA	NA	NA	NA	NA	NA	NA	NA	NA	NA	NA	NA	NA	NA	NA	NA	NA	NA	NA	NA	NA	NA	NA	2.60633e+06
sp|Q5VV41|ARHGG_176_GLGKPGGQGDAIQLSPK(1)LQALAEEPSQPHTR	NA	NA	3.14563e+06	1368200	NA	4.60693e+06	2.28927e+06	NA	1088990	NA	1433750	NA	4545700	1691600	1766000	205670	NA	NA	NA	1802150	1188250	4862600	914690	163770	564000	462230	2.91417e+06	1.42633e+06
sp|Q5VV42|CDKAL_32_HFVRK(1)DVVPK	NA	NA	NA	NA	NA	NA	NA	NA	NA	NA	NA	NA	NA	NA	NA	NA	NA	NA	NA	NA	NA	334980	NA	NA	NA	NA	NA	NA
sp|Q5VVJ2|MYSM1_102_SLQK(0.9)TAK(0.099)IMVHSPTKPASYSVK	NA	NA	NA	NA	NA	NA	NA	NA	NA	NA	NA	NA	NA	NA	NA	NA	NA	NA	NA	NA	NA	NA	1269750	NA	557350	350655	4380600	1.53767e+06
sp|Q5VVJ2|MYSM1_105_TAK(1)IMVHSPTKPASYSVK	2.38751e+06	237025	8621600	2.28434e+06	NA	5252650	3872250	626035	415877	831400	NA	2582275	2997950	7214925	6127250	NA	NA	962688	NA	4929700	311599	8388050	1.30702e+06	NA	1048300	740360	5.89776e+06	2786650
sp|Q5VWG9|TAF3_771_VGAGQDK(1)IVISK	600960	NA	1.02632e+06	NA	NA	NA	NA	NA	NA	NA	NA	NA	NA	NA	NA	NA	40211	NA	NA	NA	NA	NA	NA	NA	NA	NA	NA	NA
sp|Q5VWQ0|RSBN1_781_TQPIPVLK(1)VESR	381255	NA	NA	NA	NA	NA	NA	NA	NA	NA	NA	205760	331830	793492	NA	NA	NA	NA	NA	NA	NA	NA	NA	NA	NA	NA	NA	NA
sp|Q5VWZ2|LYPL1_70_SYTPMK(1)GGISNVWFDR	NA	NA	NA	NA	NA	NA	NA	1531800	NA	NA	NA	NA	NA	2486450	NA	NA	NA	NA	NA	NA	NA	NA	NA	NA	NA	NA	498080	NA
sp|Q5VYK3|ECM29_1676_NSLESSGVRTTK(1)NEEENEKEK	NA	NA	NA	547838	NA	NA	531805	NA	NA	NA	NA	NA	NA	NA	NA	NA	NA	NA	NA	NA	NA	NA	NA	NA	NA	NA	NA	NA
sp|Q5VZK9|CARL1_1293_TASRPDDIPDSPSSPK(1)VALLPPVLK	NA	NA	NA	NA	NA	NA	NA	2968650	1.51898e+06	NA	NA	NA	NA	NA	NA	NA	548020	NA	NA	NA	NA	NA	NA	NA	NA	NA	NA	1615200
sp|Q5VZL5|ZMYM4_289_IKDEPDNAQEYSHGQQQK(1)TQEGELK	NA	NA	NA	NA	NA	NA	NA	NA	NA	NA	NA	NA	475837	NA	NA	NA	NA	NA	NA	NA	NA	NA	NA	NA	NA	NA	NA	NA
sp|Q5VZL5|ZMYM4_188_LDKPHK(1)DLDSR	NA	71082	NA	NA	NA	636083	478378	NA	NA	NA	NA	350150	NA	NA	438280	30611	20204	151580	NA	534560	73534.5	386032	57193	NA	NA	NA	104921	451762
sp|Q5VZL5|ZMYM4_149_QFDQVSVFK(0.999)SIRK(0.001)	NA	NA	NA	NA	NA	NA	NA	NA	NA	NA	589372	760090	NA	4786400	NA	NA	NA	NA	202770	1222950	NA	NA	NA	NA	NA	NA	NA	1291900
sp|Q5VZL5|ZMYM4_153_SIRK(1)DFSLVR	NA	NA	2546200	782745	NA	1558750	937640	NA	NA	NA	NA	872325	2151900	4629300	897987	NA	NA	575640	NA	1.10626e+06	NA	1860200	421630	69305.3	421345	418823	1481125	1136910
sp|Q63HK5|TSH3_861_NLTESHTSK(1)SSTPSSISEK	NA	NA	NA	NA	NA	NA	NA	NA	NA	NA	646278	NA	NA	NA	NA	NA	NA	NA	NA	NA	NA	NA	NA	NA	NA	NA	NA	NA
sp|Q63HK5|TSH3_604_NQTLVSPPSSQTSPMPK(0.973)TNFHAMEELVK(0.027)	NA	NA	NA	NA	NA	NA	NA	NA	NA	NA	1036900	NA	NA	NA	NA	NA	NA	NA	NA	NA	NA	NA	NA	NA	NA	NA	NA	NA
sp|Q63HK5|TSH3_315_VPLKEPVTPVAAK(1)IIPATR	609501	NA	1775145	NA	NA	823948	296710	NA	NA	NA	1478475	290345	900620	1.24203e+06	NA	NA	153729	529515	NA	NA	NA	95053	304340	NA	223222	155630	NA	NA
sp|Q63HN8|RN213_509_LQK(1)VMNHITDGPR	NA	NA	NA	NA	NA	NA	NA	NA	NA	NA	NA	NA	NA	NA	NA	NA	NA	NA	NA	NA	411070	NA	NA	NA	NA	NA	NA	NA
sp|Q66PJ3|AR6P4_354_IQAMK(1)PMTKEEWDAR	1253495	NA	NA	NA	NA	1.48537e+06	798777	NA	NA	222840	NA	NA	1.35077e+06	2922625	1950575	NA	NA	218990	NA	620480	141060	2513350	314780	NA	NA	NA	404890	3020000
sp|Q66PJ3|AR6P4_383_TRLIK(1)GDGEVLEEIVTK	1.12468e+06	NA	NA	NA	NA	NA	NA	NA	NA	NA	1668750	NA	NA	NA	822980	NA	44599	539670	NA	NA	NA	158430	308762	NA	NA	289780	556820	643478
sp|Q68CP9|ARID2_1533_RPAEDTDRETVAGIPNK(1)VGVR	1.15901e+06	319093	NA	NA	NA	NA	NA	NA	NA	NA	NA	NA	NA	NA	NA	NA	NA	NA	NA	NA	NA	NA	469977	NA	NA	NA	NA	NA
sp|Q68CZ1|FTM_37_TMK(1)SRQAVSRVSR	NA	NA	NA	NA	NA	NA	NA	NA	NA	NA	NA	NA	NA	NA	NA	201658	NA	NA	231572	NA	NA	NA	NA	NA	NA	NA	NA	NA
sp|Q68D10|SPT2_187_QFEPVEIK(1)VVKK	NA	NA	1469220	NA	NA	NA	NA	NA	NA	NA	NA	NA	NA	NA	NA	NA	NA	NA	NA	NA	NA	NA	NA	NA	NA	NA	NA	NA
sp|Q68D10|SPT2_191_QFEPVEIK(0.003)VVK(0.042)K(0.955)	NA	NA	1746200	NA	NA	NA	NA	NA	NA	NA	NA	NA	NA	NA	NA	NA	NA	NA	NA	NA	NA	NA	NA	NA	NA	NA	NA	NA
sp|Q68DQ2|CRBG3_97_NHAEK(0.002)PVTLPVQEDPK(0.213)K(0.784)AYDLSSSTSDTK(0.001)	NA	NA	NA	NA	NA	785562	NA	NA	NA	NA	NA	NA	NA	NA	NA	NA	NA	NA	NA	NA	NA	NA	NA	NA	NA	NA	NA	NA
sp|Q68EM7|RHG17_835_NRPSVPPPPQPPGVHSAGDSSLTNTAPTASK(1)IVTDSNSR	NA	NA	NA	NA	NA	1074955	NA	NA	NA	NA	NA	NA	NA	NA	NA	NA	NA	NA	NA	NA	NA	1264300	NA	NA	NA	NA	NA	NA
sp|Q69YH5|CDCA2_323_RDLPTPK(1)TFVLR	2279480	NA	2270425	NA	NA	1932800	1.44573e+06	NA	NA	NA	NA	559580	905208	1630125	13779000	NA	NA	400383	NA	246620	124040	174160	249131	60346	NA	140880	1.63208e+06	NA
sp|Q69YH5|CDCA2_31_ESAMNNAGNASFILGTGK(1)IVTPQK	3749300	NA	1284500	1743200	NA	2.91327e+06	NA	NA	NA	NA	NA	743597	NA	NA	17107250	2689475	NA	NA	NA	NA	NA	NA	351640	NA	530370	NA	5459000	NA
sp|Q6F5E8|CARL2_1173_YTRDSK(1)AYSMILLPAEEEATLGARPDK	NA	NA	NA	NA	NA	4006200	NA	2.82817e+06	2216325	NA	NA	NA	NA	NA	NA	NA	NA	NA	NA	NA	NA	NA	NA	NA	NA	NA	NA	NA
sp|Q6FI81|CPIN1_301_CASCPYLGMPAFK(0.008)PGEK(0.992)VLLSDSNLHDA	NA	NA	NA	NA	NA	NA	NA	NA	NA	NA	NA	6591800	NA	NA	NA	NA	NA	NA	NA	NA	NA	NA	NA	NA	NA	NA	NA	NA
sp|Q6FI81|CPIN1_180_LSITK(0.87)K(0.13)SSPSVKPAVDPAAAK	NA	NA	NA	1004465	NA	NA	NA	NA	NA	NA	NA	NA	NA	NA	NA	NA	NA	NA	NA	NA	NA	NA	468830	48811.2	241718	176692	2840900	NA
sp|Q6FI81|CPIN1_187_SSPSVK(1)PAVDPAAAK	NA	NA	NA	NA	NA	408300	425405	310418	191640	NA	NA	NA	506808	920585	NA	NA	NA	NA	NA	NA	54650	122720	122115	NA	NA	NA	109110	NA
sp|Q6FIF0|ZFAN6_204_ENPVVVGEK(1)IQKI	NA	NA	1.56552e+06	NA	NA	2071025	1300075	1109175	585720	186601	NA	597342	1283575	1701200	1094850	NA	81417.5	182870	NA	678162	457835	1314855	306098	173460	251755	303200	1996925	957675
sp|Q6GMV2|SMYD5_181_MVATVKQAK(0.932)DK(0.068)DR	NA	NA	NA	NA	NA	NA	NA	NA	NA	NA	NA	NA	NA	NA	NA	NA	NA	NA	NA	NA	98962	317490	NA	NA	NA	NA	864340	205998
sp|Q6GYQ0|RGPA1_753_SIVRQK(1)TVDIDDAQILPR	NA	NA	NA	NA	NA	NA	NA	NA	566700	NA	NA	NA	NA	NA	NA	NA	NA	NA	NA	NA	NA	NA	NA	NA	NA	NA	NA	NA
sp|Q6I9Y2|THOC7_124_QEYDALAK(1)VIQHHPDRHETLK	NA	NA	921755	NA	NA	NA	NA	NA	NA	159210	NA	NA	NA	NA	NA	NA	NA	NA	NA	1.48267e+06	NA	1.8116e+06	233730	NA	NA	NA	374050	NA
sp|Q6IBS0|TWF2_163_INEVK(1)TEISVESK	NA	NA	NA	NA	NA	3158400	952488	NA	234290	NA	405990	NA	NA	NA	NA	NA	NA	NA	NA	NA	NA	NA	107002	NA	NA	NA	NA	NA
sp|Q6IBS0|TWF2_171_TEISVESK(1)HQTLQGLAFPLQPEAQR	NA	NA	NA	2360200	NA	5775425	4440325	3.16767e+06	1.67993e+06	474200	2.74607e+06	1521800	3694900	5878075	2406075	NA	303728	NA	NA	2138400	1.57067e+06	6491800	1178045	302240	889438	686095	2914875	2584050
sp|Q6IBS0|TWF2_320_QHAFK(1)QAFAKPK	NA	NA	463570	NA	NA	NA	NA	NA	NA	56818	NA	NA	NA	NA	NA	NA	NA	NA	NA	NA	288580	1526100	196695	NA	NA	NA	NA	NA
sp|Q6IN85|P4R3A_733_LKESEEKEVLLK(1)TNLSGR	3.51663e+06	637853	4591175	NA	NA	2344450	2212400	674262	430655	355368	3010000	4053800	2635000	8394400	4242775	199793	90793	1988175	731642	3279625	1004000	5073960	1525225	296658	1072685	853300	3654105	3029950
sp|Q6IN85|P4R3A_418_LTEQK(1)ITSK	240948	122260	766120	507293	NA	NA	360828	113734	62702.8	NA	587887	454540	381120	1717250	427005	34410	NA	204200	NA	350002	76853.7	681800	86776.3	24703.7	216455	219782	984880	463170
sp|Q6IQ32|ADNP2_262_TGLLK(1)QTHIAPK	NA	NA	740310	NA	NA	NA	NA	NA	NA	NA	NA	NA	NA	NA	NA	NA	NA	NA	NA	NA	NA	NA	NA	NA	NA	NA	NA	NA
sp|Q6KC79|NIPBL_988_DK(0.008)VEK(0.992)IGLVEDLNK	425448	NA	1.29983e+06	NA	NA	NA	NA	NA	NA	NA	NA	296770	NA	NA	NA	NA	NA	NA	NA	NA	NA	NA	NA	NA	NA	NA	NA	NA
sp|Q6KC79|NIPBL_997_IGLVEDLNK(1)GAKPVVVLQK	23991875	1068595	62149500	7044575	7503725	8314375	5948225	617580	369745	582762	1837850	1924200	1722375	3611650	8458625	NA	149905	1770450	471400	1.894e+06	668723	5131170	931048	514868	1027330	788492	3.82514e+06	2689550
sp|Q6KC79|NIPBL_1000_IGLVEDLNK(0.001)GAK(0.999)PVVVLQK	7474535	NA	3.01303e+07	7147025	NA	3220500	2543425	NA	NA	NA	NA	930745	NA	NA	3440800	174860	NA	NA	NA	NA	389600	NA	427003	148638	522932	366588	3060250	1591225
sp|Q6KC79|NIPBL_1007_GAKPVVVLQK(1)LSLDDVQK	952335	NA	3.67703e+06	NA	NA	NA	NA	NA	NA	NA	NA	NA	NA	NA	NA	NA	NA	NA	NA	NA	NA	NA	NA	NA	NA	NA	NA	NA
sp|Q6KC79|NIPBL_965_IK(0.001)RDK(0.999)DGNVTQETK	NA	NA	790792	NA	NA	NA	NA	NA	NA	NA	NA	53634	NA	NA	NA	NA	NA	NA	NA	NA	NA	NA	NA	NA	NA	NA	NA	NA
sp|Q6KC79|NIPBL_222_NIHDNK(1)VSGPLSGNSANHHADNPR	196548	NA	1126580	NA	NA	NA	NA	NA	NA	NA	NA	NA	NA	NA	NA	NA	NA	NA	NA	NA	NA	NA	NA	NA	137400	NA	NA	NA
sp|Q6KC79|NIPBL_1040_NKPSK(0.004)SNK(0.996)GSIDQSVLK	597962	NA	2939075	NA	NA	NA	NA	NA	NA	NA	NA	NA	NA	NA	NA	NA	NA	NA	NA	NA	NA	NA	NA	NA	NA	NA	NA	NA
sp|Q6KC79|NIPBL_954_SGALK(1)NFVIPK	1.35336e+06	NA	6575450	NA	NA	NA	NA	NA	NA	NA	NA	NA	NA	NA	NA	NA	NA	NA	NA	NA	NA	NA	NA	NA	NA	NA	NA	NA
sp|Q6MZP7|LIN54_139_LGNQTLKPDGQK(1)LILTTLGK	1.20976e+06	NA	4095275	434860	NA	1853725	1074660	NA	NA	NA	NA	1.11998e+06	1499400	3354700	1.20423e+06	NA	91195	595305	NA	NA	740250	237680	357278	160777	NA	NA	2338500	1508100
sp|Q6MZP7|LIN54_357_TIIPLATAPNVQQIQVPGSK(1)FHYVR	NA	NA	14997200	NA	NA	NA	NA	NA	NA	NA	NA	3858200	9077050	1.36933e+07	NA	NA	NA	NA	NA	NA	NA	NA	NA	NA	NA	NA	NA	2066900
sp|Q6NW29|RWDD4_163_LADKTDHK(1)GELPR	NA	NA	143690	NA	NA	NA	NA	NA	NA	NA	NA	NA	NA	NA	NA	NA	NA	NA	NA	NA	99858	642377	70879.5	NA	61627	55448.2	NA	NA
sp|Q6NW34|NEPRO_545_GIHENETDSWTVMQINK(1)NSTSGTIK	1845150	NA	NA	NA	NA	NA	NA	NA	NA	NA	NA	NA	NA	NA	NA	NA	NA	NA	NA	NA	NA	NA	NA	NA	NA	NA	390250	NA
sp|Q6NXT1|ANR54_299_EQVDEVTDLLASFTSLSLQMQSMEK(1)R	NA	NA	NA	NA	NA	NA	NA	NA	NA	NA	NA	2897900	NA	NA	NA	NA	NA	NA	NA	NA	NA	NA	NA	NA	NA	NA	NA	NA
sp|Q6P0N0|M18BP_248_AQLAK(1)QIFHSK	412008	NA	NA	NA	NA	5344800	2736725	NA	NA	36129	NA	NA	NA	NA	697880	NA	NA	NA	NA	285470	303176	1124610	79189	61054	NA	NA	702213	545155
sp|Q6P158|DHX57_1237_SPEGKFQK(1)TSTGAVR	NA	538780	1.88353e+06	879290	NA	3212200	3109800	1.05105e+06	909422	258673	NA	271600	869207	1.29547e+06	NA	NA	NA	NA	NA	NA	100280	162090	206915	NA	NA	NA	350250	NA
sp|Q6P1J9|CDC73_283_PAPNAAPVDPTLRTK(1)QPIPAAYNR	1456910	NA	3906850	NA	NA	NA	NA	NA	NA	NA	NA	660230	1121000	2342350	NA	NA	NA	NA	NA	NA	NA	NA	240147	61759.7	342313	332270	1498500	NA
sp|Q6P1J9|CDC73_308_GK(0.002)EETEGFK(0.997)IDTMGTYHGMTLK	1484750	NA	2732750	NA	NA	NA	NA	NA	NA	NA	NA	675940	NA	NA	NA	NA	NA	NA	NA	NA	NA	NA	422927	NA	NA	237400	NA	NA
sp|Q6P1J9|CDC73_321_IDTMGTYHGMTLK(1)SVTEGASAR	1481300	NA	2048650	NA	NA	NA	NA	NA	NA	NA	615650	216370	NA	NA	785070	NA	NA	NA	NA	NA	NA	NA	199600	NA	NA	210592	509660	1294760
sp|Q6P1J9|CDC73_161_LEGHK(1)EGIVQTEQIR	2631925	200950	6572700	1206670	NA	1.59367e+06	NA	NA	NA	471710	1614800	1030650	1227975	1721975	1.41807e+06	NA	NA	610430	220918	NA	NA	180440	780730	88708.5	699002	427928	2162035	1207225
sp|Q6P1J9|CDC73_181_SLSEAMSVEK(1)IAAIK	1.29773e+06	NA	NA	NA	NA	NA	NA	NA	NA	NA	NA	NA	NA	NA	NA	NA	NA	NA	NA	NA	NA	NA	NA	NA	NA	NA	NA	NA
sp|Q6P1J9|CDC73_331_SVTEGASARK(1)TQTPAAQPVPR	503895	NA	1732425	231935	NA	NA	NA	NA	NA	NA	403002	259880	337130	820760	NA	NA	NA	NA	NA	NA	NA	NA	201443	48623.3	177750	163898	815270	NA
sp|Q6P2C8|MED27_116_WSNK(1)LQYHAGLASGLLNQQSLK	10583800	NA	23050000	2773000	NA	2624725	NA	2349800	1.03112e+06	NA	2994150	3534900	14663500	12890250	3718950	NA	237050	2.93223e+06	853255	3257000	1213175	5110700	668853	115228	2163175	969818	4827300	NA
sp|Q6P2Q9|PRP8_2049_TVNK(1)HGDEIITSTTSNYETQTFSSK	1740310	434510	5136250	1.40092e+06	NA	2907450	2014600	NA	439222	394340	2438750	1.35965e+06	861053	1046065	924507	143925	164810	798198	468980	1193150	NA	3162715	614962	NA	780345	672840	669435	947920
sp|Q6P4R8|NFRKB_1237_LIAGNK(1)PVSFLTAQQLQQLQQQGQATQVR	NA	NA	3485700	NA	NA	NA	NA	NA	NA	NA	NA	NA	NA	NA	NA	NA	NA	NA	NA	NA	NA	NA	NA	NA	NA	NA	NA	NA
sp|Q6P6C2|ALKB5_13_AAASGYTDLREK(0.999)LK(0.001)SMTSR	NA	NA	5422575	NA	NA	NA	NA	NA	NA	NA	NA	NA	NA	NA	NA	NA	NA	NA	NA	NA	NA	NA	NA	NA	NA	NA	NA	NA
sp|Q6PD62|CTR9_884_AQYVEK(0.78)TK(0.22)NILMFTGETEATK	6719500	NA	3505800	NA	NA	NA	NA	NA	NA	514130	1484100	1743600	NA	NA	2323500	NA	NA	NA	201890	NA	132410	1.31398e+06	267170	NA	NA	NA	747300	NA
[truncated: 1,377 more rows]

## Sheet: Reciprocal BirA
Biotinylated peptide ID	APC3_N	DKC1_C	DKC1_N	HAUS2_C	HAUS2_N	CSN4_N	INTS11_C	INTS11_N	EXOSC10_C	EXOSC10_N	SRC2_N	EIF3D_N	RPC3_C	RPAC2_C	RPAC2_N
sp|A6NHR9|SMHD1_1872_IRSNGK(1)FGGLQNK	180173	NA	NA	NA	NA	NA	NA	NA	NA	NA	NA	NA	NA	NA	NA
sp|A6NKT7|RGPD3_2181_SGLK(0.089)DFK(0.911)TFLTNDQTK	399307	NA	NA	NA	NA	NA	NA	NA	NA	NA	NA	392565	NA	NA	NA
sp|O00151|PDLI1_87_SEHK(1)VWSPLVTEEGKR	216190	NA	428255	NA	NA	153167	489295	554532	NA	180770	NA	720765	NA	1.02219e+06	366420
sp|O00193|SMAP_174_SNYK(1)MMFVK	653012	22526500	12364750	324552	NA	627488	3980600	2712150	5259925	4402425	2588700	4422250	8610325	4378625	1605225
sp|O00193|SMAP_62_LVIGDHK(1)STSHFR	111763	2538800	2623950	48122	NA	NA	667333	475067	920985	703078	391658	1.0337e+06	1827100	NA	418575
sp|O00232|PSD12_448_TTHLIAK(1)EEMIHNLQ	369042	1093575	1335215	4832425	1560550	459108	1743310	1616500	458962	420530	172892	1.23399e+06	710550	6660700	1362475
sp|O00571|DDX3X_64_DSSGWSSSK(0.989)DK(0.011)DAYSSFGSR	157898	264380	NA	169313	125927	152755	327360	224580	147128	NA	NA	NA	NA	805125	296437
sp|O00571|DDX3X_66_DSSGWSSSK(0.006)DK(0.994)DAYSSFGSR	229540	NA	NA	NA	NA	NA	NA	NA	NA	NA	NA	876495	NA	NA	NA
sp|O00571|DDX3X_50_NREATK(1)GFYDKDSSGWSSSK	236757	144206	NA	NA	192060	NA	NA	218310	NA	93658.8	NA	1.05148e+06	NA	NA	221587
sp|O00571|DDX3X_81_SDSRGK(1)SSFFSDR	197467	184485	NA	144661	131947	89434.8	213635	NA	106234	NA	NA	975490	NA	423400	NA
sp|O14654|IRS4_843_GLDK(1)EVSYNWDPK	478525	329887	409622	445650	319682	NA	1726090	1.63887e+06	223320	NA	NA	559812	287660	5256000	1.23657e+06
sp|O14737|PDCD5_105_VSQQTEK(1)TTTVK	39296.3	105656	128884	35206	NA	44256.3	186650	171142	NA	56290	51660	236355	71128	302492	102492
sp|O14737|PDCD5_20_LAELQAK(1)HGDPGDAAQQEAK	640485	1565250	2844625	642102	357690	483142	2.09617e+06	1952650	909258	927345	533720	1958000	1600475	3489650	1317375
sp|O15397|IPO8_17_GTIDPK(1)LRIAAENELNQSYK	381000	NA	NA	NA	NA	NA	NA	NA	NA	NA	NA	1.11206e+06	NA	NA	NA
sp|O15438|MRP3_931_HLGPSEK(1)VQVTEAK	2.24387e+06	12900500	NA	3.97863e+06	3264300	4.10497e+06	3625750	2900375	3387740	1875000	4.12587e+06	NA	722830	5514925	602895
sp|O43143|DHX15_3_SK(1)RHRLDLGEDYPSGK	41737	556532	626308	NA	NA	NA	NA	NA	351550	412000	297738	614405	727672	NA	163400
sp|O43396|TXNL1_284_VVGK(1)K(1)GESH	433115	NA	1076920	NA	1.00959e+06	1.28516e+06	NA	2365825	NA	1318350	422970	746602	869432	NA	3429800
sp|O43396|TXNL1_285_VVGK(1)K(1)GESH	129013	NA	313290	NA	330668	606218	NA	607610	NA	543730	75773.5	114507	413746	NA	1883500
sp|O43432|IF4G3_1063_ITK(0.001)PTIDEK(0.999)IQLVPK	211655	439515	237982	NA	NA	105232	327250	NA	NA	86951.3	NA	1.67803e+06	NA	1103110	555812
sp|O43432|IF4G3_1051_VLDPSK(1)FLKITKPTIDEK	866260	1.35737e+06	NA	434748	409847	381768	1226280	2583250	360355	NA	NA	15970500	NA	13239700	6.37028e+06
sp|O43491|E41L2_725_EISPGSGPGEIRK(0.999)VEPVTQK(0.001)	174140	301668	NA	71460.5	NA	NA	NA	NA	NA	NA	NA	372905	NA	724488	525512
sp|O43491|E41L2_601_SPTK(1)APHLQLIEGK	188800	NA	NA	NA	NA	NA	NA	NA	NA	NA	NA	NA	NA	545733	273087
sp|O43865|SAHH2_40_APK(0.218)K(0.782)QIQFADDMQEFTK	275585	420870	NA	NA	NA	NA	NA	NA	NA	NA	NA	1.13591e+06	NA	NA	341020
sp|O60271|JIP4_577_KPEPPVNLK(1)YNAPTSHVTPSVK	275565	NA	292535	NA	NA	144325	NA	450640	NA	109944	NA	670492	NA	1506950	587350
sp|O60563|CCNT1_557_HSSQTSNLAHK(1)TYSLSSSFSSSSSTR	241842	1.34218e+06	2.09057e+06	NA	NA	NA	NA	NA	772095	1.21401e+06	632044	2.62567e+06	4.37833e+06	NA	647825
sp|O60869|EDF1_14_AESDWDTVTVLRK(0.977)K(0.023)GPTAAQAK	293655	1389800	1951100	290835	NA	NA	NA	NA	652993	528300	NA	1748850	760823	NA	NA
sp|O60869|EDF1_15_AESDWDTVTVLRK(0.056)K(0.944)GPTAAQAK	483520	1359700	NA	290835	NA	NA	NA	NA	NA	NA	NA	1624225	NA	NA	NA
sp|O60869|EDF1_56_WAAGQNKQHSITK(1)	83508.3	NA	265055	NA	NA	NA	NA	NA	NA	110870	NA	NA	146190	NA	144938
sp|O75179|ANR17_1661_KQPSVLVTFPK(1)EERK	1561050	NA	875035	NA	455392	580797	909650	858370	731950	1.01429e+06	513830	4367100	498912	2620250	1.62317e+06
sp|O75179|ANR17_1665_KQPSVLVTFPK(0.16)EERK(0.84)	1611900	1190325	965375	NA	455392	604367	NA	858370	NA	NA	513830	4312600	NA	3130450	NA
sp|O75533|SF3B1_3_AK(1)IAKTHEDIEAQIR	148936	796833	1252780	NA	NA	119400	1148550	473640	895625	600658	752192	1762975	3958275	579690	318702
sp|O75534|CSDE1_758_LVNRLK(1)NITLDDASAPR	886435	727927	1.17035e+06	521120	427998	472980	1.5553e+06	1.10073e+06	597060	453380	143360	4555025	NA	5554800	1695775
sp|O75665|OFD1_963_SAHSENPLEK(0.021)YMK(0.979)IIQQEQDQESADK	1.00588e+06	NA	NA	8.35783e+06	7714900	NA	NA	NA	NA	NA	NA	NA	NA	1068250	NA
sp|O75694|NU155_740_NSQFAGGPLGNPNTTAK(1)VQQR	191565	NA	NA	88508.5	NA	72162	174400	NA	NA	106904	74112.8	341638	506905	599002	316640
sp|O76041|NEBL_822_NTQVVSDAAYK(1)GVHPHIVEMDR	643940	NA	NA	NA	NA	NA	393273	NA	NA	NA	NA	713980	NA	1227960	365050
sp|O94842|TOX4_199_RQLPSQK(1)TVVVEAGKK	595525	2492700	2833925	365195	86751.3	748090	7.44697e+06	2294125	4475650	2517725	3657500	5419000	7896175	3299600	940490
sp|O95373|IPO7_1013_MIEK(1)HGGYK	125428	220430	71435.5	33860	NA	NA	NA	NA	NA	NA	NA	1150020	NA	NA	106221
sp|O95684|FR1OP_315_RGNTVLK(1)DLKLISDK	329523	210592	NA	302760	294848	159935	NA	418147	NA	NA	NA	512828	NA	1222575	563342
sp|P05783|K1C18_426_VVSETNDTK(1)VLRH	735333	NA	1204400	2898325	1947150	1307200	1673000	1733400	679005	525995	247082	2009425	313908	4604700	2075225
sp|P06709|BIRA_277_LDNFINRPVK(1)LIIGDK(1)EIFGISR	5329850	13968475	46934000	4563250	1210550	9104750	13095500	65875750	10368625	4.22953e+06	2692550	24785500	7238100	35319750	8297050
sp|P06709|BIRA_283_LIIGDK(1)EIFGISR	12269900	37492000	81139250	NA	NA	14162000	19084000	210005000	14012900	3611000	5897800	43607000	7604950	NA	NA
sp|P06748|NPM_263_GGSLPK(1)VEAK	161307	2121975	2136625	113584	NA	81601	915950	290342	2556225	1961500	184758	2688800	1859450	943055	450275
sp|P06748|NPM_248_GPSSVEDIK(1)AKMQASIEK	293000	17752750	12712900	341998	NA	333718	2.13102e+06	1.05397e+06	15080250	8711250	214841	8864475	10753675	3300175	1968550
sp|P08670|VIME_445_TLLIK(1)TVETR	947860	651950	952332	608712	551668	1.01505e+06	2.07653e+06	1840225	1316525	528572	111690	2011210	224385	4476375	1904150
sp|P0DMV9|HS71B_507_ITITNDK(1)GRLSKEEIER	439590	646915	7263925	3904775	1700650	NA	16939000	15146000	266990	672042	NA	652195	1.04739e+06	18524750	3971200
sp|P11142|HSP7C_507_ITITNDK(1)GRLSK	965175	894850	3829450	6565450	NA	385100	41095500	16102500	727370	1633875	173693	1415350	1716140	26363250	7827800
sp|P12277|KCRB_11_PFSNSHNALK(1)LRFPAEDEFPDLSAHNNHMAK	365520	NA	NA	NA	NA	NA	998580	600663	NA	NA	NA	NA	NA	5124225	NA
sp|P13639|EF2_239_QFAEMYVAKFAAK(1)GEGQLGPAER	277358	349465	346560	276350	259683	339812	881795	879118	394178	165535	NA	1062225	NA	1345650	642090
sp|P13861|KAP2_318_TKSNK(1)DGGNQEVEIAR	114716	NA	NA	NA	NA	161850	312315	304907	NA	119822	34068	357425	NA	2.66497e+06	529305
sp|P13984|T2FB_147_LSQQLDK(1)VVTTNYKPVANHQYNIEYER	1125580	12662700	19110750	448990	262677	674220	4.53857e+06	4006675	9364550	5.02639e+06	2475650	1.1546e+07	15667000	8467375	5079975
sp|P14618|KPYM_311_VFLAQK(1)MMIGR	491615	NA	533812	333822	445025	NA	1.22645e+06	1897400	134462	135958	NA	930865	NA	4428600	2114050
sp|P15822|ZEP1_562_SAESQAVTELPK(1)VVVHHVTVSPLR	356230	713242	752220	NA	NA	NA	1297100	916713	654802	588288	855440	1.11897e+06	1868875	1026980	322968
sp|P15880|RS2_263_ETVFTK(1)SPYQEFTDHLVK	761188	855100	846530	464027	349440	318130	NA	1146980	340615	291117	NA	2486200	NA	4211000	1546125
sp|P16333|NCK1_72_KASIVKNLK(1)DTLGIGK	1005250	1118260	1.40617e+06	433790	471443	403832	892980	1680375	377450	344898	128542	1916650	310865	2424925	1327875
sp|P16949|STMN1_13_ELEK(1)RASGQAFELILSPR	611138	2441725	2284200	554790	485295	786908	2.63233e+06	3515150	1.11943e+06	724824	497982	3374500	1686025	6223975	1920725
sp|P16949|STMN1_104_MAEEKLTHK(1)MEANKENR	390650	1207470	2485700	315182	270150	412357	1330700	2076925	356665	693688	332722	2132900	859098	2182125	924795
sp|P17066|HSP76_509_ITITNDK(1)GRLSK	965175	894850	3829450	6565450	NA	385100	41095500	16102500	727370	1633875	173693	1415350	1716140	26363250	7827800
sp|P17096|HMGA1_7_SESSSK(1)SSQPLASK	68236.7	146235	162385	NA	NA	NA	79989.5	NA	137162	116733	58061.5	251925	338997	NA	49976.5
sp|P18859|ATP5J_77_ELFK(0.801)LK(0.199)QMFGNADMNTFPTFK	1852750	NA	NA	NA	NA	NA	NA	NA	NA	NA	NA	NA	NA	NA	NA
sp|P19338|NUCL_87_KAAVTPGK(0.998)K(0.002)AAATPAK	46651.2	3598025	2289275	NA	NA	NA	343005	NA	1279575	1034575	NA	940580	693330	NA	620238
sp|P19338|NUCL_220_GK(0.001)K(0.993)AAK(0.006)VVPVK	239983	1.76707e+07	14629000	NA	NA	168900	NA	NA	6372400	5013700	565790	NA	3628500	1278050	NA
sp|P20290|BTF3_171_LAEALPK(1)QSVDGK	480972	177190	985865	NA	297705	297112	244827	1.10975e+06	105629	578088	180108	914812	479085	580842	891075
sp|P21333|FLNA_916_LDVQFSGLTK(1)GDAVR	3239825	7523675	3539100	4675375	2339925	6153425	1.09654e+07	9077450	8211750	1758955	699278	12700025	932860	30719250	15984000
sp|P22392|NDKB_56_QHYIDLK(1)DRPFFPGLVK	164145	565192	NA	216020	NA	174220	NA	623500	297880	NA	102719	832835	NA	1104775	NA
sp|P23588|IF4B_395_QLDEPK(1)LERRPR	312685	NA	578928	NA	130233	346715	NA	530638	NA	228692	71788.5	3566800	120024	1314750	672138
sp|P25490|TYY1_208_KWEQK(1)QVQIK	41332.5	127130	183622	NA	NA	NA	172195	NA	74113	158715	98182.7	257685	321470	NA	NA
sp|P25685|DNJB1_195_RLNPDGK(1)SIRNEDK	331160	679480	1116675	283995	264297	409758	1247750	1499750	438115	747015	619702	2147850	1254250	2235150	1314950
sp|P25685|DNJB1_202_LNPDGKSIRNEDK(1)	343682	837127	1223400	367170	NA	420880	NA	NA	NA	683092	538092	1944875	1343100	NA	1118675
sp|P26640|SYVC_252_FQQK(0.119)QK(0.881)IQQQQPPPGEK	90721.8	NA	114401	NA	NA	43568.2	NA	108332	NA	NA	NA	175075	NA	227580	141172
sp|P27816|MAP4_769_PSILPSK(1)DVKPKPIADAK	469810	NA	NA	NA	NA	NA	NA	NA	NA	NA	NA	474338	NA	NA	NA
sp|P27816|MAP4_991_QPAGK(1)VQIVSK	639112	NA	NA	NA	NA	NA	NA	NA	NA	NA	NA	369342	NA	NA	139398
sp|P29084|T2EB_291_DYSDITSSK(1)	80726.8	NA	631535	NA	NA	NA	140674	125935	337708	414870	233928	565682	788498	NA	251122
sp|P30260|CDC27_557_DVALSVLSK(1)DLTDMDK	237112	NA	NA	NA	NA	NA	NA	NA	NA	NA	NA	NA	NA	NA	NA
sp|P30260|CDC27_776_GANNQIK(1)EAIDKR	78944.2	NA	NA	NA	NA	NA	NA	NA	NA	NA	NA	NA	NA	NA	NA
sp|P30260|CDC27_431_GGITQPNINDSLEITK(1)LDSSIISEGK	97623250	NA	NA	NA	NA	NA	NA	NA	NA	NA	NA	NA	NA	NA	NA
sp|P30260|CDC27_441_LDSSIISEGK(1)ISTITPQIQAFNLQK	197833500	NA	NA	NA	NA	NA	NA	NA	NA	NA	NA	NA	NA	NA	NA
sp|P30260|CDC27_330_IGQTGTK(1)SVFSQSGNSR	35745750	NA	NA	NA	NA	NA	NA	NA	NA	NA	NA	NA	NA	NA	NA
sp|P30260|CDC27_769_LGQTHLALMNFSWAMDLDPK(1)GANNQIK	2.91093e+06	NA	NA	NA	NA	NA	NA	NA	NA	NA	NA	NA	NA	NA	NA
sp|P30260|CDC27_390_LFTSDSSTTK(1)ENSK	103841	NA	NA	NA	NA	NA	NA	NA	NA	NA	NA	NA	NA	NA	NA
sp|P30260|CDC27_395_LFTSDSSTTK(0.086)ENSK(0.15)K(0.764)	1701600	NA	NA	NA	NA	NA	NA	NA	NA	NA	NA	NA	NA	NA	NA
sp|P30260|CDC27_412_SK(0.822)TNK(0.178)GGITQPNINDSLEITK	490658	NA	NA	NA	NA	NA	NA	NA	NA	NA	NA	NA	NA	NA	NA
sp|P30260|CDC27_415_SK(0.028)TNK(0.972)GGITQPNINDSLEITK	21327750	NA	NA	NA	NA	NA	NA	NA	NA	NA	NA	NA	NA	NA	NA
sp|P31948|STIP1_523_DPQALSEHLK(1)NPVIAQK	254222	1078375	3456425	716362	519900	165918	3.19407e+06	4362800	192498	313858	64427.3	568250	398815	3400450	892052
sp|P33552|CKS2_4_AHK(1)QIYYSDKYFDEHYEYR	221145	556480	1.13992e+06	495695	295777	NA	3.59383e+06	2250725	NA	251683	NA	926080	633143	5332775	620630
sp|P37802|TAGL2_171_NFSDNQLQEGK(1)NVIGLQMGTNR	3165050	6815200	15765750	NA	2321000	3592985	9.05987e+06	13281450	5243475	3134560	2435600	14031750	7033450	27971250	6341100
sp|P37840|SYUA_32_QGVAEAAGK(1)TKEGVLYVGSK	107488	357065	561503	NA	NA	182528	311937	NA	213045	155163	79674	NA	271758	687978	328447
sp|P42166|LAP2A_243_K(0.854)VHTSK(0.146)GDLPREPLVATNLPGR	156525	950650	1.55773e+06	NA	NA	NA	NA	NA	NA	1020605	NA	2.23257e+06	NA	1370700	NA
sp|P42166|LAP2A_248_K(0.034)VHTSK(0.966)GDLPREPLVATNLPGR	376300	782950	NA	73457.7	NA	122022	929330	629110	812673	1158650	394958	NA	2992000	1285350	379260
sp|P42167|LAP2B_389_MEESFSSK(1)YVPKYVPLADVK	296227	204080	642707	342062	260763	367242	1.68151e+06	1.14885e+06	864498	855372	199110	2.48311e+06	6633200	4946225	1579975
sp|P42224|STAT1_703_GTGYIK(1)TELISVSEVHPSR	653540	1881500	NA	371440	NA	292970	2182500	NA	NA	671877	468258	3793950	NA	5708150	1193170
sp|P46060|RAGP1_406_GQGEK(1)SATPSR	186002	522558	147761	NA	72243.7	120425	152227	192450	147122	75274.3	28412.8	343358	23337.5	NA	158542
sp|P46060|RAGP1_15_LAETLAK(1)TQVAGGQLSFK	5204500	32564250	9495525	978898	1908250	2064885	4.54627e+06	7850100	4001725	2417700	732092	8871800	1522500	6849500	6916825
sp|P46821|MAP1B_1908_TSDVGGYYYEK(0.958)IERTTK(0.042)	1.37458e+06	1210950	1393875	NA	NA	794253	1347000	2014750	649693	NA	NA	1846200	248245	4039800	1956650
sp|P46939|UTRO_2205_IAAHPNVQK(1)VVLVSSASDIPVQSHR	3115525	1.29696e+06	1.17207e+06	1657975	1288725	1249535	2.36377e+06	3230250	980212	746682	250180	3816625	361117	11127225	4346150
sp|P48444|COPD_44_LMNTGK(1)QHTFVETESVR	181392	606268	983512	288980	247160	158380	919463	1.28246e+06	182272	295728	188830	454930	402828	1470600	662605
sp|P48556|PSMD8_105_GEWNRK(1)SPNLSK	118355	684618	1072295	160258	NA	284375	579687	NA	372420	389210	281008	802142	716412	1.21375e+06	586840
sp|P48634|PRC2A_49_HGLQSLGK(1)VAIAR	378708	520882	568110	207175	153741	181606	401940	531325	239027	315550	224385	2828975	579282	1216750	537400
sp|P49327|FAS_1158_VTQQGLK(1)MVVPGLDGAQIPR	12211925	5142775	14152050	2348425	3452625	4164200	7765300	15574000	2711575	3568750	889780	46670000	2170200	15343875	17773250
sp|P49773|HINT1_7_ADEIAK(1)AQVARPGGDTIFGK	756032	3115725	3877050	NA	NA	NA	3.17103e+06	3693675	NA	918168	1208400	3775400	1991625	5835100	1746250
sp|P49792|RBP2_1842_LHDSSGSQVGTGFK(1)SNFSEK	110460	801200	NA	NA	NA	NA	NA	NA	338800	NA	60099	NA	116803	235855	NA
sp|P49792|RBP2_1139_SDDMFTFHGPGK(1)SVFGTPTLETANK	1.76067e+06	4.13003e+06	NA	NA	NA	NA	NA	NA	2907700	1325060	798630	3.19453e+06	NA	2932700	NA
sp|P49792|RBP2_1003_TIEFGK(1)TNFVQPMPGEGLRPSLPTQAHTTQPTPFK	4.08607e+06	5949825	1826900	2210225	1639550	NA	1944700	1.84877e+06	NA	1.80381e+06	NA	6.73337e+06	2.10373e+06	1.01256e+07	1864300
sp|P49959|MRE11_416_TGEEINFGK(0.999)LITK(0.001)PSEGTTLR	341735	905590	992413	270395	NA	NA	772157	655210	1.017e+06	438657	291405	1.09106e+06	934840	1742900	503272
sp|P50851|LRBA_1679_NVNVK(1)DILR	1257995	1018530	1.05887e+06	NA	NA	751765	1.04131e+06	NA	438280	482890	NA	1870200	323670	4790575	2445000
sp|P50990|TCPQ_7_ALHVPK(1)APGFAQMLK	166055	NA	235195	NA	NA	NA	NA	298898	NA	NA	NA	666178	199155	NA	215770
sp|P50990|TCPQ_260_GTVLIK(1)TAEELMNFSKGEENLMDAQVK	21203125	21663150	21189500	125094750	38570250	47537600	363712000	138172500	25668250	1.50016e+07	9674000	81754750	13836250	943692500	168752500
sp|P50990|TCPQ_270_TAEELMNFSK(1)GEENLMDAQVK	296950	1015160	944748	392685	748975	544587	1355910	7971800	391705	361675	113174	1497400	576435	4231000	3851275
sp|P51610|HCFC1_813_VMTSGTGAPAK(1)IITAVPK	132810	1692800	1902425	188295	NA	223530	3.21537e+06	1976375	557382	773578	633425	1518225	2591075	3617975	540452
sp|P52597|HNRPF_224_YIGIVK(1)QAGLER	151100	847105	1695190	131907	NA	130286	831403	556980	885338	669002	659220	1711225	2854850	1011425	355998
sp|P53999|TCP4_53_ALSSSK(1)QSSSSRDDNMFQIGK	27334.3	435815	289458	NA	NA	36627.7	163070	70576.5	230998	222962	109087	330925	262340	156330	106324
sp|P55010|IF5_413_AASVPK(1)VETVK	1218930	1956375	2029775	630562	472197	790945	1751600	1524275	590547	450095	146518	5326250	168755	3114025	1476100
sp|P55010|IF5_224_RRMDEISDHAK(1)VLTLSDDLER	565807	4325850	1919200	448547	392210	622605	1.1827e+06	2004700	832505	348080	100583	3581400	NA	3794850	1364100
sp|P60866|RS20_4_AFK(1)DTGK	882012	512410	963200	255490	252985	470170	442803	1.02469e+06	506000	449133	126859	16935000	157000	NA	NA
sp|P60866|RS20_8_DTGK(1)TPVEPEVAIHR	221635	146789	NA	88065	NA	175060	202460	195310	NA	124529	NA	4180325	NA	461305	428813
sp|P61024|CKS1_4_SHK(1)QIYYSDKYDDEEFEYR	310146	664140	1.27612e+06	569750	252690	207640	4802200	2272725	578412	312904	171938	924595	759855	5025950	668020
sp|P61081|UBC12_8_LFSLK(1)QQKKEEESAGGTK	105601	NA	413962	NA	NA	112412	281860	405230	94051.5	123116	NA	NA	185950	NA	202152
sp|P61247|RS3A_249_ATGDETGAK(1)VERADGYEPPVQESV	981400	2122375	1900700	817115	418952	828925	1.85927e+06	1625825	1808700	956828	226758	24777000	765167	5241225	2005825
sp|P61956|SUMO2_11_ADEKPKEGVK(1)TENNDHINLK	431500	2285000	3.09717e+06	364270	246280	410578	2155850	2047675	1183490	1494000	3659400	2702900	2403450	2656150	1062890
sp|P62304|RUXE_9_GQGQK(1)VQK	521680	NA	NA	NA	NA	NA	350680	NA	438285	162240	NA	1691225	NA	614483	475885
sp|P67870|CSK2B_212_SPVK(1)TIR	97382.7	232300	283700	NA	NA	NA	NA	NA	241180	110247	146257	539382	166878	NA	124840
sp|P68104|EF1A1_450_AAGAGK(1)VTKSAQK	854555	1255050	832715	353142	367283	300863	1052410	1385750	421585	477152	132058	2573575	113577	1787975	1415950
sp|P68104|EF1A1_453_AAGAGKVTK(1)SAQKAQK	250002	382070	545793	64359.2	134248	107434	127332	847462	87162.8	150417	37858.2	751120	NA	597138	375465
sp|P78563|RED1_350_K(1)VLAGVVMTTGTDVK	1378665	NA	NA	NA	5249850	392360	NA	1541100	NA	1508500	NA	913528	NA	1075320	NA
sp|P83731|RL24_144_QK(0.013)IVK(0.987)PVKVSAPR	154260	NA	85624.3	NA	NA	NA	NA	NA	NA	111134	NA	317548	NA	NA	NA
sp|P83731|RL24_147_IVKPVK(1)VSAPR	688102	244162	358050	NA	86845.5	171912	NA	301575	NA	NA	72971.2	1226750	NA	485650	559732
sp|P84098|RL19_181_LQAK(0.004)K(0.996)EEIIK	84020	NA	NA	NA	NA	NA	NA	NA	NA	127783	NA	720453	NA	NA	NA
sp|Q00688|FKBP3_86_VSEQVK(1)NVKLNEDKPK	343847	96955.3	NA	NA	NA	237863	NA	400513	247558	NA	NA	1120650	NA	522382	481905
sp|Q01105|SET_189_SSQTQNK(1)ASR	37892.7	442405	228212	NA	NA	26318	100967	66907.7	1283300	208168	101181	630475	232478	NA	37832
sp|Q01955|CO4A3_1657_AGELEK(1)IISR	1.20601e+06	3446475	1997125	2.07243e+06	1.07066e+06	773765	3.10407e+06	2700650	3.5009e+06	727992	474700	2737925	1332380	3212750	1888550
sp|Q04637|IF4G1_1019_EAEMEEHREHIK(1)VQQLMAK	616565	NA	1398350	NA	NA	NA	1835800	NA	NA	494715	NA	16830000	161608	NA	1911325
sp|Q04637|IF4G1_523_ELNK(0.998)K(0.002)EAVGDLLDAFK	3576800	5704400	3.47057e+06	NA	NA	NA	3885800	NA	2.71733e+06	1106315	NA	52014000	NA	18420000	8.99483e+06
sp|Q04637|IF4G1_1059_GLPLVDDGGWNTVPISK(1)GSRPIDTSR	2390900	5719750	4635100	1931825	1338625	1922045	4.19697e+06	5259550	2025800	1571600	323975	85161750	756075	16332500	5829075
sp|Q04637|IF4G1_519_IK(0.934)ELNK(0.052)K(0.014)EAVGDLLDAFK	4147100	7994850	4153350	2.74143e+06	NA	3.68277e+06	NA	NA	NA	NA	813827	72239500	NA	NA	10497125
sp|Q04637|IF4G1_1071_LTK(1)ITKPGSIDSNNQLFAPGGR	481950	NA	NA	NA	NA	NA	NA	NA	NA	418385	NA	516230	NA	NA	NA
sp|Q04637|IF4G1_1074_LTKITK(1)PGSIDSNNQLFAPGGR	779560	1275600	1.25343e+06	548975	309967	NA	1086630	1368925	469803	NA	NA	28750000	226020	4907850	1756600
sp|Q05682|CALD1_645_GSSLK(1)IEER	348772	NA	635078	NA	NA	88894.7	NA	625863	NA	210989	NA	1109845	230833	747722	648347
sp|Q06830|PRDX1_199_SKEYFSKQK(1)	226945	480610	1055480	193152	167930	326650	668583	1264175	176195	326412	138540	1068410	277002	1527250	616720
sp|Q13042|CDC16_101_EHQQALDVLDMEEPINK(1)R	579812	NA	NA	NA	NA	NA	NA	NA	NA	NA	NA	NA	NA	NA	NA
sp|Q13042|CDC16_106_RLFEK(1)YLKDESGFK	2901400	NA	NA	NA	NA	NA	NA	NA	NA	NA	NA	NA	NA	NA	NA
sp|Q13042|CDC16_109_LFEKYLK(1)DESGFKDPSSDWEMSQSSIK	2575225	NA	NA	NA	NA	NA	NA	NA	NA	NA	NA	NA	NA	NA	NA
sp|Q13042|CDC16_115_YLK(0.001)DESGFK(0.999)DPSSDWEMSQSSIK	790365	NA	NA	NA	NA	NA	NA	NA	NA	NA	NA	NA	NA	NA	NA
sp|Q13325|IFIT5_6_SEIRK(1)DTLK	1134440	1338650	1208750	1072695	866380	1701275	2168700	3071475	392047	577748	207355	3534950	NA	5710075	2279950
sp|Q13442|HAP28_181_RMQSLSLNK(1)	1.34218e+06	1957125	2203300	451317	416943	611598	1187950	1.97743e+06	790225	771320	157738	3747800	NA	3756650	1527700
sp|Q13442|HAP28_126_ERYMK(1)MHLAGK	56791	NA	203247	NA	NA	NA	NA	NA	NA	96191.5	NA	NA	NA	NA	NA
sp|Q13442|HAP28_132_MHLAGK(1)TEQAK	523760	1434075	1.54197e+06	421440	464788	570592	1.08993e+06	1771575	599382	708872	309868	1636325	584168	2.42427e+06	1.11781e+06
sp|Q13442|HAP28_94_VAQTTK(0.913)K(0.087)VTQLDLDGPK	1461200	240040	1.15359e+06	971735	724070	788175	NA	NA	NA	NA	NA	5793500	NA	NA	NA
sp|Q13442|HAP28_95_VAQTTK(0.008)K(0.992)VTQLDLDGPK	1536750	3189375	1.20127e+06	930092	661550	1.01374e+06	1906790	2.89273e+06	1602525	734578	387335	5340150	1.35858e+06	3.8745e+06	2.40557e+06
sp|Q13596|SNX1_286_AVGTQTLSGAGLLK(1)MFNK	462552	309610	NA	315210	345793	NA	NA	461485	NA	NA	NA	1.63043e+06	NA	1.00282e+06	591170
sp|Q14008|CKAP5_1981_PAVPTVASSTDMLHSK(1)LSQLR	635568	NA	NA	NA	NA	NA	NA	NA	NA	NA	NA	880360	NA	NA	NA
sp|Q14247|SRC8_87_ASHGYGGK(1)FGVEQDR	219025	486670	301628	NA	127402	205272	412127	468160	NA	105898	NA	679322	NA	1202475	573492
sp|Q14247|SRC8_235_GFGGK(1)FGVQTDR	261833	351270	NA	227528	NA	222633	281783	372970	260725	126660	81524.5	465427	NA	900272	395215
sp|Q14247|SRC8_124_GFGGK(1)FGVQMDR	182094	418030	NA	229537	188640	238347	NA	NA	NA	NA	NA	NA	NA	1231100	384808
sp|Q14247|SRC8_226_TEKHESQK(1)DYVKGFGGK	669792	NA	NA	NA	434250	NA	NA	1082000	NA	257405	NA	1801425	NA	NA	NA
sp|Q14247|SRC8_272_TGFGGK(1)FGVQSER	195675	192638	189260	NA	NA	106803	NA	NA	NA	NA	NA	NA	NA	667990	NA
sp|Q14247|SRC8_336_NASTFEDVTQVSSAYQK(1)TVPVEAVTSK	1713805	1.85453e+06	2.13357e+06	655330	1.13727e+06	914608	NA	3159675	816988	633637	208157	5786850	NA	6.52817e+06	3062025
sp|Q14247|SRC8_144_VDQSAVGFEYQGK(0.977)TEK(0.012)HASQK(0.011)	140083	183913	NA	98597.5	117775	NA	NA	187330	NA	NA	NA	376822	NA	815208	224205
sp|Q14247|SRC8_208_YGIDKDKVDK(1)SAVGFEYQGK	349807	NA	388437	NA	250197	223047	NA	863158	NA	NA	NA	1045730	NA	1617750	749355
sp|Q14247|SRC8_171_YGVQADRVDK(1)SAVGFDYQGK	475385	540395	NA	328332	284523	242845	563277	720182	274575	NA	NA	1397300	NA	1682075	NA
sp|Q14596|NBR1_328_LHRK(1)IHLWNSIHGLQSPK	206595	NA	NA	NA	NA	NA	461340	246353	NA	NA	NA	NA	NA	NA	112057
sp|Q14651|PLSI_94_TFRK(1)IINKR	163525	202585	386700	115178	NA	124301	336823	500935	75369.5	108981	37636	512280	NA	747720	NA
sp|Q14677|EPN4_260_GEFKDEEETVTTK(1)HIHITQATETTTTR	216320	NA	438830	NA	NA	175907	NA	352110	NA	216277	258615	660375	NA	1.15057e+06	893130
sp|Q14677|EPN4_283_TANPSK(1)TIDLGAAAHYTGDK	817107	751993	676427	437955	458280	362378	534382	1146865	413478	260052	620840	2112675	562565	2605975	1695450
sp|Q15020|SART3_958_MSNADFAK(1)LFLRK	237302	4160025	5545275	NA	NA	200463	1440950	1225315	1.73557e+06	1776850	786812	3.20857e+06	4882700	1849075	820835
sp|Q15056|IF4H_130_GGFGFRK(1)GGPDDR	226198	499582	730628	240377	121496	NA	566950	566202	290565	235908	145208	1149485	482715	1059475	449940
sp|Q15056|IF4H_214_LQLK(1)PRTVATPLNQVANPNSAIFGGARPR	532342	1427275	1685475	425075	NA	470388	1.34069e+06	1614875	934632	560082	364772	3055400	1.08903e+06	4390575	1.04258e+06
sp|Q15154|PCM1_399_VELFSK(1)MRVLQEK	4029600	223958	NA	108121500	116285000	589855	952600	1151000	468172	NA	NA	997515	NA	4563400	1686975
sp|Q15233|NONO_5_MQSNK(1)TFNLEK	229705	3846275	4525425	538733	226028	368980	3687300	2126425	2177625	1774400	3638900	5553825	6746275	4627525	1.03928e+06
sp|Q15233|NONO_11_TFNLEK(1)QNHTPR	99348.7	554255	1.0306e+06	70359.7	NA	NA	758810	392623	395042	629790	814402	1636225	1960300	NA	302197
sp|Q15417|CNN3_256_VASQK(1)GMSVYGLGR	192215	347020	427472	119575	NA	114866	404920	372738	178832	181600	106921	438890	382000	779780	280605
sp|Q15417|CNN3_6_THFNK(1)GPSYGLSAEVK	445755	992060	1049230	311110	NA	493820	1055510	1201580	575990	341187	365888	2156750	949512	2638625	722762
sp|Q15555|MARE2_235_ASSSGSASK(0.92)SDK(0.08)DLETQVIQLNEQVHSLK	1324300	NA	NA	NA	NA	NA	NA	NA	338018	123790	NA	975550	NA	NA	NA
sp|Q15555|MARE2_238_ASSSGSASK(0.002)SDK(0.998)DLETQVIQLNEQVHSLK	2.20577e+07	7775200	5901475	2.69023e+06	2883550	NA	NA	5401300	4286275	2137750	1345800	17007500	3324050	10800200	5758200
sp|Q15691|MARE1_182_AGPGVVRK(1)NPGVGNGDDEAAELMQQVNVLK	543412	NA	NA	NA	NA	NA	NA	401535	NA	NA	NA	NA	NA	NA	NA
sp|Q15906|VPS72_360_ALRQK(1)IVIK	42389	308570	490368	39223	NA	58327.8	690857	304243	480645	408575	288430	533420	1.28593e+06	509630	167692
sp|Q3MHD2|LSM12_177_DVESQK(1)ILQR	132954	NA	NA	NA	NA	61981.3	NA	401242	NA	NA	53498.2	626822	NA	NA	212885
sp|Q53ET0|CRTC2_56_LQAQK(1)LRLAYTR	95316.5	NA	333902	NA	NA	NA	303005	305333	178202	130140	653825	NA	508168	NA	156570
sp|Q5HYK7|SH319_470_VHLSQMK(1)IITPLDEHLR	237260	410908	227460	NA	NA	149142	361770	380817	119128	109313	NA	638650	NA	1114425	336473
sp|Q5SW79|CE170_409_HHSEHK(0.042)K(0.957)LQK(0.001)VQATEK	79034.8	NA	NA	NA	613995	NA	NA	65123.2	NA	NA	NA	96218.7	NA	NA	NA
sp|Q5SW79|CE170_717_TGGDNK(1)TLLHLGSSAPGK	729438	NA	NA	6494025	6231625	205280	295735	489068	NA	147110	64396	797240	NA	1527150	638122
sp|Q5SW79|CE170_114_VPEEALKHEK(1)FTIQLQLSQK	485543	NA	NA	1934150	2725700	NA	320600	603118	NA	NA	NA	NA	NA	967513	NA
sp|Q6ZSR9|YJ005_310_HYSPEDEPSPEAQPIAAYK(1)IVSQTNK	225665	469478	473820	203025	NA	NA	446290	685710	NA	NA	NA	922163	NA	1444025	538585
sp|Q7KZF4|SND1_496_GLHSK(0.97)K(0.03)EVPIHR	201407	NA	473605	NA	NA	234068	NA	NA	NA	300965	105220	756000	94718	NA	258112
sp|Q7KZF4|SND1_497_GLHSK(0.095)K(0.905)EVPIHR	258502	588880	828490	171123	264675	237397	693840	1082145	200775	NA	28731.2	2588875	164560	2365700	1059510
sp|Q7KZI7|MARK2_394_PSADLTNSSAPSPSHK(1)VQR	55577.5	NA	NA	NA	NA	NA	NA	NA	NA	NA	NA	88168	NA	NA	80358.5
sp|Q7L014|DDX46_263_SGPTVTK(1)VVTVVTTKK	246710	2249425	3043300	150358	NA	317778	1.10165e+06	1.05689e+06	1852625	1586425	1511050	4409625	7538725	1487850	712022
sp|Q7L014|DDX46_907_INAK(1)LNYVPLEKQEEER	243132	2100825	1541755	201310	NA	357622	2.76607e+06	1243025	2841250	1517275	1650675	3862800	5002625	1.79937e+06	962652
sp|Q7Z478|DHX29_65_VKQGPK(1)IYSFNSTNDSSGPANLDK	680192	587628	904970	271760	NA	300495	354700	644120	NA	314585	77308.5	1691850	221950	1801525	946990
sp|Q7Z4V5|HDGR2_554_VLGPK(1)IEAVQK	412095	4410175	7000875	211410	81362	367500	1446100	1002270	3004825	2965300	984485	4357750	6749450	2230775	1838800
sp|Q7Z6K5|ARPIN_101_VNTGFLMSSYK(1)VEAK	736242	3170400	3149825	809815	564252	821527	3013300	3292725	1706725	1116255	837755	3.59617e+06	2311575	6806250	2127425
sp|Q8IVD9|NUDC3_315_LTFDYHQK(1)LQGKPQSHELK	294222	540682	8773700	824132	680050	154119	3742600	11595900	192965	362582	91370.2	493135	NA	2423575	NA
sp|Q8IWC1|MA7D3_787_MTHK(1)LVFLEDGTSQVR	1.30974e+06	NA	NA	NA	NA	NA	NA	NA	NA	NA	NA	523620	NA	NA	NA
sp|Q8IWC1|MA7D3_541_QSPQTSFPYK(1)IMPIQHTLSVQSASSTVK	772175	NA	NA	NA	NA	NA	NA	NA	NA	NA	NA	370565	NA	1104550	NA
sp|Q8IWX8|CHERP_884_DKWDQYK(1)GVGVALDDPYENYRR	1.77163e+06	NA	2688750	NA	NA	NA	NA	NA	NA	2325650	NA	1.36356e+06	1.78514e+06	NA	2161650
sp|Q8N0X7|SPG20_475_IQPEEKPVEVSPAVTK(1)GLYIAK	390342	975060	1026360	435258	NA	289112	1307210	1269575	438222	319535	185758	1739200	598672	3564675	1064450
sp|Q8NC51|PAIRB_299_AIQNK(0.974)DRAK(0.026)VEFNIR	795955	832660	NA	NA	262175	NA	NA	NA	NA	420293	NA	2.91303e+06	423105	NA	1056870
sp|Q8NC51|PAIRB_303_DRAK(1)VEFNIR	1.007e+06	1.39423e+06	756143	632907	466927	801282	1.41272e+06	1048955	1.21607e+06	573673	237955	5777850	458375	3434125	1625350
[truncated: 1,256 more rows]
